# Supplementary material for: The quantum transition of the two-dimensional Ising spin glass
Source: Nature. 2024 Jul 10;631(8022):749–54. doi: 10.1038/s41586-024-07647-y (PMC11269196; doi:10.1038/s41586-024-07647-y)
Supplement: Supplementary file 1 — Source Data Fig. 1 [file 41586_2024_7647_MOESM1_ESM.xlsx]

## Sheet: 8x512
k	xi^{(3)}/L	Error
0.305	0.147877	0.000183337
0.302333	0.14611	0.000214168
0.299667	0.144083	0.00026801
0.297	0.141765	0.000339875
0.294333	0.139101	0.000433642
0.291667	0.136051	0.000548343
0.289	0.132599	0.000676683
0.286333	0.128763	0.000811727
0.283667	0.124488	0.000939016
0.281	0.119876	0.00104356
0.278333	0.114994	0.00110866
0.275667	0.109944	0.00112137
0.273	0.104863	0.00108362
0.270333	0.0999024	0.00100303
0.267667	0.0951309	0.000889202
0.265	0.0906698	0.000775526

## Sheet: 12x512
k	xi^{(3)}/L	Error
0.305	0.149528	0.000204475
0.303011	0.148203	0.000235467
0.301049	0.146692	0.000277509
0.299111	0.144939	0.000330143
0.297198	0.142924	0.000398294
0.29531	0.140631	0.000485956
0.293445	0.138001	0.000590085
0.291604	0.13502	0.000716379
0.289785	0.131684	0.000853748
0.28799	0.127926	0.00100925
0.286216	0.123797	0.00115882
0.284464	0.119293	0.00128981
0.282734	0.114528	0.00141451
0.281024	0.109571	0.00148429
0.279335	0.104538	0.00151027
0.277666	0.0995494	0.00147843
0.276017	0.0947008	0.00141136
0.274388	0.0900683	0.00129329
0.272777	0.0857692	0.00117387
0.271186	0.0817497	0.00103306
0.269612	0.0780923	0.000907574
0.268057	0.0747362	0.000780309
0.26652	0.0716901	0.000671463
0.265	0.0689403	0.000576336

## Sheet: 16x2048
k	xi^{(3)}/L	Error
0.295986	0.14258	0.000404112
0.295327	0.141583	0.000439744
0.294667	0.140511	0.00048063
0.294008	0.139349	0.00052636
0.293349	0.138101	0.000580574
0.29269	0.136773	0.000642585
0.29203	0.135344	0.000716307
0.291371	0.133833	0.000795846
0.290712	0.132213	0.000887727
0.290052	0.130493	0.000980359
0.289393	0.128671	0.00109101
0.288734	0.126749	0.00119664
0.288075	0.12474	0.00130469
0.287415	0.122638	0.00140728
0.286756	0.120434	0.00150643
0.286097	0.118142	0.00159946
0.285438	0.11576	0.00167677
0.284778	0.113329	0.00174032
0.284119	0.110822	0.00179089
0.28346	0.108252	0.00182685
0.2828	0.10563	0.0018374
0.282141	0.103018	0.00183876
0.281482	0.100384	0.00182976
0.280823	0.0977553	0.00180051
0.280163	0.0951395	0.00175797
0.279504	0.0925977	0.00170655
0.278845	0.0900602	0.00164364
0.278185	0.0876085	0.0015767
0.277526	0.0852203	0.00150236
0.276867	0.0828872	0.00141426
0.276208	0.0806518	0.00133066
0.275548	0.0784709	0.00123839
0.274889	0.0763937	0.00115305
0.27423	0.0744136	0.00107332
0.273571	0.0725076	0.000993237
0.272911	0.0706814	0.000916172
0.272252	0.0689309	0.00084495
0.271593	0.0672761	0.0007779
0.270933	0.0657032	0.000720062
0.270274	0.0641891	0.000662808
0.269615	0.0627606	0.000614212
0.268956	0.061393	0.000570859
0.268296	0.0600903	0.000529433
0.267637	0.0588484	0.000493914
0.266978	0.0576667	0.000459462
0.266319	0.0565325	0.000428991
0.265659	0.0554455	0.000397743
0.265	0.054409	0.000372926

## Sheet: 20x2048
k	xi^{(3)}/L	Error
0.295986	0.143753	0.000417221
0.295423	0.142821	0.000453781
0.294859	0.141825	0.000492638
0.294296	0.140757	0.00053632
0.293732	0.139632	0.000579542
0.293169	0.138424	0.000632748
0.292606	0.137147	0.00068414
0.292042	0.135783	0.000738597
0.291479	0.134335	0.000801104
0.290915	0.132782	0.000859852
0.290352	0.131122	0.000925936
0.289789	0.129361	0.000991144
0.289225	0.127469	0.00104989
0.288662	0.125479	0.0011159
0.288099	0.123369	0.00117696
0.287535	0.121149	0.00123064
0.286972	0.118833	0.00127912
0.286408	0.116426	0.00132402
0.285845	0.113969	0.00135913
0.285282	0.111443	0.00138832
0.284718	0.108879	0.00142121
0.284155	0.106308	0.0014353
0.283592	0.103715	0.00144995
0.283028	0.101144	0.00146306
0.282465	0.0985581	0.00145858
0.281901	0.0959936	0.00144527
0.281338	0.0934659	0.00142287
0.280775	0.0909556	0.00139657
0.280211	0.0884606	0.00135315
0.279648	0.0860224	0.00130685
0.279085	0.0835993	0.00125668
0.278521	0.0812279	0.00119577
0.277958	0.0789172	0.00113932
0.277394	0.076677	0.00108839
0.276831	0.0744758	0.00102894
0.276268	0.0723554	0.000976452
0.275704	0.0703422	0.00092937
0.275141	0.0683656	0.000874845
0.274577	0.0665229	0.000831729
0.274014	0.0647098	0.000778545
0.273451	0.0630197	0.000735425
0.272887	0.0613816	0.00068904
0.272324	0.0598369	0.000645561
0.271761	0.0583533	0.000600399
0.271197	0.0569494	0.000560008
0.270634	0.0556125	0.000518745
0.27007	0.054334	0.000478292
0.269507	0.0531164	0.000441695
0.268944	0.0519616	0.000410739
0.26838	0.0508736	0.000380918
0.267817	0.0498244	0.000352619
0.267254	0.048833	0.00032732
0.26669	0.0478796	0.000304298
0.266127	0.0469703	0.00028408
0.265563	0.0461043	0.000266102
0.265	0.0452845	0.000250297

## Sheet: 24x2048
k	xi^{(3)}/L	Error
0.292	0.136924	0.000744028
0.291542	0.135598	0.000816153
0.291085	0.134162	0.00090326
0.290627	0.132631	0.00100012
0.290169	0.130993	0.00111532
0.289712	0.129272	0.00123361
0.289254	0.127455	0.00135811
0.288797	0.125557	0.00148734
0.288339	0.123541	0.0016071
0.287881	0.121478	0.00173141
0.287424	0.119317	0.00182882
0.286966	0.117089	0.00192641
0.286508	0.114777	0.0019944
0.286051	0.112384	0.00203628
0.285593	0.109924	0.00204624
0.285136	0.107428	0.00204045
0.284678	0.104869	0.00200527
0.28422	0.102283	0.00194925
0.283763	0.0996594	0.00186718
0.283305	0.0970347	0.00177054
0.282847	0.0944471	0.00168495
0.28239	0.091855	0.00157561
0.281932	0.0892974	0.00147141
0.281475	0.0867581	0.00135804
0.281017	0.0842735	0.00125578
0.280559	0.081852	0.00116339
0.280102	0.0794638	0.00107608
0.279644	0.0771784	0.00100639
0.279186	0.0749687	0.000953019
0.278729	0.0728143	0.000895819
0.278271	0.0707632	0.000863509
0.277814	0.0687795	0.000828127
0.277356	0.0669012	0.00079949
0.276898	0.065069	0.000770619
0.276441	0.063356	0.00074551
0.275983	0.0617065	0.00071652
0.275525	0.0601395	0.00068337
0.275068	0.0586258	0.000646655
0.27461	0.057204	0.000617479
0.274153	0.055825	0.000585436
0.273695	0.0545322	0.000552178
0.273237	0.0532925	0.000523929
0.27278	0.0521152	0.000493066
0.272322	0.0509975	0.000471016
0.271864	0.0499096	0.000446389
0.271407	0.0488848	0.000423156
0.270949	0.047912	0.000404911
0.270492	0.0469762	0.000385885
0.270034	0.0460807	0.000369508
0.269576	0.0452246	0.000353053
0.269119	0.0444066	0.000336587
0.268661	0.0436207	0.000321024
0.268203	0.0428669	0.00030782
0.267746	0.0421425	0.000293787
0.267288	0.041448	0.00028242
0.266831	0.0407745	0.000270844
0.266373	0.0401347	0.000255859
0.265915	0.0395147	0.000246241
0.265458	0.0389174	0.000233929
0.265	0.0383388	0.000223784
