# Supplementary material for: The quantum transition of the two-dimensional Ising spin glass
Source: Nature. 2024 Jul 10;631(8022):749–54. doi: 10.1038/s41586-024-07647-y (PMC11269196; doi:10.1038/s41586-024-07647-y)
Supplement: Supplementary file 2 — Source Data Fig. 2 [file 41586_2024_7647_MOESM2_ESM.xlsx]

## Sheet: 24x2048
k	xi^{(3)}/L	Error
0.292	0.136924	0.000744028
0.291542	0.135598	0.000816153
0.291085	0.134162	0.00090326
0.290627	0.132631	0.00100012
0.290169	0.130993	0.00111532
0.289712	0.129272	0.00123361
0.289254	0.127455	0.00135811
0.288797	0.125557	0.00148734
0.288339	0.123541	0.0016071
0.287881	0.121478	0.00173141
0.287424	0.119317	0.00182882
0.286966	0.117089	0.00192641
0.286508	0.114777	0.0019944
0.286051	0.112384	0.00203628
0.285593	0.109924	0.00204624
0.285136	0.107428	0.00204045
0.284678	0.104869	0.00200527
0.28422	0.102283	0.00194925
0.283763	0.0996594	0.00186718
0.283305	0.0970347	0.00177054
0.282847	0.0944471	0.00168495
0.28239	0.091855	0.00157561
0.281932	0.0892974	0.00147141
0.281475	0.0867581	0.00135804
0.281017	0.0842735	0.00125578
0.280559	0.081852	0.00116339
0.280102	0.0794638	0.00107608
0.279644	0.0771784	0.00100639
0.279186	0.0749687	0.000953019
0.278729	0.0728143	0.000895819
0.278271	0.0707632	0.000863509
0.277814	0.0687795	0.000828127
0.277356	0.0669012	0.00079949
0.276898	0.065069	0.000770619
0.276441	0.063356	0.00074551
0.275983	0.0617065	0.00071652
0.275525	0.0601395	0.00068337
0.275068	0.0586258	0.000646655
0.27461	0.057204	0.000617479
0.274153	0.055825	0.000585436
0.273695	0.0545322	0.000552178
0.273237	0.0532925	0.000523929
0.27278	0.0521152	0.000493066
0.272322	0.0509975	0.000471016
0.271864	0.0499096	0.000446389
0.271407	0.0488848	0.000423156
0.270949	0.047912	0.000404911
0.270492	0.0469762	0.000385885
0.270034	0.0460807	0.000369508
0.269576	0.0452246	0.000353053
0.269119	0.0444066	0.000336587
0.268661	0.0436207	0.000321024
0.268203	0.0428669	0.00030782
0.267746	0.0421425	0.000293787
0.267288	0.041448	0.00028242
0.266831	0.0407745	0.000270844
0.266373	0.0401347	0.000255859
0.265915	0.0395147	0.000246241
0.265458	0.0389174	0.000233929
0.265	0.0383388	0.000223784

## Sheet: APBCZ_24x2048
k	xi^{(3)}/L	Error
0.292	0.136586	0.000723875
0.291542	0.13528	0.0007918
0.291085	0.133866	0.000869126
0.290627	0.132343	0.000963845
0.290169	0.130733	0.00106959
0.289712	0.129015	0.00118859
0.289254	0.127199	0.0013019
0.288797	0.125298	0.00142156
0.288339	0.123318	0.00154776
0.287881	0.121248	0.00166201
0.287424	0.119133	0.00177168
0.286966	0.116923	0.0018661
0.286508	0.114637	0.00194454
0.286051	0.112258	0.00198723
0.285593	0.109831	0.0020058
0.285136	0.107354	0.00200522
0.284678	0.104816	0.00197618
0.28422	0.102241	0.00192483
0.283763	0.0996311	0.00184117
0.283305	0.0970164	0.0017489
0.282847	0.0944093	0.00165308
0.28239	0.091824	0.00155172
0.281932	0.0892784	0.00144283
0.281475	0.0867437	0.00133209
0.281017	0.0842836	0.00123667
0.280559	0.0818439	0.00114851
0.280102	0.0794988	0.00106812
0.279644	0.0771848	0.000992552
0.279186	0.0749543	0.000938246
0.278729	0.0728027	0.000897266
0.278271	0.0707537	0.000855439
0.277814	0.0687939	0.000834308
0.277356	0.0668799	0.000799144
0.276898	0.065087	0.000775481
0.276441	0.0633646	0.000746214
0.275983	0.0616984	0.000712657
0.275525	0.0601292	0.000679951
0.275068	0.0586257	0.000646555
0.27461	0.0571938	0.00061306
0.274153	0.0558371	0.000580249
0.273695	0.0545242	0.000550582
0.273237	0.0532906	0.000520377
0.27278	0.0521101	0.000494699
0.272322	0.0509908	0.000466867
0.271864	0.0499127	0.000445043
0.271407	0.0488958	0.000424931
0.270949	0.0479144	0.000401319
0.270492	0.0469757	0.000382939
0.270034	0.0460794	0.000365618
0.269576	0.0452281	0.00035195
0.269119	0.0444087	0.00033618
0.268661	0.0436167	0.000321173
0.268203	0.0428661	0.000306935
0.267746	0.0421397	0.000292595
0.267288	0.0414437	0.000279586
0.266831	0.0407793	0.000267379
0.266373	0.0401286	0.000255213
0.265915	0.0395135	0.000243939
0.265458	0.0389162	0.000233386
0.265	0.0383399	0.000223053

## Sheet: 24x2048_overlap
k	B	Error
0.292	2.8636	0.00991221
0.291542	2.89422	0.00971295
0.291085	2.92138	0.00960296
0.290627	2.9452	0.00967761
0.290169	2.96592	0.00996186
0.289712	2.98322	0.0102801
0.289254	2.99774	0.0107102
0.288797	3.00946	0.0111283
0.288339	3.0187	0.0114919
0.287881	3.02565	0.0117596
0.287424	3.03071	0.0119049
0.286966	3.03397	0.0119227
0.286508	3.03593	0.0117926
0.286051	3.03642	0.0114693
0.285593	3.03613	0.0109948
0.285136	3.03502	0.0104654
0.284678	3.03343	0.00986919
0.28422	3.03139	0.00920149
0.283763	3.02902	0.00847334
0.283305	3.02663	0.00777797
0.282847	3.02425	0.00712259
0.28239	3.02175	0.0064672
0.281932	3.01938	0.00586054
0.281475	3.01712	0.00528727
0.281017	3.0149	0.0047676
0.280559	3.01287	0.00429909
0.280102	3.01095	0.00386476
0.279644	3.0092	0.00347975
0.279186	3.00762	0.0031589
0.278729	3.00614	0.00284999
0.278271	3.00479	0.0026008
0.277814	3.00355	0.00235355
0.277356	3.00249	0.00215783
0.276898	3.00145	0.00197439
0.276441	3.00058	0.00181471
0.275983	2.99976	0.0016723
0.275525	2.99903	0.00153524
0.275068	2.99836	0.00141378
0.27461	2.99776	0.00130397
0.274153	2.99721	0.00120478
0.273695	2.99673	0.00111314
0.273237	2.99628	0.00102246
0.27278	2.99589	0.000951817
0.272322	2.99554	0.000878228
0.271864	2.9952	0.000812393
0.271407	2.99492	0.000752499
0.270949	2.99466	0.000699279
0.270492	2.99443	0.000647739
0.270034	2.99422	0.000601261
0.269576	2.99403	0.000559319
0.269119	2.99387	0.000517547
0.268661	2.99372	0.000482364
0.268203	2.99358	0.000449211
0.267746	2.99346	0.000417993
0.267288	2.99336	0.000389912
0.266831	2.99326	0.000362554
0.266373	2.99318	0.000337565
0.265915	2.9931	0.000314489
0.265458	2.99304	0.000292287
0.265	2.99298	0.000273058

## Sheet: APBCZ_24x2048_overlap
k	B	Error
0.292	2.86344	0.0098918
0.291542	2.89365	0.00975968
0.291085	2.92054	0.00973929
0.290627	2.94414	0.00971615
0.290169	2.9647	0.00991664
0.289712	2.98195	0.0102187
0.289254	2.9965	0.0104894
0.288797	3.00811	0.0108447
0.288339	3.01749	0.0111982
0.287881	3.02453	0.0114388
0.287424	3.02981	0.0116185
0.286966	3.03334	0.011639
0.286508	3.03528	0.0115456
0.286051	3.03604	0.0112425
0.285593	3.03575	0.0108493
0.285136	3.03487	0.0103364
0.284678	3.03327	0.00977369
0.28422	3.03122	0.00911231
0.283763	3.02898	0.00844156
0.283305	3.02656	0.00773126
0.282847	3.0241	0.00704659
0.28239	3.02172	0.00642327
0.281932	3.01933	0.00579562
0.281475	3.01706	0.00520721
0.281017	3.0149	0.00470645
0.280559	3.01285	0.00424459
0.280102	3.011	0.00382367
0.279644	3.00922	0.00343984
0.279186	3.00759	0.00311253
0.278729	3.00612	0.00282985
0.278271	3.0048	0.00255475
0.277814	3.00358	0.00234633
0.277356	3.00246	0.0021355
0.276898	3.00149	0.00196196
0.276441	3.00059	0.00179717
0.275983	2.99976	0.00165185
0.275525	2.99902	0.0015141
0.275068	2.99835	0.00139971
0.27461	2.99776	0.00128931
0.274153	2.99722	0.00118891
0.273695	2.99671	0.00109734
0.273237	2.99628	0.00101637
0.27278	2.99589	0.000939028
0.272322	2.99553	0.000868271
0.271864	2.99521	0.000806001
0.271407	2.99492	0.000745279
0.270949	2.99467	0.000691704
0.270492	2.99443	0.000638499
0.270034	2.99422	0.000595558
0.269576	2.99404	0.000555985
0.269119	2.99387	0.000514524
0.268661	2.99372	0.000478243
0.268203	2.99359	0.000444877
0.267746	2.99347	0.000412548
0.267288	2.99336	0.000386169
0.266831	2.99327	0.000360148
0.266373	2.99318	0.000333966
0.265915	2.99311	0.0003129
0.265458	2.99304	0.00029158
0.265	2.99298	0.000273044

## Sheet: 20x2048
k	tau	Q_2(tau)	Error
0.29	0	1	0
0.29	1	0.225631	2.14524e-07
0.29	2	0.0977868	8.91775e-06
0.29	3	0.0606605	1.64748e-05
0.29	4	0.0453024	1.58177e-05
0.29	5	0.0374338	1.63068e-05
0.29	6	0.0328322	1.54064e-05
0.29	7	0.0298858	1.0879e-05
0.29	8	0.027891	8.4422e-06
0.29	9	0.0264729	5.22191e-06
0.29	10	0.0254521	7.69774e-06
0.29	11	0.0246668	9.61852e-06
0.29	12	0.0240571	1.01114e-05
0.29	13	0.0235934	1.2832e-05
0.29	14	0.0232164	1.17021e-05
0.29	15	0.0229248	1.17503e-05
0.29	16	0.0226769	1.15241e-05
0.29	17	0.0224783	8.53343e-06
0.29	18	0.0223198	6.27843e-06
0.29	19	0.022183	8.31458e-06
0.29	20	0.0220798	9.68472e-06
0.29	21	0.021992	7.28945e-06
0.29	22	0.02191	5.11589e-06
0.29	23	0.0218433	2.75442e-06
0.29	24	0.0217963	5.79919e-06
0.29	25	0.0217608	6.40545e-06
0.29	26	0.0217288	7.8896e-06
0.29	27	0.0216876	6.12698e-06
0.29	28	0.0216524	7.04932e-06
0.29	29	0.0216244	7.89347e-06
0.29	30	0.0216083	1.1004e-05
0.29	31	0.0215849	1.12485e-05
0.29	32	0.0215648	1.17073e-05
0.29	33	0.0215564	8.98785e-06
0.29	34	0.0215347	1.09094e-05
0.29	35	0.0215291	1.20785e-05
0.29	36	0.0215196	1.27817e-05
0.29	37	0.0215149	1.40059e-05
0.29	38	0.0215063	1.30371e-05
0.29	39	0.0215049	1.3594e-05
0.29	40	0.0215009	1.16525e-05
0.29	41	0.0214901	7.08376e-06
0.29	42	0.0214925	9.88722e-06
0.29	43	0.0214935	1.1484e-05
0.29	44	0.0214919	1.28277e-05
0.29	45	0.0214808	1.29374e-05
0.29	46	0.0214725	1.15248e-05
0.29	47	0.0214783	1.13468e-05
0.29	48	0.0214663	1.06047e-05
0.29	49	0.0214637	5.77166e-06
0.29	50	0.0214666	4.82477e-06
0.29	51	0.02147	9.34134e-07
0.29	52	0.0214646	4.15003e-06
0.29	53	0.0214699	5.4658e-06
0.29	54	0.0214687	6.41608e-06
0.29	55	0.0214715	8.84906e-06
0.29	56	0.0214698	1.35501e-05
0.29	57	0.0214743	1.3908e-05
0.29	58	0.0214837	1.14036e-05
0.29	59	0.0214882	8.85979e-06
0.29	60	0.0214885	7.62207e-06
0.29	61	0.0214899	6.09591e-06
0.29	62	0.0214895	7.25509e-06
0.29	63	0.0214876	1.05259e-05
0.29	64	0.0214965	1.14122e-05
0.29	65	0.0215	1.24384e-05
0.29	66	0.0214911	1.79063e-05
0.29	67	0.0214874	1.78029e-05
0.29	68	0.0214954	1.49013e-05
0.29	69	0.0214972	1.38896e-05
0.29	70	0.0214926	8.8208e-06
0.29	71	0.0214903	7.94855e-06
0.29	72	0.0214813	8.28209e-06
0.29	73	0.0214812	9.35845e-06
0.29	74	0.0214746	7.94961e-06
0.29	75	0.0214811	1.14202e-05
0.29	76	0.0214749	1.29273e-05
0.29	77	0.0214763	1.06571e-05
0.29	78	0.0214857	1.19938e-05
0.29	79	0.0214828	1.62374e-05
0.29	80	0.0214983	1.67346e-05
0.29	81	0.0215061	1.50984e-05
0.29	82	0.0215066	1.45088e-05
0.29	83	0.0214932	1.31513e-05
0.29	84	0.0214914	1.28995e-05
0.29	85	0.0214875	1.15283e-05
0.29	86	0.0214759	1.0977e-05
0.29	87	0.0214629	5.89504e-06
0.29	88	0.0214606	2.89759e-06
0.29	89	0.0214586	4.86742e-08
0.29	90	0.0214601	4.40727e-06
0.29	91	0.0214695	1.62622e-06
0.29	92	0.0214673	2.34374e-06
0.29	93	0.0214634	2.65994e-06
0.29	94	0.0214591	9.48939e-06
0.29	95	0.0214655	8.8672e-06
0.29	96	0.0214685	9.49423e-06
0.29	97	0.0214609	1.22337e-05
0.29	98	0.0214657	1.03029e-05
0.29	99	0.0214491	5.97096e-06
0.29	100	0.0214519	2.34184e-06
0.29	101	0.0214577	2.04218e-06
0.29	102	0.0214538	3.94141e-06
0.29	103	0.0214627	4.97866e-06
0.29	104	0.0214682	2.44245e-06
0.29	105	0.0214613	3.37589e-06
0.29	106	0.0214581	7.88385e-06
0.29	107	0.0214609	8.35082e-06
0.29	108	0.0214697	7.25223e-06
0.29	109	0.0214679	7.3868e-06
0.29	110	0.0214676	2.38822e-06
0.29	111	0.0214711	1.26489e-06
0.29	112	0.0214638	6.65395e-06
0.29	113	0.0214669	7.90283e-06
0.29	114	0.0214706	8.94495e-06
0.29	115	0.0214734	9.42802e-06
0.29	116	0.0214689	1.40019e-05
0.29	117	0.0214619	1.21006e-05
0.29	118	0.021461	1.25998e-05
0.29	119	0.021451	1.41142e-05
0.29	120	0.0214494	1.51885e-05
0.29	121	0.0214437	1.54775e-05
0.29	122	0.0214394	2.15508e-05
0.29	123	0.0214347	2.06383e-05
0.29	124	0.0214442	1.85872e-05
0.29	125	0.0214512	1.785e-05
0.29	126	0.0214493	1.69002e-05
0.29	127	0.0214447	1.83815e-05
0.29	128	0.0214426	1.6125e-05
0.29	129	0.0214458	1.55715e-05
0.29	130	0.0214464	1.80501e-05
0.29	131	0.0214502	1.86864e-05
0.29	132	0.0214426	2.04287e-05
0.29	133	0.0214458	2.20871e-05
0.29	134	0.0214404	2.21419e-05
0.29	135	0.0214474	2.13832e-05
0.29	136	0.0214487	2.00546e-05
0.29	137	0.0214527	2.18682e-05
0.29	138	0.0214518	2.29771e-05
0.29	139	0.0214502	2.22053e-05
0.29	140	0.0214524	2.31446e-05
0.29	141	0.0214577	2.4051e-05
0.29	142	0.0214543	2.30382e-05
0.29	143	0.0214528	2.22826e-05
0.29	144	0.0214502	1.9805e-05
0.29	145	0.0214581	1.88461e-05
0.29	146	0.0214641	1.82451e-05
0.29	147	0.0214724	1.775e-05
0.29	148	0.0214729	1.79961e-05
0.29	149	0.0214768	1.58633e-05
0.29	150	0.0214749	1.28399e-05
0.29	151	0.0214678	1.1027e-05
0.29	152	0.0214663	1.21718e-05
0.29	153	0.0214573	1.24445e-05
0.29	154	0.0214575	1.25661e-05
0.29	155	0.021455	1.24059e-05
0.29	156	0.0214608	1.36333e-05
0.29	157	0.0214531	1.56328e-05
0.29	158	0.0214473	1.72614e-05
0.29	159	0.0214475	2.02441e-05
0.29	160	0.021441	1.78521e-05
0.29	161	0.0214368	1.58824e-05
0.29	162	0.0214311	1.69087e-05
0.29	163	0.0214288	1.38698e-05
0.29	164	0.0214306	1.10858e-05
0.29	165	0.0214363	1.1452e-05
0.29	166	0.0214419	1.41516e-05
0.29	167	0.0214421	1.59339e-05
0.29	168	0.021443	1.95674e-05
0.29	169	0.0214454	1.93165e-05
0.29	170	0.0214545	1.81897e-05
0.29	171	0.0214486	1.8753e-05
0.29	172	0.021442	1.70421e-05
0.29	173	0.0214354	1.50083e-05
0.29	174	0.0214317	1.27882e-05
0.29	175	0.0214383	1.03737e-05
0.29	176	0.0214467	7.84951e-06
0.29	177	0.0214496	7.89664e-06
0.29	178	0.0214512	6.26759e-06
0.29	179	0.0214541	9.3607e-06
0.29	180	0.0214426	8.37744e-06
0.29	181	0.0214422	1.17217e-05
0.29	182	0.0214427	1.04749e-05
0.29	183	0.0214401	1.35544e-05
0.29	184	0.0214371	1.66849e-05
0.29	185	0.021436	2.09609e-05
0.29	186	0.0214402	1.7243e-05
0.29	187	0.0214416	1.58053e-05
0.29	188	0.0214511	1.83096e-05
0.29	189	0.0214548	1.8889e-05
0.29	190	0.0214563	2.00697e-05
0.29	191	0.0214586	1.93624e-05
0.29	192	0.0214536	1.76764e-05
0.29	193	0.0214515	1.47165e-05
0.29	194	0.0214488	1.5394e-05
0.29	195	0.0214531	1.6268e-05
0.29	196	0.0214597	1.7724e-05
0.29	197	0.0214517	1.96065e-05
0.29	198	0.0214465	1.98999e-05
0.29	199	0.0214492	1.51196e-05
0.29	200	0.0214511	1.47443e-05
0.29	201	0.0214499	1.56252e-05
0.29	202	0.0214478	1.60265e-05
0.29	203	0.0214581	1.30176e-05
0.29	204	0.0214533	1.30956e-05
0.29	205	0.0214445	1.36703e-05
0.29	206	0.0214474	1.58781e-05
0.29	207	0.021439	1.35285e-05
0.29	208	0.0214446	1.37278e-05
0.29	209	0.0214416	1.31434e-05
0.29	210	0.0214462	1.65858e-05
0.29	211	0.0214407	1.54203e-05
0.29	212	0.0214436	1.45452e-05
0.29	213	0.0214521	1.1724e-05
0.29	214	0.0214463	1.44557e-05
0.29	215	0.0214462	1.41916e-05
0.29	216	0.0214464	1.25629e-05
0.29	217	0.0214526	1.09785e-05
0.29	218	0.0214497	9.19083e-06
0.29	219	0.0214583	9.56952e-06
0.29	220	0.0214634	8.76143e-06
0.29	221	0.0214594	9.88483e-06
0.29	222	0.0214541	1.05548e-05
0.29	223	0.0214548	1.19594e-05
0.29	224	0.0214554	1.11426e-05
0.29	225	0.0214555	1.29659e-05
0.29	226	0.0214495	1.28754e-05
0.29	227	0.0214505	1.48628e-05
0.29	228	0.0214614	1.36695e-05
0.29	229	0.0214605	1.29176e-05
0.29	230	0.0214523	1.31243e-05
0.29	231	0.0214628	1.42773e-05
0.29	232	0.0214653	9.27861e-06
0.29	233	0.0214635	1.09777e-05
0.29	234	0.0214574	8.50953e-06
0.29	235	0.0214646	6.11209e-06
0.29	236	0.0214601	5.02628e-06
0.29	237	0.0214658	7.00849e-06
0.29	238	0.0214654	4.87515e-06
0.29	239	0.0214654	6.85481e-06
0.29	240	0.0214528	5.52217e-06
0.29	241	0.0214513	1.6093e-06
0.29	242	0.0214481	4.29748e-06
0.29	243	0.0214489	4.75367e-06
0.29	244	0.0214512	3.33968e-06
0.29	245	0.0214407	1.75635e-06
0.29	246	0.0214498	3.16557e-06
0.29	247	0.0214487	6.06679e-06
0.29	248	0.0214464	5.87676e-06
0.29	249	0.0214468	6.85656e-06
0.29	250	0.0214499	7.22859e-06
0.29	251	0.0214473	8.33422e-06
0.29	252	0.0214482	8.14453e-06
0.29	253	0.0214576	3.97659e-06
0.29	254	0.0214701	1.12335e-05
0.29	255	0.0214626	1.36382e-05
0.29	256	0.0214624	1.0073e-05
0.29	257	0.0214631	1.13551e-05
0.29	258	0.0214527	1.10242e-05
0.29	259	0.021453	1.69883e-05
0.29	260	0.0214533	1.54243e-05
0.29	261	0.0214512	1.47343e-05
0.29	262	0.0214536	1.86646e-05
0.29	263	0.0214671	1.76102e-05
0.29	264	0.0214706	1.50698e-05
0.29	265	0.0214673	1.39392e-05
0.29	266	0.0214642	9.58488e-06
0.29	267	0.0214623	1.2415e-05
0.29	268	0.0214647	1.15538e-05
0.29	269	0.0214698	1.41263e-05
0.29	270	0.0214745	1.16074e-05
0.29	271	0.0214734	1.01344e-05
0.29	272	0.0214731	6.47432e-06
0.29	273	0.0214754	8.74861e-06
0.29	274	0.0214651	9.81159e-06
0.29	275	0.0214694	1.04599e-05
0.29	276	0.021473	4.86453e-06
0.29	277	0.0214685	6.99653e-06
0.29	278	0.021467	1.23976e-05
0.29	279	0.0214603	1.59974e-05
0.29	280	0.0214515	1.64985e-05
0.29	281	0.021451	1.39561e-05
0.29	282	0.0214467	1.73081e-05
0.29	283	0.0214534	1.75346e-05
0.29	284	0.0214552	1.94407e-05
0.29	285	0.0214595	1.96579e-05
0.29	286	0.0214545	1.94864e-05
0.29	287	0.0214528	1.94144e-05
0.29	288	0.0214548	2.32871e-05
0.29	289	0.0214526	1.73679e-05
0.29	290	0.0214703	1.45134e-05
0.29	291	0.0214612	1.18363e-05
0.29	292	0.0214614	7.37507e-06
0.29	293	0.0214711	5.66845e-06
0.29	294	0.0214769	5.69717e-06
0.29	295	0.0214759	4.71144e-06
0.29	296	0.0214764	8.0815e-06
0.29	297	0.0214827	1.16211e-05
0.29	298	0.0214876	1.01643e-05
0.29	299	0.0214872	1.38137e-05
0.29	300	0.0214862	1.69672e-05
0.29	301	0.0214829	1.78099e-05
0.29	302	0.0214823	1.88072e-05
0.29	303	0.0214812	1.17415e-05
0.29	304	0.0214807	1.11856e-05
0.29	305	0.0214825	9.16288e-06
0.29	306	0.0214833	1.15002e-05
0.29	307	0.0214796	1.3947e-05
0.29	308	0.0214867	1.61794e-05
0.29	309	0.0214922	1.74355e-05
0.29	310	0.0214875	1.2875e-05
0.29	311	0.0214945	1.25137e-05
0.29	312	0.0214898	1.17804e-05
0.29	313	0.0214763	8.49297e-06
0.29	314	0.0214724	8.35366e-06
0.29	315	0.0214659	8.72147e-06
0.29	316	0.0214728	4.13602e-06
0.29	317	0.0214679	6.81174e-06
0.29	318	0.0214782	1.25e-05
0.29	319	0.0214782	1.10061e-05
0.29	320	0.0214819	1.22189e-05
0.29	321	0.0214837	1.19781e-05
0.29	322	0.0214758	1.42867e-05
0.29	323	0.0214636	1.43742e-05
0.29	324	0.0214718	1.66143e-05
0.29	325	0.0214817	1.27009e-05
0.29	326	0.021482	1.75389e-05
0.29	327	0.0214774	1.81381e-05
0.29	328	0.0214753	1.60404e-05
0.29	329	0.0214706	1.04156e-05
0.29	330	0.0214725	9.92442e-06
0.29	331	0.0214656	9.39972e-06
0.29	332	0.0214649	1.25373e-05
0.29	333	0.0214571	1.45431e-05
0.29	334	0.0214503	1.16614e-05
0.29	335	0.0214447	1.41699e-05
0.29	336	0.0214499	1.2042e-05
0.29	337	0.0214556	9.79741e-06
0.29	338	0.0214594	1.03467e-05
0.29	339	0.0214558	9.77663e-06
0.29	340	0.0214508	7.58673e-06
0.29	341	0.0214526	8.51865e-06
0.29	342	0.0214532	8.85818e-06
0.29	343	0.0214503	1.20486e-05
0.29	344	0.021444	1.21166e-05
0.29	345	0.0214474	1.51239e-05
0.29	346	0.0214482	1.43127e-05
0.29	347	0.0214579	1.43286e-05
0.29	348	0.0214567	1.58908e-05
0.29	349	0.0214486	1.85247e-05
0.29	350	0.0214432	1.47844e-05
0.29	351	0.0214447	1.75458e-05
0.29	352	0.0214477	1.64552e-05
0.29	353	0.0214486	1.28717e-05
0.29	354	0.0214615	1.06702e-05
0.29	355	0.0214585	1.05571e-05
0.29	356	0.0214649	1.18121e-05
0.29	357	0.0214739	1.44781e-05
0.29	358	0.0214775	1.29032e-05
0.29	359	0.0214752	1.39187e-05
0.29	360	0.021472	1.46251e-05
0.29	361	0.0214666	1.01609e-05
0.29	362	0.0214776	9.37159e-06
0.29	363	0.0214812	1.13329e-05
0.29	364	0.0214749	1.11553e-05
0.29	365	0.0214765	1.16554e-05
0.29	366	0.0214813	1.19068e-05
0.29	367	0.0214716	1.13121e-05
0.29	368	0.0214719	1.19735e-05
0.29	369	0.0214755	1.07622e-05
0.29	370	0.0214771	1.00782e-05
0.29	371	0.0214757	7.54455e-06
0.29	372	0.0214743	6.4521e-06
0.29	373	0.0214673	6.81725e-06
0.29	374	0.0214702	7.87511e-06
0.29	375	0.0214692	8.38047e-06
0.29	376	0.0214669	1.01723e-05
0.29	377	0.0214607	9.02457e-06
0.29	378	0.0214624	1.0668e-05
0.29	379	0.0214535	9.02926e-06
0.29	380	0.0214587	8.01884e-06
0.29	381	0.0214553	5.87125e-06
0.29	382	0.0214599	5.79644e-06
0.29	383	0.0214533	4.75774e-06
0.29	384	0.0214525	5.51614e-06
0.29	385	0.0214526	4.67185e-06
0.29	386	0.0214481	5.91776e-06
0.29	387	0.021451	6.44007e-06
0.29	388	0.0214561	9.23133e-06
0.29	389	0.0214633	5.77144e-06
0.29	390	0.0214626	3.62118e-06
0.29	391	0.0214762	3.6679e-06
0.29	392	0.0214765	3.85166e-06
0.29	393	0.0214737	9.94223e-07
0.29	394	0.0214731	1.60483e-06
0.29	395	0.0214661	9.42281e-07
0.29	396	0.0214569	1.46417e-06
0.29	397	0.0214597	7.29051e-07
0.29	398	0.0214647	2.73615e-06
0.29	399	0.0214617	3.02789e-06
0.29	400	0.0214753	5.72262e-06
0.29	401	0.0214718	5.12062e-06
0.29	402	0.0214712	6.20773e-06
0.29	403	0.021479	2.5337e-06
0.29	404	0.0214717	2.96282e-06
0.29	405	0.0214655	5.3175e-06
0.29	406	0.0214623	8.40184e-06
0.29	407	0.0214768	7.13824e-06
0.29	408	0.021476	9.01107e-06
0.29	409	0.0214818	1.08192e-05
0.29	410	0.021478	6.96458e-06
0.29	411	0.0214828	7.62745e-06
0.29	412	0.0214788	1.01745e-05
0.29	413	0.0214816	1.55801e-05
0.29	414	0.0214902	1.37879e-05
0.29	415	0.0214798	1.15847e-05
0.29	416	0.0214862	1.20857e-05
0.29	417	0.0214877	1.04276e-05
0.29	418	0.0214813	1.23665e-05
0.29	419	0.0214776	1.62186e-05
0.29	420	0.021474	1.51549e-05
0.29	421	0.021476	1.84016e-05
0.29	422	0.02148	1.82369e-05
0.29	423	0.0214739	1.23978e-05
0.29	424	0.0214818	1.43847e-05
0.29	425	0.0214777	1.67701e-05
0.29	426	0.0214742	1.75721e-05
0.29	427	0.0214761	2.03605e-05
0.29	428	0.0214735	1.57705e-05
0.29	429	0.0214791	1.32558e-05
0.29	430	0.0214719	1.29359e-05
0.29	431	0.0214693	1.51074e-05
0.29	432	0.0214614	1.47793e-05
0.29	433	0.0214719	1.69756e-05
0.29	434	0.0214767	1.76308e-05
0.29	435	0.0214642	1.70964e-05
0.29	436	0.0214606	1.69654e-05
0.29	437	0.0214575	1.6427e-05
0.29	438	0.0214636	1.90443e-05
0.29	439	0.0214722	1.37943e-05
0.29	440	0.0214673	1.94771e-05
0.29	441	0.0214685	1.89658e-05
0.29	442	0.0214632	1.72088e-05
0.29	443	0.021478	1.93909e-05
0.29	444	0.0214768	1.87093e-05
0.29	445	0.0214839	1.5968e-05
0.29	446	0.0214752	1.22738e-05
0.29	447	0.0214721	1.54845e-05
0.29	448	0.0214811	1.32479e-05
0.29	449	0.0214751	1.21247e-05
0.29	450	0.0214682	1.06987e-05
0.29	451	0.0214627	1.38651e-05
0.29	452	0.0214554	1.05335e-05
0.29	453	0.0214466	1.15817e-05
0.29	454	0.0214505	1.66135e-05
0.29	455	0.0214564	1.21218e-05
0.29	456	0.0214586	1.28658e-05
0.29	457	0.0214639	1.41062e-05
0.29	458	0.0214672	1.32093e-05
0.29	459	0.0214715	1.31625e-05
0.29	460	0.02147	1.34375e-05
0.29	461	0.0214662	1.2789e-05
0.29	462	0.0214656	1.2479e-05
0.29	463	0.0214621	1.15156e-05
0.29	464	0.0214617	1.08621e-05
0.29	465	0.0214558	1.33346e-05
0.29	466	0.0214567	1.41595e-05
0.29	467	0.0214558	1.33e-05
0.29	468	0.0214664	1.19739e-05
0.29	469	0.0214577	9.20509e-06
0.29	470	0.0214529	1.12971e-05
0.29	471	0.021444	1.14461e-05
0.29	472	0.0214515	1.49914e-05
0.29	473	0.0214565	1.72991e-05
0.29	474	0.0214481	1.55305e-05
0.29	475	0.021449	1.81572e-05
0.29	476	0.021446	1.80275e-05
0.29	477	0.0214482	1.8318e-05
0.29	478	0.0214484	1.93688e-05
0.29	479	0.0214526	1.87541e-05
0.29	480	0.0214545	1.91592e-05
0.29	481	0.021458	1.70812e-05
0.29	482	0.0214636	1.61124e-05
0.29	483	0.0214663	1.28025e-05
0.29	484	0.021456	1.07059e-05
0.29	485	0.021452	9.02128e-06
0.29	486	0.0214489	9.95437e-06
0.29	487	0.021453	7.86979e-06
0.29	488	0.0214548	9.50565e-06
0.29	489	0.0214512	1.2344e-05
0.29	490	0.0214569	1.21865e-05
0.29	491	0.0214625	1.02646e-05
0.29	492	0.021466	1.05495e-05
0.29	493	0.0214686	1.34155e-05
0.29	494	0.021469	1.38954e-05
0.29	495	0.0214634	1.54263e-05
0.29	496	0.0214586	1.69163e-05
0.29	497	0.021463	1.36502e-05
0.29	498	0.0214612	1.4098e-05
0.29	499	0.0214713	8.79864e-06
0.29	500	0.0214752	1.4388e-05
0.29	501	0.0214698	1.4356e-05
0.29	502	0.0214723	1.22895e-05
0.29	503	0.0214761	1.23998e-05
0.29	504	0.0214739	1.18524e-05
0.29	505	0.0214747	1.01115e-05
0.29	506	0.0214741	1.38089e-05
0.29	507	0.0214722	1.27899e-05
0.29	508	0.0214632	1.51504e-05
0.29	509	0.0214623	1.32442e-05
0.29	510	0.0214639	1.47113e-05
0.29	511	0.0214684	1.17271e-05
0.29	512	0.0214738	1.22059e-05
0.29	513	0.0214676	1.05715e-05
0.29	514	0.021468	1.18321e-05
0.29	515	0.0214724	1.37769e-05
0.29	516	0.0214667	1.3013e-05
0.29	517	0.0214765	1.23552e-05
0.29	518	0.0214795	1.19856e-05
0.29	519	0.0214812	1.1969e-05
0.29	520	0.021478	1.26613e-05
0.29	521	0.0214772	1.09084e-05
0.29	522	0.0214773	8.29235e-06
0.29	523	0.0214854	9.2973e-06
0.29	524	0.0214851	1.10804e-05
0.29	525	0.0214943	1.10591e-05
0.29	526	0.0214939	1.0927e-05
0.29	527	0.0214988	1.15748e-05
0.29	528	0.0215077	1.40146e-05
0.29	529	0.021497	1.31769e-05
0.29	530	0.0214837	1.19028e-05
0.29	531	0.0214843	1.27213e-05
0.29	532	0.021475	1.60802e-05
0.29	533	0.0214842	1.89309e-05
0.29	534	0.0214792	1.67624e-05
0.29	535	0.0214778	1.61146e-05
0.29	536	0.0214805	1.70113e-05
0.29	537	0.0214709	1.40867e-05
0.29	538	0.0214525	1.45248e-05
0.29	539	0.0214461	1.15841e-05
0.29	540	0.0214416	9.24107e-06
0.29	541	0.0214497	8.45954e-06
0.29	542	0.0214525	1.33586e-05
0.29	543	0.021451	1.56028e-05
0.29	544	0.0214538	1.5764e-05
0.29	545	0.0214583	1.44599e-05
0.29	546	0.0214566	1.38681e-05
0.29	547	0.0214536	1.33573e-05
0.29	548	0.0214551	1.29571e-05
0.29	549	0.0214616	1.3441e-05
0.29	550	0.0214629	1.03194e-05
0.29	551	0.0214673	1.2197e-05
0.29	552	0.0214641	1.7476e-05
0.29	553	0.0214664	1.71322e-05
0.29	554	0.0214679	1.82852e-05
0.29	555	0.0214649	1.47258e-05
0.29	556	0.0214603	1.41133e-05
0.29	557	0.0214658	2.01241e-05
0.29	558	0.0214591	1.48693e-05
0.29	559	0.0214627	1.49675e-05
0.29	560	0.0214622	1.65585e-05
0.29	561	0.0214603	1.49581e-05
0.29	562	0.0214592	1.38725e-05
0.29	563	0.0214606	1.52563e-05
0.29	564	0.0214631	1.57087e-05
0.29	565	0.0214612	2.00267e-05
0.29	566	0.0214598	1.75687e-05
0.29	567	0.0214558	1.64327e-05
0.29	568	0.0214526	1.42611e-05
0.29	569	0.021451	1.62491e-05
0.29	570	0.0214604	1.72785e-05
0.29	571	0.0214664	1.62954e-05
0.29	572	0.0214727	1.48066e-05
0.29	573	0.0214702	1.58425e-05
0.29	574	0.0214711	1.95146e-05
0.29	575	0.0214718	1.869e-05
0.29	576	0.0214667	1.58655e-05
0.29	577	0.0214632	1.7018e-05
0.29	578	0.0214575	1.53242e-05
0.29	579	0.0214644	1.77877e-05
0.29	580	0.0214645	1.72913e-05
0.29	581	0.0214642	1.57511e-05
0.29	582	0.0214612	1.01431e-05
0.29	583	0.0214608	1.01633e-05
0.29	584	0.0214651	5.07701e-06
0.29	585	0.0214699	2.84233e-06
0.29	586	0.0214721	6.34888e-07
0.29	587	0.0214793	4.32727e-06
0.29	588	0.0214796	1.04922e-05
0.29	589	0.0214835	1.02524e-05
0.29	590	0.0214776	1.06666e-05
0.29	591	0.0214692	8.10418e-06
0.29	592	0.0214729	7.05079e-06
0.29	593	0.0214785	1.0407e-05
0.29	594	0.0214831	1.31611e-05
0.29	595	0.0214781	1.21703e-05
0.29	596	0.0214637	1.15197e-05
0.29	597	0.0214523	1.31057e-05
0.29	598	0.021452	1.37832e-05
0.29	599	0.0214607	1.46222e-05
0.29	600	0.0214693	1.05559e-05
0.29	601	0.0214684	1.24319e-05
0.29	602	0.0214692	1.35423e-05
0.29	603	0.0214657	9.22134e-06
0.29	604	0.0214775	1.19634e-05
0.29	605	0.0214731	1.36641e-05
0.29	606	0.0214795	1.30962e-05
0.29	607	0.0214804	1.42968e-05
0.29	608	0.0214783	1.36706e-05
0.29	609	0.0214894	1.4694e-05
0.29	610	0.0214804	1.59346e-05
0.29	611	0.021475	1.72818e-05
0.29	612	0.0214717	1.72057e-05
0.29	613	0.0214705	1.51577e-05
0.29	614	0.021475	1.57768e-05
0.29	615	0.02149	1.69934e-05
0.29	616	0.0214832	1.80148e-05
0.29	617	0.0214796	1.95743e-05
0.29	618	0.0214805	1.94191e-05
0.29	619	0.0214746	2.0106e-05
0.29	620	0.0214711	1.7813e-05
0.29	621	0.0214654	1.65274e-05
0.29	622	0.0214652	1.49086e-05
0.29	623	0.0214635	1.06173e-05
0.29	624	0.0214655	9.74275e-06
0.29	625	0.0214716	1.0963e-05
0.29	626	0.0214731	8.7972e-06
0.29	627	0.0214676	5.81022e-06
0.29	628	0.0214701	6.50433e-06
0.29	629	0.0214773	9.1258e-06
0.29	630	0.0214738	1.21141e-05
0.29	631	0.0214694	1.06525e-05
0.29	632	0.0214716	1.09306e-05
0.29	633	0.0214826	1.3304e-05
0.29	634	0.0214801	1.80485e-05
0.29	635	0.0214691	1.91592e-05
0.29	636	0.021455	1.67104e-05
0.29	637	0.0214598	1.24342e-05
0.29	638	0.0214573	1.41153e-05
0.29	639	0.0214443	1.29779e-05
0.29	640	0.021435	1.1093e-05
0.29	641	0.0214415	1.48792e-05
0.29	642	0.0214359	1.39591e-05
0.29	643	0.0214294	1.24668e-05
0.29	644	0.0214223	1.60055e-05
0.29	645	0.0214318	1.87953e-05
0.29	646	0.0214283	2.02863e-05
0.29	647	0.0214372	2.03958e-05
0.29	648	0.0214514	2.11475e-05
0.29	649	0.0214525	1.65612e-05
0.29	650	0.0214541	1.36207e-05
0.29	651	0.0214556	1.24409e-05
0.29	652	0.0214573	1.39404e-05
0.29	653	0.02146	1.2814e-05
0.29	654	0.0214639	1.59226e-05
0.29	655	0.0214652	1.68866e-05
0.29	656	0.0214696	1.5193e-05
0.29	657	0.0214648	1.89544e-05
0.29	658	0.0214721	1.70531e-05
0.29	659	0.0214672	2.02862e-05
0.29	660	0.021463	1.85416e-05
0.29	661	0.0214714	1.77362e-05
0.29	662	0.021471	1.25807e-05
0.29	663	0.021478	1.27188e-05
0.29	664	0.0214804	1.331e-05
0.29	665	0.0214788	1.25947e-05
0.29	666	0.0214788	1.23754e-05
0.29	667	0.0214758	1.16243e-05
0.29	668	0.0214822	1.07304e-05
0.29	669	0.0214824	1.37874e-05
0.29	670	0.0214799	1.03265e-05
0.29	671	0.0214857	1.13668e-05
0.29	672	0.0214852	1.06649e-05
0.29	673	0.021483	6.41266e-06
0.29	674	0.0214854	9.05359e-06
0.29	675	0.021482	1.04969e-05
0.29	676	0.0214763	8.40648e-06
0.29	677	0.0214765	6.91946e-06
0.29	678	0.0214798	7.40356e-06
0.29	679	0.0214794	1.02406e-05
0.29	680	0.0214698	1.15187e-05
0.29	681	0.0214729	1.03395e-05
0.29	682	0.0214639	7.47851e-06
0.29	683	0.0214659	1.29676e-05
0.29	684	0.0214657	1.23792e-05
0.29	685	0.0214715	1.11816e-05
0.29	686	0.0214733	1.1147e-05
0.29	687	0.0214713	6.38266e-06
0.29	688	0.0214742	4.42156e-06
0.29	689	0.0214705	3.51043e-06
0.29	690	0.0214706	7.76158e-06
0.29	691	0.0214666	5.38597e-06
0.29	692	0.0214674	9.40944e-06
0.29	693	0.0214565	1.12699e-05
0.29	694	0.021457	1.46546e-05
0.29	695	0.0214556	1.10883e-05
0.29	696	0.0214597	1.20728e-05
0.29	697	0.0214528	1.21493e-05
0.29	698	0.0214459	1.03105e-05
0.29	699	0.0214422	1.4141e-05
0.29	700	0.0214411	1.3349e-05
0.29	701	0.0214446	1.15167e-05
0.29	702	0.0214565	8.00185e-06
0.29	703	0.0214558	6.09531e-06
0.29	704	0.0214557	7.55189e-06
0.29	705	0.0214538	5.69533e-06
0.29	706	0.0214613	8.70874e-06
0.29	707	0.0214531	1.16699e-05
0.29	708	0.0214563	1.26845e-05
0.29	709	0.0214614	1.24848e-05
0.29	710	0.0214629	1.29173e-05
0.29	711	0.0214546	1.11507e-05
0.29	712	0.0214469	1.3549e-05
0.29	713	0.0214571	1.57686e-05
0.29	714	0.0214568	1.75114e-05
0.29	715	0.0214612	1.87689e-05
0.29	716	0.0214583	1.5668e-05
0.29	717	0.0214569	1.24864e-05
0.29	718	0.0214591	1.61961e-05
0.29	719	0.0214572	1.9016e-05
0.29	720	0.0214497	1.78753e-05
0.29	721	0.0214511	1.4261e-05
0.29	722	0.0214723	1.69982e-05
0.29	723	0.0214714	1.75769e-05
0.29	724	0.0214655	1.65285e-05
0.29	725	0.0214632	1.80187e-05
0.29	726	0.0214649	1.7321e-05
0.29	727	0.0214617	1.65633e-05
0.29	728	0.0214671	2.08665e-05
0.29	729	0.0214647	2.28581e-05
0.29	730	0.0214646	2.20113e-05
0.29	731	0.0214594	1.93676e-05
0.29	732	0.0214643	1.9317e-05
0.29	733	0.021459	1.65736e-05
0.29	734	0.0214606	1.81875e-05
0.29	735	0.0214603	2.02553e-05
0.29	736	0.0214596	1.84442e-05
0.29	737	0.0214531	1.89044e-05
0.29	738	0.0214511	1.73009e-05
0.29	739	0.0214582	1.41249e-05
0.29	740	0.0214627	1.45091e-05
0.29	741	0.0214634	1.19505e-05
0.29	742	0.021462	1.06913e-05
0.29	743	0.0214692	9.70504e-06
0.29	744	0.0214638	1.03393e-05
0.29	745	0.0214628	1.21538e-05
0.29	746	0.0214701	1.41645e-05
0.29	747	0.0214768	9.89016e-06
0.29	748	0.0214791	6.95283e-06
0.29	749	0.0214791	9.85636e-06
0.29	750	0.0214674	1.02398e-05
0.29	751	0.0214628	6.65755e-06
0.29	752	0.0214554	8.20983e-06
0.29	753	0.021457	8.70811e-06
0.29	754	0.0214594	1.06571e-05
0.29	755	0.0214555	1.07091e-05
0.29	756	0.0214593	1.12799e-05
0.29	757	0.0214719	1.18236e-05
0.29	758	0.0214711	1.03479e-05
0.29	759	0.0214799	9.34631e-06
0.29	760	0.0214735	1.31406e-05
0.29	761	0.0214768	8.27902e-06
0.29	762	0.0214897	7.77785e-06
0.29	763	0.0214904	5.30388e-06
0.29	764	0.021486	1.22623e-06
0.29	765	0.0214846	1.63818e-06
0.29	766	0.0214839	3.75584e-06
0.29	767	0.021484	3.44554e-06
0.29	768	0.0214764	8.55517e-06
0.29	769	0.0214803	3.17582e-06
0.29	770	0.0214838	1.82225e-06
0.29	771	0.0214877	1.20929e-06
0.29	772	0.0214902	3.28326e-06
0.29	773	0.0214819	3.04288e-06
0.29	774	0.0214823	5.89133e-06
0.29	775	0.021487	6.41548e-06
0.29	776	0.021485	2.3578e-06
0.29	777	0.0214868	2.36982e-06
0.29	778	0.0214834	4.11723e-06
0.29	779	0.0214824	6.37173e-06
0.29	780	0.0214659	5.85936e-06
0.29	781	0.0214573	5.97944e-06
0.29	782	0.0214502	4.01069e-06
0.29	783	0.0214485	9.99399e-06
0.29	784	0.0214503	1.05601e-05
0.29	785	0.0214579	1.31508e-05
0.29	786	0.0214527	1.49156e-05
0.29	787	0.0214591	1.50332e-05
0.29	788	0.0214575	1.16869e-05
0.29	789	0.0214644	1.09994e-05
0.29	790	0.0214676	1.50312e-05
0.29	791	0.0214764	1.54097e-05
0.29	792	0.021482	1.2772e-05
0.29	793	0.0214913	1.3751e-05
0.29	794	0.0214852	1.36173e-05
0.29	795	0.0214782	1.4935e-05
0.29	796	0.0214709	1.35151e-05
0.29	797	0.0214749	1.62308e-05
0.29	798	0.0214755	1.71083e-05
0.29	799	0.0214643	1.9278e-05
0.29	800	0.0214684	1.95147e-05
0.29	801	0.0214804	2.06239e-05
0.29	802	0.0214723	1.77626e-05
0.29	803	0.0214752	2.22727e-05
0.29	804	0.021479	2.13961e-05
0.29	805	0.0214797	1.6985e-05
0.29	806	0.0214837	1.37556e-05
0.29	807	0.0214839	1.12831e-05
0.29	808	0.0214758	5.15464e-06
0.29	809	0.0214718	6.57642e-06
0.29	810	0.0214745	3.76267e-06
0.29	811	0.0214705	7.79757e-06
0.29	812	0.0214644	1.03401e-05
0.29	813	0.0214642	1.51299e-05
0.29	814	0.0214691	1.78352e-05
0.29	815	0.0214636	1.95285e-05
0.29	816	0.0214555	2.41515e-05
0.29	817	0.0214664	2.02536e-05
0.29	818	0.0214619	1.8347e-05
0.29	819	0.0214678	1.90018e-05
0.29	820	0.021467	1.57353e-05
0.29	821	0.0214636	1.34319e-05
0.29	822	0.0214667	9.50131e-06
0.29	823	0.0214686	8.34965e-06
0.29	824	0.0214688	7.76176e-06
0.29	825	0.0214607	4.3205e-06
0.29	826	0.0214539	7.50532e-06
0.29	827	0.021461	1.03208e-05
0.29	828	0.0214672	9.53923e-06
0.29	829	0.0214725	9.54015e-06
0.29	830	0.0214709	1.26063e-05
0.29	831	0.0214655	1.01852e-05
0.29	832	0.0214571	1.31054e-05
0.29	833	0.0214595	1.22422e-05
0.29	834	0.0214622	9.68937e-06
0.29	835	0.0214676	9.94519e-06
0.29	836	0.0214717	1.43473e-05
0.29	837	0.021473	1.42052e-05
0.29	838	0.0214773	1.04069e-05
0.29	839	0.0214706	1.24703e-05
0.29	840	0.0214639	1.53315e-05
0.29	841	0.0214611	1.25771e-05
0.29	842	0.0214588	1.18344e-05
0.29	843	0.0214595	1.46487e-05
0.29	844	0.0214637	1.60643e-05
0.29	845	0.0214602	1.97784e-05
0.29	846	0.0214599	1.93532e-05
0.29	847	0.0214597	1.72388e-05
0.29	848	0.0214598	1.78458e-05
0.29	849	0.0214528	1.59741e-05
0.29	850	0.0214384	1.43208e-05
0.29	851	0.0214445	1.67018e-05
0.29	852	0.0214537	2.06436e-05
0.29	853	0.0214621	2.05382e-05
0.29	854	0.0214628	1.8749e-05
0.29	855	0.0214605	1.92255e-05
0.29	856	0.0214587	1.52837e-05
0.29	857	0.0214551	1.13833e-05
0.29	858	0.021461	8.68599e-06
0.29	859	0.021465	9.52653e-06
0.29	860	0.0214632	1.21406e-05
0.29	861	0.0214634	1.31767e-05
0.29	862	0.0214557	1.05399e-05
0.29	863	0.0214632	1.10412e-05
0.29	864	0.0214684	1.15998e-05
0.29	865	0.021466	1.31129e-05
0.29	866	0.0214666	1.36487e-05
0.29	867	0.021472	1.42471e-05
0.29	868	0.0214783	1.32249e-05
0.29	869	0.0214756	1.67188e-05
0.29	870	0.0214772	2.02038e-05
0.29	871	0.0214757	1.4448e-05
0.29	872	0.021466	1.54892e-05
0.29	873	0.0214668	1.0877e-05
0.29	874	0.0214759	1.06296e-05
0.29	875	0.0214802	1.25007e-05
0.29	876	0.0214684	1.45211e-05
0.29	877	0.0214624	1.15958e-05
0.29	878	0.0214662	1.6641e-05
0.29	879	0.0214652	1.31941e-05
0.29	880	0.0214747	1.08943e-05
0.29	881	0.0214756	5.53688e-06
0.29	882	0.0214782	9.87798e-06
0.29	883	0.0214705	1.24844e-05
0.29	884	0.0214707	1.24552e-05
0.29	885	0.0214683	1.10972e-05
0.29	886	0.0214629	1.18469e-05
0.29	887	0.0214665	9.62912e-06
0.29	888	0.0214713	8.89049e-06
0.29	889	0.0214693	1.01493e-05
0.29	890	0.0214638	9.73145e-06
0.29	891	0.0214657	7.8003e-06
0.29	892	0.0214639	7.97881e-06
0.29	893	0.0214648	1.00224e-05
0.29	894	0.0214646	7.82813e-06
0.29	895	0.0214647	1.06705e-05
0.29	896	0.0214707	1.06087e-05
0.29	897	0.0214668	1.45541e-05
0.29	898	0.0214709	1.65636e-05
0.29	899	0.0214701	1.99892e-05
0.29	900	0.0214688	2.24178e-05
0.29	901	0.0214668	2.52035e-05
0.29	902	0.02147	2.21091e-05
0.29	903	0.0214606	2.13093e-05
0.29	904	0.021463	2.10755e-05
0.29	905	0.0214602	1.9814e-05
0.29	906	0.0214611	1.92244e-05
0.29	907	0.0214718	1.88994e-05
0.29	908	0.0214797	1.65602e-05
0.29	909	0.0214785	1.96831e-05
0.29	910	0.0214683	1.88622e-05
0.29	911	0.0214651	1.51019e-05
0.29	912	0.0214677	1.50385e-05
0.29	913	0.0214636	1.9515e-05
0.29	914	0.0214614	1.4584e-05
0.29	915	0.0214618	1.35885e-05
0.29	916	0.0214647	1.68579e-05
0.29	917	0.0214694	1.51072e-05
0.29	918	0.021466	1.60824e-05
0.29	919	0.0214544	1.01176e-05
0.29	920	0.0214526	9.30064e-06
0.29	921	0.0214639	9.02941e-06
0.29	922	0.0214667	7.15822e-06
0.29	923	0.0214652	9.52154e-06
0.29	924	0.0214553	1.37633e-05
0.29	925	0.0214533	1.74036e-05
0.29	926	0.0214588	1.12852e-05
0.29	927	0.0214552	9.0009e-06
0.29	928	0.0214603	1.09559e-05
0.29	929	0.0214646	1.00939e-05
0.29	930	0.0214671	1.16509e-05
0.29	931	0.0214699	1.52342e-05
0.29	932	0.02147	1.35319e-05
0.29	933	0.0214718	1.64382e-05
0.29	934	0.0214665	1.55806e-05
0.29	935	0.0214696	1.70065e-05
0.29	936	0.0214678	1.59417e-05
0.29	937	0.0214659	1.3758e-05
0.29	938	0.0214621	1.4464e-05
0.29	939	0.0214593	1.92031e-05
0.29	940	0.0214567	1.75351e-05
0.29	941	0.021456	1.77355e-05
0.29	942	0.0214643	1.69603e-05
0.29	943	0.0214691	1.66356e-05
0.29	944	0.0214702	1.78113e-05
0.29	945	0.0214684	1.58033e-05
0.29	946	0.0214675	1.58603e-05
0.29	947	0.0214609	1.59992e-05
0.29	948	0.0214552	1.63654e-05
0.29	949	0.0214569	1.2031e-05
0.29	950	0.0214606	1.57742e-05
0.29	951	0.0214567	1.52937e-05
0.29	952	0.0214632	1.31154e-05
0.29	953	0.0214681	1.11765e-05
0.29	954	0.0214651	1.11085e-05
0.29	955	0.0214734	9.81724e-06
0.29	956	0.0214709	6.55695e-06
0.29	957	0.0214743	1.09979e-05
0.29	958	0.0214795	1.25442e-05
0.29	959	0.0214727	1.48851e-05
0.29	960	0.0214682	1.36978e-05
0.29	961	0.0214608	8.95257e-06
0.29	962	0.0214736	7.77405e-06
0.29	963	0.0214642	6.63871e-06
0.29	964	0.0214706	7.06431e-06
0.29	965	0.0214776	8.11063e-06
0.29	966	0.0214769	1.07351e-05
0.29	967	0.0214656	9.31503e-06
0.29	968	0.0214735	1.19029e-05
0.29	969	0.021473	1.20316e-05
0.29	970	0.0214673	1.20088e-05
0.29	971	0.021475	1.28889e-05
0.29	972	0.0214891	1.33389e-05
0.29	973	0.0214863	1.47696e-05
0.29	974	0.0214811	1.55668e-05
0.29	975	0.0214738	1.10679e-05
0.29	976	0.0214758	1.32942e-05
0.29	977	0.0214713	1.07458e-05
0.29	978	0.0214765	1.23545e-05
0.29	979	0.0214739	1.34689e-05
0.29	980	0.0214793	1.03778e-05
0.29	981	0.0214774	1.44173e-05
0.29	982	0.0214724	1.33495e-05
0.29	983	0.0214773	1.44023e-05
0.29	984	0.0214675	1.42093e-05
0.29	985	0.0214762	1.4218e-05
0.29	986	0.0214785	1.28863e-05
0.29	987	0.0214762	1.08015e-05
0.29	988	0.0214721	9.50313e-06
0.29	989	0.0214616	8.14538e-06
0.29	990	0.0214617	9.83624e-06
0.29	991	0.0214651	8.56193e-06
0.29	992	0.0214663	9.72984e-06
0.29	993	0.021471	1.29765e-05
0.29	994	0.0214622	1.53745e-05
0.29	995	0.0214657	1.20721e-05
0.29	996	0.0214679	1.19935e-05
0.29	997	0.0214716	1.15364e-05
0.29	998	0.0214786	9.05423e-06
0.29	999	0.0214763	1.07227e-05
0.29	1000	0.0214756	1.21229e-05
0.29	1001	0.0214802	1.15259e-05
0.29	1002	0.0214849	1.06397e-05
0.29	1003	0.0214846	1.11145e-05
0.29	1004	0.0214873	1.36378e-05
0.29	1005	0.0214921	1.46878e-05
0.29	1006	0.0214924	1.88916e-05
0.29	1007	0.0214888	1.78521e-05
0.29	1008	0.0214926	1.64816e-05
0.29	1009	0.0214938	1.72915e-05
0.29	1010	0.0214886	1.40736e-05
0.29	1011	0.0214847	1.04256e-05
0.29	1012	0.0214841	1.17458e-05
0.29	1013	0.0214796	1.10345e-05
0.29	1014	0.0214764	1.47182e-05
0.29	1015	0.0214692	1.49978e-05
0.29	1016	0.0214686	1.32504e-05
0.29	1017	0.0214773	1.34958e-05
0.29	1018	0.0214756	1.01289e-05
0.29	1019	0.0214797	8.636e-06
0.29	1020	0.0214707	9.57186e-06
0.29	1021	0.0214673	8.12394e-06
0.29	1022	0.0214683	7.0141e-06
0.29	1023	0.021467	9.10243e-06
0.29	1024	0.021467	3.24177e-06

## Sheet: APBCZ_20x2048
k	tau	Q_2(tau)	Error
0.29	0	1	0
0.29	1	0.225658	1.94974e-05
0.29	2	0.0978097	1.47263e-05
0.29	3	0.0606595	6.0353e-06
0.29	4	0.0452962	8.86569e-06
0.29	5	0.0374273	4.78667e-06
0.29	6	0.0328231	3.15813e-06
0.29	7	0.0298818	1.43254e-06
0.29	8	0.0278845	3.54076e-07
0.29	9	0.0264718	2.69024e-06
0.29	10	0.0254165	3.425e-06
0.29	11	0.0246398	2.7693e-06
0.29	12	0.0240361	1.36041e-06
0.29	13	0.0235662	1.85053e-06
0.29	14	0.0231938	9.69033e-07
0.29	15	0.0228957	1.58864e-07
0.29	16	0.0226547	1.06497e-06
0.29	17	0.022459	3.07921e-06
0.29	18	0.0223038	2.74099e-07
0.29	19	0.0221766	2.75784e-06
0.29	20	0.0220634	7.53868e-06
0.29	21	0.0219752	4.54304e-06
0.29	22	0.0219073	1.64118e-06
0.29	23	0.0218398	1.15309e-06
0.29	24	0.0217753	4.58033e-06
0.29	25	0.0217301	2.12773e-06
0.29	26	0.021693	2.68899e-06
0.29	27	0.0216507	6.52008e-06
0.29	28	0.0216191	5.65531e-06
0.29	29	0.0215904	3.1304e-06
0.29	30	0.0215719	3.40224e-06
0.29	31	0.0215607	4.1119e-06
0.29	32	0.0215516	4.59542e-06
0.29	33	0.0215387	8.31746e-06
0.29	34	0.0215288	2.42033e-06
0.29	35	0.0215264	3.70439e-06
0.29	36	0.0215158	1.8805e-06
0.29	37	0.0215115	8.20072e-07
0.29	38	0.021509	4.32058e-07
0.29	39	0.0215066	5.20315e-07
0.29	40	0.0214965	4.16826e-06
0.29	41	0.0214955	4.12463e-06
0.29	42	0.0214882	4.38117e-06
0.29	43	0.0214798	7.31416e-06
0.29	44	0.0214821	7.00164e-06
0.29	45	0.021483	9.68971e-06
0.29	46	0.0214795	6.10282e-06
0.29	47	0.0214851	3.06737e-06
0.29	48	0.0214852	6.02233e-07
0.29	49	0.0214948	2.00977e-07
0.29	50	0.0214886	1.98972e-06
0.29	51	0.0214855	3.14145e-06
0.29	52	0.021485	1.30507e-06
0.29	53	0.0214821	2.26579e-06
0.29	54	0.0214838	3.29019e-06
0.29	55	0.0214805	2.25467e-07
0.29	56	0.0214815	1.47531e-06
0.29	57	0.0214845	2.07152e-06
0.29	58	0.0214733	4.20944e-06
0.29	59	0.0214743	2.6072e-06
0.29	60	0.0214835	7.96462e-07
0.29	61	0.0214868	7.96729e-07
0.29	62	0.0214902	3.16658e-06
0.29	63	0.0214807	3.55216e-06
0.29	64	0.0214769	2.25207e-06
0.29	65	0.0214698	2.47103e-06
0.29	66	0.0214664	1.94041e-06
0.29	67	0.0214665	2.81945e-06
0.29	68	0.021469	2.86874e-06
0.29	69	0.0214716	4.25859e-06
0.29	70	0.0214723	1.7196e-06
0.29	71	0.0214769	1.86858e-07
0.29	72	0.0214823	5.57822e-07
0.29	73	0.0214808	6.61874e-07
0.29	74	0.0214905	2.17384e-06
0.29	75	0.0214846	1.11379e-06
0.29	76	0.0214858	4.8414e-06
0.29	77	0.0214906	4.78925e-06
0.29	78	0.0214925	1.04079e-06
0.29	79	0.021489	2.26899e-06
0.29	80	0.0214874	1.31879e-06
0.29	81	0.0214868	2.83685e-06
0.29	82	0.0214928	1.11056e-06
0.29	83	0.0214946	7.41184e-08
0.29	84	0.0214889	1.87487e-06
0.29	85	0.0214867	1.53249e-06
0.29	86	0.0214852	3.74232e-06
0.29	87	0.0214852	2.6286e-06
0.29	88	0.0214694	1.41846e-06
0.29	89	0.021477	4.49036e-06
0.29	90	0.0214773	6.38768e-06
0.29	91	0.0214765	8.04831e-06
0.29	92	0.0214794	1.73022e-06
0.29	93	0.0214817	2.25012e-06
0.29	94	0.0214746	8.31543e-07
0.29	95	0.0214786	7.63631e-07
0.29	96	0.0214723	1.38998e-06
0.29	97	0.0214606	2.95217e-06
0.29	98	0.0214541	4.64208e-06
0.29	99	0.0214489	4.34759e-06
0.29	100	0.0214532	3.55821e-06
0.29	101	0.0214571	2.50721e-06
0.29	102	0.0214643	1.08526e-06
0.29	103	0.0214687	2.28496e-06
0.29	104	0.0214671	4.67561e-07
0.29	105	0.0214649	2.56934e-06
0.29	106	0.0214639	5.22384e-06
0.29	107	0.0214676	3.80783e-06
0.29	108	0.0214695	4.1212e-06
0.29	109	0.0214661	3.65904e-06
0.29	110	0.0214655	2.55607e-06
0.29	111	0.0214606	3.14111e-06
0.29	112	0.0214589	5.3469e-06
0.29	113	0.0214528	6.11559e-06
0.29	114	0.0214529	3.78353e-06
0.29	115	0.0214489	3.59794e-07
0.29	116	0.0214504	5.18477e-07
0.29	117	0.0214596	1.94665e-06
0.29	118	0.0214664	8.1667e-07
0.29	119	0.021461	4.17353e-06
0.29	120	0.0214565	3.04746e-06
0.29	121	0.0214591	4.47342e-06
0.29	122	0.0214603	8.04982e-06
0.29	123	0.0214709	6.99386e-06
0.29	124	0.0214719	4.33984e-06
0.29	125	0.0214782	3.61213e-06
0.29	126	0.0214782	2.90587e-06
0.29	127	0.0214801	1.98969e-06
0.29	128	0.0214949	3.18214e-06
0.29	129	0.0214971	5.7207e-06
0.29	130	0.0214933	3.61296e-06
0.29	131	0.0214835	3.22827e-06
0.29	132	0.0214912	4.17772e-06
0.29	133	0.0214949	1.94312e-06
0.29	134	0.0215015	1.16754e-06
0.29	135	0.0215069	6.33063e-07
0.29	136	0.0214968	1.15108e-06
0.29	137	0.0214835	2.88298e-07
0.29	138	0.0214812	2.10793e-07
0.29	139	0.0214733	2.08726e-06
0.29	140	0.0214706	6.53556e-07
0.29	141	0.0214713	2.92836e-06
0.29	142	0.0214705	5.5155e-07
0.29	143	0.0214779	1.0273e-06
0.29	144	0.0214671	1.26638e-06
0.29	145	0.0214732	7.36027e-07
0.29	146	0.0214685	1.36593e-07
0.29	147	0.0214717	1.44169e-06
0.29	148	0.0214695	2.28083e-06
0.29	149	0.0214765	5.27125e-07
0.29	150	0.0214632	2.75626e-06
0.29	151	0.0214653	7.05752e-07
0.29	152	0.0214599	2.05625e-06
0.29	153	0.021463	3.16247e-06
0.29	154	0.0214593	5.10652e-06
0.29	155	0.021465	5.5252e-06
0.29	156	0.0214622	1.92109e-06
0.29	157	0.0214668	1.31134e-06
0.29	158	0.0214589	2.06694e-07
0.29	159	0.0214561	7.69848e-07
0.29	160	0.0214605	2.6572e-06
0.29	161	0.0214613	1.87068e-06
0.29	162	0.021456	1.83632e-06
0.29	163	0.0214585	4.21354e-06
0.29	164	0.021463	3.63821e-06
0.29	165	0.0214665	2.1655e-06
0.29	166	0.0214659	6.09654e-06
0.29	167	0.0214583	6.35798e-06
0.29	168	0.0214719	6.34168e-06
0.29	169	0.0214649	7.32559e-06
0.29	170	0.0214655	6.87944e-06
0.29	171	0.0214652	8.744e-06
0.29	172	0.0214646	1.35568e-05
0.29	173	0.0214671	1.55434e-05
0.29	174	0.0214668	1.33713e-05
0.29	175	0.0214671	1.06342e-05
0.29	176	0.0214777	8.49666e-06
0.29	177	0.0214785	6.31073e-06
0.29	178	0.0214785	8.34983e-06
0.29	179	0.021475	4.90654e-06
0.29	180	0.0214896	8.34969e-06
0.29	181	0.0214905	7.6716e-06
0.29	182	0.0214842	4.33189e-06
0.29	183	0.0214807	5.52273e-07
0.29	184	0.021469	3.63806e-06
0.29	185	0.0214847	1.10236e-06
0.29	186	0.0214835	1.66599e-06
0.29	187	0.0214787	1.88554e-06
0.29	188	0.021474	1.56795e-06
0.29	189	0.0214649	3.72549e-07
0.29	190	0.0214657	2.29688e-06
0.29	191	0.0214655	3.58131e-06
0.29	192	0.0214714	1.30539e-06
0.29	193	0.0214832	2.24337e-06
0.29	194	0.0214839	2.41347e-06
0.29	195	0.0214784	2.10322e-06
0.29	196	0.0214759	2.96657e-07
0.29	197	0.0214738	1.29634e-06
0.29	198	0.0214751	4.80933e-07
0.29	199	0.0214631	4.23503e-06
0.29	200	0.0214611	4.24558e-06
0.29	201	0.0214617	1.20396e-06
0.29	202	0.0214703	1.34223e-06
0.29	203	0.0214739	5.15124e-07
0.29	204	0.021472	1.51256e-07
0.29	205	0.0214765	1.78563e-06
0.29	206	0.0214722	8.58276e-07
0.29	207	0.0214829	1.26839e-06
0.29	208	0.021495	1.61629e-06
0.29	209	0.0214913	1.93979e-06
0.29	210	0.0214882	7.43792e-07
0.29	211	0.021487	4.45836e-06
0.29	212	0.0214918	6.39295e-06
0.29	213	0.0214879	5.4899e-06
0.29	214	0.0214823	2.16571e-06
0.29	215	0.0214881	1.75348e-06
0.29	216	0.0214787	2.20803e-06
0.29	217	0.0214783	8.39457e-06
0.29	218	0.0214832	9.84889e-06
0.29	219	0.0214947	1.05875e-05
0.29	220	0.0214911	7.10106e-06
0.29	221	0.0214898	3.50792e-06
0.29	222	0.0214889	1.33846e-06
0.29	223	0.0214892	1.59971e-06
0.29	224	0.0214827	2.4368e-06
0.29	225	0.0214753	3.96032e-06
0.29	226	0.0214685	2.81579e-06
0.29	227	0.0214632	1.46101e-06
0.29	228	0.0214681	9.24042e-07
0.29	229	0.0214691	2.76074e-06
0.29	230	0.0214697	2.75675e-06
0.29	231	0.0214676	2.00836e-06
0.29	232	0.0214703	1.08996e-06
0.29	233	0.0214761	6.17326e-07
0.29	234	0.0214797	2.67515e-07
0.29	235	0.0214788	2.25379e-06
0.29	236	0.0214748	2.70848e-06
0.29	237	0.0214689	5.33236e-06
0.29	238	0.0214758	8.54926e-06
0.29	239	0.0214733	6.9401e-06
0.29	240	0.021475	8.00896e-06
0.29	241	0.0214892	3.85779e-06
0.29	242	0.0214872	3.7945e-06
0.29	243	0.0214881	6.73541e-06
0.29	244	0.0214786	7.77218e-06
0.29	245	0.0214758	6.78906e-06
0.29	246	0.0214801	5.16165e-06
0.29	247	0.0214777	6.61328e-06
0.29	248	0.0214647	6.74078e-06
0.29	249	0.021479	8.27208e-06
0.29	250	0.0214751	8.717e-06
0.29	251	0.0214836	5.17628e-06
0.29	252	0.0214829	4.06128e-06
0.29	253	0.0214886	6.46702e-07
0.29	254	0.021493	9.80048e-07
0.29	255	0.0214908	3.05195e-06
0.29	256	0.0214845	4.19098e-06
0.29	257	0.0214842	4.90837e-06
0.29	258	0.021479	5.22701e-06
0.29	259	0.0214842	5.8536e-06
0.29	260	0.0214863	5.52784e-06
0.29	261	0.021483	1.33212e-06
0.29	262	0.0214891	2.59051e-06
0.29	263	0.0214847	9.59884e-07
0.29	264	0.0214832	6.65115e-07
0.29	265	0.0214865	4.9874e-06
0.29	266	0.0214946	9.30913e-07
0.29	267	0.0214915	6.25024e-07
0.29	268	0.0214911	2.67099e-06
0.29	269	0.0214817	7.20019e-07
0.29	270	0.0214733	1.27145e-06
0.29	271	0.0214593	4.28465e-07
0.29	272	0.0214558	1.71516e-06
0.29	273	0.0214624	4.46371e-06
0.29	274	0.0214638	5.4524e-07
0.29	275	0.0214709	2.02253e-06
0.29	276	0.0214688	2.28916e-06
0.29	277	0.0214726	1.91453e-07
0.29	278	0.0214765	2.78675e-06
0.29	279	0.0214736	3.5832e-06
0.29	280	0.0214631	1.58356e-08
0.29	281	0.0214596	9.30311e-07
0.29	282	0.0214519	5.54896e-07
0.29	283	0.02145	3.444e-07
0.29	284	0.0214586	7.71188e-07
0.29	285	0.0214532	4.56532e-06
0.29	286	0.0214613	8.51839e-06
0.29	287	0.0214559	7.25921e-06
0.29	288	0.0214518	4.25631e-06
0.29	289	0.0214495	7.30122e-06
0.29	290	0.0214553	1.03618e-05
0.29	291	0.0214552	4.41192e-06
0.29	292	0.0214506	2.38403e-06
0.29	293	0.0214569	6.69076e-07
0.29	294	0.0214594	1.95354e-06
0.29	295	0.0214561	2.60948e-06
0.29	296	0.0214524	4.2667e-06
0.29	297	0.0214577	4.71283e-06
0.29	298	0.021456	5.26992e-06
0.29	299	0.0214573	5.2652e-06
0.29	300	0.0214583	6.41986e-06
0.29	301	0.0214692	6.46984e-06
0.29	302	0.0214672	5.97148e-06
0.29	303	0.0214589	3.09264e-06
0.29	304	0.0214527	1.26577e-06
0.29	305	0.0214535	1.37929e-06
0.29	306	0.0214506	4.03103e-06
0.29	307	0.0214528	1.99563e-06
0.29	308	0.0214535	1.674e-07
0.29	309	0.0214545	2.65138e-06
0.29	310	0.0214608	3.98049e-06
0.29	311	0.021459	1.9543e-06
0.29	312	0.0214615	5.10633e-07
0.29	313	0.0214658	3.70113e-07
0.29	314	0.0214623	6.12569e-07
0.29	315	0.0214645	2.74872e-11
0.29	316	0.0214734	3.28617e-06
0.29	317	0.0214601	2.2249e-06
0.29	318	0.0214598	1.30585e-06
0.29	319	0.0214589	4.4013e-07
0.29	320	0.0214594	3.2118e-07
0.29	321	0.0214621	9.01851e-07
0.29	322	0.0214665	2.69486e-06
0.29	323	0.0214722	1.65672e-06
0.29	324	0.0214741	4.19127e-07
0.29	325	0.0214743	1.25607e-07
0.29	326	0.0214758	1.50313e-06
0.29	327	0.0214763	1.67577e-07
0.29	328	0.0214743	7.27805e-07
0.29	329	0.02148	2.23474e-07
0.29	330	0.021486	1.68733e-06
0.29	331	0.0214779	2.48719e-06
0.29	332	0.0214753	4.21042e-06
0.29	333	0.0214794	4.11854e-06
0.29	334	0.0214827	2.72633e-06
0.29	335	0.0214758	2.19553e-06
0.29	336	0.0214711	1.9161e-06
0.29	337	0.0214623	1.67616e-06
0.29	338	0.0214607	2.03284e-06
0.29	339	0.0214581	1.27891e-06
0.29	340	0.0214553	3.48346e-06
0.29	341	0.0214586	5.96359e-06
0.29	342	0.0214604	7.69264e-06
0.29	343	0.0214634	7.48216e-06
0.29	344	0.0214664	2.56958e-06
0.29	345	0.0214644	3.17774e-09
0.29	346	0.0214667	1.56516e-06
0.29	347	0.0214715	6.55454e-07
0.29	348	0.021471	2.93398e-06
0.29	349	0.0214725	4.99239e-06
0.29	350	0.0214775	5.35837e-06
0.29	351	0.021477	9.13623e-06
0.29	352	0.0214699	9.30931e-06
0.29	353	0.0214685	8.57943e-06
0.29	354	0.0214627	6.46624e-06
0.29	355	0.0214619	1.05331e-05
0.29	356	0.0214648	7.0511e-06
0.29	357	0.0214661	6.22972e-06
0.29	358	0.0214674	8.06237e-06
0.29	359	0.0214774	3.6066e-06
0.29	360	0.0214762	4.51478e-06
0.29	361	0.0214675	3.22892e-06
0.29	362	0.021461	3.86662e-06
0.29	363	0.021463	6.37193e-06
0.29	364	0.0214619	3.70573e-06
0.29	365	0.021459	5.34434e-06
0.29	366	0.0214653	1.77861e-06
0.29	367	0.0214609	3.52203e-06
0.29	368	0.0214647	3.34795e-06
0.29	369	0.0214699	8.43916e-07
0.29	370	0.0214727	9.88582e-07
0.29	371	0.0214779	1.97552e-06
0.29	372	0.0214859	4.75269e-07
0.29	373	0.0214847	1.91936e-06
0.29	374	0.0214772	1.51653e-06
0.29	375	0.021475	1.42663e-06
0.29	376	0.021479	3.94686e-06
0.29	377	0.0214776	3.12417e-06
0.29	378	0.021486	6.52956e-06
0.29	379	0.0214914	6.37995e-06
0.29	380	0.0214955	7.29095e-06
0.29	381	0.0214943	3.8823e-06
0.29	382	0.0214927	3.54286e-06
0.29	383	0.021492	4.71371e-06
0.29	384	0.0214802	4.77704e-06
0.29	385	0.0214761	3.60717e-06
0.29	386	0.0214735	5.01702e-06
0.29	387	0.0214642	1.96503e-06
0.29	388	0.0214621	2.82377e-06
0.29	389	0.0214627	3.4054e-06
0.29	390	0.0214587	7.88774e-06
0.29	391	0.021455	4.94242e-06
0.29	392	0.0214425	3.41116e-06
0.29	393	0.0214533	1.14404e-06
0.29	394	0.0214563	2.41943e-06
0.29	395	0.0214519	3.9386e-06
0.29	396	0.021444	2.39303e-06
0.29	397	0.0214476	3.19191e-06
0.29	398	0.021449	2.393e-06
0.29	399	0.0214583	2.36499e-06
0.29	400	0.0214584	1.73401e-06
0.29	401	0.0214484	3.33844e-06
0.29	402	0.0214494	1.04521e-06
0.29	403	0.0214505	4.98768e-07
0.29	404	0.0214458	3.93013e-06
0.29	405	0.0214508	3.89608e-06
0.29	406	0.0214617	2.38926e-06
0.29	407	0.021455	5.03715e-06
0.29	408	0.0214566	1.53181e-06
0.29	409	0.0214634	1.78466e-06
0.29	410	0.0214585	4.82538e-06
0.29	411	0.0214586	3.41505e-06
0.29	412	0.0214656	5.44205e-06
0.29	413	0.0214698	7.91935e-06
0.29	414	0.0214606	8.12487e-06
0.29	415	0.0214584	7.48239e-06
0.29	416	0.0214597	5.09912e-06
0.29	417	0.0214666	1.62879e-06
0.29	418	0.0214677	4.21784e-06
0.29	419	0.021461	9.61455e-07
0.29	420	0.0214507	1.43632e-06
0.29	421	0.0214513	2.35268e-06
0.29	422	0.0214523	1.58066e-06
0.29	423	0.0214541	5.6987e-06
0.29	424	0.0214483	3.88003e-06
0.29	425	0.0214546	7.26996e-07
0.29	426	0.021452	1.96819e-06
0.29	427	0.0214537	2.33882e-08
0.29	428	0.0214447	1.74417e-06
0.29	429	0.0214431	1.39022e-06
0.29	430	0.0214411	6.32999e-07
0.29	431	0.0214435	4.63461e-07
0.29	432	0.0214494	3.78793e-07
0.29	433	0.0214494	2.09205e-06
0.29	434	0.02145	1.78988e-06
0.29	435	0.0214531	3.47238e-07
0.29	436	0.0214584	2.51402e-06
0.29	437	0.0214637	2.58441e-06
0.29	438	0.0214595	2.26499e-06
0.29	439	0.0214589	5.48301e-06
0.29	440	0.0214576	5.09266e-06
0.29	441	0.0214664	3.07428e-06
0.29	442	0.021454	1.89152e-06
0.29	443	0.0214485	5.63085e-06
0.29	444	0.0214448	5.20364e-06
0.29	445	0.0214577	3.58691e-06
0.29	446	0.0214632	8.034e-06
0.29	447	0.0214695	7.83234e-06
0.29	448	0.0214726	5.9293e-06
0.29	449	0.0214778	8.07136e-07
0.29	450	0.0214753	3.79815e-07
0.29	451	0.0214869	4.26481e-06
0.29	452	0.0214853	4.0353e-06
0.29	453	0.0214838	6.27544e-06
0.29	454	0.0214926	4.68606e-06
0.29	455	0.0214969	3.24485e-06
0.29	456	0.0214873	2.62879e-06
0.29	457	0.0214859	2.86259e-06
0.29	458	0.021481	1.057e-06
0.29	459	0.021483	1.80903e-07
0.29	460	0.0214779	4.70391e-08
0.29	461	0.0214788	3.54846e-07
0.29	462	0.0214846	1.41614e-06
0.29	463	0.0214785	8.32728e-07
0.29	464	0.021485	2.00147e-06
0.29	465	0.0214873	1.33356e-06
0.29	466	0.0214856	5.58982e-07
0.29	467	0.0214747	3.34501e-06
0.29	468	0.0214698	3.40598e-06
0.29	469	0.0214687	1.02485e-06
0.29	470	0.0214737	1.69134e-06
0.29	471	0.0214784	2.80407e-06
0.29	472	0.0214645	1.88994e-06
0.29	473	0.0214564	4.38945e-07
0.29	474	0.0214588	1.96352e-06
0.29	475	0.0214564	2.068e-08
0.29	476	0.0214599	7.01364e-07
0.29	477	0.0214568	4.87486e-07
0.29	478	0.0214555	3.4045e-06
0.29	479	0.0214637	3.0623e-06
0.29	480	0.0214705	1.26163e-06
0.29	481	0.0214708	3.83762e-06
0.29	482	0.0214704	3.08846e-06
0.29	483	0.0214746	3.38345e-06
0.29	484	0.021468	8.37906e-07
0.29	485	0.0214661	2.1773e-06
0.29	486	0.0214665	3.93385e-06
0.29	487	0.0214722	4.55842e-06
0.29	488	0.0214843	4.45221e-06
0.29	489	0.0214934	7.81156e-06
0.29	490	0.0214969	9.8793e-06
0.29	491	0.0214971	6.34817e-06
0.29	492	0.0214888	5.9405e-06
0.29	493	0.0214762	7.08041e-06
0.29	494	0.0214669	7.82828e-06
0.29	495	0.0214708	4.2746e-06
0.29	496	0.0214659	2.49771e-06
0.29	497	0.021465	2.61343e-06
0.29	498	0.0214646	3.05149e-06
0.29	499	0.0214614	5.25489e-06
0.29	500	0.0214694	6.16442e-06
0.29	501	0.0214694	9.71692e-06
0.29	502	0.021467	7.87351e-06
0.29	503	0.0214656	5.98213e-06
0.29	504	0.0214738	5.2047e-06
0.29	505	0.0214791	1.64032e-06
0.29	506	0.0214878	4.00854e-07
0.29	507	0.0214785	1.40652e-06
0.29	508	0.0214748	1.73587e-07
0.29	509	0.0214791	2.02914e-06
0.29	510	0.0214808	5.47009e-06
0.29	511	0.0214827	1.59196e-06
0.29	512	0.021484	2.4334e-06
0.29	513	0.021482	1.78344e-06
0.29	514	0.0214811	7.0461e-07
0.29	515	0.0214929	4.93794e-07
0.29	516	0.0214928	4.1612e-07
0.29	517	0.0214848	3.81254e-06
0.29	518	0.0214828	3.15821e-06
0.29	519	0.0214839	2.45258e-06
0.29	520	0.0214867	3.18259e-06
0.29	521	0.0214836	7.20211e-06
0.29	522	0.0214795	7.23677e-06
0.29	523	0.0214819	5.55013e-06
0.29	524	0.0214833	8.41298e-06
0.29	525	0.0214854	7.13229e-06
0.29	526	0.0214867	4.26529e-06
0.29	527	0.0214694	3.3205e-06
0.29	528	0.0214666	5.96567e-06
0.29	529	0.0214706	3.54255e-06
0.29	530	0.0214732	3.80371e-06
0.29	531	0.0214656	6.96743e-06
0.29	532	0.0214663	4.25964e-06
0.29	533	0.021472	4.94826e-06
0.29	534	0.0214747	5.62051e-06
0.29	535	0.0214733	8.59535e-07
0.29	536	0.0214735	2.87819e-06
0.29	537	0.0214739	1.46553e-06
0.29	538	0.0214684	9.24018e-07
0.29	539	0.0214746	3.60486e-06
0.29	540	0.0214717	3.19856e-06
0.29	541	0.0214737	3.94945e-06
0.29	542	0.0214743	2.58547e-06
0.29	543	0.0214708	1.21706e-06
0.29	544	0.0214683	1.61545e-06
0.29	545	0.0214676	2.43478e-06
0.29	546	0.0214689	3.84584e-06
0.29	547	0.0214748	4.84635e-06
0.29	548	0.0214773	5.19261e-06
0.29	549	0.0214779	5.01044e-06
0.29	550	0.0214807	3.33907e-06
0.29	551	0.021485	4.94163e-06
0.29	552	0.0214818	9.15101e-06
0.29	553	0.0214781	1.06321e-05
0.29	554	0.0214734	1.0309e-05
0.29	555	0.0214697	9.01352e-06
0.29	556	0.0214636	1.12663e-05
0.29	557	0.0214545	9.47155e-06
0.29	558	0.0214511	9.57851e-06
0.29	559	0.0214555	8.09866e-06
0.29	560	0.0214564	6.01554e-06
0.29	561	0.0214646	5.87212e-06
0.29	562	0.0214689	2.95173e-06
0.29	563	0.0214672	2.55623e-06
0.29	564	0.0214758	2.68394e-06
0.29	565	0.021481	2.20575e-06
0.29	566	0.0214849	6.00057e-06
0.29	567	0.0214831	1.4942e-06
0.29	568	0.0214846	3.51116e-06
0.29	569	0.0214906	2.92586e-06
0.29	570	0.0214928	2.27123e-06
0.29	571	0.021494	1.78144e-06
0.29	572	0.0214948	5.26604e-06
0.29	573	0.0214913	3.37428e-06
0.29	574	0.0214834	1.46359e-06
0.29	575	0.0214727	9.1822e-07
0.29	576	0.0214663	1.2181e-06
0.29	577	0.0214638	3.55516e-06
0.29	578	0.0214691	3.49194e-06
0.29	579	0.0214711	9.61599e-07
0.29	580	0.0214681	3.01181e-07
0.29	581	0.0214752	6.75277e-07
0.29	582	0.0214653	6.90819e-07
0.29	583	0.0214725	1.39062e-06
0.29	584	0.0214739	7.74666e-07
0.29	585	0.0214738	3.97526e-06
0.29	586	0.0214846	2.09579e-06
0.29	587	0.0214918	3.50285e-06
0.29	588	0.0214865	5.65342e-06
0.29	589	0.0214891	5.77127e-06
0.29	590	0.0214889	4.48721e-06
0.29	591	0.0214861	1.07794e-06
0.29	592	0.0214873	5.9636e-07
0.29	593	0.0214874	3.43706e-06
0.29	594	0.0214775	2.11455e-06
0.29	595	0.0214762	3.2458e-07
0.29	596	0.0214624	2.28575e-06
0.29	597	0.0214589	3.99828e-06
0.29	598	0.0214634	5.85452e-06
0.29	599	0.0214681	5.91982e-06
0.29	600	0.0214704	5.85796e-06
0.29	601	0.021468	2.18916e-06
0.29	602	0.0214619	7.91514e-07
0.29	603	0.0214584	2.07668e-06
0.29	604	0.0214625	4.84999e-07
0.29	605	0.0214693	4.65391e-07
0.29	606	0.0214682	3.39884e-06
0.29	607	0.021468	4.82268e-06
0.29	608	0.0214663	2.08523e-06
0.29	609	0.0214672	2.34238e-06
0.29	610	0.0214732	4.29229e-06
0.29	611	0.0214859	4.1978e-06
0.29	612	0.0214792	3.82465e-06
0.29	613	0.0214784	3.65508e-06
0.29	614	0.021478	2.71735e-06
0.29	615	0.0214788	3.43607e-06
0.29	616	0.0214792	2.83674e-06
0.29	617	0.0214795	3.08388e-06
0.29	618	0.0214881	3.78636e-06
0.29	619	0.0214817	3.21743e-06
0.29	620	0.0214837	2.02081e-06
0.29	621	0.0214801	6.05245e-08
0.29	622	0.0214915	4.02026e-08
0.29	623	0.0214789	2.34184e-06
0.29	624	0.0214769	5.84992e-06
0.29	625	0.0214898	7.10084e-06
0.29	626	0.0214849	5.18852e-06
0.29	627	0.0214853	4.53897e-06
0.29	628	0.021486	5.37649e-06
0.29	629	0.021487	8.8865e-07
0.29	630	0.0214833	8.04339e-07
0.29	631	0.0214779	9.37178e-07
0.29	632	0.0214712	4.30196e-06
0.29	633	0.0214772	7.11675e-06
0.29	634	0.0214725	8.96514e-06
0.29	635	0.0214712	1.19073e-05
0.29	636	0.0214767	5.77167e-06
0.29	637	0.0214761	8.07088e-06
0.29	638	0.0214878	6.68767e-06
0.29	639	0.0214882	5.33533e-06
0.29	640	0.0214827	6.91941e-06
0.29	641	0.0214792	7.14685e-06
0.29	642	0.0214696	9.55297e-06
0.29	643	0.0214598	4.82796e-06
0.29	644	0.0214507	2.24057e-06
0.29	645	0.021449	2.7832e-06
0.29	646	0.0214479	8.88164e-07
0.29	647	0.0214422	1.82014e-06
0.29	648	0.021445	1.456e-06
0.29	649	0.0214496	2.77344e-06
0.29	650	0.0214593	8.16916e-07
0.29	651	0.0214628	1.54275e-06
0.29	652	0.0214723	3.59431e-06
0.29	653	0.0214686	3.31417e-06
0.29	654	0.0214682	2.0902e-06
0.29	655	0.0214845	3.22195e-07
0.29	656	0.0214821	2.00621e-06
0.29	657	0.0214815	1.09202e-08
0.29	658	0.0214724	1.51011e-06
0.29	659	0.021469	4.44984e-06
0.29	660	0.0214667	3.46134e-06
0.29	661	0.021471	3.08924e-06
0.29	662	0.021472	4.65279e-06
0.29	663	0.0214712	2.38716e-06
0.29	664	0.0214735	4.17178e-07
0.29	665	0.0214745	4.49753e-06
0.29	666	0.021469	8.64431e-06
0.29	667	0.0214728	4.57678e-06
0.29	668	0.0214842	4.29158e-06
0.29	669	0.0214845	3.47711e-06
0.29	670	0.0214873	5.85614e-06
0.29	671	0.0214869	5.26758e-06
0.29	672	0.0214854	5.13901e-06
0.29	673	0.0214769	5.12947e-06
0.29	674	0.0214557	5.7074e-06
0.29	675	0.0214599	8.94156e-06
0.29	676	0.0214553	6.20482e-06
0.29	677	0.0214553	4.72535e-06
0.29	678	0.021453	3.46157e-07
0.29	679	0.0214607	4.65139e-06
0.29	680	0.021469	6.00418e-06
0.29	681	0.0214557	3.19389e-06
0.29	682	0.0214578	1.16505e-06
0.29	683	0.0214604	1.74526e-06
0.29	684	0.0214629	7.23959e-07
0.29	685	0.0214592	3.02432e-06
0.29	686	0.0214667	6.18807e-06
0.29	687	0.0214722	6.61484e-06
0.29	688	0.0214706	5.08845e-06
0.29	689	0.0214707	3.60016e-06
0.29	690	0.0214677	5.88006e-06
0.29	691	0.0214665	7.35292e-06
0.29	692	0.0214653	5.51159e-06
0.29	693	0.0214696	7.35622e-06
0.29	694	0.0214693	6.50486e-06
0.29	695	0.0214734	7.81162e-06
0.29	696	0.0214733	4.98626e-06
0.29	697	0.0214726	4.75925e-06
0.29	698	0.0214797	1.08061e-06
0.29	699	0.0214722	2.60008e-06
0.29	700	0.0214784	3.15649e-06
0.29	701	0.0214776	1.10509e-06
0.29	702	0.0214729	3.51901e-07
0.29	703	0.021466	1.90445e-06
0.29	704	0.0214749	1.18823e-06
0.29	705	0.0214633	4.33181e-07
0.29	706	0.0214695	2.16803e-06
0.29	707	0.0214678	3.71199e-06
0.29	708	0.0214737	3.19538e-06
0.29	709	0.0214737	3.83047e-06
0.29	710	0.0214661	1.87385e-06
0.29	711	0.0214732	1.13385e-06
0.29	712	0.0214743	2.18039e-06
0.29	713	0.0214673	3.15574e-07
0.29	714	0.0214642	9.56951e-08
0.29	715	0.0214574	2.19183e-06
0.29	716	0.0214605	4.23343e-06
0.29	717	0.0214589	1.58923e-06
0.29	718	0.0214581	2.88264e-06
0.29	719	0.0214629	1.22025e-06
0.29	720	0.0214668	4.98529e-06
0.29	721	0.0214665	1.17215e-06
0.29	722	0.0214682	3.22612e-07
0.29	723	0.0214794	3.41719e-06
0.29	724	0.0214888	2.9354e-06
0.29	725	0.0214996	4.14204e-06
0.29	726	0.0214932	8.63966e-08
0.29	727	0.0214925	3.3266e-06
0.29	728	0.0214897	3.65726e-06
0.29	729	0.0214918	5.72032e-06
0.29	730	0.0214907	3.82226e-06
0.29	731	0.0214874	3.14733e-06
0.29	732	0.0214838	6.76221e-06
0.29	733	0.0214796	1.01993e-05
0.29	734	0.0214798	1.12017e-05
0.29	735	0.0214888	8.86713e-06
0.29	736	0.02149	5.24248e-06
0.29	737	0.021487	1.76051e-06
0.29	738	0.0214863	3.76606e-06
0.29	739	0.0214809	6.35962e-06
0.29	740	0.0214684	2.00521e-06
0.29	741	0.0214715	9.5789e-06
0.29	742	0.0214783	9.96382e-06
0.29	743	0.0214887	1.28853e-05
0.29	744	0.0214953	9.40223e-06
0.29	745	0.0214869	7.20437e-06
0.29	746	0.021482	6.74431e-06
0.29	747	0.0214924	1.01327e-05
0.29	748	0.0214937	1.08105e-05
0.29	749	0.0214863	1.26919e-05
0.29	750	0.021486	1.47821e-05
0.29	751	0.021488	1.36231e-05
0.29	752	0.0214825	1.18657e-05
0.29	753	0.0214779	1.05981e-05
0.29	754	0.0214739	9.31212e-06
0.29	755	0.0214692	3.96363e-06
0.29	756	0.0214825	3.4253e-06
0.29	757	0.0214869	1.77466e-06
0.29	758	0.0214924	4.07059e-06
0.29	759	0.0214875	3.06846e-06
0.29	760	0.0214815	6.25011e-06
0.29	761	0.0214871	6.12771e-06
0.29	762	0.0214927	2.47275e-06
0.29	763	0.0214887	8.67616e-07
0.29	764	0.0214788	9.60455e-07
0.29	765	0.0214849	2.18668e-06
0.29	766	0.021478	1.79473e-06
0.29	767	0.0214705	5.62068e-06
0.29	768	0.0214667	3.19889e-06
0.29	769	0.0214666	3.82984e-06
0.29	770	0.0214649	4.558e-06
0.29	771	0.0214636	4.40283e-06
0.29	772	0.0214703	3.96102e-06
0.29	773	0.0214707	8.33321e-06
0.29	774	0.0214703	9.75451e-06
0.29	775	0.0214666	9.6192e-06
0.29	776	0.0214741	8.92991e-06
0.29	777	0.0214602	6.63038e-06
0.29	778	0.0214482	2.25517e-06
0.29	779	0.0214474	2.11254e-06
0.29	780	0.0214617	1.84472e-06
0.29	781	0.0214681	1.63383e-06
0.29	782	0.021461	1.42401e-06
0.29	783	0.0214535	3.82018e-06
0.29	784	0.0214556	2.75967e-06
0.29	785	0.0214576	1.20154e-06
0.29	786	0.0214652	1.02353e-06
0.29	787	0.0214716	4.19372e-06
0.29	788	0.0214718	2.09891e-06
0.29	789	0.0214743	4.62791e-06
0.29	790	0.021478	5.03936e-06
0.29	791	0.0214841	3.39908e-06
0.29	792	0.0214755	4.73441e-06
0.29	793	0.0214719	5.01588e-06
0.29	794	0.0214688	3.19266e-06
0.29	795	0.0214804	8.26092e-07
0.29	796	0.0214846	2.67369e-07
0.29	797	0.0214875	4.85391e-06
0.29	798	0.0214764	5.11682e-06
0.29	799	0.0214675	6.16801e-06
0.29	800	0.0214691	6.85925e-06
0.29	801	0.0214749	5.12933e-06
0.29	802	0.0214704	7.7382e-06
0.29	803	0.0214636	3.66307e-06
0.29	804	0.0214693	1.85112e-06
0.29	805	0.0214725	9.21633e-07
0.29	806	0.0214716	2.57308e-06
0.29	807	0.0214804	5.24761e-06
0.29	808	0.0214794	7.50042e-06
0.29	809	0.0214824	7.61253e-06
0.29	810	0.0214767	1.01867e-05
0.29	811	0.0214822	1.28381e-05
0.29	812	0.0214865	1.2813e-05
0.29	813	0.0214877	1.45853e-05
0.29	814	0.0214902	1.20648e-05
0.29	815	0.0214913	1.09827e-05
0.29	816	0.0214818	1.06089e-05
0.29	817	0.0214768	6.18273e-06
0.29	818	0.0214637	7.33719e-06
0.29	819	0.0214544	7.63423e-06
0.29	820	0.0214474	5.98083e-06
0.29	821	0.0214466	5.47293e-06
0.29	822	0.0214384	2.87502e-06
0.29	823	0.021444	1.7646e-08
0.29	824	0.0214459	2.846e-06
0.29	825	0.0214458	1.67809e-06
0.29	826	0.0214482	5.08686e-06
0.29	827	0.02144	7.86329e-06
0.29	828	0.0214356	3.17035e-06
0.29	829	0.021436	4.89285e-06
0.29	830	0.0214424	7.53285e-06
0.29	831	0.0214455	5.70698e-06
0.29	832	0.0214509	5.67689e-06
0.29	833	0.0214556	5.951e-06
0.29	834	0.0214607	3.60587e-06
0.29	835	0.0214594	4.49946e-06
0.29	836	0.0214602	3.72902e-06
0.29	837	0.0214601	2.70615e-06
0.29	838	0.0214643	1.81883e-06
0.29	839	0.0214676	2.07714e-06
0.29	840	0.0214627	9.1457e-07
0.29	841	0.0214552	4.28349e-06
0.29	842	0.0214529	2.56569e-06
0.29	843	0.0214556	4.95372e-06
0.29	844	0.0214535	5.71355e-06
0.29	845	0.0214563	1.79667e-06
0.29	846	0.0214671	1.6601e-06
0.29	847	0.0214629	1.27161e-06
0.29	848	0.0214658	2.21657e-06
0.29	849	0.0214692	4.13617e-06
0.29	850	0.0214621	1.2874e-06
0.29	851	0.0214648	3.05307e-06
0.29	852	0.0214638	6.55086e-06
0.29	853	0.0214611	6.88567e-06
0.29	854	0.0214666	5.96598e-06
0.29	855	0.0214699	7.77304e-06
0.29	856	0.0214686	7.72396e-06
0.29	857	0.0214715	9.71987e-06
0.29	858	0.0214735	8.93389e-06
0.29	859	0.0214681	6.57556e-06
0.29	860	0.0214665	8.11781e-06
0.29	861	0.0214596	5.06547e-06
0.29	862	0.021461	2.94591e-06
0.29	863	0.02147	3.10949e-06
0.29	864	0.0214667	7.8148e-07
0.29	865	0.0214757	1.61165e-06
0.29	866	0.0214745	4.56304e-06
0.29	867	0.0214787	2.19106e-06
0.29	868	0.0214856	3.84846e-07
0.29	869	0.0214795	1.83344e-06
0.29	870	0.0214819	1.61342e-06
0.29	871	0.0214697	4.11604e-06
0.29	872	0.0214713	3.43089e-06
0.29	873	0.0214711	1.55258e-06
0.29	874	0.0214681	3.79782e-06
0.29	875	0.0214611	9.80136e-07
0.29	876	0.0214569	8.15185e-07
0.29	877	0.0214572	1.90228e-07
0.29	878	0.0214641	2.07903e-06
0.29	879	0.0214713	4.2072e-07
0.29	880	0.0214634	5.31909e-07
0.29	881	0.0214598	4.82058e-07
0.29	882	0.021469	3.40782e-06
0.29	883	0.0214643	3.44248e-06
0.29	884	0.0214587	7.16096e-07
0.29	885	0.0214558	3.92403e-06
0.29	886	0.0214636	3.58143e-06
0.29	887	0.0214663	2.39156e-06
0.29	888	0.0214563	1.71141e-06
0.29	889	0.0214535	1.83425e-06
0.29	890	0.0214561	2.58694e-06
0.29	891	0.0214578	3.46211e-06
0.29	892	0.0214527	7.32651e-07
0.29	893	0.0214498	1.40139e-06
0.29	894	0.0214515	2.25266e-06
0.29	895	0.0214537	1.42827e-06
0.29	896	0.0214575	6.21294e-07
0.29	897	0.0214692	3.02493e-06
0.29	898	0.0214711	4.56729e-07
0.29	899	0.0214734	9.95357e-07
0.29	900	0.0214758	3.68418e-06
0.29	901	0.0214899	9.44182e-06
0.29	902	0.0214902	7.65364e-06
0.29	903	0.0214858	6.52947e-06
0.29	904	0.0214827	5.89959e-06
0.29	905	0.0214915	4.00938e-06
0.29	906	0.0214894	2.21672e-06
0.29	907	0.0214898	1.19945e-06
0.29	908	0.0214917	1.92707e-06
0.29	909	0.0214842	4.5432e-06
0.29	910	0.0214753	1.79638e-06
0.29	911	0.0214825	7.79917e-07
0.29	912	0.0214809	2.75328e-06
0.29	913	0.0214831	4.07341e-06
0.29	914	0.0214788	8.14667e-07
0.29	915	0.0214846	1.50668e-06
0.29	916	0.0214898	9.1952e-08
0.29	917	0.0214916	1.97456e-06
0.29	918	0.0214845	3.01015e-06
0.29	919	0.021479	3.81043e-06
0.29	920	0.0214826	3.74108e-06
0.29	921	0.0214911	1.74549e-06
0.29	922	0.0214865	3.47091e-06
0.29	923	0.0214832	3.88705e-06
0.29	924	0.0214782	1.36726e-06
0.29	925	0.0214832	2.2142e-07
0.29	926	0.0214709	1.17194e-07
0.29	927	0.0214707	2.4805e-07
0.29	928	0.0214711	1.22263e-06
0.29	929	0.0214736	2.49569e-06
0.29	930	0.0214723	4.54065e-06
0.29	931	0.0214618	2.08607e-06
0.29	932	0.0214641	5.40202e-07
0.29	933	0.0214646	9.97636e-07
0.29	934	0.0214653	1.94315e-07
0.29	935	0.0214752	3.11525e-06
0.29	936	0.0214876	5.05759e-06
0.29	937	0.0214882	4.16291e-06
0.29	938	0.0214919	3.59347e-06
0.29	939	0.0214992	7.54233e-08
0.29	940	0.0215022	7.32822e-07
0.29	941	0.0214931	1.08229e-06
0.29	942	0.0214882	8.96493e-07
0.29	943	0.0214804	4.66683e-06
0.29	944	0.0214738	4.53622e-06
0.29	945	0.0214733	3.90857e-06
0.29	946	0.021478	4.41196e-06
0.29	947	0.0214779	2.57061e-06
0.29	948	0.0214684	5.61373e-06
0.29	949	0.021457	3.95221e-06
0.29	950	0.02146	5.86814e-06
0.29	951	0.0214638	8.5643e-06
0.29	952	0.0214676	6.4323e-06
0.29	953	0.0214727	6.76666e-06
0.29	954	0.0214678	1.85443e-06
0.29	955	0.0214736	3.03032e-06
0.29	956	0.0214721	4.46149e-06
0.29	957	0.0214748	3.11862e-07
0.29	958	0.0214696	2.90705e-07
0.29	959	0.0214669	3.76225e-06
0.29	960	0.0214702	3.63973e-06
0.29	961	0.0214765	2.21e-06
0.29	962	0.0214801	3.78992e-06
0.29	963	0.021479	5.96425e-06
0.29	964	0.0214733	9.63473e-06
0.29	965	0.0214771	7.2724e-06
0.29	966	0.0214842	4.41021e-06
0.29	967	0.0214768	6.83112e-06
0.29	968	0.0214747	8.71048e-06
0.29	969	0.021475	6.53875e-06
0.29	970	0.0214718	3.70005e-06
0.29	971	0.021467	2.66728e-06
0.29	972	0.0214642	3.72619e-06
0.29	973	0.0214554	4.33394e-06
0.29	974	0.0214477	5.45508e-07
0.29	975	0.0214468	4.94122e-07
0.29	976	0.021444	1.81885e-07
0.29	977	0.0214526	5.65076e-06
0.29	978	0.0214604	5.21836e-06
0.29	979	0.0214521	3.67427e-06
0.29	980	0.0214588	2.02534e-06
0.29	981	0.0214616	2.02678e-06
0.29	982	0.0214573	7.9746e-06
0.29	983	0.0214635	6.85125e-06
0.29	984	0.0214695	4.40312e-06
0.29	985	0.0214682	2.92205e-06
0.29	986	0.0214686	1.01848e-06
0.29	987	0.0214658	6.06658e-07
0.29	988	0.0214632	2.62855e-06
0.29	989	0.0214622	1.09659e-06
0.29	990	0.0214612	3.17238e-07
0.29	991	0.0214701	4.32053e-06
0.29	992	0.0214764	1.96598e-06
0.29	993	0.0214705	4.87312e-06
0.29	994	0.021463	6.32637e-06
0.29	995	0.0214626	6.82105e-06
0.29	996	0.0214571	9.08093e-06
0.29	997	0.0214629	7.64484e-06
0.29	998	0.0214629	9.25001e-06
0.29	999	0.0214641	1.20043e-05
0.29	1000	0.0214581	1.28672e-05
0.29	1001	0.0214587	1.12484e-05
0.29	1002	0.0214637	6.35379e-06
0.29	1003	0.0214576	6.99925e-06
0.29	1004	0.0214533	6.11677e-06
0.29	1005	0.021456	8.24857e-06
0.29	1006	0.0214589	7.67045e-06
0.29	1007	0.0214519	8.32696e-06
0.29	1008	0.0214572	6.59115e-06
0.29	1009	0.0214573	9.79799e-06
0.29	1010	0.0214693	8.68691e-06
0.29	1011	0.0214697	6.05006e-06
0.29	1012	0.0214638	3.3627e-06
0.29	1013	0.02147	4.87833e-06
0.29	1014	0.0214749	1.21054e-07
0.29	1015	0.0214796	1.07408e-07
0.29	1016	0.021481	6.51984e-06
0.29	1017	0.0214722	5.27999e-06
0.29	1018	0.0214685	7.79996e-06
0.29	1019	0.021465	7.9219e-06
0.29	1020	0.021465	1.26348e-05
0.29	1021	0.0214707	1.16284e-05
0.29	1022	0.0214667	1.10452e-05
0.29	1023	0.021459	1.28646e-05
0.29	1024	0.0214531	1.19922e-05

## Sheet: 20x650
k	tau	Q_2(tau)	Error
0.29	0	1	0
0.29	1	0.225758	3.50836e-06
0.29	2	0.0978945	1.06029e-06
0.29	3	0.0607726	8.80519e-06
0.29	4	0.0454171	5.71868e-06
0.29	5	0.037575	1.31184e-05
0.29	6	0.0329671	1.40727e-05
0.29	7	0.0300339	1.38658e-05
0.29	8	0.0280517	1.75163e-05
0.29	9	0.0266316	5.86551e-06
0.29	10	0.0256172	1.06742e-05
0.29	11	0.0248364	8.2012e-06
0.29	12	0.024228	6.43689e-06
0.29	13	0.0237469	7.88448e-06
0.29	14	0.0233858	6.21494e-06
0.29	15	0.0230953	5.56692e-06
0.29	16	0.0228467	1.13709e-06
0.29	17	0.0226431	1.44193e-06
0.29	18	0.0224847	7.08582e-06
0.29	19	0.0223447	7.52617e-06
0.29	20	0.0222245	6.98962e-06
0.29	21	0.022115	6.32508e-06
0.29	22	0.0220492	8.51854e-06
0.29	23	0.0219968	4.83233e-06
0.29	24	0.0219405	3.64034e-06
0.29	25	0.0218868	6.25008e-06
0.29	26	0.0218669	4.61378e-06
0.29	27	0.0218402	9.30853e-07
0.29	28	0.0218173	5.63429e-06
0.29	29	0.0217949	3.99386e-06
0.29	30	0.0217713	4.99932e-06
0.29	31	0.0217466	7.35514e-06
0.29	32	0.0217237	1.00347e-05
0.29	33	0.021709	1.46722e-05
0.29	34	0.021718	1.60374e-05
0.29	35	0.0217218	1.52953e-05
0.29	36	0.0217155	9.50996e-06
0.29	37	0.0217032	9.56777e-06
0.29	38	0.0216931	1.3868e-05
0.29	39	0.0216748	1.90989e-05
0.29	40	0.0216617	1.92991e-05
0.29	41	0.0216434	2.08994e-05
0.29	42	0.0216349	1.94096e-05
0.29	43	0.0216591	1.16195e-05
0.29	44	0.0216478	1.76489e-05
0.29	45	0.0216561	1.35442e-05
0.29	46	0.0216554	1.25225e-05
0.29	47	0.0216665	1.19049e-05
0.29	48	0.0216501	1.32904e-05
0.29	49	0.0216477	6.59478e-06
0.29	50	0.0216539	1.61845e-05
0.29	51	0.0216431	1.7619e-05
0.29	52	0.0216272	1.53219e-05
0.29	53	0.0216317	1.37165e-05
0.29	54	0.0216466	2.27302e-05
0.29	55	0.0216458	2.29337e-05
0.29	56	0.0216406	2.28518e-05
0.29	57	0.0216475	2.71901e-05
0.29	58	0.0216451	2.18244e-05
0.29	59	0.0216425	2.85937e-05
0.29	60	0.0216418	2.44581e-05
0.29	61	0.0216198	2.29961e-05
0.29	62	0.0216349	2.89049e-05
0.29	63	0.0216355	3.24936e-05
0.29	64	0.0216424	2.07509e-05
0.29	65	0.0216388	1.63803e-05
0.29	66	0.0216445	9.54056e-06
0.29	67	0.0216566	1.52757e-05
0.29	68	0.0216746	1.72423e-05
0.29	69	0.0216724	1.42082e-05
0.29	70	0.0216788	1.2845e-05
0.29	71	0.0216817	1.48246e-05
0.29	72	0.0216888	1.50254e-05
0.29	73	0.0216871	1.8493e-05
0.29	74	0.0216861	2.25368e-05
0.29	75	0.0216758	1.69076e-05
0.29	76	0.0216892	1.47951e-05
0.29	77	0.0216811	9.34824e-06
0.29	78	0.021679	9.6041e-06
0.29	79	0.0216631	1.26255e-05
0.29	80	0.021654	7.68268e-06
0.29	81	0.0216399	5.36633e-06
0.29	82	0.0216261	1.05906e-05
0.29	83	0.0216311	7.99256e-06
0.29	84	0.0216275	1.18421e-05
0.29	85	0.0216218	1.76534e-05
0.29	86	0.0216342	2.46015e-05
0.29	87	0.0216472	2.07872e-05
0.29	88	0.0216495	2.40977e-05
0.29	89	0.0216621	2.27539e-05
0.29	90	0.0216504	2.58557e-05
0.29	91	0.0216447	2.36905e-05
0.29	92	0.02165	2.41133e-05
0.29	93	0.0216531	2.13695e-05
0.29	94	0.0216613	2.36889e-05
0.29	95	0.0216591	3.16883e-05
0.29	96	0.0216394	2.77073e-05
0.29	97	0.0216422	2.75632e-05
0.29	98	0.0216358	2.54754e-05
0.29	99	0.0216338	2.57565e-05
0.29	100	0.0216405	2.35509e-05
0.29	101	0.0216467	2.44344e-05
0.29	102	0.0216382	2.92332e-05
0.29	103	0.0216325	2.34641e-05
0.29	104	0.021607	1.89048e-05
0.29	105	0.0216078	2.22117e-05
0.29	106	0.0215908	1.82939e-05
0.29	107	0.0215973	1.68346e-05
0.29	108	0.0215991	1.40631e-05
0.29	109	0.0215996	1.51761e-05
0.29	110	0.0216076	1.77025e-05
0.29	111	0.0216202	1.7945e-05
0.29	112	0.0216267	1.63949e-05
0.29	113	0.0216323	1.32622e-05
0.29	114	0.0216367	9.46419e-06
0.29	115	0.0216267	1.01425e-05
0.29	116	0.0216278	1.49727e-05
0.29	117	0.02164	9.31607e-06
0.29	118	0.0216453	7.77319e-06
0.29	119	0.0216522	8.41994e-06
0.29	120	0.0216638	9.85865e-06
0.29	121	0.0216501	7.81448e-06
0.29	122	0.0216428	8.78492e-06
0.29	123	0.0216378	1.14055e-05
0.29	124	0.0216369	8.95373e-06
0.29	125	0.0216395	5.28013e-06
0.29	126	0.0216411	7.02183e-06
0.29	127	0.0216295	3.70983e-06
0.29	128	0.0216346	2.11827e-06
0.29	129	0.0216468	1.13278e-06
0.29	130	0.0216532	7.71518e-06
0.29	131	0.0216536	1.03317e-05
0.29	132	0.021666	9.93087e-06
0.29	133	0.021667	1.39185e-05
0.29	134	0.0216718	1.09734e-05
0.29	135	0.0216722	1.53191e-05
0.29	136	0.0216625	1.24729e-05
0.29	137	0.0216629	1.47461e-05
0.29	138	0.0216553	1.965e-05
0.29	139	0.0216644	2.46513e-05
0.29	140	0.0216657	3.0453e-05
0.29	141	0.0216617	2.31081e-05
0.29	142	0.0216686	2.64966e-05
0.29	143	0.0216881	2.67835e-05
0.29	144	0.0216889	2.4283e-05
0.29	145	0.0216852	2.3827e-05
0.29	146	0.0216912	2.55164e-05
0.29	147	0.0216744	2.83402e-05
0.29	148	0.0216918	2.38358e-05
0.29	149	0.0216778	2.32295e-05
0.29	150	0.0216806	2.98324e-05
0.29	151	0.0216617	2.1488e-05
0.29	152	0.0216587	2.47425e-05
0.29	153	0.0216571	1.84342e-05
0.29	154	0.0216608	1.44762e-05
0.29	155	0.02167	1.18681e-05
0.29	156	0.0216645	8.8643e-06
0.29	157	0.0216455	9.45246e-06
0.29	158	0.0216652	1.84977e-05
0.29	159	0.0216727	1.74413e-05
0.29	160	0.0216743	1.52399e-05
0.29	161	0.0216592	1.5613e-05
0.29	162	0.0216656	1.74837e-05
0.29	163	0.02167	1.67837e-05
0.29	164	0.0216688	2.02285e-05
0.29	165	0.0216734	2.10086e-05
0.29	166	0.0216715	1.83372e-05
0.29	167	0.0216821	1.00452e-05
0.29	168	0.021688	9.57586e-06
0.29	169	0.0216709	1.06291e-05
0.29	170	0.0216856	1.21208e-05
0.29	171	0.0216946	1.98951e-05
0.29	172	0.0216849	1.34118e-05
0.29	173	0.0216615	1.82607e-05
0.29	174	0.0216638	1.9599e-05
0.29	175	0.0216504	1.88372e-05
0.29	176	0.0216436	2.16059e-05
0.29	177	0.021646	2.14371e-05
0.29	178	0.0216525	2.43024e-05
0.29	179	0.0216396	1.92373e-05
0.29	180	0.0216603	1.38403e-05
0.29	181	0.0216634	9.15149e-06
0.29	182	0.0216644	1.05107e-05
0.29	183	0.0216583	1.61627e-05
0.29	184	0.0216583	1.635e-05
0.29	185	0.0216613	2.44895e-05
0.29	186	0.0216706	2.05718e-05
0.29	187	0.0216667	2.75827e-05
0.29	188	0.0216763	2.41126e-05
0.29	189	0.0216793	2.69204e-05
0.29	190	0.0216833	2.34757e-05
0.29	191	0.0216889	1.60322e-05
0.29	192	0.0216918	1.50553e-05
0.29	193	0.0216769	1.93217e-05
0.29	194	0.0216752	1.96365e-05
0.29	195	0.0216702	1.85639e-05
0.29	196	0.0216669	1.93933e-05
0.29	197	0.0216591	1.70122e-05
0.29	198	0.0216564	1.67215e-05
0.29	199	0.0216379	1.49925e-05
0.29	200	0.0216536	2.18564e-05
0.29	201	0.0216484	1.56658e-05
0.29	202	0.0216544	2.30319e-05
0.29	203	0.0216593	2.34374e-05
0.29	204	0.0216668	2.35281e-05
0.29	205	0.0216798	2.07753e-05
0.29	206	0.0216772	2.04189e-05
0.29	207	0.0216579	2.12971e-05
0.29	208	0.0216592	2.39672e-05
0.29	209	0.0216631	2.42388e-05
0.29	210	0.0216751	2.61078e-05
0.29	211	0.0216808	2.40225e-05
0.29	212	0.0216981	2.7861e-05
0.29	213	0.0216801	2.70664e-05
0.29	214	0.0216921	2.54281e-05
0.29	215	0.0216877	2.33305e-05
0.29	216	0.0216827	1.55644e-05
0.29	217	0.0216746	1.62576e-05
0.29	218	0.021684	2.14708e-05
0.29	219	0.0216845	1.66705e-05
0.29	220	0.0216828	1.41273e-05
0.29	221	0.0216769	1.33258e-05
0.29	222	0.0216777	1.85508e-06
0.29	223	0.0216764	4.76207e-07
0.29	224	0.0216625	3.44804e-06
0.29	225	0.0216678	2.95002e-06
0.29	226	0.0216463	3.1921e-07
0.29	227	0.0216548	1.5821e-07
0.29	228	0.0216522	6.85657e-06
0.29	229	0.0216448	9.29502e-08
0.29	230	0.021656	9.1985e-07
0.29	231	0.021654	5.96418e-06
0.29	232	0.0216527	8.33719e-06
0.29	233	0.0216523	1.17196e-05
0.29	234	0.0216581	7.85883e-06
0.29	235	0.0216519	9.22356e-06
0.29	236	0.0216472	1.62802e-05
0.29	237	0.0216468	1.82844e-05
0.29	238	0.0216447	1.9357e-05
0.29	239	0.0216355	1.56224e-05
0.29	240	0.0216128	2.24663e-05
0.29	241	0.0216184	2.89633e-05
0.29	242	0.0216104	3.43031e-05
0.29	243	0.0216116	3.73485e-05
0.29	244	0.0216101	3.34755e-05
0.29	245	0.0216123	2.85981e-05
0.29	246	0.0216315	2.68061e-05
0.29	247	0.0216445	2.41057e-05
0.29	248	0.0216551	2.63281e-05
0.29	249	0.0216524	2.33202e-05
0.29	250	0.0216558	2.10931e-05
0.29	251	0.0216655	2.10192e-05
0.29	252	0.0216764	2.0642e-05
0.29	253	0.0216659	2.84596e-05
0.29	254	0.0216597	2.93206e-05
0.29	255	0.0216544	3.32035e-05
0.29	256	0.0216386	2.60222e-05
0.29	257	0.0216379	1.87778e-05
0.29	258	0.0216326	1.80658e-05
0.29	259	0.0216472	2.03453e-05
0.29	260	0.0216602	1.48092e-05
0.29	261	0.0216639	8.75765e-06
0.29	262	0.0216585	1.15501e-05
0.29	263	0.0216552	1.63923e-05
0.29	264	0.0216431	1.96684e-05
0.29	265	0.0216228	2.12516e-05
0.29	266	0.0216239	2.08617e-05
0.29	267	0.0216155	2.58338e-05
0.29	268	0.0216152	2.37247e-05
0.29	269	0.0216297	1.74715e-05
0.29	270	0.0216272	1.66106e-05
0.29	271	0.0216236	1.65032e-05
0.29	272	0.0216263	1.57944e-05
0.29	273	0.0216174	1.19463e-05
0.29	274	0.0216277	1.67492e-05
0.29	275	0.0216224	1.56309e-05
0.29	276	0.0216218	2.0417e-05
0.29	277	0.0216287	1.97349e-05
0.29	278	0.0216326	1.93275e-05
0.29	279	0.0216363	2.08384e-05
0.29	280	0.0216451	1.93273e-05
0.29	281	0.0216532	2.119e-05
0.29	282	0.021639	2.13495e-05
0.29	283	0.0216369	2.52246e-05
0.29	284	0.0216234	2.98162e-05
0.29	285	0.0216273	2.93103e-05
0.29	286	0.0216353	3.13859e-05
0.29	287	0.0216313	2.82919e-05
0.29	288	0.0216314	2.10461e-05
0.29	289	0.0216326	1.35431e-05
0.29	290	0.0216322	1.99099e-05
0.29	291	0.0216425	2.26066e-05
0.29	292	0.0216403	2.22163e-05
0.29	293	0.02162	2.11554e-05
0.29	294	0.0216172	1.73669e-05
0.29	295	0.0216221	2.63283e-05
0.29	296	0.0216373	2.81832e-05
0.29	297	0.0216409	3.00651e-05
0.29	298	0.0216446	2.19037e-05
0.29	299	0.0216433	2.05441e-05
0.29	300	0.0216289	2.48609e-05
0.29	301	0.021623	2.28515e-05
0.29	302	0.0216123	1.89316e-05
0.29	303	0.0216326	1.51907e-05
0.29	304	0.0216473	2.13988e-05
0.29	305	0.0216571	2.36718e-05
0.29	306	0.0216638	2.54517e-05
0.29	307	0.02165	1.9257e-05
0.29	308	0.0216417	1.76411e-05
0.29	309	0.0216272	1.5013e-05
0.29	310	0.0216447	1.74552e-05
0.29	311	0.0216511	2.29756e-05
0.29	312	0.0216448	2.73177e-05
0.29	313	0.0216588	2.75197e-05
0.29	314	0.0216561	2.46361e-05
0.29	315	0.0216599	2.67267e-05
0.29	316	0.0216523	2.28946e-05
0.29	317	0.0216598	2.24876e-05
0.29	318	0.021645	2.43106e-05
0.29	319	0.0216449	2.53176e-05
0.29	320	0.0216431	2.25498e-05
0.29	321	0.0216328	2.0834e-05
0.29	322	0.0216316	2.19988e-05
0.29	323	0.0216254	2.1136e-05
0.29	324	0.0216139	2.39405e-05
0.29	325	0.0216197	2.23979e-05

## Sheet: APBCZ_20x650
k	tau	Q_2(tau)	Error
0.29	0	1	0
0.29	1	0.225423	1.18736e-05
0.29	2	0.0975259	1.40742e-06
0.29	3	0.0603714	5.1112e-06
0.29	4	0.0450068	7.5606e-06
0.29	5	0.0371257	1.51455e-06
0.29	6	0.0325204	1.53009e-06
0.29	7	0.0295666	1.05719e-06
0.29	8	0.0275622	1.25601e-06
0.29	9	0.0261669	1.21121e-05
0.29	10	0.0251196	7.05839e-06
0.29	11	0.0243326	1.06284e-05
0.29	12	0.0237414	1.7935e-05
0.29	13	0.023263	2.39658e-05
0.29	14	0.0228858	2.87921e-05
0.29	15	0.0225841	1.82777e-05
0.29	16	0.0223213	1.22778e-05
0.29	17	0.0221366	1.02878e-05
0.29	18	0.0219631	9.63583e-06
0.29	19	0.0218023	7.2807e-07
0.29	20	0.0216917	9.21261e-07
0.29	21	0.0215918	2.60862e-06
0.29	22	0.021527	2.60038e-06
0.29	23	0.0214601	7.4367e-06
0.29	24	0.0213981	7.54881e-06
0.29	25	0.0213461	9.00746e-06
0.29	26	0.0213005	2.05142e-06
0.29	27	0.0212485	4.70586e-07
0.29	28	0.0212199	7.03196e-06
0.29	29	0.0212117	1.50884e-05
0.29	30	0.0212075	7.67121e-06
0.29	31	0.0211795	7.09122e-06
0.29	32	0.0211743	9.17717e-06
0.29	33	0.0211718	9.10755e-06
0.29	34	0.0211589	3.71595e-06
0.29	35	0.0211767	1.70004e-06
0.29	36	0.0211553	2.41969e-06
0.29	37	0.0211419	7.45217e-06
0.29	38	0.0211394	6.63558e-06
0.29	39	0.0211309	6.35616e-06
0.29	40	0.0211207	4.96921e-06
0.29	41	0.0211195	9.83818e-06
0.29	42	0.0211382	1.39302e-05
0.29	43	0.0211321	1.21999e-05
0.29	44	0.0211294	1.77541e-05
0.29	45	0.021127	1.08268e-05
0.29	46	0.0211252	4.41084e-07
0.29	47	0.0211074	5.06006e-06
0.29	48	0.0211141	8.11487e-06
0.29	49	0.0211254	1.11702e-05
0.29	50	0.0211422	2.90347e-06
0.29	51	0.0211612	4.80725e-06
0.29	52	0.0211513	3.5536e-06
0.29	53	0.0211544	2.20475e-06
0.29	54	0.0211414	1.92878e-06
0.29	55	0.0211379	1.25364e-06
0.29	56	0.0211263	2.41966e-06
0.29	57	0.0211305	1.56102e-06
0.29	58	0.0211399	1.67927e-06
0.29	59	0.0211287	8.31768e-06
0.29	60	0.0211301	8.01588e-06
0.29	61	0.0211178	6.69122e-06
0.29	62	0.0211234	7.28802e-06
0.29	63	0.0211228	7.95991e-06
0.29	64	0.021128	1.0449e-05
0.29	65	0.0211147	7.43838e-06
0.29	66	0.0211188	1.74344e-06
0.29	67	0.0211114	2.4298e-06
0.29	68	0.0211213	3.24319e-06
0.29	69	0.0211137	6.69739e-06
0.29	70	0.0211173	1.1378e-05
0.29	71	0.0211119	1.29879e-05
0.29	72	0.0211259	1.81686e-05
0.29	73	0.0211091	2.42032e-05
0.29	74	0.0211143	2.0076e-05
0.29	75	0.0211089	2.25871e-05
0.29	76	0.0211207	1.65434e-05
0.29	77	0.0211413	1.37047e-05
0.29	78	0.0211529	7.84796e-06
0.29	79	0.0211419	3.73727e-06
0.29	80	0.0211475	4.29177e-06
0.29	81	0.0211211	2.41139e-06
0.29	82	0.0211202	1.72906e-07
0.29	83	0.0211131	3.96354e-06
0.29	84	0.0211195	1.64245e-06
0.29	85	0.0211188	1.95565e-06
0.29	86	0.0211324	2.01631e-06
0.29	87	0.0211409	1.23199e-05
0.29	88	0.0211628	4.9195e-06
0.29	89	0.0211695	8.20878e-06
0.29	90	0.0211736	3.33283e-06
0.29	91	0.0211685	1.28442e-06
0.29	92	0.0211665	2.64573e-06
0.29	93	0.0211702	1.35706e-06
0.29	94	0.0211781	3.25041e-06
0.29	95	0.0211782	1.64348e-06
0.29	96	0.0211771	5.35326e-06
0.29	97	0.0211723	6.68765e-06
0.29	98	0.0211772	7.68785e-06
0.29	99	0.0211504	6.85659e-06
0.29	100	0.0211499	7.08329e-06
0.29	101	0.0211465	2.34896e-06
0.29	102	0.021139	1.14785e-05
0.29	103	0.0211319	1.69026e-05
0.29	104	0.0211335	2.16576e-05
0.29	105	0.0211333	2.24252e-05
0.29	106	0.0211359	2.27075e-05
0.29	107	0.0211325	1.81584e-05
0.29	108	0.0211451	1.77029e-05
0.29	109	0.0211489	1.58957e-05
0.29	110	0.021144	8.79387e-06
0.29	111	0.0211213	4.8514e-06
0.29	112	0.0211126	9.17426e-07
0.29	113	0.021116	5.01738e-06
0.29	114	0.0211195	3.24679e-06
0.29	115	0.0211254	2.92062e-06
0.29	116	0.0211142	7.50891e-06
0.29	117	0.0211271	6.0349e-06
0.29	118	0.0211369	2.69999e-06
0.29	119	0.0211408	1.35443e-05
0.29	120	0.021143	1.4992e-05
0.29	121	0.021134	1.49332e-05
0.29	122	0.0211412	1.46002e-05
0.29	123	0.0211174	1.56162e-05
0.29	124	0.0210968	2.04002e-05
0.29	125	0.0211022	1.31817e-05
0.29	126	0.0210967	8.93398e-06
0.29	127	0.0210899	1.27379e-05
0.29	128	0.0211048	1.0145e-05
0.29	129	0.0211021	7.76069e-06
0.29	130	0.0210959	8.72627e-06
0.29	131	0.0210986	9.98529e-06
0.29	132	0.0210998	1.12282e-05
0.29	133	0.0210927	1.09296e-05
0.29	134	0.0210896	9.59664e-06
0.29	135	0.0211021	6.13384e-06
0.29	136	0.021109	1.51022e-05
0.29	137	0.0210967	1.77054e-05
0.29	138	0.0210933	1.32089e-05
0.29	139	0.0211192	6.75324e-06
0.29	140	0.0211066	7.78861e-06
0.29	141	0.0210841	4.97833e-06
0.29	142	0.0210909	2.4264e-06
0.29	143	0.0210875	9.14402e-06
0.29	144	0.0210814	1.31586e-05
0.29	145	0.0210704	5.31681e-06
0.29	146	0.0210631	3.75555e-06
0.29	147	0.0210689	3.28545e-06
0.29	148	0.021068	4.85809e-06
0.29	149	0.0210591	6.74054e-06
0.29	150	0.021062	7.63479e-06
0.29	151	0.0210651	8.28721e-06
0.29	152	0.0210659	5.70471e-06
0.29	153	0.0210921	6.76719e-06
0.29	154	0.0210926	7.20462e-06
0.29	155	0.0210863	6.28375e-06
0.29	156	0.0210816	4.77317e-06
0.29	157	0.0210673	2.40908e-06
0.29	158	0.0210793	2.52409e-06
0.29	159	0.0211035	5.01584e-06
0.29	160	0.021091	1.50256e-05
0.29	161	0.0210878	5.05314e-06
0.29	162	0.0210732	6.36483e-06
0.29	163	0.0210832	1.22405e-05
0.29	164	0.0210872	1.06232e-05
0.29	165	0.0211011	6.59799e-06
0.29	166	0.0211175	7.15047e-06
0.29	167	0.02111	1.27871e-06
0.29	168	0.0211101	2.99485e-06
0.29	169	0.02111	5.71805e-06
0.29	170	0.0211036	4.90736e-07
0.29	171	0.0211036	2.99292e-06
0.29	172	0.0211024	6.73528e-06
0.29	173	0.0210811	5.07118e-06
0.29	174	0.0210932	1.23095e-05
0.29	175	0.021085	4.07828e-06
0.29	176	0.0210991	1.19297e-06
0.29	177	0.0211108	3.70626e-07
0.29	178	0.0211066	6.69666e-07
0.29	179	0.021102	5.05723e-06
0.29	180	0.0211042	1.33435e-06
0.29	181	0.021108	5.75054e-06
0.29	182	0.0211209	1.06625e-05
0.29	183	0.0211262	7.92849e-06
0.29	184	0.0211234	1.21923e-06
0.29	185	0.0211357	3.72723e-06
0.29	186	0.0211405	6.03238e-06
0.29	187	0.021141	4.25397e-06
0.29	188	0.0211511	3.19011e-06
0.29	189	0.0211421	7.80894e-07
0.29	190	0.0211392	4.95121e-06
0.29	191	0.0211413	1.33743e-05
0.29	192	0.021132	1.18151e-05
0.29	193	0.0211298	1.43595e-05
0.29	194	0.0211309	1.5662e-05
0.29	195	0.0211441	9.85221e-06
0.29	196	0.0211153	4.54666e-06
0.29	197	0.0211036	8.24723e-06
0.29	198	0.0210947	8.02743e-06
0.29	199	0.0211008	8.37058e-06
0.29	200	0.0211108	6.58259e-06
0.29	201	0.0211224	7.38058e-06
0.29	202	0.0211252	7.2118e-06
0.29	203	0.0211254	2.79248e-06
0.29	204	0.0211158	3.74884e-06
0.29	205	0.0211037	6.21677e-06
0.29	206	0.0211079	6.28078e-06
0.29	207	0.0211178	8.37114e-06
0.29	208	0.0211156	3.29725e-06
0.29	209	0.0211085	3.456e-06
0.29	210	0.0211227	4.41043e-06
0.29	211	0.0210967	7.82373e-07
0.29	212	0.0210875	9.71162e-07
0.29	213	0.0211045	5.26361e-07
0.29	214	0.0211021	8.80156e-06
0.29	215	0.0210983	8.57633e-06
0.29	216	0.021097	3.57752e-06
0.29	217	0.0210979	6.15402e-06
0.29	218	0.0210963	6.09707e-06
0.29	219	0.0210982	2.57028e-06
0.29	220	0.0211079	2.67434e-06
0.29	221	0.0211105	2.04591e-06
0.29	222	0.0211176	5.46992e-06
0.29	223	0.0211218	1.03598e-05
0.29	224	0.0211194	1.24954e-05
0.29	225	0.0211101	4.6114e-06
0.29	226	0.0210998	5.46968e-06
0.29	227	0.0211226	3.22872e-06
0.29	228	0.0211201	2.80436e-06
0.29	229	0.0211089	3.04601e-06
0.29	230	0.0211103	7.08697e-07
0.29	231	0.0211221	1.7623e-06
0.29	232	0.0211228	6.68718e-06
0.29	233	0.0211178	1.31241e-05
0.29	234	0.0211368	2.04772e-05
0.29	235	0.021139	1.71207e-05
0.29	236	0.0211552	1.19272e-05
0.29	237	0.021125	8.29743e-06
0.29	238	0.0211239	4.14269e-07
0.29	239	0.0211097	4.60842e-07
0.29	240	0.0210954	4.20431e-07
0.29	241	0.0210989	2.4684e-06
0.29	242	0.0210799	4.11041e-07
0.29	243	0.0210769	4.32661e-07
0.29	244	0.0210749	5.36363e-06
0.29	245	0.0210847	5.09284e-06
0.29	246	0.0210831	1.25657e-05
0.29	247	0.021088	2.22312e-06
0.29	248	0.0210808	5.09994e-06
0.29	249	0.0210792	7.35829e-06
0.29	250	0.0210796	1.81532e-06
0.29	251	0.0210942	5.44944e-06
0.29	252	0.0210929	7.94668e-07
0.29	253	0.0210896	1.92843e-06
0.29	254	0.0210911	2.74638e-06
0.29	255	0.021093	5.67989e-07
0.29	256	0.0210959	1.23916e-06
0.29	257	0.021087	2.55705e-06
0.29	258	0.0210872	3.11259e-06
0.29	259	0.0210961	2.60896e-06
0.29	260	0.0210832	6.36882e-06
0.29	261	0.0211011	8.59284e-06
0.29	262	0.0211009	9.65273e-06
0.29	263	0.0210958	8.76039e-06
0.29	264	0.0210917	1.08423e-05
0.29	265	0.0210868	6.23485e-06
0.29	266	0.021085	7.18379e-06
0.29	267	0.0210921	8.9428e-06
0.29	268	0.0210975	1.01796e-05
0.29	269	0.0211093	1.50551e-05
0.29	270	0.0211155	9.51919e-06
0.29	271	0.0211189	1.23663e-05
0.29	272	0.0211079	5.81377e-06
0.29	273	0.0211033	1.32432e-06
0.29	274	0.0211022	2.77723e-08
0.29	275	0.021101	1.10373e-06
0.29	276	0.0211082	9.5149e-07
0.29	277	0.0211285	7.79102e-06
0.29	278	0.0211257	5.93745e-06
0.29	279	0.021128	3.32411e-06
0.29	280	0.0211335	2.19732e-06
0.29	281	0.0211417	3.45077e-06
0.29	282	0.0211382	5.87026e-06
0.29	283	0.0211491	1.14084e-05
0.29	284	0.0211551	4.86771e-06
0.29	285	0.0211604	1.07085e-05
0.29	286	0.021159	8.57263e-06
0.29	287	0.0211437	1.76929e-06
0.29	288	0.0211087	6.20142e-07
0.29	289	0.0211079	1.14691e-06
0.29	290	0.0211182	5.25917e-06
0.29	291	0.0211083	3.66422e-06
0.29	292	0.0211128	6.90247e-06
0.29	293	0.0211132	4.62302e-06
0.29	294	0.021108	7.3601e-06
0.29	295	0.021118	5.83584e-06
0.29	296	0.0211208	1.13841e-05
0.29	297	0.0211266	1.35491e-05
0.29	298	0.021125	1.15843e-05
0.29	299	0.0211239	6.98104e-06
0.29	300	0.0211201	1.30284e-06
0.29	301	0.0211075	6.15668e-06
0.29	302	0.0210984	5.87726e-06
0.29	303	0.021092	8.08612e-06
0.29	304	0.0211025	4.46262e-06
0.29	305	0.0210963	3.92558e-06
0.29	306	0.0211087	6.04985e-06
0.29	307	0.0211184	1.84972e-07
0.29	308	0.0211042	3.99577e-06
0.29	309	0.0211295	3.94179e-06
0.29	310	0.0211277	5.26649e-06
0.29	311	0.0211188	4.10659e-06
0.29	312	0.0211251	3.10472e-06
0.29	313	0.0211366	4.23517e-06
0.29	314	0.0211384	2.35552e-07
0.29	315	0.0211467	3.9703e-06
0.29	316	0.0211185	3.57495e-06
0.29	317	0.0211007	1.02495e-06
0.29	318	0.0211093	3.69361e-06
0.29	319	0.021115	8.18744e-06
0.29	320	0.0211106	9.46282e-06
0.29	321	0.021107	1.02388e-05
0.29	322	0.021115	1.31117e-05
0.29	323	0.0211118	7.90465e-06
0.29	324	0.0211072	8.62493e-06
0.29	325	0.0211048	1.29782e-05
