# Supplementary material for: The quantum transition of the two-dimensional Ising spin glass
Source: Nature. 2024 Jul 10;631(8022):749–54. doi: 10.1038/s41586-024-07647-y (PMC11269196; doi:10.1038/s41586-024-07647-y)
Supplement: Supplementary file 3 — Source Data Fig. 3 [file 41586_2024_7647_MOESM3_ESM.xlsx]

## Sheet: 8x512_inter
k	tau	Q_{2,s}(tau)	Error
0.29	0	0.953895	0.000382469
0.29	1	0.17598	0.000274093
0.29	2	0.0548787	0.000236778
0.29	3	0.0230252	0.000170575
0.29	4	0.011375	0.000118786
0.29	5	0.00618573	8.46004e-05
0.29	6	0.00357776	5.98869e-05
0.29	7	0.00215589	4.37042e-05
0.29	8	0.00134186	3.16802e-05
0.29	9	0.000855313	2.27513e-05
0.29	10	0.000552454	1.6704e-05
0.29	11	0.000365188	1.26247e-05
0.29	12	0.000245088	8.75747e-06
0.29	13	0.000165176	6.41037e-06
0.29	14	0.00011257	4.01069e-06
0.29	15	7.6671e-05	3.47232e-06
0.29	16	5.25094e-05	2.24716e-06
0.29	17	3.74845e-05	2.55689e-06
0.29	18	2.45341e-05	2.15432e-06
0.29	19	1.89109e-05	2.57675e-06
0.29	20	1.44274e-05	2.48149e-06
0.29	21	1.09679e-05	1.57552e-06
0.29	22	5.8372e-06	2.01898e-06
0.29	23	4.25671e-06	1.74784e-06
0.29	24	4.24945e-06	1.09472e-06
0.29	25	3.39658e-06	1.20206e-06
0.29	26	7.28248e-07	1.25096e-06
0.29	27	1.89437e-06	1.56686e-06
0.29	28	1.02443e-06	1.65358e-06
0.29	29	1.85781e-06	1.58855e-06
0.29	30	-4.06036e-07	1.9382e-06
0.29	31	7.69951e-07	8.66314e-07
0.29	32	6.86728e-07	8.21315e-07
0.29	33	4.88185e-07	1.28967e-06
0.29	34	1.44626e-06	1.42064e-06
0.29	35	9.55724e-07	1.28259e-06
0.29	36	6.71056e-07	1.48096e-06
0.29	37	2.71982e-06	1.19657e-06
0.29	38	1.04168e-06	1.6092e-06
0.29	39	2.38802e-06	1.12094e-06
0.29	40	7.10161e-07	9.62397e-07
0.29	41	-8.95806e-07	1.01481e-06
0.29	42	-7.9261e-07	8.48543e-07
0.29	43	-7.25879e-07	1.02998e-06
0.29	44	9.68911e-07	9.01276e-07
0.29	45	1.36706e-06	1.30213e-06
0.29	46	7.96391e-07	1.48809e-06
0.29	47	6.55641e-07	1.12755e-06
0.29	48	6.09587e-07	1.50991e-06
0.29	49	1.52916e-06	1.35716e-06
0.29	50	3.10096e-07	1.95877e-06
0.29	51	2.67935e-07	1.61671e-06
0.29	52	2.07126e-06	1.65051e-06
0.29	53	2.00648e-06	1.88731e-06
0.29	54	2.10205e-06	1.98408e-06
0.29	55	-1.45507e-06	1.41717e-06
0.29	56	-1.08299e-06	1.46787e-06
0.29	57	6.27027e-08	1.69014e-06
0.29	58	-1.81743e-06	1.3036e-06
0.29	59	-6.87507e-07	1.59542e-06
0.29	60	-5.83374e-07	1.35476e-06
0.29	61	1.28064e-07	1.53128e-06
0.29	62	1.05554e-06	1.49033e-06
0.29	63	8.19341e-07	1.72357e-06
0.29	64	6.51187e-07	1.17804e-06
0.29	65	6.81326e-07	1.57709e-06
0.29	66	-2.85503e-07	2.01629e-06
0.29	67	-7.28557e-07	1.51337e-06
0.29	68	-2.71297e-07	1.27092e-06
0.29	69	1.10408e-06	1.32503e-06
0.29	70	6.01878e-07	1.241e-06
0.29	71	7.13411e-07	1.6056e-06
0.29	72	3.11203e-07	1.90657e-06
0.29	73	2.60527e-06	2.05477e-06
0.29	74	7.81456e-08	3.09364e-06
0.29	75	3.42299e-07	2.31426e-06
0.29	76	-7.1665e-07	1.68722e-06
0.29	77	-1.80279e-06	1.30418e-06
0.29	78	-2.50517e-06	1.38255e-06
0.29	79	-3.18568e-06	1.34929e-06
0.29	80	-2.78857e-06	1.12096e-06
0.29	81	3.1066e-07	1.16329e-06
0.29	82	-2.76747e-07	2.04715e-06
0.29	83	-2.65276e-09	1.5695e-06
0.29	84	-7.36929e-07	1.95273e-06
0.29	85	1.82039e-07	1.67976e-06
0.29	86	1.58089e-07	2.03234e-06
0.29	87	-7.33484e-07	2.31996e-06
0.29	88	3.84541e-07	1.64953e-06
0.29	89	-7.86469e-07	1.79639e-06
0.29	90	-5.77441e-07	1.18816e-06
0.29	91	-4.46837e-07	1.19884e-06
0.29	92	1.92505e-06	1.36694e-06
0.29	93	1.41841e-06	1.43998e-06
0.29	94	1.91919e-06	1.7151e-06
0.29	95	1.82697e-06	1.81454e-06
0.29	96	1.62756e-06	1.27655e-06
0.29	97	1.18002e-06	1.25274e-06
0.29	98	3.43411e-06	1.02043e-06
0.29	99	9.16491e-07	6.94524e-07
0.29	100	1.39171e-06	1.39934e-06
0.29	101	1.56824e-06	1.04337e-06
0.29	102	1.81207e-06	1.2702e-06
0.29	103	5.01068e-07	1.1258e-06
0.29	104	2.97778e-07	2.07181e-06
0.29	105	1.45434e-06	1.53288e-06
0.29	106	-3.79545e-07	1.44657e-06
0.29	107	1.35054e-06	1.21622e-06
0.29	108	2.16126e-06	1.06698e-06
0.29	109	1.46692e-06	8.62803e-07
0.29	110	5.85141e-07	1.58711e-06
0.29	111	3.36211e-06	1.85864e-06
0.29	112	1.17669e-06	1.7494e-06
0.29	113	1.12683e-06	1.78271e-06
0.29	114	-4.48421e-07	1.19559e-06
0.29	115	-1.56694e-06	1.12864e-06
0.29	116	-1.37094e-06	1.01869e-06
0.29	117	-2.17555e-06	1.66581e-06
0.29	118	-2.6356e-06	1.59597e-06
0.29	119	-2.21128e-06	1.44142e-06
0.29	120	5.73821e-07	1.40447e-06
0.29	121	7.59026e-07	1.76118e-06
0.29	122	7.45996e-07	1.26277e-06
0.29	123	1.60977e-06	1.61863e-06
0.29	124	1.75842e-06	1.937e-06
0.29	125	6.28032e-07	1.39232e-06
0.29	126	1.94506e-06	1.41246e-06
0.29	127	1.05033e-06	2.05912e-06
0.29	128	8.49225e-07	1.81214e-06
0.29	129	2.11169e-06	1.38909e-06
0.29	130	2.77197e-06	1.59434e-06
0.29	131	1.29487e-06	1.4339e-06
0.29	132	1.93427e-07	1.60044e-06
0.29	133	7.1737e-07	1.673e-06
0.29	134	-1.05742e-06	1.47552e-06
0.29	135	-1.11087e-06	1.8118e-06
0.29	136	-2.09284e-07	1.79943e-06
0.29	137	2.05828e-06	1.65974e-06
0.29	138	8.61762e-07	1.60819e-06
0.29	139	1.60694e-06	1.24792e-06
0.29	140	-9.69406e-08	1.23306e-06
0.29	141	-3.09465e-07	1.54574e-06
0.29	142	1.13476e-07	1.6487e-06
0.29	143	1.34222e-07	1.44901e-06
0.29	144	5.19654e-07	1.11432e-06
0.29	145	1.06971e-06	1.04298e-06
0.29	146	-1.33244e-06	1.52642e-06
0.29	147	-7.28054e-07	1.75336e-06
0.29	148	-6.08973e-07	1.60245e-06
0.29	149	-1.55977e-06	1.38581e-06
0.29	150	-3.28524e-07	1.05106e-06
0.29	151	-7.0351e-07	1.2698e-06
0.29	152	-1.57669e-06	1.34144e-06
0.29	153	-1.56191e-06	1.24874e-06
0.29	154	-3.2898e-06	8.47757e-07
0.29	155	1.96603e-07	1.21365e-06
0.29	156	-2.10784e-07	1.11381e-06
0.29	157	1.32534e-07	1.30701e-06
0.29	158	-3.85743e-07	1.25176e-06
0.29	159	3.05921e-07	1.7303e-06
0.29	160	1.63476e-06	2.31962e-06
0.29	161	2.53349e-06	1.6352e-06
0.29	162	-2.87136e-08	1.50469e-06
0.29	163	2.08645e-07	1.58947e-06
0.29	164	-7.9622e-07	1.59469e-06
0.29	165	-9.12703e-07	1.38114e-06
0.29	166	-2.10717e-06	1.2626e-06
0.29	167	-3.8206e-06	7.14126e-07
0.29	168	-1.86943e-06	1.62978e-06
0.29	169	-3.20429e-07	1.7073e-06
0.29	170	1.10653e-06	1.89509e-06
0.29	171	7.62762e-07	1.71268e-06
0.29	172	4.50668e-07	1.44148e-06
0.29	173	-8.32792e-07	1.53855e-06
0.29	174	-1.24842e-06	1.92066e-06
0.29	175	-1.13003e-06	1.37e-06
0.29	176	-6.77074e-07	1.214e-06
0.29	177	-8.97847e-07	1.6805e-06
0.29	178	-1.46943e-06	1.32195e-06
0.29	179	-3.10873e-07	1.95131e-06
0.29	180	-2.18489e-08	1.90428e-06
0.29	181	-7.41585e-08	1.89918e-06
0.29	182	4.35461e-07	2.06248e-06
0.29	183	1.19515e-06	2.36875e-06
0.29	184	1.01091e-06	1.58884e-06
0.29	185	1.12208e-06	1.17514e-06
0.29	186	1.08377e-06	1.99618e-06
0.29	187	3.96052e-07	1.97438e-06
0.29	188	-2.60761e-07	1.34849e-06
0.29	189	1.23681e-06	1.66175e-06
0.29	190	3.50531e-06	1.83653e-06
0.29	191	1.0991e-06	1.63354e-06
0.29	192	7.46254e-07	1.07599e-06
0.29	193	1.64504e-06	1.53521e-06
0.29	194	1.30295e-06	9.22624e-07
0.29	195	-4.0435e-07	1.32805e-06
0.29	196	1.27398e-06	1.57296e-06
0.29	197	1.37761e-07	9.21124e-07
0.29	198	-6.11032e-07	6.53298e-07
0.29	199	-2.18575e-06	8.40578e-07
0.29	200	-2.96211e-06	9.71008e-07
0.29	201	-3.93342e-06	1.47029e-06
0.29	202	-1.03723e-06	1.37782e-06
0.29	203	-8.6118e-07	1.44194e-06
0.29	204	-4.76022e-07	1.01496e-06
0.29	205	6.30086e-07	1.14103e-06
0.29	206	-1.64375e-07	1.62636e-06
0.29	207	7.25104e-08	1.31293e-06
0.29	208	1.90024e-06	7.9993e-07
0.29	209	3.0839e-06	1.22182e-06
0.29	210	3.00253e-06	1.06015e-06
0.29	211	1.687e-06	1.36086e-06
0.29	212	-1.48543e-08	1.23079e-06
0.29	213	6.11985e-07	1.17881e-06
0.29	214	2.21489e-06	1.41687e-06
0.29	215	1.24605e-06	1.51912e-06
0.29	216	1.42544e-06	1.57118e-06
0.29	217	1.84166e-06	1.84627e-06
0.29	218	1.59393e-06	2.1759e-06
0.29	219	2.60469e-06	1.13622e-06
0.29	220	4.38342e-07	1.07757e-06
0.29	221	3.38542e-06	1.43961e-06
0.29	222	3.24226e-06	1.32991e-06
0.29	223	2.8586e-06	1.68857e-06
0.29	224	2.18555e-06	1.17298e-06
0.29	225	-3.71541e-07	1.3969e-06
0.29	226	9.77346e-08	1.53569e-06
0.29	227	1.23568e-06	1.16676e-06
0.29	228	2.21258e-06	1.03463e-06
0.29	229	3.5064e-06	1.28188e-06
0.29	230	2.84051e-06	1.4285e-06
0.29	231	2.30128e-06	1.77357e-06
0.29	232	1.7067e-06	2.01878e-06
0.29	233	2.47227e-06	2.16971e-06
0.29	234	2.19489e-06	2.2674e-06
0.29	235	3.3894e-06	1.57654e-06
0.29	236	3.1468e-06	1.37018e-06
0.29	237	2.56693e-06	1.60574e-06
0.29	238	2.03487e-06	1.87719e-06
0.29	239	2.13917e-06	2.16829e-06
0.29	240	-5.05434e-07	2.12696e-06
0.29	241	-2.93507e-07	2.38833e-06
0.29	242	-3.49671e-07	1.36323e-06
0.29	243	8.51988e-08	1.92727e-06
0.29	244	-4.42857e-07	1.81063e-06
0.29	245	-1.89586e-07	1.03737e-06
0.29	246	-1.52447e-06	1.54338e-06
0.29	247	-7.63007e-07	1.66425e-06
0.29	248	5.51748e-07	1.05928e-06
0.29	249	1.03052e-06	1.20125e-06
0.29	250	1.13346e-06	1.54375e-06
0.29	251	3.23342e-07	2.04294e-06
0.29	252	-1.06032e-06	2.06452e-06
0.29	253	3.74999e-08	1.84507e-06
0.29	254	1.86907e-06	1.73601e-06
0.29	255	1.84393e-06	1.64977e-06
0.29	256	3.99529e-06	1.84178e-06

## Sheet: 12x512_inter
k	tau	Q_{2,s}(tau)	Error
0.29	0	0.975708	0.000288587
0.29	1	0.18966	0.000195764
0.29	2	0.0643007	0.000180575
0.29	3	0.0298778	0.000142939
0.29	4	0.0165255	0.000114358
0.29	5	0.0101389	9.27773e-05
0.29	6	0.00665349	7.6449e-05
0.29	7	0.00457644	6.41175e-05
0.29	8	0.00325754	5.42798e-05
0.29	9	0.00237994	4.57454e-05
0.29	10	0.00177599	3.94248e-05
0.29	11	0.00134844	3.4031e-05
0.29	12	0.0010383	2.97268e-05
0.29	13	0.000807986	2.62993e-05
0.29	14	0.000637207	2.32358e-05
0.29	15	0.000506088	1.98675e-05
0.29	16	0.000404881	1.74939e-05
0.29	17	0.000325892	1.54168e-05
0.29	18	0.000264676	1.35438e-05
0.29	19	0.000216016	1.19095e-05
0.29	20	0.000177095	1.0617e-05
0.29	21	0.000146604	9.47389e-06
0.29	22	0.000121191	8.44602e-06
0.29	23	0.000100239	7.51931e-06
0.29	24	8.36331e-05	6.46781e-06
0.29	25	7.0273e-05	6.00268e-06
0.29	26	5.77296e-05	5.49615e-06
0.29	27	4.93369e-05	5.01242e-06
0.29	28	4.1829e-05	4.61802e-06
0.29	29	3.49113e-05	4.12145e-06
0.29	30	2.99811e-05	3.53634e-06
0.29	31	2.47717e-05	3.31341e-06
0.29	32	2.09256e-05	2.81083e-06
0.29	33	1.85515e-05	2.40804e-06
0.29	34	1.61557e-05	1.99917e-06
0.29	35	1.51532e-05	1.64796e-06
0.29	36	1.24174e-05	1.65434e-06
0.29	37	1.18588e-05	1.91741e-06
0.29	38	1.09245e-05	1.39659e-06
0.29	39	1.0119e-05	1.64931e-06
0.29	40	8.57005e-06	1.45114e-06
0.29	41	7.2252e-06	1.63846e-06
0.29	42	5.9473e-06	1.72489e-06
0.29	43	3.87456e-06	1.68152e-06
0.29	44	3.06368e-06	1.08465e-06
0.29	45	4.21287e-06	1.08891e-06
0.29	46	3.75005e-06	1.62192e-06
0.29	47	4.1163e-06	2.23683e-06
0.29	48	2.94488e-06	2.24205e-06
0.29	49	2.68984e-06	2.03109e-06
0.29	50	2.06753e-06	1.92053e-06
0.29	51	1.48298e-06	1.67024e-06
0.29	52	1.22695e-06	1.64879e-06
0.29	53	1.50358e-06	1.74871e-06
0.29	54	2.07155e-06	1.68825e-06
0.29	55	2.30172e-06	1.53582e-06
0.29	56	1.34104e-06	1.29065e-06
0.29	57	1.44051e-06	1.09106e-06
0.29	58	1.65016e-06	1.0061e-06
0.29	59	1.68417e-06	1.21933e-06
0.29	60	-2.70552e-07	1.36495e-06
0.29	61	1.74667e-08	1.05201e-06
0.29	62	-5.6387e-07	1.37648e-06
0.29	63	-1.79983e-08	1.3667e-06
0.29	64	-5.53744e-07	1.3857e-06
0.29	65	-2.35503e-07	1.56576e-06
0.29	66	5.07044e-07	1.30421e-06
0.29	67	1.0172e-06	8.6633e-07
0.29	68	7.30362e-08	1.16301e-06
0.29	69	5.37437e-07	1.63151e-06
0.29	70	2.36651e-07	1.17439e-06
0.29	71	-1.79208e-07	9.88558e-07
0.29	72	2.62716e-07	1.13962e-06
0.29	73	-4.77236e-08	1.08342e-06
0.29	74	4.15652e-07	1.24786e-06
0.29	75	9.28989e-07	1.69103e-06
0.29	76	3.00816e-07	1.62344e-06
0.29	77	2.80404e-08	1.44544e-06
0.29	78	-4.90464e-07	1.35809e-06
0.29	79	-2.17852e-07	1.69104e-06
0.29	80	-7.22509e-07	1.75273e-06
0.29	81	5.78759e-08	1.57348e-06
0.29	82	-6.54796e-07	1.79283e-06
0.29	83	-1.23761e-06	1.91552e-06
0.29	84	-4.22267e-07	1.70058e-06
0.29	85	-3.26409e-07	1.31867e-06
0.29	86	-7.54962e-07	9.59492e-07
0.29	87	-4.17464e-07	9.25084e-07
0.29	88	-7.4599e-07	9.90134e-07
0.29	89	-3.01769e-07	1.25483e-06
0.29	90	9.01532e-07	1.33502e-06
0.29	91	-9.08762e-07	8.96436e-07
0.29	92	-8.8079e-07	8.65177e-07
0.29	93	-9.21361e-07	9.26104e-07
0.29	94	-6.06428e-07	8.45587e-07
0.29	95	-9.88926e-07	8.64245e-07
0.29	96	-3.40466e-07	1.10046e-06
0.29	97	-1.80572e-06	9.86439e-07
0.29	98	-7.78283e-07	9.84806e-07
0.29	99	-5.38232e-07	1.21833e-06
0.29	100	4.28134e-07	1.03699e-06
0.29	101	5.91009e-08	1.28464e-06
0.29	102	5.14535e-07	1.19088e-06
0.29	103	3.71547e-07	1.22762e-06
0.29	104	1.41509e-06	1.15458e-06
0.29	105	5.25054e-07	1.03974e-06
0.29	106	5.84152e-07	1.62032e-06
0.29	107	1.98604e-06	1.17907e-06
0.29	108	1.35748e-06	9.24051e-07
0.29	109	1.66351e-06	9.22363e-07
0.29	110	2.05798e-06	1.22035e-06
0.29	111	1.13384e-06	8.84059e-07
0.29	112	9.81591e-07	1.42185e-06
0.29	113	2.2067e-06	1.48291e-06
0.29	114	2.74752e-06	1.09623e-06
0.29	115	1.51971e-06	9.41746e-07
0.29	116	2.64765e-06	1.11867e-06
0.29	117	2.08254e-06	1.2688e-06
0.29	118	3.84805e-07	7.84866e-07
0.29	119	-4.52506e-07	8.71796e-07
0.29	120	-6.89514e-07	8.57558e-07
0.29	121	-1.81264e-07	8.5513e-07
0.29	122	6.92297e-07	1.01396e-06
0.29	123	3.61149e-07	1.53122e-06
0.29	124	4.2967e-07	1.54516e-06
0.29	125	7.88633e-07	1.9929e-06
0.29	126	1.24463e-06	2.18006e-06
0.29	127	7.01219e-07	1.84669e-06
0.29	128	5.18326e-07	1.37829e-06
0.29	129	1.91119e-07	1.37495e-06
0.29	130	1.05991e-06	1.44913e-06
0.29	131	7.87474e-07	1.40584e-06
0.29	132	-1.83978e-07	1.59395e-06
0.29	133	1.20979e-06	1.04765e-06
0.29	134	1.75107e-06	8.75535e-07
0.29	135	1.74838e-06	1.10994e-06
0.29	136	9.05455e-07	9.55518e-07
0.29	137	1.24944e-06	9.65147e-07
0.29	138	1.61066e-06	1.10816e-06
0.29	139	7.42208e-07	1.30176e-06
0.29	140	1.23139e-06	1.14046e-06
0.29	141	3.80108e-07	9.88277e-07
0.29	142	1.74113e-07	9.15805e-07
0.29	143	3.15485e-07	7.05965e-07
0.29	144	6.64577e-07	9.09724e-07
0.29	145	1.40716e-06	9.34194e-07
0.29	146	1.84615e-06	9.0128e-07
0.29	147	1.4278e-06	1.24945e-06
0.29	148	1.41894e-06	1.53589e-06
0.29	149	2.64761e-06	1.60362e-06
0.29	150	2.37103e-06	9.57101e-07
0.29	151	3.07583e-06	1.15559e-06
0.29	152	3.19007e-06	1.02488e-06
0.29	153	2.70213e-06	1.21103e-06
0.29	154	2.99573e-06	1.17136e-06
0.29	155	1.84828e-06	1.08784e-06
0.29	156	1.50695e-06	1.30413e-06
0.29	157	1.94247e-06	1.09321e-06
0.29	158	1.4134e-06	1.31564e-06
0.29	159	1.83152e-06	1.0298e-06
0.29	160	2.08889e-06	1.36043e-06
0.29	161	1.31924e-06	1.06873e-06
0.29	162	7.82236e-07	8.6708e-07
0.29	163	-3.56295e-07	1.27605e-06
0.29	164	-1.07613e-07	1.64052e-06
0.29	165	-5.35457e-07	1.85953e-06
0.29	166	-2.6516e-07	1.35924e-06
0.29	167	9.88282e-08	1.34076e-06
0.29	168	2.78654e-08	1.26419e-06
0.29	169	4.26762e-07	1.41043e-06
0.29	170	-2.86369e-08	1.39193e-06
0.29	171	9.94778e-08	1.0411e-06
0.29	172	4.13364e-07	1.02205e-06
0.29	173	-1.38006e-06	7.25894e-07
0.29	174	-2.4869e-06	6.51225e-07
0.29	175	-2.32339e-06	8.77365e-07
0.29	176	-1.81091e-06	7.72661e-07
0.29	177	-2.1746e-06	9.29599e-07
0.29	178	-2.55788e-06	1.37561e-06
0.29	179	-2.43142e-06	1.52275e-06
0.29	180	-1.60435e-06	1.41067e-06
0.29	181	-1.42871e-06	1.39558e-06
0.29	182	-3.02771e-06	1.70502e-06
0.29	183	-1.97973e-06	1.6919e-06
0.29	184	-1.65419e-06	1.83408e-06
0.29	185	-6.6144e-07	1.12983e-06
0.29	186	6.6679e-07	8.7459e-07
0.29	187	9.86913e-07	1.18616e-06
0.29	188	1.09028e-06	1.22736e-06
0.29	189	1.81506e-07	7.78144e-07
0.29	190	4.96939e-07	8.12011e-07
0.29	191	1.03432e-06	8.26131e-07
0.29	192	7.10717e-07	5.54228e-07
0.29	193	-5.43578e-07	6.22707e-07
0.29	194	7.66455e-07	9.28245e-07
0.29	195	1.43911e-06	1.18436e-06
0.29	196	2.03264e-06	7.24384e-07
0.29	197	2.08375e-06	5.66255e-07
0.29	198	2.78708e-06	7.22332e-07
0.29	199	2.29163e-06	1.60139e-06
0.29	200	2.61974e-06	1.07912e-06
0.29	201	2.09219e-06	1.04768e-06
0.29	202	1.98828e-06	1.15e-06
0.29	203	2.77375e-06	6.49143e-07
0.29	204	1.99386e-06	7.50572e-07
0.29	205	2.0525e-06	8.44594e-07
0.29	206	2.97979e-06	9.3187e-07
0.29	207	1.80635e-06	1.0791e-06
0.29	208	8.48007e-07	1.17173e-06
0.29	209	1.9295e-06	1.35414e-06
0.29	210	1.78576e-06	1.26596e-06
0.29	211	2.52715e-06	1.02626e-06
0.29	212	1.86931e-06	1.19665e-06
0.29	213	6.95231e-07	1.09076e-06
0.29	214	-6.49239e-08	1.31855e-06
0.29	215	4.4027e-07	1.2648e-06
0.29	216	1.15438e-06	1.01067e-06
0.29	217	2.36032e-07	1.41857e-06
0.29	218	4.60366e-07	1.01506e-06
0.29	219	9.99979e-07	1.06466e-06
0.29	220	6.39592e-07	9.56595e-07
0.29	221	2.39515e-07	1.24213e-06
0.29	222	3.586e-07	1.34104e-06
0.29	223	-5.4537e-07	1.4303e-06
0.29	224	9.75947e-07	1.23202e-06
0.29	225	1.446e-07	1.34863e-06
0.29	226	-5.88022e-07	1.11939e-06
0.29	227	-5.29119e-07	1.08057e-06
0.29	228	4.40415e-07	1.25537e-06
0.29	229	-1.87433e-07	1.51629e-06
0.29	230	5.16785e-07	7.81395e-07
0.29	231	5.85324e-07	1.06005e-06
0.29	232	7.88729e-07	1.00971e-06
0.29	233	9.10495e-07	1.21317e-06
0.29	234	2.80807e-07	1.10545e-06
0.29	235	1.29541e-07	1.18325e-06
0.29	236	-1.08869e-06	1.1763e-06
0.29	237	-1.27379e-06	1.66837e-06
0.29	238	-1.13555e-06	1.81936e-06
0.29	239	-1.83113e-08	2.10721e-06
0.29	240	-5.19686e-07	1.57209e-06
0.29	241	-2.0422e-06	1.11229e-06
0.29	242	-2.80793e-06	1.31571e-06
0.29	243	-1.42601e-06	1.25245e-06
0.29	244	-1.49804e-07	1.57056e-06
0.29	245	-9.5524e-08	1.30612e-06
0.29	246	-6.16383e-07	9.9709e-07
0.29	247	-7.07423e-07	1.21779e-06
0.29	248	-7.06617e-07	1.15629e-06
0.29	249	-1.20533e-06	1.45845e-06
0.29	250	-6.12099e-07	1.94205e-06
0.29	251	-9.65957e-07	1.81324e-06
0.29	252	-1.82635e-06	1.68699e-06
0.29	253	-7.88451e-07	1.25142e-06
0.29	254	-1.05015e-06	9.47499e-07
0.29	255	-4.78034e-07	8.55042e-07
0.29	256	5.59144e-08	1.46982e-06

## Sheet: 16x2048_inter
k	tau	Q_{2,s}(tau)	Error
0.29	0	0.984979	0.000249861
0.29	1	0.19568	0.000202792
0.29	2	0.0687046	0.000187914
0.29	3	0.0332962	0.000151168
0.29	4	0.0192742	0.000121849
0.29	5	0.0124017	9.98204e-05
0.29	6	0.00854715	8.31785e-05
0.29	7	0.00617949	7.05865e-05
0.29	8	0.00462778	6.07862e-05
0.29	9	0.00356028	5.29127e-05
0.29	10	0.00279788	4.65657e-05
0.29	11	0.0022368	4.14767e-05
0.29	12	0.00181383	3.72405e-05
0.29	13	0.00148854	3.36998e-05
0.29	14	0.0012339	3.05667e-05
0.29	15	0.0010317	2.81582e-05
0.29	16	0.000869775	2.61148e-05
0.29	17	0.000738194	2.41165e-05
0.29	18	0.000630657	2.2391e-05
0.29	19	0.000541635	2.10637e-05
0.29	20	0.000467298	1.97922e-05
0.29	21	0.000404964	1.8559e-05
0.29	22	0.000352922	1.74522e-05
0.29	23	0.00030872	1.64548e-05
0.29	24	0.000271227	1.56948e-05
0.29	25	0.000239096	1.48808e-05
0.29	26	0.000211029	1.41003e-05
0.29	27	0.000187326	1.337e-05
0.29	28	0.000166892	1.27203e-05
0.29	29	0.000149106	1.20909e-05
0.29	30	0.000133637	1.15632e-05
0.29	31	0.00011968	1.1043e-05
0.29	32	0.000107853	1.05234e-05
0.29	33	9.70312e-05	1.00782e-05
0.29	34	8.77803e-05	9.63444e-06
0.29	35	7.92331e-05	9.07878e-06
0.29	36	7.2009e-05	8.68701e-06
0.29	37	6.52847e-05	8.33847e-06
0.29	38	5.93842e-05	7.90736e-06
0.29	39	5.37383e-05	7.6013e-06
0.29	40	4.95164e-05	7.31469e-06
0.29	41	4.5224e-05	7.08715e-06
0.29	42	4.15377e-05	6.88078e-06
0.29	43	3.83588e-05	6.6839e-06
0.29	44	3.54794e-05	6.40897e-06
0.29	45	3.26145e-05	6.2023e-06
0.29	46	2.99739e-05	5.97577e-06
0.29	47	2.75595e-05	5.71844e-06
0.29	48	2.57815e-05	5.55913e-06
0.29	49	2.40188e-05	5.43098e-06
0.29	50	2.22598e-05	5.23461e-06
0.29	51	2.09897e-05	5.18601e-06
0.29	52	1.9247e-05	4.98448e-06
0.29	53	1.81076e-05	4.7818e-06
0.29	54	1.67131e-05	4.60335e-06
0.29	55	1.5694e-05	4.48605e-06
0.29	56	1.49334e-05	4.26899e-06
0.29	57	1.42964e-05	4.187e-06
0.29	58	1.31273e-05	4.13191e-06
0.29	59	1.20712e-05	4.0614e-06
0.29	60	1.12216e-05	3.89211e-06
0.29	61	1.02743e-05	3.8293e-06
0.29	62	9.83843e-06	3.6751e-06
0.29	63	9.50375e-06	3.63111e-06
0.29	64	8.86772e-06	3.50461e-06
0.29	65	8.55196e-06	3.34719e-06
0.29	66	8.21579e-06	3.23375e-06
0.29	67	7.85166e-06	3.17099e-06
0.29	68	7.42617e-06	3.14521e-06
0.29	69	6.91537e-06	3.13321e-06
0.29	70	6.50856e-06	3.16216e-06
0.29	71	6.42496e-06	3.14224e-06
0.29	72	6.41759e-06	2.98299e-06
0.29	73	6.15982e-06	3.02784e-06
0.29	74	5.3707e-06	2.87119e-06
0.29	75	4.70814e-06	2.78799e-06
0.29	76	4.48777e-06	2.61209e-06
0.29	77	4.50967e-06	2.62393e-06
0.29	78	3.98341e-06	2.63127e-06
0.29	79	3.9579e-06	2.54085e-06
0.29	80	3.80623e-06	2.26549e-06
0.29	81	3.99212e-06	2.31094e-06
0.29	82	3.78966e-06	2.26264e-06
0.29	83	3.7332e-06	2.06328e-06
0.29	84	3.08999e-06	1.94332e-06
0.29	85	2.80996e-06	1.88617e-06
0.29	86	2.98103e-06	1.90023e-06
0.29	87	2.86063e-06	1.89243e-06
0.29	88	2.45924e-06	1.79325e-06
0.29	89	2.27067e-06	1.59931e-06
0.29	90	1.89919e-06	1.50917e-06
0.29	91	1.79706e-06	1.44132e-06
0.29	92	1.83786e-06	1.41394e-06
0.29	93	1.59593e-06	1.45315e-06
0.29	94	1.77062e-06	1.3732e-06
0.29	95	1.54202e-06	1.31472e-06
0.29	96	1.54497e-06	1.14909e-06
0.29	97	1.19532e-06	1.22955e-06
0.29	98	1.3056e-06	1.25733e-06
0.29	99	1.2951e-06	1.27431e-06
0.29	100	1.15551e-06	1.24882e-06
0.29	101	1.18507e-06	1.18399e-06
0.29	102	1.55795e-06	1.1327e-06
0.29	103	1.38858e-06	1.09844e-06
0.29	104	1.75892e-06	1.10176e-06
0.29	105	1.85237e-06	9.60479e-07
0.29	106	1.40605e-06	9.35774e-07
0.29	107	1.32423e-06	9.97769e-07
0.29	108	1.18597e-06	1e-06
0.29	109	1.23986e-06	9.56994e-07
0.29	110	1.36952e-06	1.00949e-06
0.29	111	1.74953e-06	1.00282e-06
0.29	112	1.87743e-06	9.15158e-07
0.29	113	1.5492e-06	9.10461e-07
0.29	114	1.19244e-06	9.32204e-07
0.29	115	1.22037e-06	8.56839e-07
0.29	116	9.51964e-07	8.91067e-07
0.29	117	9.34535e-07	7.39971e-07
0.29	118	9.25726e-07	7.98653e-07
0.29	119	7.11096e-07	7.09789e-07
0.29	120	1.15025e-06	7.31201e-07
0.29	121	1.19909e-06	7.10752e-07
0.29	122	1.02126e-06	5.90903e-07
0.29	123	9.1611e-07	6.29492e-07
0.29	124	9.6489e-07	5.41076e-07
0.29	125	9.42069e-07	6.26795e-07
0.29	126	7.26476e-07	5.55279e-07
0.29	127	8.59935e-07	6.91272e-07
0.29	128	1.01493e-06	7.26457e-07
0.29	129	1.16633e-06	7.0831e-07
0.29	130	1.16229e-06	7.40698e-07
0.29	131	1.30759e-06	7.32945e-07
0.29	132	1.46297e-06	7.17369e-07
0.29	133	1.06821e-06	6.90246e-07
0.29	134	9.60047e-07	6.74853e-07
0.29	135	1.11038e-06	5.85784e-07
0.29	136	8.95486e-07	6.24968e-07
0.29	137	8.83984e-07	6.44957e-07
0.29	138	1.00889e-06	6.19988e-07
0.29	139	1.01414e-06	6.4369e-07
0.29	140	9.23435e-07	7.16113e-07
0.29	141	8.41918e-07	8.10558e-07
0.29	142	8.92036e-07	7.96422e-07
0.29	143	9.16373e-07	7.67306e-07
0.29	144	9.86132e-07	7.00987e-07
0.29	145	8.45286e-07	6.76103e-07
0.29	146	6.98419e-07	7.31701e-07
0.29	147	6.85338e-07	8.0438e-07
0.29	148	8.82374e-07	7.77021e-07
0.29	149	1.10923e-06	8.17831e-07
0.29	150	1.013e-06	6.21003e-07
0.29	151	1.26587e-06	6.10412e-07
0.29	152	1.17737e-06	5.97619e-07
0.29	153	1.00145e-06	6.04117e-07
0.29	154	1.13436e-06	5.96515e-07
0.29	155	1.00324e-06	5.51436e-07
0.29	156	8.48327e-07	4.80019e-07
0.29	157	5.20738e-07	4.11491e-07
0.29	158	5.53355e-07	4.20695e-07
0.29	159	5.92554e-07	4.52538e-07
0.29	160	4.13537e-07	3.69933e-07
0.29	161	3.4509e-07	4.50607e-07
0.29	162	2.16038e-07	3.80521e-07
0.29	163	-1.12779e-07	4.20757e-07
0.29	164	-1.30729e-07	4.30011e-07
0.29	165	-1.8523e-07	4.56008e-07
0.29	166	-2.62967e-07	4.73679e-07
0.29	167	-3.16997e-07	4.35549e-07
0.29	168	-1.27834e-07	4.92711e-07
0.29	169	-2.37058e-07	4.80386e-07
0.29	170	-2.84193e-07	4.02864e-07
0.29	171	-2.86722e-07	3.31695e-07
0.29	172	-5.52782e-08	3.16655e-07
0.29	173	-7.23955e-08	3.53096e-07
0.29	174	-7.44183e-08	2.7736e-07
0.29	175	-2.6681e-07	2.5827e-07
0.29	176	-2.67272e-07	2.67423e-07
0.29	177	-2.62796e-07	4.40607e-07
0.29	178	-2.77057e-07	4.65768e-07
0.29	179	-6.44823e-08	4.94361e-07
0.29	180	-1.24713e-07	4.85485e-07
0.29	181	-8.78277e-08	4.54004e-07
0.29	182	-1.23985e-07	4.0726e-07
0.29	183	-9.41634e-09	3.97456e-07
0.29	184	5.51259e-08	4.14814e-07
0.29	185	6.83899e-09	4.91905e-07
0.29	186	8.3904e-08	4.82495e-07
0.29	187	4.7016e-08	4.57188e-07
0.29	188	3.05189e-08	5.62975e-07
0.29	189	1.62694e-07	5.22928e-07
0.29	190	1.28376e-07	5.78102e-07
0.29	191	2.96631e-08	6.46361e-07
0.29	192	-9.01127e-08	5.17674e-07
0.29	193	5.45813e-08	4.03395e-07
0.29	194	-2.03631e-07	4.5031e-07
0.29	195	-4.22552e-07	3.83053e-07
0.29	196	4.32509e-08	4.9266e-07
0.29	197	4.16754e-07	4.66784e-07
0.29	198	9.39699e-07	5.4903e-07
0.29	199	8.87882e-07	5.31253e-07
0.29	200	8.40202e-07	4.30099e-07
0.29	201	3.85318e-07	4.68021e-07
0.29	202	3.82549e-07	5.43587e-07
0.29	203	6.45416e-07	4.69029e-07
0.29	204	6.97615e-07	3.83031e-07
0.29	205	3.84875e-07	2.73913e-07
0.29	206	5.77384e-07	3.57643e-07
0.29	207	4.31178e-07	4.37459e-07
0.29	208	4.51613e-07	5.66608e-07
0.29	209	3.64305e-07	5.19521e-07
0.29	210	2.03174e-07	5.70573e-07
0.29	211	6.4192e-07	5.14089e-07
0.29	212	6.47918e-07	6.09311e-07
0.29	213	4.81089e-07	6.00057e-07
0.29	214	4.16397e-07	6.01328e-07
0.29	215	5.07361e-07	5.34356e-07
0.29	216	4.72133e-07	6.53714e-07
0.29	217	1.71143e-07	7.17481e-07
0.29	218	-2.0276e-07	6.14685e-07
0.29	219	-1.36447e-07	6.94319e-07
0.29	220	-2.58808e-07	7.14626e-07
0.29	221	-1.00336e-07	7.48212e-07
0.29	222	-2.29466e-07	6.95008e-07
0.29	223	-1.81065e-07	7.19314e-07
0.29	224	-1.37425e-07	6.19872e-07
0.29	225	-3.51968e-07	7.34983e-07
0.29	226	-4.87847e-07	6.2888e-07
0.29	227	-3.30788e-07	4.80709e-07
0.29	228	-1.33682e-07	4.60008e-07
0.29	229	-2.88147e-07	4.52515e-07
0.29	230	-2.24021e-07	5.89585e-07
0.29	231	-2.24703e-08	7.42074e-07
0.29	232	1.08736e-07	7.13424e-07
0.29	233	1.17877e-07	7.54741e-07
0.29	234	2.90747e-07	5.62754e-07
0.29	235	1.91018e-07	4.78013e-07
0.29	236	1.88633e-07	4.21768e-07
0.29	237	3.9569e-07	4.20213e-07
0.29	238	5.47248e-07	5.05135e-07
0.29	239	3.35246e-07	5.3884e-07
0.29	240	3.30103e-07	5.43648e-07
0.29	241	2.02419e-07	5.82035e-07
0.29	242	3.85549e-07	5.34015e-07
0.29	243	2.51678e-07	4.60393e-07
0.29	244	-1.271e-07	4.10352e-07
0.29	245	-2.05818e-08	4.38153e-07
0.29	246	-1.11832e-08	4.10632e-07
0.29	247	2.85174e-07	3.88376e-07
0.29	248	7.76421e-07	4.46417e-07
0.29	249	1.22113e-06	5.04528e-07
0.29	250	5.99931e-07	4.20137e-07
0.29	251	6.85669e-07	4.95327e-07
0.29	252	4.86516e-07	5.29973e-07
0.29	253	1.77405e-07	4.90854e-07
0.29	254	-3.798e-08	4.40012e-07
0.29	255	3.58957e-07	4.16757e-07
0.29	256	5.97118e-07	4.48509e-07
0.29	257	4.17218e-07	4.35933e-07
0.29	258	3.51034e-07	4.38279e-07
0.29	259	1.22376e-07	4.00457e-07
0.29	260	-1.12151e-07	4.27908e-07
0.29	261	-6.89003e-08	3.13011e-07
0.29	262	-8.33224e-08	4.12871e-07
0.29	263	7.63972e-08	4.50852e-07
0.29	264	2.38316e-07	5.68905e-07
0.29	265	8.81154e-08	4.05358e-07
0.29	266	3.64422e-07	3.53839e-07
0.29	267	2.53362e-07	3.14584e-07
0.29	268	1.07406e-07	3.05591e-07
0.29	269	-2.0951e-07	3.21554e-07
0.29	270	-4.14933e-07	4.30515e-07
0.29	271	-1.23165e-07	5.10048e-07
0.29	272	-3.85376e-07	3.31642e-07
0.29	273	-1.46025e-07	2.89256e-07
0.29	274	7.69206e-08	3.68681e-07
0.29	275	5.15088e-07	4.38206e-07
0.29	276	2.75695e-07	4.74165e-07
0.29	277	7.08089e-07	5.33303e-07
0.29	278	3.26442e-07	6.55055e-07
0.29	279	5.91667e-07	7.11393e-07
0.29	280	6.25973e-07	6.59766e-07
0.29	281	7.15627e-07	6.25794e-07
0.29	282	5.65481e-07	5.93934e-07
0.29	283	5.44876e-07	5.55742e-07
0.29	284	1.68329e-07	5.45297e-07
0.29	285	3.87386e-07	5.02336e-07
0.29	286	3.56771e-07	6.32125e-07
0.29	287	-5.98605e-08	6.37637e-07
0.29	288	-3.19088e-07	6.47232e-07
0.29	289	-7.54115e-07	6.77697e-07
0.29	290	-8.5356e-07	7.2475e-07
0.29	291	-6.54287e-07	7.28354e-07
0.29	292	-6.15807e-07	6.39923e-07
0.29	293	-5.64499e-07	6.83309e-07
0.29	294	-5.54132e-07	5.8078e-07
0.29	295	-4.38286e-07	5.77809e-07
0.29	296	-4.81652e-07	4.85586e-07
0.29	297	-8.01886e-07	3.94154e-07
0.29	298	-2.12958e-07	3.71046e-07
0.29	299	-1.34134e-07	2.75017e-07
0.29	300	-4.06583e-08	3.43306e-07
0.29	301	-2.37615e-07	2.89361e-07
0.29	302	-1.33167e-07	2.83254e-07
0.29	303	-1.24986e-07	3.56358e-07
0.29	304	-4.51245e-08	4.11612e-07
0.29	305	-1.20204e-07	4.81885e-07
0.29	306	7.03465e-08	4.21314e-07
0.29	307	1.79426e-07	3.78035e-07
0.29	308	5.64554e-08	4.93465e-07
0.29	309	-1.50868e-07	5.76677e-07
0.29	310	-2.27252e-07	5.97089e-07
0.29	311	-1.98294e-07	5.09995e-07
0.29	312	-1.84742e-07	6.30919e-07
0.29	313	-2.58688e-07	5.65279e-07
0.29	314	2.08334e-08	6.16133e-07
0.29	315	-1.14499e-07	5.34856e-07
0.29	316	-3.49288e-08	5.16171e-07
0.29	317	-2.86365e-07	4.51123e-07
0.29	318	-1.56436e-07	4.74162e-07
0.29	319	-1.37363e-07	3.90566e-07
0.29	320	-5.12813e-07	4.15189e-07
0.29	321	-3.54559e-07	4.37526e-07
0.29	322	9.81629e-08	4.86371e-07
0.29	323	2.02863e-07	4.45556e-07
0.29	324	-1.66275e-07	4.1913e-07
0.29	325	-3.07543e-07	4.04973e-07
0.29	326	1.60999e-07	3.66276e-07
0.29	327	-1.72447e-09	5.03703e-07
0.29	328	1.96907e-07	6.04789e-07
0.29	329	2.12522e-07	6.18704e-07
0.29	330	1.70872e-08	5.74508e-07
0.29	331	1.25285e-07	5.51923e-07
0.29	332	-1.58157e-08	5.19729e-07
0.29	333	-2.29885e-07	4.80534e-07
0.29	334	-1.08059e-07	5.14252e-07
0.29	335	-1.39686e-07	3.85502e-07
0.29	336	-4.70824e-07	3.77961e-07
0.29	337	-6.86294e-07	3.96333e-07
0.29	338	-6.14747e-07	2.7335e-07
0.29	339	-3.09214e-07	3.26008e-07
0.29	340	-1.07526e-07	3.71542e-07
0.29	341	-1.1339e-07	3.93073e-07
0.29	342	5.4539e-08	3.83221e-07
0.29	343	1.82539e-07	4.647e-07
0.29	344	-7.06219e-08	4.5136e-07
0.29	345	-1.05777e-07	3.64858e-07
0.29	346	-5.65907e-08	3.80846e-07
0.29	347	-6.50293e-08	2.79062e-07
0.29	348	-1.79202e-07	3.0123e-07
0.29	349	-1.62206e-07	3.6139e-07
0.29	350	-8.61701e-08	3.99881e-07
0.29	351	1.42519e-07	4.13978e-07
0.29	352	2.01821e-07	3.85388e-07
0.29	353	-2.21934e-08	4.55159e-07
0.29	354	-8.21928e-08	3.69559e-07
0.29	355	-6.94377e-07	3.51952e-07
0.29	356	-8.05207e-07	4.13266e-07
0.29	357	-6.04477e-07	4.8309e-07
0.29	358	-4.35733e-07	4.25087e-07
0.29	359	-1.95313e-07	3.48223e-07
0.29	360	-1.34938e-07	4.10708e-07
0.29	361	-1.81305e-07	4.41764e-07
0.29	362	-2.1737e-07	3.55315e-07
0.29	363	-1.68497e-07	3.82184e-07
0.29	364	1.24523e-07	4.20535e-07
0.29	365	-1.74944e-07	5.08026e-07
0.29	366	-2.52089e-07	5.46929e-07
0.29	367	-3.67416e-07	4.97712e-07
0.29	368	-2.7553e-07	5.48028e-07
0.29	369	2.43035e-07	5.38708e-07
0.29	370	4.58767e-07	4.44043e-07
0.29	371	8.59914e-08	5.56083e-07
0.29	372	2.74586e-07	5.78438e-07
0.29	373	2.97034e-07	5.53536e-07
0.29	374	6.2577e-07	5.40207e-07
0.29	375	5.47109e-07	5.21472e-07
0.29	376	6.03916e-07	5.72669e-07
0.29	377	3.73048e-07	5.53529e-07
0.29	378	-4.13513e-08	5.4042e-07
0.29	379	-3.32349e-07	5.09158e-07
0.29	380	-3.96368e-07	6.28524e-07
0.29	381	1.1107e-07	6.38014e-07
0.29	382	2.14335e-07	5.9348e-07
0.29	383	4.22225e-07	5.20469e-07
0.29	384	5.86969e-07	4.55639e-07
0.29	385	4.54489e-07	3.97526e-07
0.29	386	1.85656e-07	4.27025e-07
0.29	387	3.18412e-07	5.53308e-07
0.29	388	5.75781e-07	6.00451e-07
0.29	389	6.63203e-07	5.78611e-07
0.29	390	5.98936e-07	5.54427e-07
0.29	391	2.24099e-07	5.37841e-07
0.29	392	4.9775e-07	3.67001e-07
0.29	393	4.64852e-07	3.87801e-07
0.29	394	3.26764e-07	4.35989e-07
0.29	395	5.67595e-07	3.40666e-07
0.29	396	1.79691e-07	4.22446e-07
0.29	397	2.12527e-07	3.69488e-07
0.29	398	4.67902e-07	4.56387e-07
0.29	399	4.98215e-07	4.5464e-07
0.29	400	5.20998e-07	3.5552e-07
0.29	401	1.24695e-07	3.69527e-07
0.29	402	2.65417e-07	2.8141e-07
0.29	403	-4.76506e-08	2.47385e-07
0.29	404	-2.05319e-07	2.44255e-07
0.29	405	-4.52788e-07	2.43618e-07
0.29	406	-6.16681e-07	3.13775e-07
0.29	407	-7.10889e-07	3.63815e-07
0.29	408	-6.46865e-07	3.50866e-07
0.29	409	-3.65319e-07	2.65394e-07
0.29	410	-1.5016e-07	3.61101e-07
0.29	411	-3.9692e-07	3.53275e-07
0.29	412	-1.20593e-07	1.19101e-07
0.29	413	1.14088e-07	1.35882e-07
0.29	414	2.35174e-07	1.86293e-07
0.29	415	2.18762e-07	1.66903e-07
0.29	416	3.07746e-07	2.50847e-07
0.29	417	3.05333e-07	2.79405e-07
0.29	418	5.7232e-07	2.57222e-07
0.29	419	4.15214e-07	2.08868e-07
0.29	420	9.16683e-07	1.63838e-07
0.29	421	6.42453e-07	3.08359e-07
0.29	422	5.71421e-07	2.59845e-07
0.29	423	6.32937e-07	2.93343e-07
0.29	424	5.64466e-07	3.22537e-07
0.29	425	3.63379e-07	4.52022e-07
0.29	426	2.91074e-07	3.12743e-07
0.29	427	5.73804e-07	3.74494e-07
0.29	428	3.05241e-07	3.89207e-07
0.29	429	2.63149e-07	3.16191e-07
0.29	430	2.09598e-07	2.48065e-07
0.29	431	5.43301e-07	2.63517e-07
0.29	432	3.2432e-07	3.05984e-07
0.29	433	1.08474e-07	3.13526e-07
0.29	434	2.28835e-08	3.84381e-07
0.29	435	-1.17089e-07	4.22353e-07
0.29	436	-1.81641e-07	5.14147e-07
0.29	437	5.86353e-08	5.41469e-07
0.29	438	5.12497e-07	4.62879e-07
0.29	439	4.45394e-07	6.06393e-07
0.29	440	-3.15697e-08	5.56016e-07
0.29	441	-3.31331e-07	5.54787e-07
0.29	442	-1.25912e-07	5.58782e-07
0.29	443	-3.32384e-07	4.78928e-07
0.29	444	-7.35644e-08	4.06981e-07
0.29	445	-1.83372e-08	3.57464e-07
0.29	446	2.09925e-07	4.82685e-07
0.29	447	-2.65896e-08	4.29107e-07
0.29	448	3.8287e-08	3.88121e-07
0.29	449	8.22697e-08	4.05933e-07
0.29	450	-6.04642e-08	3.46691e-07
0.29	451	2.24746e-07	3.44376e-07
0.29	452	3.54347e-07	5.41038e-07
0.29	453	5.57476e-07	5.83657e-07
0.29	454	3.38499e-07	5.51343e-07
0.29	455	4.53631e-07	5.41579e-07
0.29	456	1.87702e-07	5.51783e-07
0.29	457	2.64723e-08	5.00646e-07
0.29	458	2.66899e-07	3.46086e-07
0.29	459	6.7876e-08	3.27348e-07
0.29	460	3.83765e-07	3.5236e-07
0.29	461	3.36886e-07	2.63426e-07
0.29	462	3.85782e-07	2.74267e-07
0.29	463	3.84842e-07	2.22381e-07
0.29	464	6.68498e-07	2.17091e-07
0.29	465	4.33069e-07	2.37991e-07
0.29	466	1.62927e-07	4.69928e-07
0.29	467	7.35832e-08	5.09162e-07
0.29	468	1.88964e-07	3.86692e-07
0.29	469	-7.61659e-08	3.55836e-07
0.29	470	-3.15751e-07	4.24686e-07
0.29	471	-1.63352e-07	4.22937e-07
0.29	472	-1.2866e-07	4.61055e-07
0.29	473	-2.32859e-07	4.80861e-07
0.29	474	-4.85756e-07	4.72919e-07
0.29	475	-3.19339e-07	3.18236e-07
0.29	476	-4.02869e-07	2.9206e-07
0.29	477	-3.04009e-07	3.63556e-07
0.29	478	-2.07357e-07	3.10263e-07
0.29	479	2.60121e-07	3.58183e-07
0.29	480	2.65552e-07	4.50797e-07
0.29	481	1.73066e-07	4.33083e-07
0.29	482	1.17231e-07	4.57516e-07
0.29	483	-1.34617e-08	4.21712e-07
0.29	484	3.38643e-07	4.0037e-07
0.29	485	5.33202e-07	4.74115e-07
0.29	486	7.39276e-07	5.01951e-07
0.29	487	4.66099e-07	5.7007e-07
0.29	488	4.98165e-07	4.74809e-07
0.29	489	1.67153e-07	3.77745e-07
0.29	490	1.93474e-07	3.36164e-07
0.29	491	-1.22184e-07	2.7262e-07
0.29	492	2.73017e-08	3.10316e-07
0.29	493	5.54038e-08	4.46819e-07
0.29	494	-3.38968e-08	4.72485e-07
0.29	495	-1.29686e-07	3.22229e-07
0.29	496	-1.78642e-07	3.63161e-07
0.29	497	-9.71757e-08	3.06549e-07
0.29	498	-9.26249e-08	4.30699e-07
0.29	499	8.77538e-09	4.70976e-07
0.29	500	-4.75527e-08	3.8698e-07
0.29	501	-2.22558e-07	3.92733e-07
0.29	502	-4.32386e-08	4.00233e-07
0.29	503	3.97443e-07	2.9183e-07
0.29	504	6.42714e-07	2.67303e-07
0.29	505	7.71171e-07	3.26818e-07
0.29	506	2.28205e-07	3.88335e-07
0.29	507	1.34681e-07	3.44973e-07
0.29	508	2.40183e-07	3.43681e-07
0.29	509	4.36018e-07	3.81743e-07
0.29	510	7.27395e-07	3.39311e-07
0.29	511	6.20789e-07	4.35786e-07
0.29	512	6.05203e-07	3.66348e-07
0.29	513	3.61095e-07	3.71492e-07
0.29	514	3.19716e-07	3.87065e-07
0.29	515	4.30564e-07	3.3282e-07
0.29	516	4.76975e-07	3.66527e-07
0.29	517	1.99135e-07	3.64886e-07
0.29	518	2.93356e-07	2.96677e-07
0.29	519	1.65708e-07	3.6252e-07
0.29	520	3.56264e-07	3.73199e-07
0.29	521	3.66318e-07	3.03064e-07
0.29	522	1.57895e-07	2.99808e-07
0.29	523	3.90884e-07	3.58239e-07
0.29	524	4.7276e-07	5.05713e-07
0.29	525	3.69212e-07	4.82524e-07
0.29	526	5.678e-07	3.92431e-07
0.29	527	4.94251e-07	4.53878e-07
0.29	528	2.70612e-07	3.58873e-07
0.29	529	3.99983e-07	4.25407e-07
0.29	530	3.66816e-07	3.63152e-07
0.29	531	1.40307e-07	4.11779e-07
0.29	532	2.28873e-07	4.14964e-07
0.29	533	3.66229e-07	3.47867e-07
0.29	534	6.11587e-07	3.4502e-07
0.29	535	3.42057e-07	2.83786e-07
0.29	536	2.38463e-07	3.50128e-07
0.29	537	2.75024e-07	2.77014e-07
0.29	538	1.85145e-07	2.14855e-07
0.29	539	1.45198e-07	2.42879e-07
0.29	540	1.24476e-07	4.06035e-07
0.29	541	5.82237e-08	4.34118e-07
0.29	542	-7.46714e-08	3.59356e-07
0.29	543	-3.91572e-07	3.32279e-07
0.29	544	-1.5973e-07	3.0776e-07
0.29	545	-1.33685e-07	4.10026e-07
0.29	546	-6.32619e-07	4.13553e-07
0.29	547	-7.26453e-07	5.33127e-07
0.29	548	-8.70168e-07	5.36119e-07
0.29	549	-6.68156e-07	4.92587e-07
0.29	550	-5.2477e-07	3.61923e-07
0.29	551	-4.32153e-07	2.7126e-07
0.29	552	-4.90456e-07	3.00656e-07
0.29	553	-6.18066e-07	3.33282e-07
0.29	554	-4.44197e-07	3.28207e-07
0.29	555	-2.41961e-08	3.88991e-07
0.29	556	-1.53737e-07	3.6984e-07
0.29	557	-3.7025e-07	5.00131e-07
0.29	558	-3.90937e-07	4.55248e-07
0.29	559	-2.0324e-07	4.09524e-07
0.29	560	-1.38307e-07	4.58521e-07
0.29	561	2.98185e-08	4.73173e-07
0.29	562	1.19877e-07	3.80704e-07
0.29	563	8.15976e-09	3.36162e-07
0.29	564	-8.44438e-09	3.77476e-07
0.29	565	1.18249e-07	3.22078e-07
0.29	566	1.4278e-07	3.48959e-07
0.29	567	5.63756e-08	4.11296e-07
0.29	568	8.69271e-08	2.21239e-07
0.29	569	2.20312e-07	2.54518e-07
0.29	570	-1.78749e-07	1.97372e-07
0.29	571	-2.47787e-07	1.67369e-07
0.29	572	-1.36184e-07	2.41936e-07
0.29	573	-2.19688e-07	2.74067e-07
0.29	574	-1.46445e-08	3.49687e-07
0.29	575	-2.95552e-08	2.20217e-07
0.29	576	-3.2986e-08	3.05827e-07
0.29	577	2.15847e-07	3.09334e-07
0.29	578	3.64578e-08	3.14717e-07
0.29	579	6.62269e-09	4.13619e-07
0.29	580	3.41536e-07	3.46036e-07
0.29	581	1.64289e-07	4.42278e-07
0.29	582	4.31005e-08	2.65477e-07
0.29	583	-2.72214e-07	2.88105e-07
0.29	584	-3.29525e-07	2.7056e-07
0.29	585	-2.36542e-07	3.04224e-07
0.29	586	-1.6223e-07	3.35349e-07
0.29	587	-1.32196e-07	2.81833e-07
0.29	588	-3.90586e-08	2.15962e-07
0.29	589	-1.24157e-07	1.98041e-07
0.29	590	-1.87e-07	3.17854e-07
0.29	591	-5.60971e-07	4.00043e-07
0.29	592	-3.82212e-07	5.32293e-07
0.29	593	1.16343e-07	6.13719e-07
0.29	594	-2.15336e-07	6.35052e-07
0.29	595	1.74431e-08	7.53024e-07
0.29	596	3.27479e-07	7.49772e-07
0.29	597	3.30546e-08	7.15162e-07
0.29	598	-3.41894e-07	7.95468e-07
0.29	599	-2.50317e-07	6.98802e-07
0.29	600	9.87649e-08	6.34483e-07
0.29	601	-1.24518e-07	4.72407e-07
0.29	602	-1.78758e-07	5.19004e-07
0.29	603	-2.30884e-07	4.13079e-07
0.29	604	6.47687e-08	2.98999e-07
0.29	605	9.86852e-08	2.97681e-07
0.29	606	2.42481e-07	3.45349e-07
0.29	607	2.14443e-07	3.45759e-07
0.29	608	9.15402e-08	3.56872e-07
0.29	609	-1.66495e-08	5.19837e-07
0.29	610	-8.83695e-09	4.40446e-07
0.29	611	-6.9805e-08	3.38074e-07
0.29	612	-1.646e-07	4.20043e-07
0.29	613	-6.90997e-08	4.54082e-07
0.29	614	-3.13637e-07	5.28543e-07
0.29	615	-5.01736e-07	5.30324e-07
0.29	616	-6.98217e-07	5.60973e-07
0.29	617	-5.90778e-07	5.7238e-07
0.29	618	-2.73366e-07	4.53125e-07
0.29	619	-1.32427e-07	3.3644e-07
0.29	620	-4.54722e-08	4.85508e-07
0.29	621	3.60865e-07	4.00204e-07
0.29	622	4.27028e-07	2.61638e-07
0.29	623	5.17841e-07	2.36163e-07
0.29	624	7.15458e-07	3.62363e-07
0.29	625	6.38e-07	4.56981e-07
0.29	626	1.59426e-07	3.36026e-07
0.29	627	2.61728e-08	3.21967e-07
0.29	628	1.16402e-07	3.36874e-07
0.29	629	-2.94134e-07	3.90536e-07
0.29	630	4.88768e-08	2.46998e-07
0.29	631	-5.76675e-08	3.30243e-07
0.29	632	-1.01333e-07	3.45206e-07
0.29	633	8.09028e-08	2.98731e-07
0.29	634	9.95051e-08	2.8026e-07
0.29	635	-1.94242e-08	2.32263e-07
0.29	636	1.58814e-07	2.23353e-07
0.29	637	2.43641e-07	2.78245e-07
0.29	638	2.25332e-07	3.0333e-07
0.29	639	1.11191e-07	3.18843e-07
0.29	640	1.52383e-07	4.12296e-07
0.29	641	2.91488e-07	4.64545e-07
0.29	642	3.93868e-07	5.20945e-07
0.29	643	6.24065e-07	6.42532e-07
0.29	644	1.26988e-07	6.00729e-07
0.29	645	2.56191e-07	4.53717e-07
0.29	646	2.61599e-07	3.37848e-07
0.29	647	-4.51982e-08	3.10483e-07
0.29	648	2.11143e-07	4.18301e-07
0.29	649	1.56806e-07	3.59864e-07
0.29	650	4.1664e-07	2.89903e-07
0.29	651	3.26322e-07	2.97716e-07
0.29	652	2.03492e-07	2.89213e-07
0.29	653	4.65669e-07	3.09205e-07
0.29	654	3.32539e-07	2.70695e-07
0.29	655	2.35245e-07	2.75779e-07
0.29	656	2.78674e-07	3.31839e-07
0.29	657	1.61791e-07	3.54876e-07
0.29	658	5.69135e-07	4.55801e-07
0.29	659	5.90764e-07	3.78002e-07
0.29	660	6.16122e-07	4.94995e-07
0.29	661	5.06466e-07	4.59661e-07
0.29	662	9.10038e-07	3.72396e-07
0.29	663	1.00076e-06	3.07547e-07
0.29	664	6.93345e-07	3.21021e-07
0.29	665	6.2716e-07	2.70599e-07
0.29	666	5.97562e-07	2.76053e-07
0.29	667	2.95792e-07	2.72432e-07
0.29	668	1.90395e-07	2.94493e-07
0.29	669	1.47284e-07	2.77672e-07
0.29	670	1.72701e-07	2.92866e-07
0.29	671	1.30932e-07	3.55885e-07
0.29	672	5.76972e-07	3.4198e-07
0.29	673	5.36214e-07	3.85941e-07
0.29	674	1.04712e-07	4.52864e-07
0.29	675	7.12632e-07	6.05694e-07
0.29	676	2.79107e-07	4.46083e-07
0.29	677	3.79943e-07	4.03038e-07
0.29	678	6.29222e-07	3.42386e-07
0.29	679	4.2704e-07	2.72412e-07
0.29	680	6.85812e-07	2.96145e-07
0.29	681	9.00265e-07	3.75443e-07
0.29	682	8.79472e-07	4.54275e-07
0.29	683	6.60791e-07	4.37372e-07
0.29	684	9.2383e-07	4.5222e-07
0.29	685	7.32544e-07	4.49273e-07
0.29	686	7.40798e-07	5.21023e-07
0.29	687	5.23026e-07	5.17743e-07
0.29	688	5.4465e-07	4.97342e-07
0.29	689	4.43113e-07	3.97678e-07
0.29	690	3.95702e-07	3.61842e-07
0.29	691	4.5717e-07	3.69162e-07
0.29	692	4.05683e-07	4.50949e-07
0.29	693	5.71571e-08	4.79353e-07
0.29	694	-7.79082e-08	3.79555e-07
0.29	695	4.27979e-07	3.20943e-07
0.29	696	5.9345e-07	3.3076e-07
0.29	697	4.86349e-07	3.54146e-07
0.29	698	3.00492e-07	3.38805e-07
0.29	699	2.9991e-07	4.20265e-07
0.29	700	3.00506e-07	4.78857e-07
0.29	701	4.30468e-07	5.02196e-07
0.29	702	4.28762e-07	4.24431e-07
0.29	703	2.78907e-07	3.77118e-07
0.29	704	2.88841e-07	3.53086e-07
0.29	705	2.85528e-08	3.15553e-07
0.29	706	2.55581e-07	3.66409e-07
0.29	707	7.86124e-08	4.19987e-07
0.29	708	4.98658e-08	4.41313e-07
0.29	709	-8.37474e-10	3.59553e-07
0.29	710	-1.70483e-07	2.86833e-07
0.29	711	-3.02579e-07	2.80311e-07
0.29	712	-2.86827e-07	2.82612e-07
0.29	713	-8.29533e-08	3.57451e-07
0.29	714	1.15789e-07	4.27195e-07
0.29	715	2.39215e-07	4.57657e-07
0.29	716	2.27652e-07	2.60384e-07
0.29	717	4.16632e-08	2.79694e-07
0.29	718	2.03961e-07	3.30927e-07
0.29	719	3.22432e-07	4.1729e-07
0.29	720	4.83257e-08	3.11591e-07
0.29	721	1.95828e-07	2.809e-07
0.29	722	-2.16409e-07	2.35772e-07
0.29	723	-4.15655e-07	2.4355e-07
0.29	724	-4.67119e-07	2.4316e-07
0.29	725	-7.6644e-07	1.7824e-07
0.29	726	-4.17435e-07	2.84229e-07
0.29	727	-2.6587e-07	2.88681e-07
0.29	728	-3.04785e-07	1.31421e-07
0.29	729	-5.57407e-08	2.42836e-07
0.29	730	-4.16848e-08	1.1227e-07
0.29	731	-2.311e-07	2.40417e-07
0.29	732	-2.18858e-07	3.5349e-07
0.29	733	-1.86138e-07	3.61613e-07
0.29	734	-3.55224e-07	3.19194e-07
0.29	735	-4.04248e-07	3.43143e-07
0.29	736	-5.14533e-07	3.34947e-07
0.29	737	-4.89102e-07	3.918e-07
0.29	738	-6.65286e-07	4.79828e-07
0.29	739	-9.88377e-07	4.14679e-07
0.29	740	-1.13677e-06	3.47353e-07
0.29	741	-9.36292e-07	3.80292e-07
0.29	742	-5.92131e-07	4.65356e-07
0.29	743	-2.79543e-07	5.63386e-07
0.29	744	-3.60069e-07	5.42311e-07
0.29	745	-6.03368e-07	5.6433e-07
0.29	746	-4.9894e-07	4.27699e-07
0.29	747	-2.42295e-07	4.73897e-07
0.29	748	9.29842e-09	4.57345e-07
0.29	749	1.42821e-07	5.03311e-07
0.29	750	2.76641e-07	4.91504e-07
0.29	751	2.00396e-07	5.18169e-07
0.29	752	1.10771e-08	5.85774e-07
0.29	753	1.38937e-07	4.31755e-07
0.29	754	1.72667e-07	3.68536e-07
0.29	755	2.32745e-07	2.2275e-07
0.29	756	-9.58716e-08	2.58548e-07
0.29	757	4.20091e-09	3.41278e-07
0.29	758	-1.77251e-07	3.22209e-07
0.29	759	4.44355e-08	3.29954e-07
0.29	760	6.6307e-08	4.10533e-07
0.29	761	6.65252e-08	4.33152e-07
0.29	762	2.7748e-07	4.46787e-07
0.29	763	5.77722e-08	5.94783e-07
0.29	764	5.56656e-08	7.31395e-07
0.29	765	-2.44469e-08	7.3771e-07
0.29	766	1.88361e-07	6.11083e-07
0.29	767	1.6052e-07	6.19786e-07
0.29	768	9.7178e-08	4.71526e-07
0.29	769	5.49392e-07	4.00125e-07
0.29	770	7.24402e-07	3.9773e-07
0.29	771	7.61727e-07	4.89874e-07
0.29	772	8.35388e-07	3.74758e-07
0.29	773	5.52473e-07	3.16152e-07
0.29	774	5.06132e-07	2.66735e-07
0.29	775	4.07593e-07	3.02824e-07
0.29	776	-1.93498e-08	3.14833e-07
0.29	777	-1.19631e-07	3.50254e-07
0.29	778	-1.47727e-08	3.68321e-07
0.29	779	4.24654e-08	3.85476e-07
0.29	780	3.82276e-07	5.08278e-07
0.29	781	-1.32182e-08	4.53148e-07
0.29	782	-2.05452e-07	4.15111e-07
0.29	783	-5.32461e-07	4.26671e-07
0.29	784	-8.99894e-07	4.79275e-07
0.29	785	-1.19724e-06	4.96923e-07
0.29	786	-1.11495e-06	4.29693e-07
0.29	787	-1.35034e-06	4.90873e-07
0.29	788	-1.18087e-06	4.66007e-07
0.29	789	-8.63675e-07	4.33391e-07
0.29	790	-6.49746e-07	5.16806e-07
0.29	791	-4.7114e-07	4.27706e-07
0.29	792	-3.33227e-07	4.30967e-07
0.29	793	-1.93592e-07	4.70307e-07
0.29	794	2.78305e-07	3.91465e-07
0.29	795	2.26819e-07	3.55361e-07
0.29	796	-1.3452e-07	5.05829e-07
0.29	797	-3.40314e-07	4.92808e-07
0.29	798	-1.88556e-07	5.32008e-07
0.29	799	-1.18938e-07	5.31318e-07
0.29	800	-5.0599e-07	5.3242e-07
0.29	801	-2.58182e-07	5.00534e-07
0.29	802	-2.98513e-07	4.32311e-07
0.29	803	-4.2614e-07	3.6074e-07
0.29	804	-2.56599e-07	5.30219e-07
0.29	805	-3.84957e-07	4.50928e-07
0.29	806	-4.25937e-07	3.13552e-07
0.29	807	-1.58199e-07	3.29243e-07
0.29	808	1.56503e-07	3.88938e-07
0.29	809	-5.40788e-08	3.4724e-07
0.29	810	-2.43064e-07	4.12382e-07
0.29	811	-3.35639e-07	4.14569e-07
0.29	812	3.66334e-08	4.68131e-07
0.29	813	-1.18273e-07	4.15739e-07
0.29	814	-1.96798e-08	4.14122e-07
0.29	815	3.38436e-07	5.09598e-07
0.29	816	3.33809e-07	5.21585e-07
0.29	817	2.49212e-07	3.90642e-07
0.29	818	1.19637e-07	3.68786e-07
0.29	819	-8.7051e-08	3.61967e-07
0.29	820	1.45077e-07	4.87019e-07
0.29	821	-2.33161e-08	4.92907e-07
0.29	822	3.08089e-08	5.2808e-07
0.29	823	4.19532e-08	4.42986e-07
0.29	824	4.33766e-07	4.21148e-07
0.29	825	8.75087e-08	5.05961e-07
0.29	826	-1.44705e-08	4.80175e-07
0.29	827	1.94805e-07	4.90426e-07
0.29	828	4.20859e-07	4.78534e-07
0.29	829	2.69653e-07	4.27858e-07
0.29	830	7.5831e-07	3.54763e-07
0.29	831	1.05088e-06	4.53563e-07
0.29	832	9.00139e-07	3.89982e-07
0.29	833	5.11971e-07	3.22608e-07
0.29	834	8.49248e-07	2.78537e-07
0.29	835	5.0373e-07	2.39617e-07
0.29	836	7.94517e-07	2.44844e-07
0.29	837	7.14542e-07	2.83925e-07
0.29	838	5.25928e-07	3.51892e-07
0.29	839	9.29557e-07	3.1348e-07
0.29	840	9.33468e-07	2.81882e-07
0.29	841	7.73096e-07	2.03631e-07
0.29	842	7.04221e-07	2.60451e-07
0.29	843	1.225e-06	3.4244e-07
0.29	844	1.18877e-06	3.71999e-07
0.29	845	1.2278e-06	4.13843e-07
0.29	846	9.14102e-07	3.51236e-07
0.29	847	1.01157e-06	3.75734e-07
0.29	848	8.55927e-07	3.92e-07
0.29	849	5.15345e-07	3.34953e-07
0.29	850	4.06377e-07	4.15219e-07
0.29	851	3.2905e-07	4.46161e-07
0.29	852	1.68045e-08	4.18273e-07
0.29	853	-2.86537e-07	4.19995e-07
0.29	854	7.13081e-08	4.09436e-07
0.29	855	2.04402e-07	3.83484e-07
0.29	856	2.73942e-07	3.37383e-07
0.29	857	1.88146e-07	2.88643e-07
0.29	858	1.62869e-07	3.85856e-07
0.29	859	3.80186e-08	3.26015e-07
0.29	860	6.98503e-08	2.82409e-07
0.29	861	7.11203e-08	3.13719e-07
0.29	862	-1.50421e-07	3.48986e-07
0.29	863	3.36408e-08	3.87631e-07
0.29	864	1.24101e-07	4.08251e-07
0.29	865	1.03884e-07	4.14048e-07
0.29	866	-1.44863e-07	4.15441e-07
0.29	867	-1.73623e-07	4.05953e-07
0.29	868	5.63247e-08	4.56532e-07
0.29	869	-2.34777e-07	4.00345e-07
0.29	870	-2.18832e-07	4.44061e-07
0.29	871	-3.03025e-07	4.01427e-07
0.29	872	-2.71836e-07	3.22185e-07
0.29	873	-3.35848e-07	3.21486e-07
0.29	874	-3.55882e-07	3.8764e-07
0.29	875	-5.02674e-07	5.03514e-07
0.29	876	-5.06061e-07	3.80399e-07
0.29	877	-8.40702e-07	3.96236e-07
0.29	878	-6.35275e-07	4.67014e-07
0.29	879	-3.74926e-07	4.5758e-07
0.29	880	-6.72707e-07	5.94232e-07
0.29	881	-6.65921e-07	5.37695e-07
0.29	882	-5.66985e-07	5.39767e-07
0.29	883	-2.39459e-07	4.71654e-07
0.29	884	3.2621e-08	5.79895e-07
0.29	885	2.63251e-07	4.1317e-07
0.29	886	1.02104e-07	4.10158e-07
0.29	887	1.38249e-07	4.5758e-07
0.29	888	4.42826e-07	5.11297e-07
0.29	889	4.17874e-07	4.7085e-07
0.29	890	2.91746e-07	4.78623e-07
0.29	891	2.30195e-07	5.51219e-07
0.29	892	3.62751e-07	4.53948e-07
0.29	893	4.33602e-07	5.06689e-07
0.29	894	1.99861e-07	4.86616e-07
0.29	895	1.46348e-07	4.77294e-07
0.29	896	-8.67695e-08	5.69578e-07
0.29	897	1.34711e-07	5.354e-07
0.29	898	2.58443e-07	4.92339e-07
0.29	899	1.46134e-07	4.08263e-07
0.29	900	-4.78716e-08	3.91958e-07
0.29	901	2.77624e-07	5.08539e-07
0.29	902	4.18523e-07	5.41796e-07
0.29	903	3.41508e-07	5.57307e-07
0.29	904	4.00217e-07	6.14621e-07
0.29	905	2.24666e-07	5.45391e-07
0.29	906	5.72858e-08	3.84986e-07
0.29	907	-1.86091e-08	3.25878e-07
0.29	908	1.59737e-07	4.97198e-07
0.29	909	-2.1462e-08	4.12356e-07
0.29	910	-1.21489e-07	4.75903e-07
0.29	911	-4.55691e-07	6.17886e-07
0.29	912	-5.22997e-07	5.74672e-07
0.29	913	-2.6333e-07	6.08475e-07
0.29	914	-6.21203e-07	5.03885e-07
0.29	915	-5.41383e-07	4.57847e-07
0.29	916	-4.18823e-07	4.55693e-07
0.29	917	-8.15661e-07	4.70071e-07
0.29	918	-7.12675e-07	5.98529e-07
0.29	919	-4.47397e-07	4.44555e-07
0.29	920	-5.99952e-07	4.76262e-07
0.29	921	-6.43455e-07	4.97014e-07
0.29	922	-6.05634e-07	3.85486e-07
0.29	923	-6.28408e-07	4.31856e-07
0.29	924	-6.20241e-07	3.84078e-07
0.29	925	-7.36024e-07	4.13002e-07
0.29	926	-6.91174e-07	3.54419e-07
0.29	927	-5.85849e-07	3.30038e-07
0.29	928	-3.1671e-07	2.89131e-07
0.29	929	-4.14177e-07	2.20024e-07
0.29	930	-4.76545e-07	2.59344e-07
0.29	931	-3.23095e-07	3.42594e-07
0.29	932	-8.59397e-08	3.1847e-07
0.29	933	2.07327e-07	3.85016e-07
0.29	934	2.30593e-07	3.37725e-07
0.29	935	3.21314e-07	3.49771e-07
0.29	936	5.1756e-07	2.00541e-07
0.29	937	6.56664e-07	1.78608e-07
0.29	938	1.60447e-07	2.47396e-07
0.29	939	1.46127e-07	1.49792e-07
0.29	940	2.92763e-07	3.30108e-07
0.29	941	1.59674e-07	3.65126e-07
0.29	942	-1.4704e-07	3.81455e-07
0.29	943	1.12313e-09	3.17048e-07
0.29	944	2.59337e-07	3.5146e-07
0.29	945	-8.27565e-08	2.99839e-07
0.29	946	7.75513e-08	2.95907e-07
0.29	947	1.25493e-07	4.48877e-07
0.29	948	5.27997e-07	4.3581e-07
0.29	949	5.60918e-07	4.6945e-07
0.29	950	4.39627e-07	3.48976e-07
0.29	951	-2.68706e-08	4.31765e-07
0.29	952	1.32679e-07	4.69673e-07
0.29	953	1.42129e-08	4.4877e-07
0.29	954	2.04079e-07	4.05077e-07
0.29	955	1.94772e-07	3.60442e-07
0.29	956	3.50458e-07	2.74647e-07
0.29	957	-2.73137e-09	3.93874e-07
0.29	958	-2.24316e-07	4.82405e-07
0.29	959	-1.83391e-07	6.03174e-07
0.29	960	-2.3129e-07	6.0083e-07
0.29	961	3.4284e-09	5.67729e-07
0.29	962	1.14501e-07	5.35322e-07
0.29	963	7.75615e-08	5.27983e-07
0.29	964	-1.56862e-07	4.04128e-07
0.29	965	-3.1429e-07	4.23211e-07
0.29	966	-4.27847e-07	4.40368e-07
0.29	967	-4.21657e-07	4.75403e-07
0.29	968	-5.38305e-07	4.42358e-07
0.29	969	-5.13178e-07	4.35373e-07
0.29	970	-6.52965e-07	4.12159e-07
0.29	971	-1.01533e-06	4.05664e-07
0.29	972	-7.42444e-07	3.78994e-07
0.29	973	-3.83211e-07	3.68026e-07
0.29	974	-2.70593e-07	3.01205e-07
0.29	975	-4.04927e-08	3.08778e-07
0.29	976	-1.53007e-07	3.56622e-07
0.29	977	-3.60986e-08	4.39711e-07
0.29	978	-1.56648e-07	3.76546e-07
0.29	979	7.32503e-08	3.86947e-07
0.29	980	1.67258e-07	3.65848e-07
0.29	981	-6.04443e-08	4.5131e-07
0.29	982	2.05708e-07	3.89472e-07
0.29	983	3.70462e-07	4.34924e-07
0.29	984	2.77289e-07	3.44135e-07
0.29	985	1.76568e-07	2.85541e-07
0.29	986	-8.85222e-08	3.37422e-07
0.29	987	-1.10474e-07	4.07505e-07
0.29	988	-1.05923e-07	4.42816e-07
0.29	989	-5.717e-07	3.79239e-07
0.29	990	-5.40522e-07	3.55416e-07
0.29	991	-6.7727e-07	4.36224e-07
0.29	992	-7.52097e-07	4.56096e-07
0.29	993	-1.88694e-07	4.98908e-07
0.29	994	-1.02227e-07	3.63299e-07
0.29	995	-1.66359e-07	3.31795e-07
0.29	996	-9.56884e-08	3.46573e-07
0.29	997	-5.3528e-08	4.58966e-07
0.29	998	6.35212e-08	4.42746e-07
0.29	999	-7.24053e-08	5.487e-07
0.29	1000	-1.00932e-07	5.19369e-07
0.29	1001	-5.40763e-08	4.20881e-07
0.29	1002	-5.07397e-07	4.9144e-07
0.29	1003	-6.98679e-07	3.80475e-07
0.29	1004	-3.25036e-07	4.72478e-07
0.29	1005	-2.98847e-08	4.81478e-07
0.29	1006	1.56187e-07	4.05398e-07
0.29	1007	2.16398e-07	3.161e-07
0.29	1008	2.53586e-07	2.99369e-07
0.29	1009	1.7266e-07	2.57207e-07
0.29	1010	-1.21855e-07	2.96712e-07
0.29	1011	5.65261e-08	1.8815e-07
0.29	1012	3.99181e-09	2.00681e-07
0.29	1013	1.09803e-07	2.50453e-07
0.29	1014	4.19589e-08	3.46232e-07
0.29	1015	1.87596e-07	3.54677e-07
0.29	1016	2.6594e-07	4.35792e-07
0.29	1017	2.09769e-07	3.68743e-07
0.29	1018	5.38035e-07	3.72736e-07
0.29	1019	8.80877e-07	3.81362e-07
0.29	1020	8.07046e-07	3.50313e-07
0.29	1021	6.3565e-07	3.84806e-07
0.29	1022	5.30953e-07	4.85881e-07
0.29	1023	9.49348e-07	6.14935e-07
0.29	1024	1.15049e-06	7.08582e-07

## Sheet: 20x2048_inter
k	tau	Q_{2,s}(tau)	Error
0.29	0	0.989518	0.000142726
0.29	1	0.198848	0.000147743
0.29	2	0.071136	0.000141979
0.29	3	0.0352678	0.000122069
0.29	4	0.0209288	0.000106249
0.29	5	0.0138208	9.42812e-05
0.29	6	0.00978321	8.48058e-05
0.29	7	0.00726835	7.70685e-05
0.29	8	0.00559539	7.05838e-05
0.29	9	0.00442582	6.48912e-05
0.29	10	0.00357622	5.99671e-05
0.29	11	0.00293978	5.55726e-05
0.29	12	0.00245107	5.16554e-05
0.29	13	0.0020682	4.81249e-05
0.29	14	0.00176296	4.4948e-05
0.29	15	0.00151587	4.20138e-05
0.29	16	0.00131343	3.92834e-05
0.29	17	0.00114558	3.68511e-05
0.29	18	0.0010053	3.45833e-05
0.29	19	0.000886676	3.25163e-05
0.29	20	0.000786078	3.05978e-05
0.29	21	0.000699929	2.88509e-05
0.29	22	0.000625409	2.71973e-05
0.29	23	0.000561055	2.56598e-05
0.29	24	0.000504851	2.42202e-05
0.29	25	0.000455751	2.29392e-05
0.29	26	0.000412531	2.17013e-05
0.29	27	0.000374561	2.05292e-05
0.29	28	0.00034089	1.94538e-05
0.29	29	0.000310974	1.84426e-05
0.29	30	0.000284041	1.74611e-05
0.29	31	0.000260178	1.66047e-05
0.29	32	0.000238868	1.57738e-05
0.29	33	0.000219569	1.50217e-05
0.29	34	0.0002022	1.42769e-05
0.29	35	0.000186513	1.35974e-05
0.29	36	0.000172416	1.29959e-05
0.29	37	0.000159406	1.23653e-05
0.29	38	0.000147572	1.18511e-05
0.29	39	0.000137031	1.13539e-05
0.29	40	0.000127167	1.08327e-05
0.29	41	0.000118148	1.02797e-05
0.29	42	0.000110046	9.77183e-06
0.29	43	0.000102865	9.30443e-06
0.29	44	9.60094e-05	8.90762e-06
0.29	45	8.97818e-05	8.49805e-06
0.29	46	8.40248e-05	8.10466e-06
0.29	47	7.86723e-05	7.79198e-06
0.29	48	7.39004e-05	7.51287e-06
0.29	49	6.96135e-05	7.21348e-06
0.29	50	6.52473e-05	6.92764e-06
0.29	51	6.14816e-05	6.63791e-06
0.29	52	5.78209e-05	6.35472e-06
0.29	53	5.426e-05	6.01757e-06
0.29	54	5.1366e-05	5.75952e-06
0.29	55	4.8435e-05	5.57138e-06
0.29	56	4.57981e-05	5.39441e-06
0.29	57	4.34713e-05	5.23008e-06
0.29	58	4.12041e-05	5.00287e-06
0.29	59	3.87916e-05	4.76888e-06
0.29	60	3.66823e-05	4.61408e-06
0.29	61	3.48413e-05	4.4383e-06
0.29	62	3.30376e-05	4.24653e-06
0.29	63	3.12072e-05	4.07118e-06
0.29	64	2.9739e-05	4.02334e-06
0.29	65	2.82809e-05	3.82986e-06
0.29	66	2.67459e-05	3.64859e-06
0.29	67	2.54321e-05	3.51591e-06
0.29	68	2.40641e-05	3.43967e-06
0.29	69	2.27247e-05	3.35318e-06
0.29	70	2.15395e-05	3.25592e-06
0.29	71	2.03478e-05	3.0995e-06
0.29	72	1.92239e-05	3.00601e-06
0.29	73	1.81314e-05	2.91444e-06
0.29	74	1.73931e-05	2.89003e-06
0.29	75	1.66262e-05	2.7782e-06
0.29	76	1.59235e-05	2.66428e-06
0.29	77	1.51716e-05	2.58343e-06
0.29	78	1.44911e-05	2.49202e-06
0.29	79	1.39035e-05	2.46846e-06
0.29	80	1.333e-05	2.34216e-06
0.29	81	1.26309e-05	2.30464e-06
0.29	82	1.22312e-05	2.1954e-06
0.29	83	1.1768e-05	2.1364e-06
0.29	84	1.1077e-05	2.09795e-06
0.29	85	1.06035e-05	2.05035e-06
0.29	86	1.01622e-05	2.01806e-06
0.29	87	9.68113e-06	1.98895e-06
0.29	88	9.61364e-06	1.91127e-06
0.29	89	9.21604e-06	1.80926e-06
0.29	90	8.80298e-06	1.73391e-06
0.29	91	8.60127e-06	1.67771e-06
0.29	92	8.16642e-06	1.6233e-06
0.29	93	7.91954e-06	1.62322e-06
0.29	94	7.81716e-06	1.59015e-06
0.29	95	7.2928e-06	1.4931e-06
0.29	96	7.00735e-06	1.4659e-06
0.29	97	6.44932e-06	1.43174e-06
0.29	98	6.22364e-06	1.45334e-06
0.29	99	6.10889e-06	1.49451e-06
0.29	100	5.93925e-06	1.44055e-06
0.29	101	5.59923e-06	1.37796e-06
0.29	102	5.40262e-06	1.31799e-06
0.29	103	5.24185e-06	1.31817e-06
0.29	104	5.11177e-06	1.26164e-06
0.29	105	4.76616e-06	1.21636e-06
0.29	106	4.30027e-06	1.1956e-06
0.29	107	4.23987e-06	1.19504e-06
0.29	108	4.14126e-06	1.13908e-06
0.29	109	4.22594e-06	1.13577e-06
0.29	110	4.02578e-06	1.14274e-06
0.29	111	3.8288e-06	1.13817e-06
0.29	112	3.61795e-06	1.04987e-06
0.29	113	3.49684e-06	9.63346e-07
0.29	114	3.35458e-06	9.8262e-07
0.29	115	3.17946e-06	9.13626e-07
0.29	116	3.12059e-06	8.48083e-07
0.29	117	3.09133e-06	8.72848e-07
0.29	118	2.97044e-06	8.98776e-07
0.29	119	2.92801e-06	9.57764e-07
0.29	120	2.94326e-06	8.85121e-07
0.29	121	2.84071e-06	8.19258e-07
0.29	122	2.57082e-06	8.5283e-07
0.29	123	2.38919e-06	8.25265e-07
0.29	124	2.5269e-06	7.37577e-07
0.29	125	2.57535e-06	6.95686e-07
0.29	126	2.34239e-06	7.14589e-07
0.29	127	2.38708e-06	7.57799e-07
0.29	128	2.43388e-06	7.45086e-07
0.29	129	2.23495e-06	7.05403e-07
0.29	130	2.16483e-06	7.59515e-07
0.29	131	2.06818e-06	6.99031e-07
0.29	132	2.09992e-06	6.85704e-07
0.29	133	1.91448e-06	6.50097e-07
0.29	134	1.84708e-06	6.63328e-07
0.29	135	1.85992e-06	7.30633e-07
0.29	136	1.72942e-06	6.94503e-07
0.29	137	1.64742e-06	6.35441e-07
0.29	138	1.67557e-06	6.38991e-07
0.29	139	1.79928e-06	6.63189e-07
0.29	140	1.47804e-06	7.39849e-07
0.29	141	1.36908e-06	7.02577e-07
0.29	142	1.206e-06	6.61117e-07
0.29	143	1.31237e-06	6.4513e-07
0.29	144	1.12543e-06	6.38938e-07
0.29	145	1.06854e-06	6.95713e-07
0.29	146	1.11381e-06	7.04014e-07
0.29	147	1.18088e-06	6.66203e-07
0.29	148	8.99477e-07	6.44799e-07
0.29	149	6.45157e-07	5.99912e-07
0.29	150	5.85777e-07	5.64547e-07
0.29	151	5.56393e-07	5.18795e-07
0.29	152	6.1316e-07	4.69627e-07
0.29	153	6.45711e-07	5.07754e-07
0.29	154	7.13649e-07	5.15545e-07
0.29	155	6.56093e-07	5.00674e-07
0.29	156	8.55505e-07	4.37913e-07
0.29	157	8.33366e-07	4.50455e-07
0.29	158	9.25617e-07	4.03782e-07
0.29	159	8.31114e-07	3.85611e-07
0.29	160	8.4851e-07	3.82239e-07
0.29	161	6.80584e-07	3.76997e-07
0.29	162	7.02271e-07	4.0982e-07
0.29	163	6.60697e-07	4.18467e-07
0.29	164	6.1646e-07	4.55257e-07
0.29	165	6.44196e-07	4.40216e-07
0.29	166	4.9213e-07	4.07144e-07
0.29	167	4.77458e-07	3.97337e-07
0.29	168	4.22168e-07	3.79231e-07
0.29	169	4.64345e-07	3.86392e-07
0.29	170	3.75388e-07	4.11228e-07
0.29	171	3.5206e-07	4.46741e-07
0.29	172	3.90396e-07	3.87876e-07
0.29	173	5.80393e-07	3.77415e-07
0.29	174	5.1366e-07	4.2545e-07
0.29	175	4.90441e-07	3.32246e-07
0.29	176	3.56587e-07	3.47931e-07
0.29	177	4.07334e-07	3.46175e-07
0.29	178	4.75134e-07	3.11155e-07
0.29	179	4.01792e-07	3.15232e-07
0.29	180	4.90281e-07	3.37139e-07
0.29	181	5.08042e-07	2.99678e-07
0.29	182	4.90551e-07	3.47857e-07
0.29	183	5.05668e-07	3.55635e-07
0.29	184	5.42298e-07	3.80262e-07
0.29	185	4.69445e-07	3.94048e-07
0.29	186	4.10476e-07	4.33229e-07
0.29	187	4.01463e-07	4.0895e-07
0.29	188	5.99736e-07	3.73125e-07
0.29	189	5.35806e-07	4.05696e-07
0.29	190	4.99869e-07	4.26153e-07
0.29	191	4.4382e-07	3.72741e-07
0.29	192	4.84274e-07	3.64543e-07
0.29	193	7.02534e-07	3.18368e-07
0.29	194	7.13215e-07	3.29455e-07
0.29	195	6.90265e-07	2.90661e-07
0.29	196	4.07294e-07	2.64791e-07
0.29	197	4.35745e-07	2.99709e-07
0.29	198	3.20802e-07	3.35993e-07
0.29	199	3.30113e-07	3.36105e-07
0.29	200	1.98121e-07	2.71497e-07
0.29	201	1.60775e-07	3.06864e-07
0.29	202	1.54795e-07	3.35834e-07
0.29	203	1.06654e-07	2.86462e-07
0.29	204	1.91984e-07	2.60744e-07
0.29	205	4.74263e-08	3.36538e-07
0.29	206	9.2082e-08	3.66712e-07
0.29	207	-3.30056e-08	3.3592e-07
0.29	208	-8.5842e-08	3.20481e-07
0.29	209	-6.35634e-08	2.91339e-07
0.29	210	1.0159e-07	3.00103e-07
0.29	211	2.70813e-07	2.63042e-07
0.29	212	3.47271e-07	2.51384e-07
0.29	213	3.3001e-07	2.2435e-07
0.29	214	3.72507e-07	1.75269e-07
0.29	215	3.12456e-07	1.74547e-07
0.29	216	1.26781e-07	2.45628e-07
0.29	217	1.88071e-07	2.46848e-07
0.29	218	6.89841e-08	2.46549e-07
0.29	219	1.22314e-07	3.45973e-07
0.29	220	4.10189e-07	3.9276e-07
0.29	221	4.26622e-07	3.62619e-07
0.29	222	3.25357e-07	3.42458e-07
0.29	223	3.08941e-07	2.75751e-07
0.29	224	2.58085e-07	2.43769e-07
0.29	225	4.39469e-07	2.37669e-07
0.29	226	4.09044e-07	1.98699e-07
0.29	227	2.53125e-07	1.85011e-07
0.29	228	1.58305e-08	2.61316e-07
0.29	229	3.00008e-07	2.27975e-07
0.29	230	4.5227e-07	2.59524e-07
0.29	231	2.98949e-07	2.68219e-07
0.29	232	4.68457e-07	2.64288e-07
0.29	233	4.63206e-07	2.39798e-07
0.29	234	2.36357e-07	2.01339e-07
0.29	235	2.74732e-07	2.14007e-07
0.29	236	2.56344e-07	2.69172e-07
0.29	237	3.35368e-07	2.31364e-07
0.29	238	3.48617e-07	2.1042e-07
0.29	239	3.17082e-07	1.65333e-07
0.29	240	2.80051e-07	1.69582e-07
0.29	241	3.28566e-07	1.28836e-07
0.29	242	3.11904e-07	1.35851e-07
0.29	243	2.8253e-07	1.61447e-07
0.29	244	1.51758e-07	1.66908e-07
0.29	245	1.9721e-07	2.34188e-07
0.29	246	2.20255e-07	2.51495e-07
0.29	247	7.83102e-08	2.67433e-07
0.29	248	3.05703e-07	2.89626e-07
0.29	249	2.67675e-07	2.84885e-07
0.29	250	1.78063e-07	2.74797e-07
0.29	251	1.34693e-07	2.85603e-07
0.29	252	6.00167e-08	2.90351e-07
0.29	253	4.41137e-08	2.84448e-07
0.29	254	1.64709e-07	2.44931e-07
0.29	255	1.91265e-07	2.35242e-07
0.29	256	6.77088e-08	2.2773e-07
0.29	257	-1.50267e-07	2.57099e-07
0.29	258	-2.44214e-07	2.29912e-07
0.29	259	-2.49235e-07	2.84413e-07
0.29	260	-1.22767e-07	3.19725e-07
0.29	261	-1.70714e-07	2.68679e-07
0.29	262	-2.99332e-07	2.33949e-07
0.29	263	-3.09337e-07	2.01856e-07
0.29	264	-2.68117e-07	1.4078e-07
0.29	265	-2.89449e-07	1.87334e-07
0.29	266	-1.25863e-07	1.891e-07
0.29	267	-9.77584e-08	2.41493e-07
0.29	268	-1.35485e-08	2.17654e-07
0.29	269	-5.73063e-08	1.83364e-07
0.29	270	3.34945e-08	1.92302e-07
0.29	271	-2.23794e-07	2.47522e-07
0.29	272	-3.0058e-07	2.31817e-07
0.29	273	-3.12218e-07	2.49858e-07
0.29	274	-3.54702e-07	2.38601e-07
0.29	275	-4.03239e-07	2.44863e-07
0.29	276	-3.52069e-07	2.18246e-07
0.29	277	-2.84916e-07	2.25837e-07
0.29	278	-3.7072e-07	2.6133e-07
0.29	279	-3.32793e-07	3.04957e-07
0.29	280	-1.27524e-07	3.08676e-07
0.29	281	-5.75795e-08	2.82894e-07
0.29	282	-8.89126e-08	2.86783e-07
0.29	283	-9.92447e-08	2.75106e-07
0.29	284	-4.96611e-08	2.82573e-07
0.29	285	6.58829e-09	2.89668e-07
0.29	286	6.11897e-08	2.52886e-07
0.29	287	6.7303e-08	2.42722e-07
0.29	288	7.19187e-08	3.25015e-07
0.29	289	8.32132e-08	2.55014e-07
0.29	290	9.43146e-08	2.14505e-07
0.29	291	2.10462e-07	2.26292e-07
0.29	292	2.84314e-07	2.44993e-07
0.29	293	1.34217e-07	2.33812e-07
0.29	294	1.83133e-07	2.40269e-07
0.29	295	3.48234e-07	2.31996e-07
0.29	296	2.669e-07	2.95921e-07
0.29	297	2.88052e-07	3.24057e-07
0.29	298	3.44302e-07	2.8258e-07
0.29	299	2.70111e-07	2.98874e-07
0.29	300	3.7903e-07	2.42326e-07
0.29	301	3.42157e-07	2.48274e-07
0.29	302	3.19641e-07	2.80665e-07
0.29	303	3.72477e-07	2.4863e-07
0.29	304	2.99726e-07	2.94712e-07
0.29	305	2.14293e-07	2.44126e-07
0.29	306	1.51119e-07	2.51326e-07
0.29	307	-1.03331e-07	2.69991e-07
0.29	308	1.31344e-07	3.46541e-07
0.29	309	5.61931e-08	3.8734e-07
0.29	310	9.29462e-08	3.01538e-07
0.29	311	1.5392e-07	2.96378e-07
0.29	312	8.12673e-08	2.41678e-07
0.29	313	1.86279e-07	2.48549e-07
0.29	314	1.64711e-07	2.03428e-07
0.29	315	1.29553e-07	1.5678e-07
0.29	316	7.02874e-08	1.63604e-07
0.29	317	-3.17604e-09	2.48691e-07
0.29	318	-2.88861e-08	2.66674e-07
0.29	319	1.6815e-07	2.52261e-07
0.29	320	2.20409e-07	2.15092e-07
0.29	321	2.14974e-07	2.42257e-07
0.29	322	2.46253e-07	2.3877e-07
0.29	323	3.0664e-07	2.40434e-07
0.29	324	1.85001e-07	2.65841e-07
0.29	325	1.26834e-07	2.59052e-07
0.29	326	1.16839e-07	2.17923e-07
0.29	327	5.75145e-08	1.76071e-07
0.29	328	5.36559e-09	1.81657e-07
0.29	329	1.40286e-07	2.51249e-07
0.29	330	2.99444e-08	2.70966e-07
0.29	331	-6.2801e-08	2.68115e-07
0.29	332	1.21187e-08	2.52053e-07
0.29	333	7.10645e-08	2.12613e-07
0.29	334	5.44757e-08	2.78156e-07
0.29	335	-6.56403e-08	3.33361e-07
0.29	336	2.06341e-08	3.66014e-07
0.29	337	-7.60469e-08	3.1835e-07
0.29	338	-2.73564e-07	3.72665e-07
0.29	339	-3.67266e-07	3.94524e-07
0.29	340	-5.17887e-07	4.32252e-07
0.29	341	-5.42398e-07	4.6616e-07
0.29	342	-6.24747e-07	3.44696e-07
0.29	343	-7.0413e-07	3.4582e-07
0.29	344	-7.58938e-07	3.25124e-07
0.29	345	-7.19958e-07	2.56648e-07
0.29	346	-4.06962e-07	2.66062e-07
0.29	347	-7.02382e-08	3.2897e-07
0.29	348	3.33115e-08	3.50988e-07
0.29	349	-1.4728e-07	2.925e-07
0.29	350	-1.83525e-07	2.65743e-07
0.29	351	-2.68059e-08	2.96929e-07
0.29	352	-5.07046e-08	3.11631e-07
0.29	353	9.96972e-08	3.51548e-07
0.29	354	1.80478e-08	3.05647e-07
0.29	355	-8.36773e-08	2.91189e-07
0.29	356	1.01709e-08	2.72308e-07
0.29	357	-1.00949e-07	2.73013e-07
0.29	358	-1.1106e-07	2.52414e-07
0.29	359	-2.87459e-09	2.30609e-07
0.29	360	-1.82941e-07	3.31497e-07
0.29	361	-2.02823e-07	3.00959e-07
0.29	362	-1.48252e-08	3.39833e-07
0.29	363	2.04416e-07	3.19576e-07
0.29	364	8.87212e-08	2.70217e-07
0.29	365	-2.82877e-08	2.6905e-07
0.29	366	1.15766e-07	2.46601e-07
0.29	367	2.6616e-07	1.70145e-07
0.29	368	2.1447e-07	2.05325e-07
0.29	369	8.21861e-08	2.07384e-07
0.29	370	7.04832e-08	2.13006e-07
0.29	371	8.46124e-08	2.88147e-07
0.29	372	1.0467e-07	2.99114e-07
0.29	373	1.61714e-07	2.85218e-07
0.29	374	2.77706e-07	3.0178e-07
0.29	375	2.97129e-07	2.35791e-07
0.29	376	2.27077e-07	2.32105e-07
0.29	377	1.73822e-07	2.3531e-07
0.29	378	1.71359e-07	2.88778e-07
0.29	379	1.49297e-07	3.25958e-07
0.29	380	1.70021e-07	3.1246e-07
0.29	381	1.6864e-08	2.96738e-07
0.29	382	6.73814e-08	2.28486e-07
0.29	383	-5.99686e-08	2.49866e-07
0.29	384	-2.96208e-08	2.84875e-07
0.29	385	-1.24668e-07	3.03746e-07
0.29	386	-2.04316e-07	2.70331e-07
0.29	387	-6.95907e-08	2.7262e-07
0.29	388	2.8384e-08	2.51475e-07
0.29	389	9.56676e-08	2.45793e-07
0.29	390	6.02512e-08	2.80097e-07
0.29	391	1.94267e-07	2.78511e-07
0.29	392	2.77493e-07	1.8883e-07
0.29	393	2.92748e-07	1.79647e-07
0.29	394	4.02752e-07	1.8108e-07
0.29	395	3.1007e-07	1.86858e-07
0.29	396	2.03974e-07	1.80731e-07
0.29	397	1.11496e-07	1.74961e-07
0.29	398	1.05029e-07	2.33825e-07
0.29	399	1.16949e-07	2.50466e-07
0.29	400	1.35384e-07	2.34195e-07
0.29	401	-9.14204e-08	1.9798e-07
0.29	402	-2.6061e-07	1.62559e-07
0.29	403	-2.33565e-07	1.81926e-07
0.29	404	-3.16621e-07	1.70915e-07
0.29	405	-2.0686e-07	2.02863e-07
0.29	406	-1.95165e-07	2.20842e-07
0.29	407	-9.68878e-08	2.16973e-07
0.29	408	-1.58428e-07	2.76762e-07
0.29	409	-1.24854e-07	2.62369e-07
0.29	410	-1.50874e-07	2.74574e-07
0.29	411	-4.50242e-07	2.75693e-07
0.29	412	-3.46929e-07	2.98245e-07
0.29	413	-4.72896e-07	3.03624e-07
0.29	414	-4.39215e-07	3.69323e-07
0.29	415	-4.33519e-07	3.59426e-07
0.29	416	-5.78986e-07	3.98261e-07
0.29	417	-5.75233e-07	3.91151e-07
0.29	418	-5.18467e-07	3.12524e-07
0.29	419	-3.76119e-07	3.25315e-07
0.29	420	-3.41944e-07	2.76474e-07
0.29	421	-3.06562e-07	2.92952e-07
0.29	422	-9.79515e-08	2.64679e-07
0.29	423	-2.5195e-07	2.3701e-07
0.29	424	-4.94362e-07	2.8971e-07
0.29	425	-2.80593e-07	3.82085e-07
0.29	426	-4.04889e-07	3.9183e-07
0.29	427	-4.64528e-07	4.14248e-07
0.29	428	-5.55492e-07	3.0865e-07
0.29	429	-7.18345e-07	3.20661e-07
0.29	430	-6.3863e-07	3.63363e-07
0.29	431	-6.12219e-07	3.63809e-07
0.29	432	-3.9359e-07	3.66755e-07
0.29	433	-6.65379e-07	3.57979e-07
0.29	434	-6.81975e-07	4.06813e-07
0.29	435	-6.76364e-07	4.48077e-07
0.29	436	-5.40592e-07	4.38479e-07
0.29	437	-5.69081e-07	3.84016e-07
0.29	438	-6.56036e-07	3.84749e-07
0.29	439	-5.88779e-07	3.21627e-07
0.29	440	-6.06937e-07	3.31331e-07
0.29	441	-5.71562e-07	2.67026e-07
0.29	442	-6.21902e-07	2.6499e-07
0.29	443	-6.15885e-07	2.78715e-07
0.29	444	-5.42557e-07	2.4693e-07
0.29	445	-3.93199e-07	3.36748e-07
0.29	446	-5.00632e-07	4.15744e-07
0.29	447	-4.04739e-07	3.60493e-07
0.29	448	-3.24553e-07	3.09306e-07
0.29	449	-2.08046e-07	3.09049e-07
0.29	450	1.15685e-08	2.94184e-07
0.29	451	-1.1376e-07	3.49642e-07
0.29	452	-2.33904e-07	3.66621e-07
0.29	453	-2.97676e-07	2.99206e-07
0.29	454	-1.3853e-07	2.66328e-07
0.29	455	-3.49604e-07	3.08982e-07
0.29	456	-1.84468e-07	3.36629e-07
0.29	457	-4.70363e-08	2.99011e-07
0.29	458	-1.72304e-07	2.92007e-07
0.29	459	-2.03454e-07	2.82643e-07
0.29	460	-1.39237e-07	2.99374e-07
0.29	461	-1.57824e-07	2.72477e-07
0.29	462	-2.33059e-07	2.35322e-07
0.29	463	-2.25975e-09	2.53991e-07
0.29	464	1.02352e-07	2.01381e-07
0.29	465	5.15161e-08	2.36994e-07
0.29	466	2.15802e-07	2.29609e-07
0.29	467	2.45287e-07	2.25974e-07
0.29	468	2.10945e-07	2.70067e-07
0.29	469	2.94549e-07	2.80404e-07
0.29	470	3.37619e-07	3.01422e-07
0.29	471	1.91156e-07	2.74568e-07
0.29	472	-1.29253e-09	2.73678e-07
0.29	473	-1.14338e-07	3.33781e-07
0.29	474	-1.58921e-07	4.14722e-07
0.29	475	-6.65809e-08	3.58943e-07
0.29	476	2.51336e-08	3.47248e-07
0.29	477	9.09078e-08	3.28456e-07
0.29	478	7.87544e-08	3.72199e-07
0.29	479	2.24462e-07	2.77496e-07
0.29	480	2.01911e-07	2.77978e-07
0.29	481	4.00108e-07	3.56288e-07
0.29	482	2.54227e-07	3.32308e-07
0.29	483	2.1843e-07	3.07082e-07
0.29	484	4.13138e-07	3.12605e-07
0.29	485	3.48268e-07	3.38857e-07
0.29	486	3.81941e-07	3.36333e-07
0.29	487	4.37959e-07	2.85759e-07
0.29	488	3.0968e-07	2.74989e-07
0.29	489	1.33344e-07	2.24416e-07
0.29	490	2.06687e-07	2.64913e-07
0.29	491	3.75439e-07	2.47439e-07
0.29	492	5.83628e-07	2.40241e-07
0.29	493	5.73372e-07	2.52435e-07
0.29	494	5.63417e-07	2.583e-07
0.29	495	3.39148e-07	3.102e-07
0.29	496	3.89832e-07	3.20336e-07
0.29	497	2.98145e-07	3.49751e-07
0.29	498	4.81413e-07	3.56893e-07
0.29	499	5.17405e-07	3.06371e-07
0.29	500	5.10244e-07	3.13346e-07
0.29	501	3.75801e-07	2.9775e-07
0.29	502	4.90968e-07	2.98442e-07
0.29	503	4.03607e-07	3.42194e-07
0.29	504	3.04288e-07	3.4727e-07
0.29	505	3.05724e-07	2.67424e-07
0.29	506	2.83337e-07	2.61811e-07
0.29	507	1.98249e-07	2.41991e-07
0.29	508	1.0906e-07	3.19755e-07
0.29	509	4.60304e-08	3.06353e-07
0.29	510	-3.75026e-08	2.62179e-07
0.29	511	-2.32726e-10	2.51994e-07
0.29	512	-1.31375e-07	2.95233e-07
0.29	513	-1.20497e-07	2.57138e-07
0.29	514	-3.45443e-08	2.61052e-07
0.29	515	4.06578e-08	2.66678e-07
0.29	516	3.08705e-07	2.86108e-07
0.29	517	2.8176e-07	2.54104e-07
0.29	518	2.85781e-07	3.00746e-07
0.29	519	4.7391e-07	2.81656e-07
0.29	520	4.66198e-07	3.08122e-07
0.29	521	4.83539e-07	3.12736e-07
0.29	522	5.05557e-07	3.33866e-07
0.29	523	2.59664e-07	3.53838e-07
0.29	524	1.85573e-07	3.28037e-07
0.29	525	4.57833e-07	3.64646e-07
0.29	526	3.86525e-07	3.21061e-07
0.29	527	3.43255e-07	3.18699e-07
0.29	528	2.47989e-07	2.3046e-07
0.29	529	2.12017e-07	2.00922e-07
0.29	530	4.51302e-07	2.63143e-07
0.29	531	4.32614e-07	2.90465e-07
0.29	532	2.90068e-07	3.12613e-07
0.29	533	3.04373e-07	3.07602e-07
0.29	534	4.42552e-07	3.24112e-07
0.29	535	5.86359e-07	3.33726e-07
0.29	536	6.0187e-07	3.3129e-07
0.29	537	5.05316e-07	2.84491e-07
0.29	538	2.70081e-07	2.46382e-07
0.29	539	3.49833e-07	2.44353e-07
0.29	540	2.14541e-07	2.95174e-07
0.29	541	2.76771e-07	2.2357e-07
0.29	542	2.04877e-07	1.39124e-07
0.29	543	8.52169e-08	1.70509e-07
0.29	544	4.16197e-08	2.05967e-07
0.29	545	-1.12485e-08	2.18902e-07
0.29	546	-7.01416e-08	2.23473e-07
0.29	547	-5.38286e-08	2.88599e-07
0.29	548	3.80936e-08	3.03633e-07
0.29	549	1.10193e-07	3.31146e-07
0.29	550	1.6461e-07	2.83941e-07
0.29	551	2.22795e-07	2.71992e-07
0.29	552	2.57736e-07	2.74806e-07
0.29	553	2.22878e-07	2.85785e-07
0.29	554	1.87031e-07	2.59674e-07
0.29	555	2.30451e-07	2.59487e-07
0.29	556	9.22378e-08	1.88872e-07
0.29	557	1.4525e-07	1.36369e-07
0.29	558	2.21343e-07	1.07233e-07
0.29	559	1.19624e-07	1.13259e-07
0.29	560	6.70682e-08	9.51684e-08
0.29	561	-7.05629e-08	1.61129e-07
0.29	562	1.9384e-07	2.2329e-07
0.29	563	2.01202e-07	1.79296e-07
0.29	564	2.70581e-07	1.32911e-07
0.29	565	2.35389e-07	1.61349e-07
0.29	566	2.64885e-07	2.22481e-07
0.29	567	1.19598e-07	2.04429e-07
0.29	568	-2.13936e-08	1.867e-07
0.29	569	-7.73998e-08	1.90379e-07
0.29	570	-1.7028e-07	2.20759e-07
0.29	571	-2.57978e-07	2.37551e-07
0.29	572	-2.19273e-07	2.34967e-07
0.29	573	-2.17947e-07	2.94703e-07
0.29	574	-2.76438e-07	3.76678e-07
0.29	575	-1.24065e-07	2.88429e-07
0.29	576	8.76011e-08	3.20999e-07
0.29	577	2.39923e-07	3.11056e-07
0.29	578	2.06759e-07	3.19421e-07
0.29	579	2.88078e-07	3.10828e-07
0.29	580	1.5077e-07	3.47844e-07
0.29	581	2.33383e-08	2.97951e-07
0.29	582	-1.79458e-07	2.478e-07
0.29	583	-3.97713e-07	3.76728e-07
0.29	584	-2.77338e-07	3.36373e-07
0.29	585	-1.62394e-07	3.23205e-07
0.29	586	-1.09586e-07	3.82337e-07
0.29	587	-4.04041e-07	3.58023e-07
0.29	588	-3.38399e-07	3.64034e-07
0.29	589	-5.96126e-07	3.41761e-07
0.29	590	-4.56136e-07	3.26469e-07
0.29	591	-4.28353e-07	2.97487e-07
0.29	592	-5.43292e-07	3.10725e-07
0.29	593	-4.34649e-07	2.53021e-07
0.29	594	-5.00948e-07	2.51018e-07
0.29	595	-4.79981e-07	2.87028e-07
0.29	596	-3.2717e-07	3.12157e-07
0.29	597	-5.74703e-07	3.04512e-07
0.29	598	-5.52498e-07	2.78892e-07
0.29	599	-6.06591e-07	2.93102e-07
0.29	600	-5.89128e-07	2.77679e-07
0.29	601	-5.34406e-07	2.95896e-07
0.29	602	-4.28849e-07	3.58862e-07
0.29	603	-3.51979e-07	2.57608e-07
0.29	604	-3.96037e-07	2.68892e-07
0.29	605	-2.94277e-07	1.65534e-07
0.29	606	-1.58472e-07	1.7325e-07
0.29	607	-1.556e-07	9.89334e-08
0.29	608	-1.21575e-07	1.54086e-07
0.29	609	-1.39486e-07	2.11739e-07
0.29	610	-1.7318e-07	1.70773e-07
0.29	611	-2.56669e-08	1.71251e-07
0.29	612	-2.24996e-09	1.5523e-07
0.29	613	1.82495e-08	1.44943e-07
0.29	614	-8.06271e-09	2.06842e-07
0.29	615	-2.32879e-08	1.90945e-07
0.29	616	-1.35015e-07	2.07938e-07
0.29	617	-1.06579e-07	2.25463e-07
0.29	618	2.0323e-08	1.9338e-07
0.29	619	-1.4353e-07	1.66403e-07
0.29	620	-2.75709e-07	1.68662e-07
0.29	621	-7.53134e-08	2.25842e-07
0.29	622	-1.0384e-08	2.22366e-07
0.29	623	6.15687e-08	2.58516e-07
0.29	624	4.02352e-08	1.72872e-07
0.29	625	-1.56144e-08	1.76175e-07
0.29	626	-3.39607e-08	1.41858e-07
0.29	627	-9.276e-08	1.28324e-07
0.29	628	1.75122e-09	1.70573e-07
0.29	629	-2.23431e-07	1.45242e-07
0.29	630	-1.96223e-07	1.32658e-07
0.29	631	-1.98206e-07	2.14549e-07
0.29	632	-1.9227e-07	3.28669e-07
0.29	633	-6.71944e-08	3.51657e-07
0.29	634	2.10602e-08	3.50271e-07
0.29	635	9.58758e-08	3.38383e-07
0.29	636	2.63647e-07	3.1167e-07
0.29	637	3.25479e-07	2.92168e-07
0.29	638	2.48834e-07	2.46965e-07
0.29	639	1.31839e-07	1.90541e-07
0.29	640	1.11304e-07	2.05053e-07
0.29	641	1.09536e-07	2.25032e-07
0.29	642	2.14766e-07	2.4801e-07
0.29	643	8.71439e-08	2.54787e-07
0.29	644	8.78607e-08	2.29859e-07
0.29	645	6.44421e-09	1.91134e-07
0.29	646	-1.64558e-08	2.09293e-07
0.29	647	1.39962e-07	2.28116e-07
0.29	648	2.17612e-07	1.83545e-07
0.29	649	7.99984e-08	1.66556e-07
0.29	650	3.2443e-08	1.36083e-07
0.29	651	3.38723e-08	1.78831e-07
0.29	652	-5.8405e-08	2.60428e-07
0.29	653	-1.53067e-07	3.11354e-07
0.29	654	-8.47446e-08	3.26813e-07
0.29	655	1.2316e-07	2.93441e-07
0.29	656	1.05181e-07	2.58989e-07
0.29	657	-1.05729e-07	2.68471e-07
0.29	658	-9.13791e-08	2.23701e-07
0.29	659	-3.27504e-07	2.2281e-07
0.29	660	-3.43518e-07	2.23799e-07
0.29	661	-2.11038e-07	1.94625e-07
0.29	662	-1.172e-07	2.42098e-07
0.29	663	-1.22229e-07	2.19006e-07
0.29	664	-8.89895e-08	2.29434e-07
0.29	665	-3.1566e-07	2.0748e-07
0.29	666	-3.14979e-07	1.72083e-07
0.29	667	-1.43306e-07	2.2441e-07
0.29	668	-3.52429e-07	2.074e-07
0.29	669	-3.29441e-07	2.50564e-07
0.29	670	-5.10566e-08	2.47735e-07
0.29	671	-1.28786e-07	2.63432e-07
0.29	672	3.06963e-08	2.48022e-07
0.29	673	2.32673e-07	2.12739e-07
0.29	674	2.13715e-07	1.90669e-07
0.29	675	3.79357e-07	2.51909e-07
0.29	676	3.22199e-07	1.83439e-07
0.29	677	4.02027e-07	2.35993e-07
0.29	678	3.55676e-07	2.21588e-07
0.29	679	2.92312e-07	2.40683e-07
0.29	680	1.96905e-07	2.95539e-07
0.29	681	3.62155e-07	3.43784e-07
0.29	682	2.65784e-07	3.96785e-07
0.29	683	3.39181e-07	3.697e-07
0.29	684	8.60882e-08	3.52726e-07
0.29	685	-1.39616e-07	3.90398e-07
0.29	686	1.20149e-08	3.00704e-07
0.29	687	5.87198e-08	2.86229e-07
0.29	688	8.03252e-08	2.26616e-07
0.29	689	-6.97006e-09	2.02046e-07
0.29	690	6.31358e-08	2.85556e-07
0.29	691	6.93198e-08	3.15626e-07
0.29	692	5.97261e-08	3.15149e-07
0.29	693	-5.64217e-08	3.45748e-07
0.29	694	-1.18459e-08	2.84227e-07
0.29	695	-7.57407e-08	2.87839e-07
0.29	696	-5.80072e-08	2.70524e-07
0.29	697	7.06709e-08	2.58833e-07
0.29	698	2.38143e-07	2.64665e-07
0.29	699	1.47142e-07	2.64239e-07
0.29	700	2.72481e-07	2.93124e-07
0.29	701	1.03264e-07	2.6812e-07
0.29	702	6.44719e-08	2.0424e-07
0.29	703	-5.7358e-08	1.66458e-07
0.29	704	-1.09231e-07	1.85033e-07
0.29	705	9.50173e-08	1.96589e-07
0.29	706	1.45713e-07	2.08612e-07
0.29	707	2.09651e-08	2.15258e-07
0.29	708	1.29161e-07	2.39256e-07
0.29	709	1.06372e-07	2.61761e-07
0.29	710	-1.51827e-08	3.12687e-07
0.29	711	-8.28757e-08	3.02914e-07
0.29	712	-4.0038e-09	3.18457e-07
0.29	713	1.99098e-07	3.0561e-07
0.29	714	5.24078e-08	3.08532e-07
0.29	715	-2.37441e-07	3.29619e-07
0.29	716	-1.61485e-07	2.99273e-07
0.29	717	2.1089e-08	2.53484e-07
0.29	718	7.27364e-08	3.18262e-07
0.29	719	2.35789e-07	3.41304e-07
0.29	720	2.55727e-07	2.59524e-07
0.29	721	4.50011e-08	2.9675e-07
0.29	722	1.44004e-07	2.8271e-07
0.29	723	3.36704e-07	2.71081e-07
0.29	724	4.46414e-07	2.93159e-07
0.29	725	4.39884e-07	3.27423e-07
0.29	726	3.18621e-07	3.58136e-07
0.29	727	4.77171e-07	3.96307e-07
0.29	728	5.09806e-07	4.00516e-07
0.29	729	3.61304e-07	3.26319e-07
0.29	730	2.51548e-07	2.76274e-07
0.29	731	1.79551e-07	2.28716e-07
0.29	732	3.88232e-09	2.42919e-07
0.29	733	8.25388e-08	1.88659e-07
0.29	734	1.69191e-07	2.87293e-07
0.29	735	2.83305e-07	2.68781e-07
0.29	736	4.06227e-07	2.39407e-07
0.29	737	4.99512e-07	3.11961e-07
0.29	738	4.379e-07	3.2217e-07
0.29	739	5.64379e-07	2.40193e-07
0.29	740	5.52096e-07	2.2116e-07
0.29	741	5.33539e-07	3.32873e-07
0.29	742	3.98322e-07	3.29623e-07
0.29	743	3.2757e-07	2.83739e-07
0.29	744	3.46011e-07	2.81293e-07
0.29	745	2.02419e-07	2.70258e-07
0.29	746	2.90871e-07	3.08598e-07
0.29	747	1.46694e-07	2.34406e-07
0.29	748	3.29824e-08	2.2555e-07
0.29	749	1.86268e-07	2.08301e-07
0.29	750	1.56744e-07	2.63697e-07
0.29	751	3.19817e-08	2.22243e-07
0.29	752	2.82395e-08	2.58474e-07
0.29	753	2.09939e-07	2.6916e-07
0.29	754	3.66003e-08	2.61111e-07
0.29	755	-2.48975e-07	2.44244e-07
0.29	756	-1.97861e-07	2.57671e-07
0.29	757	-2.11201e-07	2.95549e-07
0.29	758	-3.83155e-08	2.69231e-07
0.29	759	1.29886e-08	3.05743e-07
0.29	760	5.45028e-08	3.12716e-07
0.29	761	-7.95137e-08	3.34639e-07
0.29	762	9.80166e-09	3.10001e-07
0.29	763	1.61275e-07	3.10223e-07
0.29	764	2.55134e-07	3.17414e-07
0.29	765	2.83614e-07	3.12175e-07
0.29	766	-2.60946e-08	3.07741e-07
0.29	767	-7.38387e-08	2.58412e-07
0.29	768	3.93e-08	2.40265e-07
0.29	769	-8.53953e-08	2.51627e-07
0.29	770	-1.25408e-07	2.16761e-07
0.29	771	-5.44997e-08	2.74753e-07
0.29	772	-2.21621e-07	2.52777e-07
0.29	773	-3.06698e-07	2.55054e-07
0.29	774	-2.67924e-07	2.94841e-07
0.29	775	-1.50943e-07	2.70661e-07
0.29	776	-7.37045e-08	2.7284e-07
0.29	777	-2.86375e-07	2.96547e-07
0.29	778	-2.197e-07	3.25584e-07
0.29	779	-2.02156e-07	3.38512e-07
0.29	780	-3.29283e-08	3.90714e-07
0.29	781	6.15793e-08	3.75843e-07
0.29	782	4.74198e-08	3.88538e-07
0.29	783	-4.44426e-08	3.39475e-07
0.29	784	2.33542e-08	3.6064e-07
0.29	785	7.57568e-08	3.42875e-07
0.29	786	1.78434e-07	2.86278e-07
0.29	787	3.38379e-07	2.38256e-07
0.29	788	3.27897e-07	3.43862e-07
0.29	789	1.16586e-07	4.12055e-07
0.29	790	1.60644e-07	4.30504e-07
0.29	791	2.62902e-07	4.14553e-07
0.29	792	3.19908e-07	4.01951e-07
0.29	793	3.55393e-07	3.32838e-07
0.29	794	3.40996e-07	3.69381e-07
0.29	795	2.4524e-07	3.72285e-07
0.29	796	2.87398e-07	3.71639e-07
0.29	797	2.32534e-07	4.09612e-07
0.29	798	3.54152e-07	4.07548e-07
0.29	799	1.4451e-07	4.00229e-07
0.29	800	1.80418e-07	3.06287e-07
0.29	801	3.86762e-08	3.08547e-07
0.29	802	-3.73619e-08	3.44457e-07
0.29	803	-1.13714e-08	3.82115e-07
0.29	804	-1.18701e-07	3.44131e-07
0.29	805	-1.18796e-07	3.61957e-07
0.29	806	-2.28006e-07	3.36859e-07
0.29	807	-5.03119e-07	3.37882e-07
0.29	808	-5.81017e-07	3.77332e-07
0.29	809	-4.62757e-07	3.58319e-07
0.29	810	-2.7644e-07	4.08845e-07
0.29	811	-3.43383e-07	3.98169e-07
0.29	812	-3.16415e-07	4.29656e-07
0.29	813	-3.152e-07	3.88714e-07
0.29	814	-1.95739e-07	3.05328e-07
0.29	815	-1.49885e-07	3.11777e-07
0.29	816	-1.85732e-07	2.76344e-07
0.29	817	-1.38026e-07	2.1671e-07
0.29	818	-1.71158e-07	2.679e-07
0.29	819	-2.99349e-07	2.44151e-07
0.29	820	-3.68285e-07	2.78974e-07
0.29	821	-4.36393e-07	3.40617e-07
0.29	822	-4.55689e-07	4.12963e-07
0.29	823	-4.61466e-07	4.38946e-07
0.29	824	-3.94664e-07	4.02296e-07
0.29	825	-2.86583e-07	3.84496e-07
0.29	826	-2.97394e-07	3.90231e-07
0.29	827	-1.89562e-07	3.74139e-07
0.29	828	-2.89205e-07	3.78682e-07
0.29	829	-3.5114e-07	3.86796e-07
0.29	830	-4.42551e-07	3.85592e-07
0.29	831	-4.51016e-07	3.65703e-07
0.29	832	-3.88652e-07	4.44324e-07
0.29	833	-3.35122e-07	3.55911e-07
0.29	834	-4.15254e-07	3.12521e-07
0.29	835	-4.20765e-07	3.52808e-07
0.29	836	-4.74623e-07	2.98917e-07
0.29	837	-3.39955e-07	2.69778e-07
0.29	838	-2.69413e-07	2.76447e-07
0.29	839	-1.61087e-07	2.87991e-07
0.29	840	-1.12123e-07	2.76654e-07
0.29	841	-1.31177e-07	3.29333e-07
0.29	842	-1.37573e-07	3.36142e-07
0.29	843	1.96139e-08	2.70329e-07
0.29	844	-2.3588e-09	2.57946e-07
0.29	845	-4.409e-08	2.55473e-07
0.29	846	3.79735e-09	2.74769e-07
0.29	847	-2.73913e-07	2.27591e-07
0.29	848	-2.69643e-07	2.22046e-07
0.29	849	2.65108e-11	2.02194e-07
0.29	850	-8.36684e-08	2.59295e-07
0.29	851	-9.05209e-08	2.42529e-07
0.29	852	-1.07716e-07	2.02187e-07
0.29	853	-2.38425e-07	1.86074e-07
0.29	854	-2.65408e-07	1.8455e-07
0.29	855	-2.49896e-07	2.11709e-07
0.29	856	4.11626e-08	2.47595e-07
0.29	857	5.76792e-09	2.27958e-07
0.29	858	9.73322e-08	2.27643e-07
0.29	859	1.42006e-07	2.26269e-07
0.29	860	4.7722e-08	2.88268e-07
0.29	861	-2.50876e-08	3.80296e-07
0.29	862	1.08208e-07	3.78563e-07
0.29	863	-4.37633e-09	3.61163e-07
0.29	864	-7.55007e-08	3.16524e-07
0.29	865	2.57773e-08	2.55331e-07
0.29	866	2.76158e-07	2.51711e-07
0.29	867	2.46802e-07	2.00724e-07
0.29	868	2.11293e-07	2.25028e-07
0.29	869	2.75063e-07	2.34262e-07
0.29	870	3.42906e-08	1.85732e-07
0.29	871	2.39479e-08	1.80326e-07
0.29	872	-6.57568e-08	1.97649e-07
0.29	873	-9.83173e-08	2.52328e-07
0.29	874	-9.47887e-08	2.29278e-07
0.29	875	1.23838e-08	2.69614e-07
0.29	876	-1.16743e-08	2.92345e-07
0.29	877	-1.72006e-07	2.06698e-07
0.29	878	-2.17954e-07	2.06509e-07
0.29	879	-1.95313e-07	2.47171e-07
0.29	880	-8.82386e-08	3.26865e-07
0.29	881	-5.41617e-08	2.47986e-07
0.29	882	-6.37055e-08	2.58333e-07
0.29	883	-3.02394e-08	2.76578e-07
0.29	884	1.63274e-09	2.36415e-07
0.29	885	-1.36351e-08	1.48906e-07
0.29	886	4.53239e-08	1.47288e-07
0.29	887	1.58503e-07	1.88786e-07
0.29	888	9.30318e-08	1.5514e-07
0.29	889	3.25207e-07	1.03598e-07
0.29	890	8.44924e-08	1.51152e-07
0.29	891	8.13535e-08	1.79958e-07
0.29	892	1.30157e-07	1.55861e-07
0.29	893	2.23769e-07	2.59774e-07
0.29	894	2.11841e-07	2.69154e-07
0.29	895	6.80233e-08	2.88052e-07
0.29	896	1.63233e-07	2.70172e-07
0.29	897	6.8431e-08	3.14995e-07
0.29	898	-6.38625e-08	3.19458e-07
0.29	899	-1.58865e-07	3.18237e-07
0.29	900	-1.28929e-08	3.59241e-07
0.29	901	-1.049e-07	3.86903e-07
0.29	902	-7.02031e-08	3.53419e-07
0.29	903	-6.96365e-08	4.05783e-07
0.29	904	-1.14209e-07	3.39679e-07
0.29	905	-1.35698e-07	3.61172e-07
0.29	906	3.25034e-08	3.57541e-07
0.29	907	1.52237e-07	3.23253e-07
0.29	908	2.74819e-07	3.65696e-07
0.29	909	3.6232e-07	3.82732e-07
0.29	910	3.13345e-07	3.8285e-07
0.29	911	3.00169e-07	3.67666e-07
0.29	912	2.02979e-07	3.83408e-07
0.29	913	-4.6939e-10	3.81001e-07
0.29	914	1.20843e-08	3.02408e-07
0.29	915	-5.31549e-08	2.87698e-07
0.29	916	4.06393e-08	3.27187e-07
0.29	917	5.45862e-08	4.80911e-07
0.29	918	-1.35445e-07	3.87514e-07
0.29	919	-1.74684e-08	4.32484e-07
0.29	920	-4.91248e-08	4.101e-07
0.29	921	-1.01024e-07	3.84627e-07
0.29	922	-4.63128e-08	2.92433e-07
0.29	923	3.43769e-08	2.8092e-07
0.29	924	-6.24475e-08	2.91767e-07
0.29	925	8.59578e-08	2.2644e-07
0.29	926	-8.37441e-08	2.4767e-07
0.29	927	-2.55539e-07	2.71769e-07
0.29	928	-1.34088e-07	2.14311e-07
0.29	929	-2.76608e-07	2.11814e-07
0.29	930	-3.48692e-07	1.84382e-07
0.29	931	-3.50769e-07	1.75855e-07
0.29	932	-1.22415e-07	2.02206e-07
0.29	933	-8.0901e-08	2.09741e-07
0.29	934	4.27945e-08	2.70339e-07
0.29	935	4.43977e-08	2.81298e-07
0.29	936	3.57108e-08	2.50301e-07
0.29	937	-1.29949e-07	2.38077e-07
0.29	938	-1.47908e-08	2.11797e-07
0.29	939	-9.56628e-08	2.44948e-07
0.29	940	-3.05999e-07	1.99581e-07
0.29	941	-1.50583e-07	2.15931e-07
0.29	942	-6.87915e-08	2.00206e-07
0.29	943	2.02187e-08	2.40037e-07
0.29	944	-3.11473e-08	2.69909e-07
0.29	945	6.46893e-08	2.66683e-07
0.29	946	-1.82669e-07	3.30324e-07
0.29	947	-1.95744e-07	3.65437e-07
0.29	948	-6.06466e-08	3.84442e-07
0.29	949	-9.49975e-08	3.54882e-07
0.29	950	-1.51477e-07	3.56676e-07
0.29	951	-2.48614e-07	3.8783e-07
0.29	952	-1.17112e-07	3.29937e-07
0.29	953	-2.24711e-09	3.05233e-07
0.29	954	9.27616e-09	3.17144e-07
0.29	955	1.78858e-07	2.47979e-07
0.29	956	3.3043e-07	3.47412e-07
0.29	957	2.64066e-07	2.83263e-07
0.29	958	3.47307e-07	2.91135e-07
0.29	959	2.62015e-07	2.74875e-07
0.29	960	2.33162e-07	2.55226e-07
0.29	961	3.69392e-07	2.99305e-07
0.29	962	4.20016e-07	2.74195e-07
0.29	963	1.98199e-07	2.27943e-07
0.29	964	2.00348e-07	2.47544e-07
0.29	965	2.48278e-07	2.65883e-07
0.29	966	3.41486e-07	2.17844e-07
0.29	967	2.45136e-07	2.07328e-07
0.29	968	5.04518e-07	2.35255e-07
0.29	969	3.60141e-07	2.88867e-07
0.29	970	4.61686e-07	2.94664e-07
0.29	971	5.68886e-07	2.95965e-07
0.29	972	5.42716e-07	2.95291e-07
0.29	973	4.45823e-07	2.09194e-07
0.29	974	5.67573e-07	2.0798e-07
0.29	975	3.6488e-07	2.91682e-07
0.29	976	3.68014e-07	2.36309e-07
0.29	977	2.42018e-07	2.15433e-07
0.29	978	2.44546e-07	2.31736e-07
0.29	979	2.88951e-07	2.23566e-07
0.29	980	1.9327e-07	1.88777e-07
0.29	981	1.90067e-07	1.60402e-07
0.29	982	2.70544e-07	2.04896e-07
0.29	983	2.32542e-07	2.85059e-07
0.29	984	3.96143e-07	3.30578e-07
0.29	985	3.73345e-07	3.67927e-07
0.29	986	5.0437e-07	3.60508e-07
0.29	987	2.83739e-07	3.26131e-07
0.29	988	2.52062e-07	2.9826e-07
0.29	989	2.60625e-07	3.33742e-07
0.29	990	3.45578e-07	3.87587e-07
0.29	991	1.77646e-07	4.34277e-07
0.29	992	6.48574e-08	4.13161e-07
0.29	993	-5.12723e-08	3.92813e-07
0.29	994	-8.14823e-08	4.37573e-07
0.29	995	6.56461e-09	3.43858e-07
0.29	996	4.31773e-08	3.18473e-07
0.29	997	5.95e-09	3.38483e-07
0.29	998	-2.09174e-08	2.73238e-07
0.29	999	-6.08687e-08	2.91314e-07
0.29	1000	1.19345e-08	2.57205e-07
0.29	1001	7.44198e-08	2.80263e-07
0.29	1002	6.5977e-09	2.77492e-07
0.29	1003	1.3821e-08	2.64493e-07
0.29	1004	2.41176e-07	2.71477e-07
0.29	1005	2.67135e-07	3.24959e-07
0.29	1006	2.77249e-07	3.02595e-07
0.29	1007	3.33398e-07	3.20795e-07
0.29	1008	4.15774e-07	3.65052e-07
0.29	1009	2.47014e-07	4.31493e-07
0.29	1010	2.02474e-07	4.28566e-07
0.29	1011	3.88703e-08	3.64919e-07
0.29	1012	1.4807e-07	3.57176e-07
0.29	1013	2.42907e-07	3.80719e-07
0.29	1014	3.889e-07	3.19874e-07
0.29	1015	3.12957e-07	3.74696e-07
0.29	1016	2.74068e-07	3.24823e-07
0.29	1017	3.16273e-07	3.18455e-07
0.29	1018	8.52761e-08	2.56633e-07
0.29	1019	1.76819e-07	3.40952e-07
0.29	1020	5.88141e-08	3.34711e-07
0.29	1021	3.80834e-08	3.54996e-07
0.29	1022	-3.60688e-08	3.43459e-07
0.29	1023	-7.46905e-08	3.37022e-07
0.29	1024	-2.15444e-07	4.06597e-07

## Sheet: 24x2048_inter
k	tau	Q_{2,s}(tau)	Error
0.29	0	0.992245	0.000102155
0.29	1	0.200897	0.000153102
0.29	2	0.0727503	0.000141703
0.29	3	0.0365974	0.000116895
0.29	4	0.0220588	9.71352e-05
0.29	5	0.0148021	8.24602e-05
0.29	6	0.0106487	7.13441e-05
0.29	7	0.00804086	6.26344e-05
0.29	8	0.00629063	5.57947e-05
0.29	9	0.00505613	5.00646e-05
0.29	10	0.00415119	4.53554e-05
0.29	11	0.00346661	4.1372e-05
0.29	12	0.00293578	3.79683e-05
0.29	13	0.00251548	3.49905e-05
0.29	14	0.00217687	3.24107e-05
0.29	15	0.00190021	3.01084e-05
0.29	16	0.00167098	2.80977e-05
0.29	17	0.00147883	2.63214e-05
0.29	18	0.0013163	2.46881e-05
0.29	19	0.00117793	2.323e-05
0.29	20	0.00105881	2.18756e-05
0.29	21	0.000955731	2.06885e-05
0.29	22	0.000865739	1.9615e-05
0.29	23	0.000787024	1.86091e-05
0.29	24	0.000717752	1.76767e-05
0.29	25	0.000656475	1.68246e-05
0.29	26	0.000601862	1.60938e-05
0.29	27	0.000553272	1.54012e-05
0.29	28	0.000509699	1.47377e-05
0.29	29	0.000470521	1.4085e-05
0.29	30	0.000435329	1.35226e-05
0.29	31	0.000403433	1.30489e-05
0.29	32	0.000374558	1.25399e-05
0.29	33	0.000348416	1.21072e-05
0.29	34	0.000324539	1.16886e-05
0.29	35	0.000302741	1.13043e-05
0.29	36	0.00028294	1.08902e-05
0.29	37	0.000264672	1.05634e-05
0.29	38	0.000247998	1.02522e-05
0.29	39	0.000232632	9.9489e-06
0.29	40	0.000218488	9.68101e-06
0.29	41	0.000205273	9.37588e-06
0.29	42	0.000193091	9.10397e-06
0.29	43	0.000181846	8.80937e-06
0.29	44	0.00017132	8.54131e-06
0.29	45	0.000161524	8.32731e-06
0.29	46	0.000152486	8.10757e-06
0.29	47	0.000144144	7.86327e-06
0.29	48	0.000136444	7.69937e-06
0.29	49	0.000129219	7.49839e-06
0.29	50	0.000122524	7.26298e-06
0.29	51	0.000116248	7.04622e-06
0.29	52	0.000110329	6.88007e-06
0.29	53	0.000104678	6.74655e-06
0.29	54	9.94055e-05	6.58564e-06
0.29	55	9.45309e-05	6.44679e-06
0.29	56	8.99705e-05	6.29947e-06
0.29	57	8.57766e-05	6.12316e-06
0.29	58	8.16125e-05	6.00044e-06
0.29	59	7.77631e-05	5.86579e-06
0.29	60	7.41481e-05	5.71448e-06
0.29	61	7.06759e-05	5.6207e-06
0.29	62	6.73507e-05	5.50184e-06
0.29	63	6.4383e-05	5.38122e-06
0.29	64	6.16016e-05	5.28266e-06
0.29	65	5.89254e-05	5.21343e-06
0.29	66	5.64891e-05	5.08522e-06
0.29	67	5.42206e-05	4.95183e-06
0.29	68	5.18352e-05	4.8396e-06
0.29	69	4.97342e-05	4.76311e-06
0.29	70	4.77135e-05	4.66004e-06
0.29	71	4.57232e-05	4.57978e-06
0.29	72	4.37755e-05	4.52006e-06
0.29	73	4.19138e-05	4.47518e-06
0.29	74	4.0271e-05	4.4079e-06
0.29	75	3.87692e-05	4.29039e-06
0.29	76	3.71891e-05	4.20613e-06
0.29	77	3.57192e-05	4.14294e-06
0.29	78	3.43286e-05	4.03164e-06
0.29	79	3.31456e-05	3.92213e-06
0.29	80	3.19432e-05	3.86028e-06
0.29	81	3.07114e-05	3.79705e-06
0.29	82	2.95351e-05	3.74041e-06
0.29	83	2.85373e-05	3.70892e-06
0.29	84	2.75577e-05	3.68044e-06
0.29	85	2.6548e-05	3.6181e-06
0.29	86	2.56163e-05	3.57987e-06
0.29	87	2.46874e-05	3.56351e-06
0.29	88	2.39903e-05	3.48372e-06
0.29	89	2.32249e-05	3.41338e-06
0.29	90	2.23274e-05	3.32782e-06
0.29	91	2.1509e-05	3.30584e-06
0.29	92	2.07212e-05	3.27709e-06
0.29	93	1.98578e-05	3.19534e-06
0.29	94	1.93022e-05	3.09302e-06
0.29	95	1.87972e-05	3.0114e-06
0.29	96	1.80509e-05	2.95114e-06
0.29	97	1.7451e-05	2.86005e-06
0.29	98	1.689e-05	2.78765e-06
0.29	99	1.64126e-05	2.74413e-06
0.29	100	1.6018e-05	2.75007e-06
0.29	101	1.544e-05	2.71966e-06
0.29	102	1.49333e-05	2.64704e-06
0.29	103	1.44619e-05	2.60434e-06
0.29	104	1.41267e-05	2.52619e-06
0.29	105	1.37215e-05	2.5099e-06
0.29	106	1.34863e-05	2.47793e-06
0.29	107	1.31208e-05	2.46561e-06
0.29	108	1.25765e-05	2.44009e-06
0.29	109	1.23392e-05	2.44033e-06
0.29	110	1.1919e-05	2.42519e-06
0.29	111	1.15866e-05	2.35842e-06
0.29	112	1.11889e-05	2.28465e-06
0.29	113	1.08741e-05	2.28164e-06
0.29	114	1.05569e-05	2.19599e-06
0.29	115	1.02057e-05	2.16479e-06
0.29	116	9.91598e-06	2.15541e-06
0.29	117	9.73074e-06	2.15149e-06
0.29	118	9.6072e-06	2.12329e-06
0.29	119	9.34148e-06	2.10151e-06
0.29	120	8.94665e-06	2.00113e-06
0.29	121	8.66679e-06	1.95506e-06
0.29	122	8.50803e-06	1.94352e-06
0.29	123	8.45015e-06	1.88862e-06
0.29	124	8.13576e-06	1.84579e-06
0.29	125	7.83238e-06	1.82996e-06
0.29	126	7.59123e-06	1.80996e-06
0.29	127	7.33521e-06	1.80053e-06
0.29	128	7.12494e-06	1.74887e-06
0.29	129	7.00319e-06	1.70783e-06
0.29	130	6.77934e-06	1.68987e-06
0.29	131	6.70449e-06	1.64157e-06
0.29	132	6.50936e-06	1.67859e-06
0.29	133	6.3981e-06	1.64232e-06
0.29	134	6.22046e-06	1.59359e-06
0.29	135	6.17592e-06	1.55937e-06
0.29	136	6.02436e-06	1.55077e-06
0.29	137	5.88425e-06	1.54681e-06
0.29	138	5.72438e-06	1.46607e-06
0.29	139	5.47341e-06	1.41361e-06
0.29	140	5.31875e-06	1.37472e-06
0.29	141	5.26803e-06	1.36736e-06
0.29	142	5.1154e-06	1.37971e-06
0.29	143	4.93764e-06	1.37933e-06
0.29	144	4.91681e-06	1.38759e-06
0.29	145	4.96142e-06	1.40428e-06
0.29	146	4.86079e-06	1.43694e-06
0.29	147	4.68566e-06	1.38368e-06
0.29	148	4.79889e-06	1.33967e-06
0.29	149	4.73554e-06	1.30307e-06
0.29	150	4.63393e-06	1.29032e-06
0.29	151	4.52161e-06	1.28744e-06
0.29	152	4.29243e-06	1.25447e-06
0.29	153	4.27501e-06	1.22332e-06
0.29	154	4.30818e-06	1.16658e-06
0.29	155	4.20285e-06	1.14482e-06
0.29	156	4.1217e-06	1.19057e-06
0.29	157	4.06988e-06	1.1773e-06
0.29	158	4.00407e-06	1.13157e-06
0.29	159	3.66888e-06	1.12393e-06
0.29	160	3.62736e-06	1.07498e-06
0.29	161	3.72292e-06	1.04291e-06
0.29	162	3.75867e-06	1.06854e-06
0.29	163	3.55965e-06	1.05387e-06
0.29	164	3.60133e-06	1.03711e-06
0.29	165	3.53136e-06	1.04022e-06
0.29	166	3.49768e-06	1.02664e-06
0.29	167	3.58429e-06	1.02939e-06
0.29	168	3.54414e-06	9.78179e-07
0.29	169	3.30794e-06	9.65306e-07
0.29	170	3.09726e-06	9.11483e-07
0.29	171	3.02698e-06	9.31605e-07
0.29	172	2.88572e-06	9.3232e-07
0.29	173	2.8457e-06	8.70511e-07
0.29	174	2.70781e-06	8.68456e-07
0.29	175	2.52879e-06	8.66389e-07
0.29	176	2.50526e-06	8.684e-07
0.29	177	2.4762e-06	8.50381e-07
0.29	178	2.41255e-06	8.5894e-07
0.29	179	2.29431e-06	8.34046e-07
0.29	180	2.22322e-06	8.45104e-07
0.29	181	2.21408e-06	7.92955e-07
0.29	182	2.16302e-06	7.44129e-07
0.29	183	2.10127e-06	7.32192e-07
0.29	184	2.07629e-06	7.64741e-07
0.29	185	2.00301e-06	8.14774e-07
0.29	186	1.95541e-06	8.49819e-07
0.29	187	2.13198e-06	8.57695e-07
0.29	188	2.1401e-06	8.33787e-07
0.29	189	2.17579e-06	8.27442e-07
0.29	190	2.10623e-06	8.1346e-07
0.29	191	2.12818e-06	8.33778e-07
0.29	192	2.1146e-06	7.86674e-07
0.29	193	2.04305e-06	7.90584e-07
0.29	194	1.97622e-06	7.98218e-07
0.29	195	1.9305e-06	7.60588e-07
0.29	196	1.82733e-06	7.63698e-07
0.29	197	1.74732e-06	7.63841e-07
0.29	198	1.71665e-06	7.7381e-07
0.29	199	1.59438e-06	7.64772e-07
0.29	200	1.60195e-06	7.51147e-07
0.29	201	1.53691e-06	7.2751e-07
0.29	202	1.66624e-06	7.37064e-07
0.29	203	1.58986e-06	7.19935e-07
0.29	204	1.65222e-06	7.08766e-07
0.29	205	1.7402e-06	6.68582e-07
0.29	206	1.65904e-06	6.4876e-07
0.29	207	1.54957e-06	6.93836e-07
0.29	208	1.55165e-06	6.93622e-07
0.29	209	1.51752e-06	7.45297e-07
0.29	210	1.54854e-06	7.41784e-07
0.29	211	1.4293e-06	7.25716e-07
0.29	212	1.44584e-06	6.9721e-07
0.29	213	1.35487e-06	6.44993e-07
0.29	214	1.37615e-06	5.93741e-07
0.29	215	1.38525e-06	5.35518e-07
0.29	216	1.39202e-06	5.37571e-07
0.29	217	1.21396e-06	5.28565e-07
0.29	218	1.14503e-06	5.35852e-07
0.29	219	1.00863e-06	5.26757e-07
0.29	220	9.9912e-07	5.68148e-07
0.29	221	9.71455e-07	5.57888e-07
0.29	222	1.00374e-06	5.75929e-07
0.29	223	1.02419e-06	5.72475e-07
0.29	224	1.00826e-06	5.69112e-07
0.29	225	1.11068e-06	5.8129e-07
0.29	226	1.06341e-06	5.71189e-07
0.29	227	1.01849e-06	5.65047e-07
0.29	228	9.98524e-07	5.31978e-07
0.29	229	9.98371e-07	4.93984e-07
0.29	230	1.11864e-06	4.74578e-07
0.29	231	1.04981e-06	4.76912e-07
0.29	232	9.63351e-07	4.47437e-07
0.29	233	9.22004e-07	4.56315e-07
0.29	234	1.00935e-06	4.00805e-07
0.29	235	9.16034e-07	3.81471e-07
0.29	236	8.33488e-07	4.18658e-07
0.29	237	7.67568e-07	4.83732e-07
0.29	238	8.71122e-07	4.89546e-07
0.29	239	8.74426e-07	4.6073e-07
0.29	240	7.51048e-07	4.46458e-07
0.29	241	6.14205e-07	4.14841e-07
0.29	242	6.91681e-07	4.31614e-07
0.29	243	7.68316e-07	4.66174e-07
0.29	244	8.29249e-07	4.68223e-07
0.29	245	6.65161e-07	4.65146e-07
0.29	246	6.37505e-07	4.66614e-07
0.29	247	5.59932e-07	5.10079e-07
0.29	248	5.31159e-07	5.16915e-07
0.29	249	4.3698e-07	5.16312e-07
0.29	250	2.18827e-07	5.03031e-07
0.29	251	3.93005e-07	5.07926e-07
0.29	252	4.72157e-07	5.05969e-07
0.29	253	3.24349e-07	5.36305e-07
0.29	254	4.21677e-07	4.91114e-07
0.29	255	4.84606e-07	5.04793e-07
0.29	256	4.11432e-07	5.034e-07
0.29	257	4.47557e-07	4.58395e-07
0.29	258	5.49809e-07	4.11564e-07
0.29	259	6.02202e-07	4.16477e-07
0.29	260	5.91195e-07	3.70345e-07
0.29	261	5.83917e-07	3.41936e-07
0.29	262	5.06629e-07	3.5156e-07
0.29	263	5.90033e-07	3.38362e-07
0.29	264	4.65737e-07	3.04359e-07
0.29	265	5.05492e-07	3.5232e-07
0.29	266	3.90242e-07	3.56068e-07
0.29	267	4.60809e-07	3.32643e-07
0.29	268	3.1849e-07	2.95335e-07
0.29	269	2.6004e-07	3.28188e-07
0.29	270	2.77089e-07	3.30639e-07
0.29	271	2.06007e-07	3.48241e-07
0.29	272	2.85338e-07	3.36856e-07
0.29	273	4.32116e-07	3.53235e-07
0.29	274	5.20931e-07	3.2293e-07
0.29	275	6.19314e-07	3.4222e-07
0.29	276	6.68525e-07	2.86801e-07
0.29	277	5.76065e-07	2.62037e-07
0.29	278	3.93784e-07	2.68797e-07
0.29	279	4.71448e-07	3.0824e-07
0.29	280	3.92224e-07	2.67264e-07
0.29	281	3.17788e-07	2.29535e-07
0.29	282	3.11587e-07	2.41922e-07
0.29	283	4.33207e-07	2.70695e-07
0.29	284	5.26096e-07	2.69411e-07
0.29	285	4.29994e-07	2.79117e-07
0.29	286	5.9368e-07	2.62875e-07
0.29	287	5.38069e-07	2.75384e-07
0.29	288	6.23852e-07	2.58913e-07
0.29	289	6.43039e-07	2.61997e-07
0.29	290	7.5907e-07	2.79438e-07
0.29	291	6.83426e-07	2.46618e-07
0.29	292	5.82756e-07	2.37657e-07
0.29	293	5.80226e-07	2.43084e-07
0.29	294	5.19969e-07	2.22654e-07
0.29	295	5.06739e-07	2.3953e-07
0.29	296	4.32118e-07	2.32297e-07
0.29	297	4.73299e-07	2.39047e-07
0.29	298	4.15106e-07	1.9858e-07
0.29	299	3.84873e-07	2.28771e-07
0.29	300	4.18326e-07	2.20383e-07
0.29	301	3.96031e-07	2.82644e-07
0.29	302	2.17626e-07	2.93208e-07
0.29	303	1.93222e-07	2.96252e-07
0.29	304	2.03375e-07	2.76021e-07
0.29	305	2.86054e-07	3.00232e-07
0.29	306	2.43736e-07	2.06075e-07
0.29	307	3.41501e-07	1.97635e-07
0.29	308	2.11103e-07	2.2048e-07
0.29	309	1.85714e-07	2.4234e-07
0.29	310	9.2564e-08	2.08396e-07
0.29	311	6.70458e-08	2.12049e-07
0.29	312	7.40976e-08	2.13054e-07
0.29	313	7.99543e-08	2.15911e-07
0.29	314	2.88217e-09	2.21321e-07
0.29	315	1.28465e-07	2.00728e-07
0.29	316	5.26314e-08	1.79654e-07
0.29	317	1.45991e-08	2.2718e-07
0.29	318	-9.71815e-08	2.36726e-07
0.29	319	5.75842e-08	2.34248e-07
0.29	320	-2.9434e-08	2.21732e-07
0.29	321	7.05791e-08	2.18623e-07
0.29	322	1.02922e-08	2.30706e-07
0.29	323	8.31994e-08	2.08947e-07
0.29	324	3.44451e-08	2.28552e-07
0.29	325	7.32425e-09	2.55442e-07
0.29	326	-1.93245e-08	2.84581e-07
0.29	327	2.30478e-07	2.58458e-07
0.29	328	3.12592e-07	2.35256e-07
0.29	329	2.28095e-07	2.80814e-07
0.29	330	1.88069e-07	2.3678e-07
0.29	331	1.78105e-07	2.31031e-07
0.29	332	1.75749e-07	2.33784e-07
0.29	333	2.44607e-08	2.32603e-07
0.29	334	-1.82671e-08	2.26473e-07
0.29	335	1.01667e-07	2.11531e-07
0.29	336	6.47954e-08	2.3422e-07
0.29	337	6.57493e-08	1.89432e-07
0.29	338	1.5583e-08	1.59939e-07
0.29	339	2.06422e-07	2.05179e-07
0.29	340	7.39357e-08	2.08477e-07
0.29	341	1.84929e-09	2.36079e-07
0.29	342	2.68358e-08	3.16265e-07
0.29	343	4.82265e-08	3.24176e-07
0.29	344	2.15043e-07	3.40197e-07
0.29	345	2.05859e-07	3.29826e-07
0.29	346	1.45692e-07	2.7803e-07
0.29	347	1.99697e-07	2.9128e-07
0.29	348	3.2697e-07	2.25938e-07
0.29	349	1.79368e-07	2.49256e-07
0.29	350	2.26204e-07	2.88579e-07
0.29	351	3.61053e-07	2.40073e-07
0.29	352	2.89669e-07	2.23895e-07
0.29	353	3.38783e-07	2.11976e-07
0.29	354	2.75221e-07	2.02994e-07
0.29	355	2.71553e-07	2.15612e-07
0.29	356	2.30548e-07	2.02245e-07
0.29	357	3.29194e-07	1.78288e-07
0.29	358	3.1852e-07	1.87257e-07
0.29	359	2.19367e-07	1.63761e-07
0.29	360	2.60218e-07	1.44615e-07
0.29	361	3.75225e-07	1.38943e-07
0.29	362	3.60853e-07	1.49739e-07
0.29	363	3.21142e-07	1.41136e-07
0.29	364	4.32485e-07	1.33113e-07
0.29	365	4.06107e-07	1.65063e-07
0.29	366	2.89383e-07	1.97246e-07
0.29	367	4.06068e-07	2.34641e-07
0.29	368	3.04696e-07	2.46226e-07
0.29	369	3.0544e-07	2.72285e-07
0.29	370	1.39053e-07	3.05831e-07
0.29	371	1.90766e-07	3.06293e-07
0.29	372	3.65544e-07	2.76347e-07
0.29	373	2.96282e-07	2.60811e-07
0.29	374	3.63957e-07	2.50202e-07
0.29	375	2.80468e-07	2.30279e-07
0.29	376	2.48852e-07	2.03647e-07
0.29	377	2.26094e-07	1.66035e-07
0.29	378	3.55118e-07	1.62771e-07
0.29	379	3.03473e-07	1.53141e-07
0.29	380	2.85765e-07	1.35904e-07
0.29	381	2.98228e-07	1.70319e-07
0.29	382	2.9031e-07	1.40979e-07
0.29	383	1.06558e-07	2.04744e-07
0.29	384	2.68978e-07	2.36322e-07
0.29	385	3.29117e-07	2.31869e-07
0.29	386	3.49254e-07	2.16606e-07
0.29	387	2.89732e-07	2.01027e-07
0.29	388	2.88151e-07	1.46113e-07
0.29	389	3.68023e-07	1.97272e-07
0.29	390	3.39456e-07	1.74747e-07
0.29	391	3.65636e-07	1.87685e-07
0.29	392	2.51672e-07	2.10137e-07
0.29	393	2.96778e-08	1.94625e-07
0.29	394	-4.01838e-08	1.88485e-07
0.29	395	-1.47056e-07	1.96663e-07
0.29	396	-1.15076e-07	9.647e-08
0.29	397	-1.53782e-08	9.14547e-08
0.29	398	1.21714e-07	1.24153e-07
0.29	399	-4.62474e-08	1.71026e-07
0.29	400	1.63527e-08	1.5728e-07
0.29	401	1.51163e-07	1.62681e-07
0.29	402	6.11224e-08	1.70236e-07
0.29	403	-3.57703e-08	1.69413e-07
0.29	404	-6.29112e-08	1.51975e-07
0.29	405	1.26949e-08	1.31789e-07
0.29	406	6.92585e-10	1.18554e-07
0.29	407	7.63904e-08	1.21565e-07
0.29	408	1.1328e-08	1.63063e-07
0.29	409	-1.00091e-07	1.99381e-07
0.29	410	-2.09205e-07	1.74166e-07
0.29	411	-1.15206e-07	1.82873e-07
0.29	412	-9.07853e-08	2.06639e-07
0.29	413	-2.29083e-07	1.86792e-07
0.29	414	-7.39495e-08	1.87604e-07
0.29	415	-1.3678e-07	1.74019e-07
0.29	416	-9.75699e-08	2.13241e-07
0.29	417	-5.58823e-08	2.38672e-07
0.29	418	1.04527e-08	1.9009e-07
0.29	419	-7.04857e-08	1.67097e-07
0.29	420	-1.44917e-07	1.78949e-07
0.29	421	-1.9692e-08	1.86617e-07
0.29	422	9.90903e-08	1.9049e-07
0.29	423	3.58439e-08	1.2387e-07
0.29	424	-2.82563e-08	1.67046e-07
0.29	425	-1.739e-07	1.92918e-07
0.29	426	-1.26755e-07	1.8868e-07
0.29	427	-8.55962e-08	1.81725e-07
0.29	428	-3.35065e-08	1.97126e-07
0.29	429	3.76118e-09	1.84419e-07
0.29	430	1.28295e-07	1.72203e-07
0.29	431	1.95416e-07	1.68583e-07
0.29	432	1.86498e-07	1.5448e-07
0.29	433	2.7704e-07	1.32236e-07
0.29	434	3.60846e-07	1.49051e-07
0.29	435	3.6676e-07	1.51391e-07
0.29	436	4.67727e-07	1.69003e-07
0.29	437	4.00207e-07	1.89531e-07
0.29	438	3.79763e-07	1.92256e-07
0.29	439	3.02435e-07	2.05052e-07
0.29	440	2.80642e-07	1.41211e-07
0.29	441	3.20044e-07	1.36265e-07
0.29	442	2.11217e-07	1.25005e-07
0.29	443	1.90375e-07	1.15469e-07
0.29	444	3.02899e-07	1.33619e-07
0.29	445	3.70805e-07	1.57932e-07
0.29	446	4.14825e-07	2.14228e-07
0.29	447	3.51568e-07	2.05104e-07
0.29	448	1.6034e-07	2.00723e-07
0.29	449	2.32744e-07	2.04791e-07
0.29	450	2.18394e-07	1.74109e-07
0.29	451	3.24343e-07	1.60223e-07
0.29	452	3.82565e-07	1.39476e-07
0.29	453	4.37599e-07	1.61215e-07
0.29	454	4.74538e-07	1.58288e-07
0.29	455	4.70232e-07	1.35179e-07
0.29	456	4.82918e-07	1.59179e-07
0.29	457	4.46487e-07	2.01322e-07
0.29	458	4.16818e-07	1.7887e-07
0.29	459	3.70433e-07	2.19667e-07
0.29	460	3.14095e-07	1.74788e-07
0.29	461	5.02668e-07	2.22749e-07
0.29	462	3.05221e-07	2.49007e-07
0.29	463	2.846e-07	2.8781e-07
0.29	464	3.95083e-07	3.38494e-07
0.29	465	5.87147e-07	2.97719e-07
0.29	466	4.81512e-07	2.49629e-07
0.29	467	5.40265e-07	2.62354e-07
0.29	468	5.29733e-07	2.79731e-07
0.29	469	4.96966e-07	2.62921e-07
0.29	470	4.28552e-07	2.38905e-07
0.29	471	3.99123e-07	2.2565e-07
0.29	472	2.52107e-07	2.26885e-07
0.29	473	1.7849e-07	2.47169e-07
0.29	474	2.92407e-07	2.65406e-07
0.29	475	2.43734e-07	2.80062e-07
0.29	476	1.78216e-07	3.0104e-07
0.29	477	1.77813e-07	2.86492e-07
0.29	478	2.34779e-07	2.81702e-07
0.29	479	2.43276e-07	2.56189e-07
0.29	480	3.70002e-07	2.23315e-07
0.29	481	3.49003e-07	2.27654e-07
0.29	482	4.58034e-07	2.43534e-07
0.29	483	5.24402e-07	2.33073e-07
0.29	484	4.43522e-07	2.73505e-07
0.29	485	4.35839e-07	2.84915e-07
0.29	486	6.29048e-07	3.03785e-07
0.29	487	5.31851e-07	2.46411e-07
0.29	488	4.81853e-07	2.49792e-07
0.29	489	4.57919e-07	2.68968e-07
0.29	490	3.82431e-07	2.55396e-07
0.29	491	4.05068e-07	2.43835e-07
0.29	492	4.85638e-07	2.44715e-07
0.29	493	4.73089e-07	2.54218e-07
0.29	494	3.81039e-07	2.45589e-07
0.29	495	2.67057e-07	2.46681e-07
0.29	496	2.10352e-07	2.10524e-07
0.29	497	1.24646e-07	1.78485e-07
0.29	498	5.25758e-08	2.2779e-07
0.29	499	1.15943e-07	2.17617e-07
0.29	500	1.24388e-07	2.40482e-07
0.29	501	4.67131e-08	2.06714e-07
0.29	502	6.09796e-08	2.10287e-07
0.29	503	-4.20703e-08	2.29578e-07
0.29	504	2.92818e-08	2.00336e-07
0.29	505	-2.25052e-08	1.48275e-07
0.29	506	-2.09907e-07	1.96231e-07
0.29	507	-1.20627e-07	2.21326e-07
0.29	508	-1.26069e-07	1.40738e-07
0.29	509	-4.79912e-08	1.79851e-07
0.29	510	-3.27355e-08	2.01189e-07
0.29	511	-3.2577e-08	1.94935e-07
0.29	512	-7.56719e-08	1.60981e-07
0.29	513	-6.85003e-09	1.57762e-07
0.29	514	3.19209e-08	1.39131e-07
0.29	515	-3.39963e-08	1.91898e-07
0.29	516	-6.73974e-08	2.12098e-07
0.29	517	-1.40769e-07	2.08669e-07
0.29	518	-1.89315e-07	1.97566e-07
0.29	519	-8.53583e-08	2.09927e-07
0.29	520	-1.16333e-07	2.23127e-07
0.29	521	-1.19311e-07	2.00285e-07
0.29	522	-1.54848e-07	2.20483e-07
0.29	523	-2.02892e-07	2.43894e-07
0.29	524	-1.75801e-07	2.49986e-07
0.29	525	-1.42611e-07	2.09345e-07
0.29	526	-5.61874e-08	2.41774e-07
0.29	527	-2.18732e-08	2.46964e-07
0.29	528	-2.57153e-08	2.75796e-07
0.29	529	-2.50137e-08	2.79781e-07
0.29	530	-6.13596e-08	2.63345e-07
0.29	531	-1.35841e-08	2.43195e-07
0.29	532	1.4609e-07	2.86497e-07
0.29	533	1.56093e-07	2.65127e-07
0.29	534	1.64277e-07	2.57454e-07
0.29	535	8.72968e-08	2.66549e-07
0.29	536	2.13623e-07	2.75523e-07
0.29	537	1.50433e-07	2.30319e-07
0.29	538	1.0201e-07	2.63622e-07
0.29	539	7.02848e-08	3.05219e-07
0.29	540	1.47531e-07	2.84646e-07
0.29	541	2.28135e-07	2.98143e-07
0.29	542	2.6618e-07	2.67566e-07
0.29	543	2.13927e-07	2.39039e-07
0.29	544	1.78743e-07	2.52313e-07
0.29	545	2.58431e-07	1.99114e-07
0.29	546	2.4837e-07	1.63907e-07
0.29	547	1.86172e-07	2.03255e-07
0.29	548	1.81121e-07	2.40213e-07
0.29	549	9.08287e-08	2.27779e-07
0.29	550	-5.57067e-08	2.6793e-07
0.29	551	4.54422e-08	2.67126e-07
0.29	552	-3.15738e-08	2.30936e-07
0.29	553	3.84114e-08	2.51861e-07
0.29	554	2.69485e-08	2.67515e-07
0.29	555	1.73232e-08	2.75448e-07
0.29	556	4.16126e-08	2.86963e-07
0.29	557	6.30925e-08	2.57805e-07
0.29	558	1.28173e-08	2.64152e-07
0.29	559	-6.6526e-09	2.75174e-07
0.29	560	-1.6036e-08	2.73758e-07
0.29	561	-3.12419e-08	2.75172e-07
0.29	562	-1.0215e-07	2.23151e-07
0.29	563	-2.49341e-07	2.37134e-07
0.29	564	-2.50976e-07	2.1987e-07
0.29	565	-1.68323e-07	2.3021e-07
0.29	566	-2.14056e-07	2.07403e-07
0.29	567	-2.84389e-07	2.42392e-07
0.29	568	-1.44681e-07	2.81445e-07
0.29	569	-1.57378e-07	2.74652e-07
0.29	570	-1.88807e-07	2.26413e-07
0.29	571	-1.04223e-07	2.16766e-07
0.29	572	-2.05608e-07	2.28716e-07
0.29	573	-1.34223e-07	2.53807e-07
0.29	574	-2.77736e-08	2.14149e-07
0.29	575	1.31039e-08	1.77025e-07
0.29	576	7.92007e-10	1.4441e-07
0.29	577	-3.69104e-08	1.33396e-07
0.29	578	-6.66716e-09	1.64006e-07
0.29	579	-5.63452e-08	1.95124e-07
0.29	580	-1.24999e-07	1.90628e-07
0.29	581	-1.21716e-07	2.4219e-07
0.29	582	-2.5592e-07	2.34679e-07
0.29	583	-2.09473e-07	2.21115e-07
0.29	584	-1.76757e-07	1.73247e-07
0.29	585	-4.19197e-07	1.78729e-07
0.29	586	-4.9579e-07	1.43584e-07
0.29	587	-3.26036e-07	1.40366e-07
0.29	588	-2.32727e-07	2.07764e-07
0.29	589	-2.70985e-07	1.64215e-07
0.29	590	-3.06612e-07	2.17113e-07
0.29	591	-3.13497e-07	2.66171e-07
0.29	592	-3.60237e-07	2.25195e-07
0.29	593	-3.33009e-07	2.46709e-07
0.29	594	-8.2853e-08	2.59687e-07
0.29	595	6.40211e-08	2.60309e-07
0.29	596	2.25759e-08	2.39754e-07
0.29	597	-2.79213e-08	2.60339e-07
0.29	598	-1.52079e-07	2.47832e-07
0.29	599	-2.10788e-07	1.95499e-07
0.29	600	-5.95348e-08	2.12928e-07
0.29	601	8.58326e-08	2.19112e-07
0.29	602	1.59028e-07	2.04647e-07
0.29	603	1.83222e-07	1.71627e-07
0.29	604	1.94152e-07	2.01405e-07
0.29	605	1.55791e-07	2.12617e-07
0.29	606	4.29105e-08	1.64748e-07
0.29	607	-7.34318e-08	1.80769e-07
0.29	608	-1.4073e-07	1.80457e-07
0.29	609	-2.17279e-07	1.54251e-07
0.29	610	-2.4555e-07	1.2315e-07
0.29	611	-2.48086e-07	1.52582e-07
0.29	612	-4.18192e-07	1.36773e-07
0.29	613	-2.7386e-07	1.50802e-07
0.29	614	-2.93667e-07	1.89886e-07
0.29	615	-2.68941e-07	1.6513e-07
0.29	616	-2.34936e-07	2.14892e-07
0.29	617	-2.85262e-07	2.25345e-07
0.29	618	-2.79343e-07	2.16507e-07
0.29	619	-2.53655e-07	2.25294e-07
0.29	620	-1.78023e-07	2.06232e-07
0.29	621	-1.40267e-08	2.45509e-07
0.29	622	-3.8595e-08	2.09485e-07
0.29	623	-5.09104e-08	2.19006e-07
0.29	624	-6.81735e-09	2.16196e-07
0.29	625	-1.2757e-07	1.84228e-07
0.29	626	-2.93858e-08	1.68715e-07
0.29	627	-1.82266e-08	1.24983e-07
0.29	628	1.83308e-08	9.36879e-08
0.29	629	-9.28594e-09	1.08661e-07
0.29	630	-4.26884e-08	1.5383e-07
0.29	631	1.48313e-08	1.99459e-07
0.29	632	1.41742e-09	2.14713e-07
0.29	633	-1.50328e-07	1.52123e-07
0.29	634	-1.63466e-07	1.81784e-07
0.29	635	-2.15716e-07	1.52397e-07
0.29	636	-2.12394e-07	1.38819e-07
0.29	637	-2.67556e-07	1.50504e-07
0.29	638	-9.71044e-08	1.78614e-07
0.29	639	-2.87227e-08	1.6642e-07
0.29	640	5.92609e-09	1.70069e-07
0.29	641	5.95447e-08	1.47595e-07
0.29	642	8.90702e-09	1.4958e-07
0.29	643	1.04503e-07	1.41081e-07
0.29	644	-3.09273e-08	1.10058e-07
0.29	645	3.30419e-08	1.22893e-07
0.29	646	9.23008e-08	1.16983e-07
0.29	647	1.77119e-07	1.55954e-07
0.29	648	2.30995e-07	1.85598e-07
0.29	649	3.47595e-07	2.10711e-07
0.29	650	2.8725e-07	2.12936e-07
0.29	651	9.94913e-08	1.76023e-07
0.29	652	6.47558e-08	1.96249e-07
0.29	653	5.4084e-08	1.71602e-07
0.29	654	-1.90772e-08	1.76667e-07
0.29	655	-7.39792e-08	1.53797e-07
0.29	656	-9.82619e-08	1.4341e-07
0.29	657	-3.3414e-08	1.60612e-07
0.29	658	4.34408e-08	2.68563e-07
0.29	659	-7.21833e-08	2.494e-07
0.29	660	-7.19497e-08	2.13978e-07
0.29	661	-1.3356e-07	2.11684e-07
0.29	662	-8.87507e-08	2.0853e-07
0.29	663	-8.77715e-08	2.01285e-07
0.29	664	-1.61975e-07	2.19198e-07
0.29	665	-1.94517e-07	1.82093e-07
0.29	666	-2.93329e-07	1.67005e-07
0.29	667	-3.75878e-07	1.39721e-07
0.29	668	-3.74628e-07	1.21515e-07
0.29	669	-2.72444e-07	1.17007e-07
0.29	670	-2.18265e-07	1.19272e-07
0.29	671	-2.40672e-07	1.75225e-07
0.29	672	-2.19306e-07	1.81933e-07
0.29	673	-3.05641e-07	2.32373e-07
0.29	674	-2.44246e-07	2.38673e-07
0.29	675	-1.29784e-07	2.0986e-07
0.29	676	-1.40779e-07	2.17241e-07
0.29	677	-1.59264e-07	1.69559e-07
0.29	678	-9.95255e-08	1.52852e-07
0.29	679	-7.0655e-08	1.27335e-07
0.29	680	-1.04302e-07	1.01123e-07
0.29	681	-6.38642e-08	1.25569e-07
0.29	682	1.03582e-08	1.52769e-07
0.29	683	-4.43874e-08	1.81039e-07
0.29	684	-1.39647e-07	1.93261e-07
0.29	685	-1.40698e-07	1.74995e-07
0.29	686	-2.46658e-07	1.54353e-07
0.29	687	-3.11228e-07	1.24478e-07
0.29	688	-3.07191e-07	1.25191e-07
0.29	689	-2.5876e-07	1.42172e-07
0.29	690	-7.74983e-08	1.7448e-07
0.29	691	-2.4438e-07	1.94987e-07
0.29	692	-2.08014e-07	1.93181e-07
0.29	693	-1.03985e-07	2.01202e-07
0.29	694	-1.25202e-07	1.84165e-07
0.29	695	-3.0707e-07	2.10839e-07
0.29	696	-2.33365e-07	2.15612e-07
0.29	697	-1.29412e-07	2.04386e-07
0.29	698	-1.87391e-07	2.18731e-07
0.29	699	-2.00121e-07	2.53543e-07
0.29	700	-7.67678e-08	2.38905e-07
0.29	701	-1.47304e-07	2.58679e-07
0.29	702	-7.8761e-08	2.74141e-07
0.29	703	-1.90376e-07	1.80172e-07
0.29	704	-1.51103e-07	2.12753e-07
0.29	705	-2.04278e-08	2.58794e-07
0.29	706	-1.38003e-07	2.21095e-07
0.29	707	-1.23958e-07	2.31394e-07
0.29	708	-1.50075e-07	2.02757e-07
0.29	709	-1.52307e-07	1.72085e-07
0.29	710	-1.79107e-07	1.67572e-07
0.29	711	-2.30865e-07	1.60493e-07
0.29	712	-4.28828e-08	1.65913e-07
0.29	713	-8.94879e-09	1.32388e-07
0.29	714	-1.25346e-07	1.35113e-07
0.29	715	-3.26303e-08	1.64756e-07
0.29	716	-3.13295e-08	1.4927e-07
0.29	717	-5.21422e-08	1.21898e-07
0.29	718	-6.79806e-09	1.03965e-07
0.29	719	-1.04879e-07	1.12483e-07
0.29	720	-1.50664e-07	1.30106e-07
0.29	721	-1.14246e-07	1.24382e-07
0.29	722	-1.4766e-07	1.73923e-07
0.29	723	-1.44356e-07	1.44977e-07
0.29	724	2.53829e-08	1.65229e-07
0.29	725	1.03977e-07	1.61623e-07
0.29	726	1.593e-07	1.17728e-07
0.29	727	1.86501e-07	1.47402e-07
0.29	728	1.99463e-07	1.23185e-07
0.29	729	2.52043e-07	1.45288e-07
0.29	730	1.74548e-07	1.63189e-07
0.29	731	4.85748e-08	1.68405e-07
0.29	732	7.21551e-08	2.26373e-07
0.29	733	9.3556e-08	2.4378e-07
0.29	734	2.1824e-07	2.79135e-07
0.29	735	3.01249e-07	2.78814e-07
0.29	736	1.59131e-07	2.72831e-07
0.29	737	7.18426e-08	2.70103e-07
0.29	738	3.03206e-07	2.86367e-07
0.29	739	1.61075e-07	2.50707e-07
0.29	740	1.91735e-07	2.00786e-07
0.29	741	1.49276e-07	1.51305e-07
0.29	742	6.93789e-08	1.49477e-07
0.29	743	1.12058e-07	1.15441e-07
0.29	744	2.36338e-07	1.60785e-07
0.29	745	4.6317e-07	1.58012e-07
0.29	746	5.03292e-07	2.47776e-07
0.29	747	4.65546e-07	2.62491e-07
0.29	748	3.59928e-07	2.8769e-07
0.29	749	2.41901e-07	2.5152e-07
0.29	750	1.58702e-07	1.88166e-07
0.29	751	2.92291e-08	1.75809e-07
0.29	752	-1.45687e-08	1.51875e-07
0.29	753	-1.46438e-07	1.19725e-07
0.29	754	-4.88331e-08	1.24273e-07
0.29	755	-1.45998e-07	1.67677e-07
0.29	756	-6.63986e-08	1.85553e-07
0.29	757	-1.14818e-08	1.91286e-07
0.29	758	-6.29585e-08	2.21949e-07
0.29	759	-1.12857e-08	2.95351e-07
0.29	760	5.02606e-09	3.44707e-07
0.29	761	2.19115e-07	3.30937e-07
0.29	762	2.69929e-07	3.30068e-07
0.29	763	3.15916e-07	2.99484e-07
0.29	764	2.45152e-07	2.80754e-07
0.29	765	2.01503e-07	2.40397e-07
0.29	766	2.6011e-07	2.25188e-07
0.29	767	1.8206e-07	2.47e-07
0.29	768	2.07418e-07	2.52864e-07
0.29	769	1.04505e-07	2.80161e-07
0.29	770	6.6808e-08	3.10458e-07
0.29	771	6.24098e-08	2.89735e-07
0.29	772	1.32137e-07	3.09476e-07
0.29	773	8.18487e-08	2.79715e-07
0.29	774	5.96397e-08	2.69858e-07
0.29	775	-3.93147e-08	2.81005e-07
0.29	776	3.84497e-08	2.58438e-07
0.29	777	-7.75766e-08	2.34785e-07
0.29	778	-1.7504e-07	2.38474e-07
0.29	779	-2.61074e-07	2.03826e-07
0.29	780	-1.64077e-07	1.88732e-07
0.29	781	-2.1958e-07	2.251e-07
0.29	782	-2.94061e-07	2.40687e-07
0.29	783	-2.87202e-07	2.16118e-07
0.29	784	-2.18494e-07	1.94545e-07
0.29	785	8.07929e-08	1.89245e-07
0.29	786	2.08823e-08	1.6015e-07
0.29	787	-6.21387e-08	1.55385e-07
0.29	788	-1.63909e-07	1.56023e-07
0.29	789	-1.26653e-07	1.70665e-07
0.29	790	-2.06803e-07	1.07674e-07
0.29	791	-2.50672e-07	1.50476e-07
0.29	792	-2.52674e-07	1.48643e-07
0.29	793	-3.73515e-07	1.66242e-07
0.29	794	-3.05896e-07	1.91979e-07
0.29	795	-2.51706e-07	1.95989e-07
0.29	796	-1.74013e-07	1.72353e-07
0.29	797	-1.2404e-07	1.43362e-07
0.29	798	-1.69536e-07	1.28964e-07
0.29	799	-2.37289e-07	1.64426e-07
0.29	800	-2.23639e-07	1.74748e-07
0.29	801	-3.70918e-07	1.5085e-07
0.29	802	-4.29028e-07	1.56685e-07
0.29	803	-3.4877e-07	1.90911e-07
0.29	804	-2.49056e-07	1.55799e-07
0.29	805	-2.29568e-07	1.73827e-07
0.29	806	-1.96292e-07	1.65963e-07
0.29	807	-6.78269e-08	1.68641e-07
0.29	808	-5.09665e-08	1.81681e-07
0.29	809	-1.78742e-07	1.40407e-07
0.29	810	-1.18487e-07	1.74893e-07
0.29	811	-2.97841e-08	1.26957e-07
0.29	812	-1.10914e-07	1.45784e-07
0.29	813	-2.36047e-07	1.78227e-07
0.29	814	-2.26245e-07	1.82152e-07
0.29	815	-2.08372e-07	2.01112e-07
0.29	816	-2.8626e-07	2.04862e-07
0.29	817	-1.59022e-07	1.76287e-07
0.29	818	-2.25173e-07	1.46887e-07
0.29	819	-1.56099e-07	1.3094e-07
0.29	820	-2.67378e-07	1.7354e-07
0.29	821	-2.84305e-07	1.82796e-07
0.29	822	-3.02184e-07	1.65797e-07
0.29	823	-2.89087e-07	1.85113e-07
0.29	824	-3.55294e-07	1.43722e-07
0.29	825	-2.45673e-07	1.51722e-07
0.29	826	-1.89456e-07	1.58359e-07
0.29	827	-2.34222e-07	1.75736e-07
0.29	828	-2.88109e-07	1.55716e-07
0.29	829	-2.62208e-07	1.4631e-07
0.29	830	-3.05876e-07	1.77723e-07
0.29	831	-2.88708e-07	2.2935e-07
0.29	832	-2.46345e-07	2.6332e-07
0.29	833	-1.41373e-07	3.22537e-07
0.29	834	8.84781e-08	2.55789e-07
0.29	835	-7.86537e-08	2.58605e-07
0.29	836	-1.69437e-07	2.7229e-07
0.29	837	-3.59224e-07	2.88332e-07
0.29	838	-2.63194e-07	2.692e-07
0.29	839	-3.43493e-07	3.25209e-07
0.29	840	-2.8957e-07	3.2169e-07
0.29	841	-3.29557e-07	3.01277e-07
0.29	842	-5.10907e-07	2.8873e-07
0.29	843	-4.39549e-07	3.11145e-07
0.29	844	-4.03967e-07	3.40002e-07
0.29	845	-3.15954e-07	2.90394e-07
0.29	846	-2.36232e-07	2.89497e-07
0.29	847	-1.2814e-07	2.79078e-07
0.29	848	1.58117e-08	2.66763e-07
0.29	849	-8.58932e-08	2.31325e-07
0.29	850	-1.18774e-07	1.68416e-07
0.29	851	-9.89814e-08	1.3579e-07
0.29	852	-9.0988e-08	1.3174e-07
0.29	853	-8.36834e-08	1.68796e-07
0.29	854	-8.97211e-08	1.94479e-07
0.29	855	-7.95203e-08	1.77406e-07
0.29	856	-1.18251e-07	2.16819e-07
0.29	857	-2.89623e-08	1.72016e-07
0.29	858	-7.12907e-08	2.03551e-07
0.29	859	-1.07911e-07	2.16038e-07
0.29	860	-1.40607e-07	2.24893e-07
0.29	861	-1.67799e-07	2.26118e-07
0.29	862	-2.15669e-07	2.59811e-07
0.29	863	-1.85914e-07	2.29751e-07
0.29	864	-3.59064e-07	2.19578e-07
0.29	865	-3.58972e-07	1.93362e-07
0.29	866	-3.42781e-07	1.83585e-07
0.29	867	-3.84289e-07	1.93021e-07
0.29	868	-3.47742e-07	1.96162e-07
0.29	869	-2.78353e-07	1.44214e-07
0.29	870	-2.87687e-07	1.56064e-07
0.29	871	-4.80509e-07	1.53324e-07
0.29	872	-3.43068e-07	1.77359e-07
0.29	873	-2.53185e-07	1.65275e-07
0.29	874	-1.14061e-07	1.83527e-07
0.29	875	-2.00248e-07	2.10637e-07
0.29	876	-2.07211e-07	1.71923e-07
0.29	877	-2.49183e-07	1.49635e-07
0.29	878	-2.23067e-07	1.05646e-07
0.29	879	-2.24684e-07	1.11234e-07
0.29	880	-1.38006e-07	1.77547e-07
0.29	881	-2.01249e-07	1.93511e-07
0.29	882	-1.80976e-07	1.88427e-07
0.29	883	-2.80116e-07	1.9884e-07
0.29	884	-2.63828e-07	1.56976e-07
0.29	885	-2.7416e-07	1.61346e-07
0.29	886	-1.7025e-07	1.75417e-07
0.29	887	-1.50579e-07	1.9738e-07
0.29	888	-1.63302e-07	1.81045e-07
0.29	889	-1.93978e-07	1.58719e-07
0.29	890	-1.82224e-07	2.02151e-07
0.29	891	-1.20486e-07	2.03245e-07
0.29	892	3.29485e-08	2.01676e-07
0.29	893	-5.94424e-08	2.04074e-07
0.29	894	-6.5973e-08	2.03276e-07
0.29	895	-1.15214e-07	1.81517e-07
0.29	896	-8.48919e-09	1.62197e-07
0.29	897	-6.2395e-09	1.51577e-07
0.29	898	-4.94018e-08	1.71248e-07
0.29	899	-1.61801e-07	1.90054e-07
0.29	900	9.36559e-09	2.95929e-07
0.29	901	6.32975e-08	2.70727e-07
0.29	902	2.09389e-07	2.84287e-07
0.29	903	3.1364e-07	2.31258e-07
0.29	904	3.25525e-07	2.45343e-07
0.29	905	3.36961e-07	2.54632e-07
0.29	906	2.22589e-07	2.44178e-07
0.29	907	1.77136e-07	1.89032e-07
0.29	908	1.5803e-07	2.09105e-07
0.29	909	-6.10116e-08	2.76961e-07
0.29	910	-1.26194e-07	2.02764e-07
0.29	911	-9.23226e-08	2.26422e-07
0.29	912	-1.96475e-08	2.46043e-07
0.29	913	-3.04673e-08	2.58894e-07
0.29	914	1.16206e-07	2.34193e-07
0.29	915	1.64487e-07	1.81811e-07
0.29	916	2.21033e-07	1.96268e-07
0.29	917	1.00526e-07	2.25869e-07
0.29	918	1.02471e-07	2.52408e-07
0.29	919	1.89835e-07	2.31814e-07
0.29	920	1.78093e-07	2.43303e-07
0.29	921	2.68209e-07	2.56089e-07
0.29	922	3.20891e-07	2.30501e-07
0.29	923	2.22337e-07	2.17557e-07
0.29	924	1.63598e-07	2.0943e-07
0.29	925	2.90082e-07	2.60735e-07
0.29	926	2.59667e-07	2.84157e-07
0.29	927	3.19065e-07	2.7541e-07
0.29	928	1.66819e-07	2.40555e-07
0.29	929	1.37672e-07	1.81037e-07
0.29	930	1.36938e-07	1.64844e-07
0.29	931	2.06607e-07	1.88566e-07
0.29	932	1.8149e-07	2.01044e-07
0.29	933	2.9615e-07	1.91636e-07
0.29	934	2.79955e-07	1.61116e-07
0.29	935	3.11428e-07	1.46235e-07
0.29	936	2.94835e-07	1.39235e-07
0.29	937	2.42118e-07	1.86364e-07
0.29	938	1.06375e-07	1.9035e-07
0.29	939	8.95567e-08	1.89384e-07
0.29	940	1.57546e-07	1.73532e-07
0.29	941	2.41841e-07	1.70367e-07
0.29	942	1.52169e-07	2.08675e-07
0.29	943	1.26844e-07	1.94754e-07
0.29	944	1.13556e-07	1.9306e-07
0.29	945	5.61134e-08	2.18529e-07
0.29	946	9.15016e-08	2.22234e-07
0.29	947	-6.37166e-08	1.9033e-07
0.29	948	-5.13413e-08	1.89469e-07
0.29	949	1.16718e-08	1.75035e-07
0.29	950	-7.49452e-08	1.52839e-07
0.29	951	-2.08871e-07	1.70063e-07
0.29	952	-2.15884e-07	1.60911e-07
0.29	953	3.8394e-09	2.18151e-07
0.29	954	4.06494e-08	2.10502e-07
0.29	955	-9.24721e-08	1.91433e-07
0.29	956	-1.72591e-07	1.98347e-07
0.29	957	-1.89742e-07	1.73738e-07
0.29	958	-3.14554e-07	1.80148e-07
0.29	959	-3.55483e-07	1.67266e-07
0.29	960	-3.83417e-07	1.80793e-07
0.29	961	-3.62679e-07	2.30169e-07
0.29	962	-3.50116e-07	2.50465e-07
0.29	963	-3.34076e-07	2.50213e-07
0.29	964	-3.48285e-07	2.5061e-07
0.29	965	-3.00085e-07	2.2267e-07
0.29	966	-2.86459e-07	2.35465e-07
0.29	967	-1.38949e-07	2.28783e-07
0.29	968	9.79215e-08	1.71088e-07
0.29	969	4.34225e-08	1.4856e-07
0.29	970	6.88589e-08	1.49192e-07
0.29	971	9.25074e-09	1.42055e-07
0.29	972	3.03271e-08	1.37624e-07
0.29	973	1.63184e-07	1.46696e-07
0.29	974	3.43538e-07	1.5624e-07
0.29	975	2.9021e-07	1.97598e-07
0.29	976	3.10177e-07	2.09096e-07
0.29	977	3.51537e-07	2.17035e-07
0.29	978	3.46577e-07	1.98321e-07
0.29	979	3.10439e-07	1.81443e-07
0.29	980	8.07238e-08	1.43752e-07
0.29	981	1.32848e-07	1.09365e-07
0.29	982	1.50236e-07	1.21893e-07
0.29	983	2.53168e-07	1.5798e-07
0.29	984	2.40949e-07	2.18322e-07
0.29	985	2.3359e-07	2.01007e-07
0.29	986	3.58174e-07	2.57059e-07
0.29	987	4.63314e-07	2.53098e-07
0.29	988	5.39421e-07	2.53297e-07
0.29	989	5.33443e-07	2.61661e-07
0.29	990	5.47154e-07	2.66959e-07
0.29	991	5.22355e-07	2.21616e-07
0.29	992	5.24694e-07	2.30947e-07
0.29	993	5.25079e-07	1.9936e-07
0.29	994	4.04897e-07	2.90811e-07
0.29	995	2.61743e-07	3.14594e-07
0.29	996	3.15735e-07	3.40594e-07
0.29	997	3.82771e-07	2.98761e-07
0.29	998	4.38372e-07	2.63453e-07
0.29	999	2.54912e-07	2.51549e-07
0.29	1000	2.22937e-07	2.21158e-07
0.29	1001	2.21622e-07	2.25073e-07
0.29	1002	3.17621e-07	2.58461e-07
0.29	1003	2.94836e-07	2.781e-07
0.29	1004	1.18047e-07	2.5852e-07
0.29	1005	1.06769e-07	2.43978e-07
0.29	1006	2.73936e-07	2.2213e-07
0.29	1007	2.51601e-07	2.07174e-07
0.29	1008	3.72626e-07	2.05586e-07
0.29	1009	3.99038e-07	1.81479e-07
0.29	1010	3.09484e-07	1.94961e-07
0.29	1011	2.8013e-07	1.99322e-07
0.29	1012	2.77021e-07	2.19329e-07
0.29	1013	5.42081e-07	2.50483e-07
0.29	1014	4.65329e-07	2.46602e-07
0.29	1015	4.70015e-07	2.33169e-07
0.29	1016	4.12988e-07	2.75847e-07
0.29	1017	5.56168e-07	3.04038e-07
0.29	1018	6.5693e-07	2.95397e-07
0.29	1019	5.55114e-07	2.70111e-07
0.29	1020	6.88562e-07	2.78733e-07
0.29	1021	8.07331e-07	2.83361e-07
0.29	1022	8.32016e-07	3.21902e-07
0.29	1023	9.60267e-07	2.98e-07
0.29	1024	8.04374e-07	3.40034e-07

## Sheet: 8x512_dist
eta_e	Error	F[eta_e]
0.847335	0.0164006	0.00078125
0.852544	0.0177019	0.0015625
0.866075	0.0197664	0.00234375
0.891546	0.0210151	0.003125
0.913999	0.0214027	0.00390625
0.914795	0.0213912	0.0046875
0.928198	0.0213231	0.00546875
0.929296	0.0214012	0.00625
0.934012	0.0217758	0.00703125
0.947146	0.0224361	0.0078125
0.957472	0.0231282	0.00859375
0.967498	0.0239104	0.009375
0.972924	0.0245408	0.0101563
0.986723	0.0250841	0.0109375
0.989143	0.0253589	0.0117188
1.00378	0.0253726	0.0125
1.00782	0.0252016	0.0132812
1.02788	0.0248493	0.0140625
1.03143	0.0242347	0.0148437
1.03963	0.0234395	0.015625
1.04517	0.0225292	0.0164063
1.04915	0.0216191	0.0171875
1.05476	0.0207235	0.0179687
1.05943	0.0197208	0.01875
1.06482	0.0188126	0.0195312
1.07067	0.0180542	0.0203125
1.07503	0.0173415	0.0210938
1.07513	0.0167225	0.021875
1.07808	0.0161062	0.0226562
1.08062	0.0155485	0.0234375
1.08488	0.0150708	0.0242188
1.08924	0.0146293	0.025
1.09587	0.014228	0.0257812
1.09655	0.0138441	0.0265625
1.09749	0.0134868	0.0273438
1.10537	0.0131778	0.028125
1.10677	0.0128764	0.0289063
1.10828	0.0126284	0.0296875
1.11001	0.012417	0.0304687
1.11139	0.0121554	0.03125
1.11321	0.0119496	0.0320312
1.11678	0.0117794	0.0328125
1.11739	0.0116226	0.0335937
1.11951	0.01146	0.034375
1.11996	0.0112682	0.0351562
1.12099	0.0111251	0.0359375
1.12172	0.0110119	0.0367188
1.12289	0.0109083	0.0375
1.12375	0.0108122	0.0382813
1.12536	0.01074	0.0390625
1.12582	0.0106531	0.0398437
1.12973	0.0105867	0.040625
1.12999	0.0105264	0.0414062
1.13227	0.0104587	0.0421875
1.13318	0.0103865	0.0429688
1.13356	0.0103516	0.04375
1.1356	0.0103015	0.0445313
1.13984	0.0102454	0.0453125
1.14026	0.0102109	0.0460938
1.14405	0.0101529	0.046875
1.14605	0.0101125	0.0476562
1.1472	0.0100952	0.0484375
1.14762	0.0100903	0.0492187
1.1483	0.0100692	0.05
1.15286	0.0100563	0.0507812
1.15427	0.0100336	0.0515625
1.15549	0.0100105	0.0523438
1.15627	0.0099877	0.053125
1.15723	0.00997983	0.0539063
1.15731	0.00995706	0.0546875
1.15835	0.00992872	0.0554687
1.15849	0.00991532	0.05625
1.15945	0.00990526	0.0570312
1.16104	0.00989325	0.0578125
1.16236	0.00987634	0.0585938
1.16379	0.00987635	0.059375
1.1642	0.00985967	0.0601563
1.16615	0.00986769	0.0609375
1.16719	0.00985739	0.0617188
1.16867	0.00984635	0.0625
1.16923	0.00983875	0.0632812
1.17023	0.00982132	0.0640625
1.17029	0.00980878	0.0648438
1.17079	0.00979721	0.065625
1.17153	0.00978633	0.0664062
1.17427	0.00979719	0.0671875
1.1758	0.00978712	0.0679687
1.17664	0.00978983	0.06875
1.17698	0.00977007	0.0695313
1.17728	0.00975911	0.0703125
1.17797	0.0097504	0.0710937
1.17942	0.00974114	0.071875
1.17988	0.00973633	0.0726563
1.18173	0.00973526	0.0734375
1.1834	0.00972835	0.0742188
1.18521	0.00973704	0.075
1.18605	0.00974271	0.0757812
1.18698	0.00973256	0.0765625
1.18825	0.00973038	0.0773438
1.18864	0.00971654	0.078125
1.19199	0.00970671	0.0789062
1.19306	0.00969741	0.0796875
1.19462	0.00967052	0.0804688
1.19625	0.00965775	0.08125
1.19792	0.0096617	0.0820312
1.19933	0.0096568	0.0828125
1.20137	0.00964323	0.0835937
1.20317	0.00965619	0.084375
1.20507	0.00966215	0.0851563
1.20614	0.00965716	0.0859375
1.20706	0.00966342	0.0867187
1.20819	0.00966177	0.0875
1.20933	0.0096488	0.0882813
1.21107	0.00963338	0.0890625
1.21192	0.00963129	0.0898438
1.21245	0.00963075	0.090625
1.21275	0.00962321	0.0914062
1.21377	0.00962159	0.0921875
1.21415	0.00961714	0.0929688
1.21577	0.00961076	0.09375
1.21605	0.00960507	0.0945312
1.21652	0.00961106	0.0953125
1.21718	0.00960027	0.0960938
1.21908	0.00960347	0.096875
1.22031	0.00961409	0.0976562
1.22068	0.00961287	0.0984375
1.22181	0.00960805	0.0992187
1.22239	0.00961009	0.1
1.2241	0.00961597	0.100781
1.2249	0.00962932	0.101562
1.2262	0.00963324	0.102344
1.2271	0.00963831	0.103125
1.22794	0.00964898	0.103906
1.22808	0.00965482	0.104688
1.22887	0.00967662	0.105469
1.23	0.00968021	0.10625
1.23043	0.0096794	0.107031
1.23062	0.00970273	0.107813
1.23178	0.0097277	0.108594
1.23219	0.00974103	0.109375
1.23306	0.00976338	0.110156
1.23404	0.00978294	0.110937
1.23505	0.00979739	0.111719
1.23811	0.00980881	0.1125
1.23929	0.00981959	0.113281
1.24033	0.00984286	0.114062
1.24309	0.00986233	0.114844
1.244	0.00988994	0.115625
1.24449	0.00992797	0.116406
1.24517	0.00994633	0.117188
1.24572	0.00998041	0.117969
1.24624	0.00999891	0.11875
1.24654	0.010025	0.119531
1.247	0.0100463	0.120313
1.2472	0.0100761	0.121094
1.24737	0.0101182	0.121875
1.24778	0.0101512	0.122656
1.24817	0.0101925	0.123438
1.24833	0.0102205	0.124219
1.25006	0.0102418	0.125
1.25023	0.0102687	0.125781
1.25223	0.0102893	0.126562
1.25257	0.010319	0.127344
1.25545	0.0103499	0.128125
1.25634	0.0103732	0.128906
1.25729	0.0104124	0.129688
1.25827	0.0104593	0.130469
1.26078	0.0105008	0.13125
1.26154	0.0105309	0.132031
1.26179	0.0105642	0.132812
1.26284	0.0105975	0.133594
1.26425	0.0106333	0.134375
1.26467	0.0106757	0.135156
1.26557	0.0107184	0.135937
1.26579	0.0107439	0.136719
1.26668	0.0107677	0.1375
1.267	0.0108072	0.138281
1.26733	0.0108279	0.139063
1.26831	0.0108694	0.139844
1.26995	0.0109004	0.140625
1.27005	0.010926	0.141406
1.2703	0.0109464	0.142187
1.27125	0.0109757	0.142969
1.27173	0.0109964	0.14375
1.2727	0.0110164	0.144531
1.27562	0.0110447	0.145313
1.27745	0.011076	0.146094
1.27824	0.011102	0.146875
1.27942	0.0111292	0.147656
1.28036	0.0111517	0.148438
1.28186	0.0111835	0.149219
1.28251	0.0112146	0.15
1.28285	0.0112431	0.150781
1.28372	0.0112655	0.151562
1.28539	0.011285	0.152344
1.28621	0.0113103	0.153125
1.28758	0.011329	0.153906
1.28777	0.0113474	0.154688
1.28919	0.0113753	0.155469
1.29028	0.0113957	0.15625
1.29112	0.0114223	0.157031
1.29165	0.0114354	0.157812
1.29366	0.0114616	0.158594
1.29486	0.011483	0.159375
1.2949	0.0115127	0.160156
1.29603	0.0115278	0.160938
1.2963	0.0115377	0.161719
1.29688	0.0115567	0.1625
1.29773	0.0115703	0.163281
1.29797	0.0115944	0.164062
1.29827	0.0116226	0.164844
1.29953	0.0116394	0.165625
1.30093	0.0116636	0.166406
1.30295	0.011695	0.167187
1.30428	0.0117116	0.167969
1.30457	0.011728	0.16875
1.30488	0.0117565	0.169531
1.30565	0.0117793	0.170313
1.30662	0.0118108	0.171094
1.30761	0.0118335	0.171875
1.30803	0.0118538	0.172656
1.30886	0.0118809	0.173437
1.31063	0.0119005	0.174219
1.31127	0.0119247	0.175
1.31279	0.0119388	0.175781
1.31421	0.0119575	0.176563
1.3147	0.0119804	0.177344
1.31671	0.0120029	0.178125
1.31757	0.0120309	0.178906
1.31851	0.0120532	0.179688
1.32028	0.012075	0.180469
1.32156	0.0121088	0.18125
1.32308	0.0121313	0.182031
1.32376	0.0121639	0.182812
1.32427	0.0121845	0.183594
1.32555	0.0122127	0.184375
1.32644	0.0122388	0.185156
1.32663	0.0122704	0.185938
1.3275	0.0122953	0.186719
1.32792	0.0123203	0.1875
1.32912	0.0123429	0.188281
1.32932	0.0123654	0.189062
1.33035	0.0123915	0.189844
1.33155	0.0124267	0.190625
1.33373	0.0124471	0.191406
1.33471	0.0124732	0.192188
1.33513	0.0124926	0.192969
1.33567	0.0125133	0.19375
1.33596	0.0125344	0.194531
1.33636	0.0125466	0.195312
1.33739	0.0125604	0.196094
1.338	0.0125945	0.196875
1.34002	0.0126249	0.197656
1.34102	0.0126364	0.198437
1.34204	0.0126646	0.199219
1.34327	0.0126867	0.2
1.34447	0.0127102	0.200781
1.34503	0.0127307	0.201563
1.34557	0.0127684	0.202344
1.34575	0.0127906	0.203125
1.3477	0.0128175	0.203906
1.34909	0.012841	0.204687
1.34923	0.0128588	0.205469
1.35021	0.0128616	0.20625
1.35067	0.0128757	0.207031
1.3529	0.0129002	0.207813
1.35318	0.0129306	0.208594
1.35421	0.0129475	0.209375
1.35453	0.0129734	0.210156
1.35529	0.0129982	0.210938
1.35603	0.0130182	0.211719
1.35684	0.0130297	0.2125
1.35865	0.0130568	0.213281
1.3595	0.0130789	0.214062
1.35975	0.0130926	0.214844
1.35994	0.0131263	0.215625
1.36057	0.0131468	0.216406
1.36162	0.0131682	0.217188
1.36272	0.013184	0.217969
1.36331	0.0132132	0.21875
1.36353	0.013243	0.219531
1.36503	0.0132734	0.220312
1.36554	0.0132924	0.221094
1.36605	0.0133126	0.221875
1.36877	0.0133313	0.222656
1.36985	0.0133525	0.223438
1.37098	0.0133682	0.224219
1.37121	0.0133733	0.225
1.37235	0.0133887	0.225781
1.37273	0.0134106	0.226562
1.37436	0.0134323	0.227344
1.375	0.0134467	0.228125
1.37634	0.01347	0.228906
1.37736	0.0134837	0.229687
1.3785	0.0135083	0.230469
1.37977	0.0135259	0.23125
1.38118	0.0135506	0.232031
1.38195	0.0135734	0.232813
1.38244	0.013589	0.233594
1.38357	0.0136208	0.234375
1.38486	0.0136368	0.235156
1.38546	0.0136505	0.235937
1.38768	0.0136721	0.236719
1.38886	0.0136962	0.2375
1.38959	0.0137185	0.238281
1.39022	0.0137446	0.239063
1.39187	0.0137601	0.239844
1.39236	0.0137819	0.240625
1.39536	0.0138033	0.241406
1.3966	0.0138211	0.242188
1.39696	0.0138497	0.242969
1.39813	0.0138511	0.24375
1.3983	0.0138608	0.244531
1.39886	0.0138688	0.245312
1.40048	0.0138943	0.246094
1.40136	0.0139116	0.246875
1.40242	0.0139241	0.247656
1.40271	0.0139376	0.248438
1.40317	0.0139636	0.249219
1.40382	0.0139767	0.25
1.40434	0.0139903	0.250781
1.40489	0.0139948	0.251563
1.40569	0.0140048	0.252344
1.40679	0.0140092	0.253125
1.40783	0.0140264	0.253906
1.40939	0.0140345	0.254688
1.40952	0.0140429	0.255469
1.41029	0.0140523	0.25625
1.41435	0.0140604	0.257031
1.4154	0.0140655	0.257812
1.4181	0.0140736	0.258594
1.41894	0.0140902	0.259375
1.41926	0.0140946	0.260156
1.42077	0.0141034	0.260937
1.42308	0.0141178	0.261719
1.4254	0.0141245	0.2625
1.42646	0.0141329	0.263281
1.42687	0.0141322	0.264062
1.42788	0.0141394	0.264844
1.42796	0.0141494	0.265625
1.42955	0.0141458	0.266406
1.43032	0.0141473	0.267188
1.43268	0.0141501	0.267969
1.43304	0.0141609	0.26875
1.43388	0.0141558	0.269531
1.43414	0.0141587	0.270313
1.4343	0.0141597	0.271094
1.43525	0.0141591	0.271875
1.43553	0.0141525	0.272656
1.43608	0.014156	0.273438
1.43657	0.0141646	0.274219
1.43736	0.0141732	0.275
1.43893	0.0141853	0.275781
1.4396	0.014183	0.276562
1.43979	0.0141766	0.277344
1.44029	0.0141886	0.278125
1.4408	0.0141898	0.278906
1.4418	0.01418	0.279687
1.44244	0.0141934	0.280469
1.4425	0.014198	0.28125
1.44312	0.0141969	0.282031
1.44386	0.014201	0.282813
1.44457	0.0141951	0.283594
1.44609	0.0142015	0.284375
1.44672	0.0141987	0.285156
1.44744	0.0142121	0.285938
1.44812	0.0142108	0.286719
1.44853	0.0142099	0.2875
1.44966	0.014216	0.288281
1.45069	0.0142204	0.289062
1.4517	0.0142182	0.289844
1.45393	0.0142278	0.290625
1.45438	0.0142293	0.291406
1.45563	0.0142264	0.292187
1.45616	0.0142211	0.292969
1.45877	0.0142244	0.29375
1.45916	0.0142262	0.294531
1.46075	0.014226	0.295312
1.46137	0.0142282	0.296094
1.46325	0.0142322	0.296875
1.46368	0.0142473	0.297656
1.46389	0.0142451	0.298438
1.46443	0.0142595	0.299219
1.46538	0.0142667	0.3
1.46559	0.0142725	0.300781
1.4668	0.0142773	0.301563
1.4677	0.0142796	0.302344
1.46898	0.0142764	0.303125
1.4705	0.0142852	0.303906
1.47264	0.0142811	0.304688
1.47289	0.0142759	0.305469
1.47418	0.0142756	0.30625
1.47498	0.01429	0.307031
1.47744	0.0142876	0.307812
1.47859	0.0142925	0.308594
1.47995	0.0142865	0.309375
1.48017	0.0142938	0.310156
1.48115	0.0142976	0.310937
1.48159	0.0142936	0.311719
1.48266	0.0142923	0.3125
1.48298	0.0142921	0.313281
1.4835	0.0142894	0.314063
1.48418	0.0142912	0.314844
1.48463	0.0142931	0.315625
1.48598	0.0142878	0.316406
1.48694	0.0142898	0.317188
1.48757	0.0142987	0.317969
1.48934	0.0143049	0.31875
1.49053	0.0142955	0.319531
1.491	0.0142925	0.320312
1.49218	0.014285	0.321094
1.49319	0.014288	0.321875
1.4938	0.0142881	0.322656
1.49427	0.0142949	0.323437
1.4953	0.0142952	0.324219
1.49546	0.0142897	0.325
1.49585	0.014286	0.325781
1.49763	0.0142883	0.326562
1.49842	0.0142865	0.327344
1.50079	0.0142949	0.328125
1.50199	0.0142933	0.328906
1.50373	0.0142862	0.329688
1.50397	0.0142866	0.330469
1.50465	0.0142719	0.33125
1.50653	0.0142737	0.332031
1.50687	0.0142681	0.332813
1.50775	0.0142635	0.333594
1.50806	0.0142626	0.334375
1.50895	0.0142745	0.335156
1.50904	0.0142858	0.335938
1.51045	0.0142774	0.336719
1.51109	0.0142663	0.3375
1.51168	0.014264	0.338281
1.51255	0.0142778	0.339062
1.51516	0.0142817	0.339844
1.51708	0.0142766	0.340625
1.51762	0.0142722	0.341406
1.51775	0.0142677	0.342187
1.51785	0.0142677	0.342969
1.51886	0.0142556	0.34375
1.51995	0.014247	0.344531
1.52093	0.0142439	0.345313
1.52137	0.0142343	0.346094
1.52256	0.0142209	0.346875
1.52383	0.0142151	0.347656
1.52476	0.014204	0.348438
1.52515	0.0141857	0.349219
1.52516	0.0141731	0.35
1.52589	0.0141714	0.350781
1.52754	0.0141639	0.351562
1.5279	0.014153	0.352344
1.52838	0.0141419	0.353125
1.5292	0.0141326	0.353906
1.53142	0.0141117	0.354687
1.53223	0.014103	0.355469
1.53323	0.0140928	0.35625
1.5348	0.0140829	0.357031
1.53529	0.014066	0.357812
1.53604	0.0140616	0.358594
1.53657	0.0140531	0.359375
1.53684	0.0140494	0.360156
1.53726	0.0140454	0.360938
1.53833	0.0140396	0.361719
1.53922	0.0140333	0.3625
1.5401	0.0140217	0.363281
1.54047	0.0140151	0.364063
1.54102	0.0140097	0.364844
1.54136	0.0139993	0.365625
1.54154	0.0139995	0.366406
1.54192	0.0139953	0.367188
1.54255	0.0139848	0.367969
1.54337	0.0139572	0.36875
1.54425	0.0139302	0.369531
1.54464	0.0139171	0.370312
1.54524	0.0139187	0.371094
1.54542	0.013917	0.371875
1.54635	0.0138982	0.372656
1.54703	0.013887	0.373437
1.54816	0.0138733	0.374219
1.54923	0.0138586	0.375
1.54941	0.013848	0.375781
1.54988	0.0138374	0.376563
1.55056	0.0138237	0.377344
1.55337	0.0138067	0.378125
1.55432	0.0137888	0.378906
1.55528	0.0137826	0.379688
1.55595	0.013764	0.380469
1.5566	0.0137449	0.38125
1.55793	0.0137269	0.382031
1.55887	0.0137142	0.382812
1.56058	0.0136931	0.383594
1.56168	0.0136805	0.384375
1.56236	0.0136729	0.385156
1.56325	0.0136521	0.385937
1.56558	0.0136299	0.386719
1.56629	0.0136217	0.3875
1.56681	0.0136116	0.388281
1.56752	0.0135959	0.389062
1.56759	0.0135847	0.389844
1.56834	0.0135792	0.390625
1.5689	0.0135686	0.391406
1.57028	0.0135597	0.392188
1.57085	0.0135537	0.392969
1.5712	0.013545	0.39375
1.57183	0.0135248	0.394531
1.57445	0.0135062	0.395313
1.57567	0.0134958	0.396094
1.57602	0.0134887	0.396875
1.5765	0.0134571	0.397656
1.57762	0.0134375	0.398438
1.57882	0.013418	0.399219
1.57994	0.0134035	0.4
1.58044	0.0133828	0.400781
1.58212	0.0133521	0.401562
1.58278	0.0133334	0.402344
1.58318	0.0133173	0.403125
1.58462	0.0133003	0.403906
1.58587	0.0132745	0.404687
1.58695	0.0132741	0.405469
1.58976	0.0132532	0.40625
1.59012	0.0132341	0.407031
1.59274	0.0132179	0.407813
1.59285	0.0132018	0.408594
1.59414	0.0131766	0.409375
1.59481	0.0131667	0.410156
1.59545	0.0131434	0.410938
1.59665	0.0131223	0.411719
1.59751	0.0131108	0.4125
1.59802	0.013093	0.413281
1.59818	0.013071	0.414062
1.59879	0.0130513	0.414844
1.59909	0.0130317	0.415625
1.60017	0.0130156	0.416406
1.60032	0.0130001	0.417187
1.60084	0.0129852	0.417969
1.60189	0.0129705	0.41875
1.60218	0.0129564	0.419531
1.60244	0.0129345	0.420312
1.60322	0.0129154	0.421094
1.60355	0.0128997	0.421875
1.60507	0.0128769	0.422656
1.60553	0.0128719	0.423438
1.60582	0.0128581	0.424219
1.60644	0.0128514	0.425
1.60742	0.0128483	0.425781
1.60809	0.0128284	0.426563
1.60853	0.0128165	0.427344
1.6095	0.0128013	0.428125
1.61047	0.0127837	0.428906
1.61097	0.012769	0.429688
1.61158	0.0127592	0.430469
1.6118	0.0127391	0.43125
1.61248	0.0127307	0.432031
1.61458	0.0127154	0.432812
1.61512	0.0127008	0.433594
1.61554	0.0126838	0.434375
1.6165	0.0126646	0.435156
1.61681	0.0126475	0.435937
1.6174	0.0126327	0.436719
1.61742	0.0126276	0.4375
1.61797	0.0126108	0.438281
1.61852	0.0126014	0.439063
1.62082	0.0125932	0.439844
1.62139	0.0125877	0.440625
1.62253	0.0125729	0.441406
1.62256	0.0125746	0.442188
1.62329	0.0125667	0.442969
1.62398	0.0125654	0.44375
1.62451	0.0125525	0.444531
1.62653	0.0125521	0.445312
1.62801	0.0125423	0.446094
1.62932	0.0125381	0.446875
1.62988	0.0125317	0.447656
1.63073	0.0125192	0.448437
1.63145	0.0125216	0.449219
1.632	0.0125158	0.45
1.63261	0.0125233	0.450781
1.63272	0.0125111	0.451562
1.63394	0.0125098	0.452344
1.6341	0.012503	0.453125
1.63456	0.0125155	0.453906
1.63537	0.0125117	0.454688
1.63595	0.0125015	0.455469
1.63679	0.0124997	0.45625
1.63875	0.0124839	0.457031
1.63982	0.0124748	0.457813
1.64026	0.0124662	0.458594
1.64078	0.0124537	0.459375
1.64195	0.0124442	0.460156
1.64218	0.012443	0.460938
1.643	0.0124466	0.461719
1.64413	0.0124437	0.4625
1.64502	0.0124349	0.463281
1.64635	0.0124277	0.464062
1.64723	0.0124334	0.464844
1.64734	0.0124292	0.465625
1.64804	0.0124275	0.466406
1.64847	0.0124176	0.467187
1.64959	0.0124211	0.467969
1.65196	0.0124121	0.46875
1.65249	0.012408	0.469531
1.65286	0.0124012	0.470313
1.65326	0.0123963	0.471094
1.65376	0.0123948	0.471875
1.65397	0.012393	0.472656
1.65567	0.012385	0.473438
1.65646	0.0123932	0.474219
1.65729	0.0123803	0.475
1.65802	0.0123899	0.475781
1.65891	0.0123892	0.476562
1.6593	0.012398	0.477344
1.65953	0.0123864	0.478125
1.66043	0.0123897	0.478906
1.66078	0.0123866	0.479687
1.66172	0.0123747	0.480469
1.66213	0.0123819	0.48125
1.66243	0.0123825	0.482031
1.66334	0.0123801	0.482812
1.66356	0.012374	0.483594
1.66445	0.012376	0.484375
1.66521	0.0123737	0.485156
1.66563	0.0123747	0.485938
1.66614	0.0123736	0.486719
1.66708	0.0123766	0.4875
1.66824	0.0123861	0.488281
1.66974	0.0123896	0.489063
1.67006	0.0123903	0.489844
1.67007	0.0123885	0.490625
1.67102	0.0123896	0.491406
1.67124	0.0123914	0.492188
1.67167	0.0123951	0.492969
1.67239	0.0124029	0.49375
1.67494	0.0124011	0.494531
1.67584	0.0124009	0.495312
1.67626	0.0123914	0.496094
1.67737	0.0123919	0.496875
1.67746	0.0123887	0.497656
1.67767	0.0123849	0.498437
1.67808	0.0123898	0.499219
1.6784	0.0123952	0.5
1.6791	0.0123985	0.500781
1.6793	0.0124025	0.501563
1.67977	0.0124024	0.502344
1.68032	0.0124142	0.503125
1.68164	0.0124274	0.503906
1.68234	0.0124302	0.504687
1.68381	0.0124462	0.505469
1.68438	0.012449	0.50625
1.68524	0.012452	0.507031
1.68552	0.0124627	0.507812
1.68651	0.0124641	0.508594
1.68697	0.0124565	0.509375
1.68804	0.0124663	0.510156
1.68872	0.0124868	0.510938
1.68936	0.0125021	0.511719
1.69024	0.0125131	0.5125
1.69027	0.0125252	0.513281
1.69092	0.0125314	0.514062
1.69156	0.0125412	0.514844
1.69216	0.012561	0.515625
1.69275	0.0125686	0.516406
1.69331	0.01258	0.517188
1.69437	0.0125969	0.517969
1.69564	0.0126164	0.51875
1.69602	0.0126276	0.519531
1.69677	0.0126371	0.520312
1.69694	0.0126485	0.521094
1.69742	0.0126567	0.521875
1.69802	0.0126641	0.522656
1.69852	0.0126684	0.523438
1.69958	0.0126818	0.524219
1.69966	0.0126888	0.525
1.70062	0.0127023	0.525781
1.7015	0.0127034	0.526563
1.70204	0.0127134	0.527344
1.70409	0.0127243	0.528125
1.70518	0.0127312	0.528906
1.70546	0.012736	0.529687
1.7058	0.0127451	0.530469
1.70752	0.0127629	0.53125
1.7088	0.0127797	0.532031
1.71005	0.0127918	0.532813
1.71022	0.0128011	0.533594
1.71074	0.0128091	0.534375
1.71162	0.0128195	0.535156
1.71217	0.0128469	0.535937
1.71228	0.0128665	0.536719
1.71347	0.012874	0.5375
1.71378	0.0128819	0.538281
1.71559	0.0128918	0.539062
1.71609	0.0129033	0.539844
1.71828	0.0129222	0.540625
1.71908	0.0129311	0.541406
1.71961	0.0129404	0.542188
1.72011	0.0129537	0.542969
1.72177	0.0129754	0.54375
1.72216	0.0129871	0.544531
1.72247	0.0130118	0.545312
1.72335	0.0130276	0.546094
1.72406	0.0130396	0.546875
1.72498	0.013044	0.547656
1.72623	0.0130638	0.548438
1.72723	0.0130798	0.549219
1.72753	0.0130926	0.55
1.72786	0.0131188	0.550781
1.72852	0.013119	0.551562
1.73014	0.0131267	0.552344
1.7312	0.0131351	0.553125
1.73148	0.013145	0.553906
1.73171	0.0131649	0.554688
1.73209	0.0131909	0.555469
1.73232	0.0132026	0.55625
1.73246	0.0132248	0.557031
1.73309	0.0132235	0.557813
1.73344	0.0132198	0.558594
1.73444	0.0132399	0.559375
1.73528	0.0132637	0.560156
1.73604	0.0132798	0.560937
1.73666	0.0132879	0.561719
1.73725	0.0133012	0.5625
1.73787	0.0133227	0.563281
1.73903	0.0133321	0.564063
1.73928	0.0133442	0.564844
1.74038	0.0133611	0.565625
1.74083	0.0133695	0.566406
1.7413	0.0133816	0.567187
1.74217	0.0133831	0.567969
1.74336	0.0134063	0.56875
1.74433	0.0134248	0.569531
1.74474	0.0134159	0.570312
1.74786	0.0134143	0.571094
1.7494	0.0134218	0.571875
1.74983	0.0134328	0.572656
1.75002	0.0134421	0.573438
1.75109	0.0134535	0.574219
1.75276	0.0134633	0.575
1.7537	0.0134692	0.575781
1.75545	0.0134844	0.576562
1.75581	0.0134979	0.577344
1.75607	0.0135104	0.578125
1.7565	0.0135178	0.578906
1.75685	0.0135342	0.579688
1.75746	0.0135418	0.580469
1.75762	0.0135416	0.58125
1.75803	0.0135435	0.582031
1.75852	0.0135568	0.582812
1.75933	0.0135649	0.583594
1.75993	0.0135762	0.584375
1.7602	0.0135847	0.585156
1.76061	0.0135991	0.585938
1.76131	0.0136056	0.586719
1.76162	0.0136151	0.5875
1.76254	0.0136313	0.588281
1.76417	0.0136469	0.589063
1.76443	0.01365	0.589844
1.76541	0.013658	0.590625
1.76565	0.0136632	0.591406
1.7667	0.0136711	0.592187
1.76811	0.0136868	0.592969
1.76829	0.0136995	0.59375
1.76843	0.0137225	0.594531
1.76996	0.0137308	0.595313
1.77063	0.0137334	0.596094
1.77171	0.0137478	0.596875
1.7722	0.0137471	0.597656
1.7728	0.0137666	0.598437
1.77395	0.0137705	0.599219
1.7741	0.0137664	0.6
1.77426	0.0137854	0.600781
1.77522	0.0137831	0.601562
1.77582	0.0137939	0.602344
1.77647	0.0138004	0.603125
1.77684	0.0138271	0.603906
1.77762	0.0138369	0.604688
1.77857	0.0138465	0.605469
1.77935	0.0138532	0.60625
1.78053	0.0138594	0.607031
1.78125	0.0138808	0.607812
1.78283	0.0138939	0.608594
1.7834	0.0139107	0.609375
1.78354	0.0139152	0.610156
1.7849	0.0139262	0.610938
1.7859	0.0139362	0.611719
1.78818	0.0139529	0.6125
1.78907	0.0139679	0.613281
1.78973	0.0139836	0.614062
1.79004	0.0139981	0.614844
1.79043	0.0140112	0.615625
1.7921	0.01402	0.616406
1.79343	0.014037	0.617188
1.79358	0.0140632	0.617969
1.79359	0.0140766	0.61875
1.79402	0.0140822	0.619531
1.79539	0.0140839	0.620313
1.79658	0.0140867	0.621094
1.79674	0.0140921	0.621875
1.79791	0.0141127	0.622656
1.79818	0.0141197	0.623437
1.79851	0.0141404	0.624219
1.79982	0.0141607	0.625
1.80037	0.0141827	0.625781
1.80088	0.0141952	0.626563
1.80197	0.0142049	0.627344
1.80224	0.0142239	0.628125
1.80233	0.0142426	0.628906
1.80313	0.01426	0.629687
1.80524	0.0142692	0.630469
1.80685	0.0142786	0.63125
1.8075	0.0142988	0.632031
1.80786	0.0143107	0.632812
1.80987	0.0143335	0.633594
1.81179	0.0143427	0.634375
1.81245	0.0143501	0.635156
1.81373	0.0143833	0.635938
1.81395	0.0144013	0.636719
1.81575	0.0144076	0.6375
1.81631	0.014425	0.638281
1.81819	0.0144351	0.639062
1.819	0.0144589	0.639844
1.82174	0.0144674	0.640625
1.82267	0.0144831	0.641406
1.82436	0.0145135	0.642188
1.82601	0.014524	0.642969
1.82624	0.0145434	0.64375
1.82787	0.0145645	0.644531
1.82827	0.014571	0.645312
1.82862	0.0145903	0.646094
1.83044	0.0146031	0.646875
1.83275	0.0146215	0.647656
1.83445	0.0146425	0.648438
1.83479	0.0146581	0.649219
1.83507	0.0146799	0.65
1.83578	0.0146886	0.650781
1.83744	0.0147013	0.651563
1.83821	0.0147219	0.652344
1.83846	0.0147507	0.653125
1.83886	0.0147637	0.653906
1.83953	0.0147827	0.654687
1.84016	0.0147919	0.655469
1.84152	0.0148131	0.65625
1.84304	0.0148326	0.657031
1.84347	0.014848	0.657813
1.84394	0.0148612	0.658594
1.84442	0.0148761	0.659375
1.8454	0.0148829	0.660156
1.84624	0.0148867	0.660937
1.84701	0.0149085	0.661719
1.84754	0.0149201	0.6625
1.84806	0.0149322	0.663281
1.84929	0.0149465	0.664062
1.85007	0.014962	0.664844
1.85039	0.0149793	0.665625
1.85325	0.0149826	0.666406
1.85488	0.0149856	0.667188
1.85535	0.0150024	0.667969
1.85572	0.0150097	0.66875
1.85646	0.0150252	0.669531
1.85812	0.015027	0.670312
1.85824	0.0150415	0.671094
1.85852	0.0150519	0.671875
1.85891	0.0150548	0.672656
1.8593	0.0150684	0.673438
1.85999	0.0150843	0.674219
1.86139	0.0151004	0.675
1.86297	0.0151139	0.675781
1.86349	0.0151197	0.676562
1.8639	0.0151209	0.677344
1.8644	0.0151255	0.678125
1.86655	0.0151436	0.678906
1.86793	0.0151424	0.679688
1.86912	0.0151471	0.680469
1.86923	0.0151428	0.68125
1.86999	0.0151644	0.682031
1.87111	0.015177	0.682813
1.8718	0.0152026	0.683594
1.87381	0.0152321	0.684375
1.87424	0.0152495	0.685156
1.87462	0.0152661	0.685937
1.87466	0.0152776	0.686719
1.87508	0.0152894	0.6875
1.87528	0.0153116	0.688281
1.87595	0.0153382	0.689063
1.87707	0.0153587	0.689844
1.87873	0.0153719	0.690625
1.87887	0.0153932	0.691406
1.87937	0.0154027	0.692187
1.88262	0.0154154	0.692969
1.88374	0.0154395	0.69375
1.88457	0.015447	0.694531
1.88499	0.0154766	0.695312
1.8872	0.0155097	0.696094
1.88918	0.0155421	0.696875
1.88932	0.0155706	0.697656
1.88994	0.015589	0.698438
1.89089	0.0156154	0.699219
1.89124	0.0156466	0.7
1.89214	0.0156743	0.700781
1.89288	0.0156982	0.701562
1.89309	0.0157305	0.702344
1.89335	0.0157646	0.703125
1.8937	0.0157972	0.703906
1.89392	0.0158255	0.704688
1.89417	0.0158619	0.705469
1.8949	0.0159016	0.70625
1.89505	0.0159358	0.707031
1.89768	0.0159622	0.707812
1.89875	0.0160017	0.708594
1.90124	0.0160326	0.709375
1.90164	0.016064	0.710156
1.90313	0.0160986	0.710938
1.90384	0.0161511	0.711719
1.9049	0.016192	0.7125
1.90563	0.0162305	0.713281
1.90585	0.0162662	0.714063
1.90732	0.0163087	0.714844
1.90995	0.0163452	0.715625
1.91082	0.0163802	0.716406
1.91153	0.0164154	0.717187
1.91184	0.0164581	0.717969
1.91202	0.0164994	0.71875
1.9123	0.0165465	0.719531
1.91456	0.0166088	0.720313
1.91514	0.0166448	0.721094
1.91854	0.0166873	0.721875
1.91907	0.0167343	0.722656
1.91994	0.016785	0.723437
1.92049	0.0168264	0.724219
1.92154	0.0168836	0.725
1.92251	0.0169364	0.725781
1.92388	0.0169877	0.726562
1.92488	0.0170234	0.727344
1.92593	0.0170708	0.728125
1.92626	0.0171179	0.728906
1.92738	0.0171784	0.729688
1.92801	0.0172334	0.730469
1.93121	0.0172743	0.73125
1.9318	0.0173171	0.732031
1.93324	0.017369	0.732812
1.93496	0.0174107	0.733594
1.93723	0.0174667	0.734375
1.93758	0.0175179	0.735156
1.93904	0.0175486	0.735938
1.93947	0.0175955	0.736719
1.9408	0.0176464	0.7375
1.94407	0.0177061	0.738281
1.94422	0.0177419	0.739062
1.94508	0.0178033	0.739844
1.94591	0.0178248	0.740625
1.94648	0.0178707	0.741406
1.94692	0.0179152	0.742188
1.94872	0.0179647	0.742969
1.95029	0.0180226	0.74375
1.95318	0.018082	0.744531
1.95476	0.018128	0.745313
1.95614	0.0181871	0.746094
1.95694	0.018234	0.746875
1.95722	0.0182871	0.747656
1.9578	0.0183382	0.748437
1.96024	0.0183798	0.749219
1.9604	0.0184276	0.75
1.96141	0.0184715	0.750781
1.96416	0.0185219	0.751563
1.96523	0.018567	0.752344
1.96582	0.018609	0.753125
1.96829	0.0186419	0.753906
1.97095	0.0186757	0.754687
1.97267	0.0187069	0.755469
1.97472	0.0187384	0.75625
1.97547	0.0187789	0.757031
1.97715	0.0188261	0.757812
1.97892	0.0188766	0.758594
1.98062	0.0189309	0.759375
1.98117	0.0189764	0.760156
1.98254	0.0189965	0.760938
1.98403	0.019035	0.761719
1.98599	0.0190719	0.7625
1.98808	0.0191049	0.763281
1.98864	0.0191515	0.764062
1.99021	0.0191949	0.764844
1.99145	0.0192215	0.765625
1.99305	0.0192572	0.766406
1.99356	0.0192792	0.767188
1.99597	0.0193248	0.767969
1.99637	0.0193734	0.76875
1.99816	0.0193973	0.769531
1.99871	0.0194219	0.770312
1.99916	0.0194366	0.771094
2.0014	0.0194617	0.771875
2.00366	0.0194846	0.772656
2.00405	0.0195181	0.773438
2.00583	0.0195423	0.774219
2.00887	0.0195401	0.775
2.01036	0.0195626	0.775781
2.01457	0.0195828	0.776563
2.01589	0.0196042	0.777344
2.017	0.0196351	0.778125
2.01809	0.0196474	0.778906
2.01926	0.0196581	0.779687
2.02122	0.0196638	0.780469
2.02398	0.0196836	0.78125
2.02764	0.019691	0.782031
2.02802	0.019698	0.782813
2.02913	0.0197124	0.783594
2.02944	0.0197287	0.784375
2.03181	0.0197054	0.785156
2.03326	0.0197056	0.785937
2.03388	0.0197112	0.786719
2.03546	0.0197301	0.7875
2.03613	0.0197405	0.788281
2.03685	0.0197473	0.789062
2.03863	0.0197547	0.789844
2.03956	0.0197555	0.790625
2.04272	0.0197723	0.791406
2.04429	0.0197832	0.792188
2.04774	0.0197885	0.792969
2.04809	0.0197998	0.79375
2.04897	0.0198178	0.794531
2.04947	0.0198284	0.795312
2.05123	0.0198341	0.796094
2.0532	0.0198303	0.796875
2.05531	0.0198372	0.797656
2.05585	0.0198338	0.798438
2.05787	0.0198206	0.799219
2.05982	0.0198347	0.8
2.06109	0.0198396	0.800781
2.06158	0.0198312	0.801562
2.06253	0.0198475	0.802344
2.06479	0.0198483	0.803125
2.06557	0.0198549	0.803906
2.06713	0.0198658	0.804688
2.06918	0.0198657	0.805469
2.07182	0.0198636	0.80625
2.07285	0.0198667	0.807031
2.07334	0.0198757	0.807813
2.07733	0.0198799	0.808594
2.07821	0.0198821	0.809375
2.08045	0.0198862	0.810156
2.08251	0.019901	0.810937
2.08308	0.0199169	0.811719
2.08475	0.0199353	0.8125
2.08609	0.0199356	0.813281
2.0869	0.0199461	0.814063
2.08718	0.019986	0.814844
2.08773	0.0199914	0.815625
2.08964	0.0199942	0.816406
2.09086	0.0200048	0.817187
2.09103	0.020004	0.817969
2.09144	0.0200062	0.81875
2.09214	0.020022	0.819531
2.0936	0.0200445	0.820312
2.09435	0.0200645	0.821094
2.0953	0.0201002	0.821875
2.09675	0.0201228	0.822656
2.0992	0.0201433	0.823438
2.10103	0.0201471	0.824219
2.10286	0.0201814	0.825
2.10499	0.0202279	0.825781
2.10725	0.0202612	0.826562
2.10866	0.0203114	0.827344
2.11013	0.0203599	0.828125
2.11201	0.0204158	0.828906
2.11244	0.0204582	0.829688
2.11318	0.0204876	0.830469
2.11484	0.0205246	0.83125
2.11593	0.020569	0.832031
2.11785	0.0206079	0.832812
2.1186	0.020658	0.833594
2.12622	0.0207127	0.834375
2.12705	0.0207582	0.835156
2.12968	0.0208107	0.835938
2.13198	0.0208632	0.836719
2.13412	0.0209206	0.8375
2.13496	0.0209718	0.838281
2.13601	0.021027	0.839063
2.13712	0.0210823	0.839844
2.13787	0.0211334	0.840625
2.13976	0.0211767	0.841406
2.14091	0.0212274	0.842187
2.14154	0.0212811	0.842969
2.14276	0.021316	0.84375
2.14473	0.0213841	0.844531
2.14907	0.0214328	0.845313
2.1492	0.0214806	0.846094
2.15303	0.0215174	0.846875
2.15452	0.021579	0.847656
2.16089	0.0216167	0.848437
2.16281	0.0216716	0.849219
2.16334	0.0217459	0.85
2.16347	0.0218243	0.850781
2.16415	0.0218668	0.851562
2.16575	0.0219131	0.852344
2.16741	0.0219798	0.853125
2.16831	0.0220542	0.853906
2.17072	0.0220944	0.854688
2.17304	0.0221662	0.855469
2.17392	0.0222261	0.85625
2.17477	0.0222716	0.857031
2.17492	0.0223498	0.857812
2.17656	0.0224155	0.858594
2.17939	0.02249	0.859375
2.18079	0.0225517	0.860156
2.18383	0.0226265	0.860938
2.18498	0.0226893	0.861719
2.18543	0.0227372	0.8625
2.18639	0.0228126	0.863281
2.18939	0.0228943	0.864062
2.1909	0.022936	0.864844
2.19294	0.0229829	0.865625
2.19424	0.0230512	0.866406
2.19533	0.0231182	0.867188
2.19878	0.0231946	0.867969
2.20327	0.0232692	0.86875
2.20621	0.0233589	0.869531
2.20786	0.0234119	0.870313
2.20991	0.0234872	0.871094
2.21103	0.0235466	0.871875
2.21299	0.023623	0.872656
2.21531	0.0236996	0.873437
2.2171	0.0237716	0.874219
2.21953	0.0238448	0.875
2.22305	0.0239374	0.875781
2.22437	0.0240219	0.876563
2.2247	0.0241198	0.877344
2.22701	0.0242208	0.878125
2.23069	0.024294	0.878906
2.23131	0.0243884	0.879687
2.23251	0.024479	0.880469
2.23676	0.0245766	0.88125
2.23972	0.0246991	0.882031
2.2408	0.0248401	0.882812
2.24572	0.0249674	0.883594
2.24649	0.0250499	0.884375
2.24873	0.0251832	0.885156
2.24887	0.0253206	0.885938
2.25006	0.0254723	0.886719
2.25106	0.0255801	0.8875
2.25881	0.0256966	0.888281
2.25904	0.0258449	0.889062
2.26029	0.0259675	0.889844
2.26389	0.0261272	0.890625
2.26824	0.0262882	0.891406
2.26896	0.0264739	0.892188
2.27016	0.0266606	0.892969
2.2732	0.0268462	0.89375
2.27686	0.0270009	0.894531
2.2778	0.0271581	0.895312
2.28011	0.0273283	0.896094
2.28279	0.0275331	0.896875
2.28319	0.0277386	0.897656
2.28702	0.027919	0.898438
2.28906	0.0280914	0.899219
2.29143	0.0282714	0.9
2.29283	0.0284748	0.900781
2.29557	0.0286573	0.901563
2.30214	0.0288148	0.902344
2.30492	0.029011	0.903125
2.31033	0.0291528	0.903906
2.31225	0.0293534	0.904687
2.31422	0.0295231	0.905469
2.31856	0.0296701	0.90625
2.32006	0.0298465	0.907031
2.33126	0.0300287	0.907813
2.33725	0.0301962	0.908594
2.33752	0.0303502	0.909375
2.33844	0.0304884	0.910156
2.34028	0.0306368	0.910937
2.34442	0.0307507	0.911719
2.34721	0.0308429	0.9125
2.3485	0.0309509	0.913281
2.35167	0.0310737	0.914062
2.35925	0.0311763	0.914844
2.36356	0.031228	0.915625
2.36941	0.0313239	0.916406
2.37209	0.0313327	0.917188
2.37733	0.0313959	0.917969
2.38222	0.0315053	0.91875
2.3916	0.0316073	0.919531
2.39674	0.0317316	0.920312
2.40107	0.0318145	0.921094
2.40318	0.0318705	0.921875
2.40512	0.0319596	0.922656
2.40836	0.0320088	0.923438
2.41395	0.0321188	0.924219
2.41518	0.032235	0.925
2.41577	0.0323955	0.925781
2.41796	0.0325786	0.926562
2.41961	0.0327839	0.927344
2.42469	0.0329243	0.928125
2.42914	0.0331129	0.928906
2.43329	0.0332969	0.929688
2.43636	0.0335319	0.930469
2.44462	0.0337217	0.93125
2.4486	0.0340083	0.932031
2.45494	0.0342936	0.932813
2.45854	0.0346114	0.933594
2.46008	0.0349187	0.934375
2.46302	0.0352543	0.935156
2.46555	0.0356186	0.935937
2.46764	0.0360535	0.936719
2.47106	0.0364371	0.9375
2.47259	0.0368526	0.938281
2.4752	0.0372973	0.939063
2.47589	0.0377356	0.939844
2.48262	0.0381794	0.940625
2.48976	0.0386543	0.941406
2.49427	0.0390449	0.942187
2.49809	0.0394521	0.942969
2.50065	0.0398292	0.94375
2.50585	0.0401985	0.944531
2.50752	0.0406148	0.945312
2.51354	0.0410277	0.946094
2.52245	0.0414007	0.946875
2.5263	0.0417191	0.947656
2.54998	0.0419771	0.948438
2.5607	0.0422581	0.949219
2.56363	0.0424915	0.95
2.56681	0.042788	0.950781
2.56941	0.0429718	0.951562
2.58079	0.0430901	0.952344
2.58255	0.0431373	0.953125
2.58863	0.0431939	0.953906
2.59392	0.043295	0.954688
2.5992	0.0434303	0.955469
2.60725	0.0435192	0.95625
2.61142	0.043532	0.957031
2.61888	0.043585	0.957812
2.62799	0.0435961	0.958594
2.63537	0.0437523	0.959375
2.63828	0.0437735	0.960156
2.64075	0.0438883	0.960938
2.64894	0.0439762	0.961719
2.66118	0.0441283	0.9625
2.66476	0.0443898	0.963281
2.66719	0.044708	0.964063
2.67527	0.0451823	0.964844
2.68244	0.0456276	0.965625
2.68789	0.0461656	0.966406
2.69199	0.0467558	0.967187
2.71049	0.0473042	0.967969
2.71369	0.0479271	0.96875
2.71666	0.0484588	0.969531
2.72914	0.0492551	0.970313
2.74084	0.0500447	0.971094
2.76769	0.050944	0.971875
2.77196	0.0518143	0.972656
2.7867	0.0526396	0.973437
2.78985	0.0533651	0.974219
2.81063	0.0541754	0.975
2.81739	0.0550265	0.975781
2.8218	0.0558867	0.976562
2.83733	0.0569584	0.977344
2.85162	0.0580449	0.978125
2.86658	0.0591753	0.978906
2.87963	0.0602856	0.979688
2.89502	0.0615123	0.980469
2.90746	0.0629133	0.98125
2.92252	0.0643636	0.982031
2.93258	0.0658017	0.982812
2.93785	0.0674984	0.983594
2.95809	0.0691689	0.984375
2.96779	0.070733	0.985156
2.96989	0.0721951	0.985938
2.97667	0.0735039	0.986719
2.98513	0.07467	0.9875
3.03413	0.0760728	0.988281
3.0678	0.0773544	0.989062
3.09033	0.0782223	0.989844
3.13844	0.0796815	0.990625
3.14664	0.0818756	0.991406
3.17498	0.0847647	0.992188
3.1978	0.089233	0.992969
3.20835	0.0945584	0.99375
3.29342	0.100717	0.994531
3.29659	0.107446	0.995313
3.38603	0.116641	0.996094
3.42456	0.126143	0.996875
3.50746	0.136253	0.997656
3.6126	0.142259	0.998437
3.76052	0.143926	0.999219
3.90484	0.14247	1

## Sheet: 12x512_dist
eta_e	Error	F[eta_e]
1.16239	0.0629944	0.00078125
1.28765	0.0565538	0.0015625
1.29903	0.0426751	0.00234375
1.32357	0.0345379	0.003125
1.35554	0.030867	0.00390625
1.37575	0.0286728	0.0046875
1.38043	0.0268303	0.00546875
1.38441	0.0252502	0.00625
1.388	0.0241083	0.00703125
1.39539	0.023152	0.0078125
1.40233	0.0227724	0.00859375
1.41183	0.0226386	0.009375
1.42216	0.022753	0.0101563
1.4285	0.0230922	0.0109375
1.43042	0.0233862	0.0117188
1.43466	0.0237803	0.0125
1.43995	0.0242367	0.0132812
1.44642	0.0247351	0.0140625
1.4507	0.0253702	0.0148437
1.45452	0.0259365	0.015625
1.45759	0.026607	0.0164063
1.46472	0.0272183	0.0171875
1.47824	0.0280472	0.0179687
1.48097	0.0289155	0.01875
1.49275	0.0298663	0.0195312
1.50652	0.0306785	0.0203125
1.51283	0.0313917	0.0210938
1.51926	0.0320251	0.021875
1.5216	0.0325986	0.0226562
1.53082	0.0329391	0.0234375
1.54026	0.0332408	0.0242188
1.56072	0.0334165	0.025
1.56885	0.0335267	0.0257812
1.57136	0.0336052	0.0265625
1.57318	0.0337119	0.0273438
1.57933	0.0337169	0.028125
1.58015	0.0336881	0.0289063
1.58444	0.0335353	0.0296875
1.58701	0.033533	0.0304687
1.58803	0.0335661	0.03125
1.59959	0.0335664	0.0320312
1.60611	0.0336794	0.0328125
1.60855	0.0337397	0.0335937
1.61056	0.0338606	0.034375
1.61643	0.0340507	0.0351562
1.62179	0.0341649	0.0359375
1.62417	0.0343472	0.0367188
1.63051	0.0343726	0.0375
1.64128	0.0344848	0.0382813
1.64325	0.0346124	0.0390625
1.64394	0.0347135	0.0398437
1.64673	0.0348204	0.040625
1.65019	0.0349552	0.0414062
1.6523	0.0349784	0.0421875
1.65992	0.0349807	0.0429688
1.66424	0.0349301	0.04375
1.66587	0.0349133	0.0445313
1.6759	0.0348015	0.0453125
1.67795	0.0346964	0.0460938
1.69049	0.0345362	0.046875
1.69941	0.034356	0.0476562
1.69959	0.0341458	0.0484375
1.70307	0.0339712	0.0492187
1.70568	0.0337746	0.05
1.71325	0.0335621	0.0507812
1.7162	0.0333202	0.0515625
1.71951	0.0329926	0.0523438
1.73083	0.0327569	0.053125
1.73733	0.0324931	0.0539063
1.73855	0.0322167	0.0546875
1.74697	0.0319545	0.0554687
1.74858	0.0317032	0.05625
1.75076	0.0313923	0.0570312
1.75515	0.0311793	0.0578125
1.75541	0.0309719	0.0585938
1.75622	0.0307517	0.059375
1.75834	0.0305431	0.0601563
1.76102	0.0303712	0.0609375
1.76286	0.0301575	0.0617188
1.78563	0.0299781	0.0625
1.79128	0.0297718	0.0632812
1.79399	0.0295861	0.0640625
1.79588	0.0294243	0.0648438
1.79938	0.0292892	0.065625
1.80234	0.0291768	0.0664062
1.80363	0.0290223	0.0671875
1.80994	0.0288889	0.0679687
1.81098	0.0287183	0.06875
1.81227	0.028593	0.0695313
1.81243	0.0284591	0.0703125
1.81381	0.0283343	0.0710937
1.81446	0.0282314	0.071875
1.81818	0.0281192	0.0726563
1.82281	0.0280835	0.0734375
1.82384	0.02801	0.0742188
1.82908	0.0278943	0.075
1.83033	0.0277542	0.0757812
1.83931	0.0276909	0.0765625
1.8399	0.0276171	0.0773438
1.84331	0.0274926	0.078125
1.8477	0.0274636	0.0789062
1.85002	0.0273404	0.0796875
1.85091	0.027285	0.0804688
1.85552	0.0272202	0.08125
1.85754	0.0271854	0.0820312
1.8577	0.0271506	0.0828125
1.86234	0.0271324	0.0835937
1.86407	0.0270959	0.084375
1.86721	0.0271264	0.0851563
1.87421	0.027124	0.0859375
1.87482	0.0271707	0.0867187
1.87665	0.0272083	0.0875
1.87965	0.0272182	0.0882813
1.88033	0.0272075	0.0890625
1.88135	0.0272258	0.0898438
1.88445	0.0273104	0.090625
1.88474	0.0273984	0.0914062
1.88607	0.0274311	0.0921875
1.8864	0.0275429	0.0929688
1.89356	0.0276293	0.09375
1.89595	0.0277127	0.0945312
1.89684	0.0278435	0.0953125
1.89846	0.0279955	0.0960938
1.90517	0.0281538	0.096875
1.90564	0.0282756	0.0976562
1.90666	0.0284227	0.0984375
1.90744	0.0285518	0.0992187
1.90794	0.0286971	0.1
1.91379	0.0288504	0.100781
1.91563	0.0290298	0.101562
1.91594	0.029191	0.102344
1.91717	0.0293591	0.103125
1.91825	0.0295217	0.103906
1.92078	0.029682	0.104688
1.93025	0.0298281	0.105469
1.93391	0.02999	0.10625
1.94351	0.030123	0.107031
1.94823	0.0302655	0.107813
1.94994	0.0304133	0.108594
1.95294	0.0305387	0.109375
1.95545	0.0306413	0.110156
1.95865	0.0308064	0.110937
1.95981	0.0308977	0.111719
1.96075	0.0310191	0.1125
1.96291	0.0311395	0.113281
1.96836	0.0312375	0.114062
1.96981	0.031324	0.114844
1.97243	0.0313463	0.115625
1.97594	0.0314048	0.116406
1.97986	0.0314367	0.117188
1.98295	0.0314862	0.117969
1.98684	0.0315374	0.11875
1.98884	0.0315816	0.119531
1.99054	0.0315993	0.120313
1.99089	0.0315983	0.121094
1.9922	0.0316166	0.121875
1.99498	0.0316437	0.122656
2.00125	0.0316223	0.123438
2.00484	0.0316017	0.124219
2.00572	0.0315818	0.125
2.00901	0.0315872	0.125781
2.00939	0.0315522	0.126562
2.0123	0.0315385	0.127344
2.01466	0.0315245	0.128125
2.01519	0.0314648	0.128906
2.01925	0.0314328	0.129688
2.02141	0.031405	0.130469
2.025	0.0313699	0.13125
2.03738	0.031292	0.132031
2.04078	0.0312391	0.132812
2.04203	0.0311644	0.133594
2.04335	0.0310979	0.134375
2.04467	0.0310324	0.135156
2.04605	0.0309695	0.135937
2.04673	0.0309506	0.136719
2.04788	0.0308593	0.1375
2.05036	0.0308295	0.138281
2.05196	0.0307737	0.139063
2.05495	0.0306757	0.139844
2.05768	0.0306013	0.140625
2.0581	0.0304881	0.141406
2.06453	0.0304032	0.142187
2.06606	0.0302748	0.142969
2.0672	0.0302181	0.14375
2.06928	0.0301646	0.144531
2.07193	0.0300673	0.145313
2.07582	0.0299917	0.146094
2.07873	0.0299322	0.146875
2.08214	0.0298523	0.147656
2.08238	0.0297876	0.148438
2.08511	0.0297636	0.149219
2.08641	0.0297217	0.15
2.08757	0.0296181	0.150781
2.09129	0.0295751	0.151562
2.09432	0.0295134	0.152344
2.09609	0.0294596	0.153125
2.10453	0.0293993	0.153906
2.10861	0.0293263	0.154688
2.11016	0.0292486	0.155469
2.11345	0.0291928	0.15625
2.11396	0.029081	0.157031
2.11641	0.0289811	0.157812
2.11715	0.0289024	0.158594
2.11998	0.0288125	0.159375
2.12168	0.0287398	0.160156
2.12241	0.028657	0.160938
2.12558	0.0286014	0.161719
2.12856	0.0285246	0.1625
2.13454	0.0284977	0.163281
2.13824	0.028401	0.164062
2.13992	0.0283257	0.164844
2.14205	0.0282644	0.165625
2.1431	0.028223	0.166406
2.14364	0.0281817	0.167187
2.14399	0.0281376	0.167969
2.14768	0.0280697	0.16875
2.15054	0.027989	0.169531
2.15475	0.0279312	0.170313
2.15664	0.0278708	0.171094
2.15819	0.0277942	0.171875
2.16003	0.0277389	0.172656
2.16318	0.0277072	0.173437
2.1672	0.027652	0.174219
2.16833	0.0276411	0.175
2.16907	0.0276027	0.175781
2.17009	0.0275615	0.176563
2.17164	0.0275184	0.177344
2.17255	0.0274692	0.178125
2.1738	0.0274231	0.178906
2.18126	0.0273823	0.179688
2.18306	0.027388	0.180469
2.18422	0.0273445	0.18125
2.18697	0.0272864	0.182031
2.18802	0.0272692	0.182812
2.18824	0.027269	0.183594
2.18944	0.0272316	0.184375
2.19139	0.027202	0.185156
2.19281	0.0271672	0.185938
2.19402	0.0271236	0.186719
2.19997	0.0270999	0.1875
2.20062	0.0270636	0.188281
2.20363	0.0270489	0.189062
2.20444	0.0270128	0.189844
2.20646	0.0270183	0.190625
2.20952	0.0269903	0.191406
2.21007	0.0269506	0.192188
2.21025	0.0269043	0.192969
2.21172	0.0268674	0.19375
2.21322	0.026838	0.194531
2.21441	0.0268284	0.195312
2.21489	0.0267951	0.196094
2.21825	0.0267684	0.196875
2.22021	0.0267498	0.197656
2.22067	0.0267328	0.198437
2.22099	0.0267004	0.199219
2.2228	0.026664	0.2
2.22745	0.0265989	0.200781
2.22791	0.0265804	0.201563
2.22825	0.0265709	0.202344
2.22933	0.026541	0.203125
2.23009	0.0265337	0.203906
2.23337	0.0265157	0.204687
2.23354	0.0265253	0.205469
2.24473	0.0264799	0.20625
2.24619	0.0264589	0.207031
2.24696	0.0264364	0.207813
2.2497	0.0264027	0.208594
2.25037	0.0263709	0.209375
2.25159	0.0263318	0.210156
2.2525	0.0263207	0.210938
2.25378	0.0263055	0.211719
2.25451	0.0262783	0.2125
2.25494	0.0262388	0.213281
2.25574	0.0262195	0.214062
2.25627	0.0261571	0.214844
2.25821	0.0261032	0.215625
2.2603	0.0260558	0.216406
2.26066	0.0260292	0.217188
2.26279	0.0260245	0.217969
2.26327	0.0260109	0.21875
2.26505	0.0259725	0.219531
2.26589	0.0259842	0.220312
2.26668	0.0259678	0.221094
2.26918	0.0259827	0.221875
2.27077	0.0259827	0.222656
2.27107	0.0259768	0.223438
2.27539	0.025983	0.224219
2.27629	0.0259841	0.225
2.27735	0.0260096	0.225781
2.27795	0.026032	0.226562
2.27974	0.0260025	0.227344
2.28149	0.0260192	0.228125
2.28552	0.0260255	0.228906
2.28721	0.0260384	0.229687
2.28897	0.0260619	0.230469
2.29092	0.0260828	0.23125
2.29122	0.0260985	0.232031
2.29223	0.0261399	0.232813
2.29546	0.0261615	0.233594
2.29566	0.0261965	0.234375
2.29845	0.0262608	0.235156
2.30073	0.0263019	0.235937
2.30128	0.0263393	0.236719
2.303	0.0263641	0.2375
2.30418	0.0263907	0.238281
2.3058	0.0264302	0.239063
2.30618	0.02648	0.239844
2.30997	0.0264926	0.240625
2.31133	0.0265617	0.241406
2.3135	0.0266128	0.242188
2.3149	0.0266652	0.242969
2.31539	0.0267161	0.24375
2.31684	0.0267823	0.244531
2.31787	0.0268376	0.245312
2.32065	0.0268651	0.246094
2.32171	0.0269389	0.246875
2.32437	0.0270088	0.247656
2.32537	0.0270538	0.248438
2.32855	0.0271023	0.249219
2.32961	0.0271589	0.25
2.33191	0.0272406	0.250781
2.33303	0.027276	0.251563
2.33427	0.0273392	0.252344
2.33467	0.0274152	0.253125
2.34075	0.0274717	0.253906
2.34215	0.0275115	0.254688
2.34314	0.0275564	0.255469
2.34941	0.0276007	0.25625
2.35281	0.0276687	0.257031
2.35401	0.027739	0.257812
2.35485	0.0277914	0.258594
2.35594	0.0278404	0.259375
2.35784	0.0279182	0.260156
2.35853	0.0279677	0.260937
2.35893	0.0280334	0.261719
2.36037	0.0280856	0.2625
2.36494	0.0281142	0.263281
2.36708	0.0281493	0.264062
2.36936	0.028192	0.264844
2.37076	0.0282219	0.265625
2.37114	0.028299	0.266406
2.37195	0.0283475	0.267188
2.37449	0.0283776	0.267969
2.37552	0.0284186	0.26875
2.37632	0.0284291	0.269531
2.38038	0.0284743	0.270313
2.38209	0.0284927	0.271094
2.38342	0.028531	0.271875
2.38513	0.0285538	0.272656
2.38637	0.0285896	0.273438
2.38897	0.0286013	0.274219
2.39067	0.0286	0.275
2.3909	0.0286012	0.275781
2.3924	0.028632	0.276562
2.39624	0.0286123	0.277344
2.40245	0.0286277	0.278125
2.40378	0.0286188	0.278906
2.40551	0.0286036	0.279687
2.40745	0.0285986	0.280469
2.40828	0.0286215	0.28125
2.41047	0.0286263	0.282031
2.41158	0.0286029	0.282813
2.41187	0.028604	0.283594
2.41519	0.0285806	0.284375
2.41544	0.0285707	0.285156
2.4164	0.0285722	0.285938
2.41858	0.0285399	0.286719
2.4197	0.0285191	0.2875
2.42025	0.0285049	0.288281
2.42824	0.0284831	0.289062
2.42908	0.0284848	0.289844
2.43073	0.0284703	0.290625
2.43255	0.0284509	0.291406
2.43294	0.0284496	0.292187
2.43638	0.0284476	0.292969
2.43764	0.0284389	0.29375
2.43921	0.0284282	0.294531
2.44067	0.0284115	0.295312
2.44097	0.028386	0.296094
2.44211	0.028382	0.296875
2.4424	0.0283861	0.297656
2.4432	0.0284029	0.298438
2.44719	0.0283916	0.299219
2.44744	0.0283967	0.3
2.44827	0.0283827	0.300781
2.4495	0.0283531	0.301563
2.44995	0.0283581	0.302344
2.45202	0.0283289	0.303125
2.45684	0.0283267	0.303906
2.45706	0.0283124	0.304688
2.45843	0.0283386	0.305469
2.46029	0.0283371	0.30625
2.46059	0.0283253	0.307031
2.46234	0.0283293	0.307812
2.46664	0.0283398	0.308594
2.46931	0.0283428	0.309375
2.47091	0.0283448	0.310156
2.47194	0.0283658	0.310937
2.47247	0.0283758	0.311719
2.47681	0.0283713	0.3125
2.47886	0.0283796	0.313281
2.47961	0.0283684	0.314063
2.48076	0.0283819	0.314844
2.48099	0.0283839	0.315625
2.48136	0.0283907	0.316406
2.48155	0.0283789	0.317188
2.48312	0.0284031	0.317969
2.48725	0.0284108	0.31875
2.48783	0.0284105	0.319531
2.49723	0.0284118	0.320312
2.49746	0.0284161	0.321094
2.49782	0.0284077	0.321875
2.49838	0.0284133	0.322656
2.50046	0.0284204	0.323437
2.50093	0.0284442	0.324219
2.50257	0.0284647	0.325
2.50395	0.0284942	0.325781
2.50559	0.0285049	0.326562
2.50733	0.0285151	0.327344
2.50922	0.0285178	0.328125
2.51222	0.0285397	0.328906
2.51278	0.0285337	0.329688
2.51594	0.0285536	0.330469
2.51603	0.0285512	0.33125
2.51649	0.0285971	0.332031
2.51787	0.0285858	0.332813
2.52035	0.0286091	0.333594
2.5209	0.0286521	0.334375
2.52155	0.0286615	0.335156
2.52161	0.0286623	0.335938
2.52315	0.0286812	0.336719
2.52376	0.0286881	0.3375
2.52601	0.0287173	0.338281
2.52842	0.0287488	0.339062
2.52897	0.0287793	0.339844
2.53002	0.0287733	0.340625
2.53492	0.0288118	0.341406
2.53553	0.0288294	0.342187
2.53567	0.028865	0.342969
2.53744	0.0288989	0.34375
2.53971	0.0289521	0.344531
2.54046	0.0289714	0.345313
2.54252	0.028988	0.346094
2.54317	0.0290359	0.346875
2.54878	0.0290467	0.347656
2.55135	0.0290722	0.348438
2.55277	0.0291126	0.349219
2.55478	0.0291174	0.35
2.556	0.0291383	0.350781
2.55616	0.0291618	0.351562
2.55789	0.0292074	0.352344
2.56102	0.0292074	0.353125
2.5642	0.0292388	0.353906
2.56593	0.0292761	0.354687
2.56846	0.0293164	0.355469
2.5695	0.0293415	0.35625
2.57013	0.029383	0.357031
2.572	0.0294403	0.357812
2.57544	0.0294649	0.358594
2.57841	0.0294711	0.359375
2.57963	0.029496	0.360156
2.58187	0.0295298	0.360938
2.59076	0.0295183	0.361719
2.59463	0.0295381	0.3625
2.59694	0.0295931	0.363281
2.59771	0.0296214	0.364063
2.59897	0.0296322	0.364844
2.60183	0.0296234	0.365625
2.60195	0.0296441	0.366406
2.6022	0.0296538	0.367188
2.60686	0.0296562	0.367969
2.61012	0.0296674	0.36875
2.61268	0.0296641	0.369531
2.61274	0.0296948	0.370312
2.61334	0.0297294	0.371094
2.61596	0.0297206	0.371875
2.61661	0.0297357	0.372656
2.61753	0.0297402	0.373437
2.61774	0.0297357	0.374219
2.62147	0.0297585	0.375
2.62246	0.0297693	0.375781
2.62286	0.0297642	0.376563
2.62335	0.0297503	0.377344
2.6254	0.0297379	0.378125
2.62592	0.0297227	0.378906
2.62703	0.0297081	0.379688
2.62978	0.0297044	0.380469
2.63137	0.0296666	0.38125
2.6354	0.0296667	0.382031
2.63628	0.0296563	0.382812
2.64099	0.0296503	0.383594
2.64624	0.0296376	0.384375
2.64683	0.0296314	0.385156
2.64736	0.0295904	0.385937
2.64771	0.0295612	0.386719
2.64809	0.0295405	0.3875
2.64996	0.0294947	0.388281
2.65094	0.0294836	0.389062
2.65109	0.0294927	0.389844
2.6513	0.0294554	0.390625
2.65263	0.0294207	0.391406
2.65544	0.029381	0.392188
2.65849	0.0293784	0.392969
2.66069	0.0293461	0.39375
2.66105	0.0293267	0.394531
2.66198	0.0293287	0.395313
2.66622	0.0292838	0.396094
2.67145	0.0292504	0.396875
2.67238	0.0292107	0.397656
2.67415	0.0291892	0.398438
2.67554	0.0291425	0.399219
2.676	0.0291213	0.4
2.67773	0.0290855	0.400781
2.6784	0.0290497	0.401562
2.68004	0.0290333	0.402344
2.68049	0.0290184	0.403125
2.6813	0.0289746	0.403906
2.68289	0.0289417	0.404687
2.68536	0.0289128	0.405469
2.6892	0.0289089	0.40625
2.68958	0.0288952	0.407031
2.68988	0.028864	0.407813
2.69385	0.0288236	0.408594
2.69507	0.0288184	0.409375
2.6957	0.0288016	0.410156
2.69726	0.0287988	0.410938
2.69769	0.0287851	0.411719
2.69933	0.0287967	0.4125
2.6997	0.0288026	0.413281
2.70066	0.0287752	0.414062
2.70091	0.0287793	0.414844
2.70394	0.0287523	0.415625
2.70425	0.0287523	0.416406
2.70781	0.0287656	0.417187
2.71177	0.028742	0.417969
2.712	0.0286997	0.41875
2.71362	0.0287075	0.419531
2.71571	0.0286973	0.420312
2.71591	0.0286891	0.421094
2.71642	0.0286841	0.421875
2.71852	0.0286751	0.422656
2.71965	0.0286779	0.423438
2.72118	0.0286766	0.424219
2.72144	0.0286812	0.425
2.72307	0.0286823	0.425781
2.7237	0.0286789	0.426563
2.72407	0.0286606	0.427344
2.72495	0.0287018	0.428125
2.72852	0.0286812	0.428906
2.73072	0.0286889	0.429688
2.73239	0.0287114	0.430469
2.73262	0.0287169	0.43125
2.73616	0.0287154	0.432031
2.74219	0.0287059	0.432812
2.74273	0.0286704	0.433594
2.74441	0.0286799	0.434375
2.7466	0.0286901	0.435156
2.74755	0.0287007	0.435937
2.74914	0.0287007	0.436719
2.75416	0.0287034	0.4375
2.75527	0.0287036	0.438281
2.75665	0.0286885	0.439063
2.75802	0.0286772	0.439844
2.76343	0.0286926	0.440625
2.76397	0.0287051	0.441406
2.76659	0.0287029	0.442188
2.76685	0.0287215	0.442969
2.76831	0.0287181	0.44375
2.77124	0.0287168	0.444531
2.77161	0.0287423	0.445312
2.77207	0.0287398	0.446094
2.77374	0.0287546	0.446875
2.77502	0.0287538	0.447656
2.77623	0.0287664	0.448437
2.77722	0.0287962	0.449219
2.7785	0.0288058	0.45
2.77892	0.0288089	0.450781
2.78012	0.0288183	0.451562
2.78064	0.0288161	0.452344
2.78498	0.0288271	0.453125
2.787	0.0288389	0.453906
2.79162	0.0288409	0.454688
2.79187	0.0288689	0.455469
2.79372	0.0288794	0.45625
2.79412	0.0289095	0.457031
2.79528	0.028938	0.457813
2.7954	0.0289512	0.458594
2.79605	0.0289869	0.459375
2.79694	0.0290246	0.460156
2.79949	0.0290668	0.460938
2.8	0.0291287	0.461719
2.8022	0.0291998	0.4625
2.80356	0.0292528	0.463281
2.80386	0.0293021	0.464062
2.80444	0.0293418	0.464844
2.80528	0.0294117	0.465625
2.80761	0.0294766	0.466406
2.81101	0.029536	0.467187
2.81177	0.0296237	0.467969
2.8145	0.0296622	0.46875
2.81695	0.0297405	0.469531
2.81867	0.0297775	0.470313
2.82173	0.0298125	0.471094
2.82324	0.029862	0.471875
2.82401	0.0299105	0.472656
2.82608	0.0299875	0.473438
2.82864	0.0300376	0.474219
2.82997	0.0301031	0.475
2.83061	0.0301555	0.475781
2.83091	0.0302312	0.476562
2.83212	0.0303226	0.477344
2.83322	0.0303653	0.478125
2.83482	0.0304124	0.478906
2.83727	0.0304591	0.479687
2.84375	0.030512	0.480469
2.84578	0.0305683	0.48125
2.8462	0.0306158	0.482031
2.84895	0.0306633	0.482812
2.85315	0.030733	0.483594
2.85612	0.0307831	0.484375
2.85617	0.0308462	0.485156
2.85733	0.0309053	0.485938
2.8598	0.0309746	0.486719
2.86068	0.0310388	0.4875
2.86091	0.0310939	0.488281
2.86118	0.0311578	0.489063
2.86286	0.0312228	0.489844
2.86356	0.03126	0.490625
2.86362	0.0312935	0.491406
2.86553	0.0313433	0.492188
2.86598	0.0314005	0.492969
2.86771	0.031462	0.49375
2.86961	0.0315095	0.494531
2.87589	0.0315189	0.495312
2.87604	0.0315514	0.496094
2.87829	0.0315733	0.496875
2.88251	0.0316193	0.497656
2.88989	0.0316657	0.498437
2.89075	0.0316736	0.499219
2.89157	0.031719	0.5
2.89376	0.0317424	0.500781
2.89455	0.0317695	0.501563
2.89588	0.0318037	0.502344
2.8963	0.0318177	0.503125
2.8971	0.0318563	0.503906
2.89845	0.0318674	0.504687
2.89924	0.0318474	0.505469
2.89991	0.0318736	0.50625
2.90372	0.0319029	0.507031
2.90462	0.0319424	0.507812
2.9073	0.031951	0.508594
2.90947	0.0319549	0.509375
2.91006	0.0319364	0.510156
2.91402	0.0319344	0.510938
2.91435	0.0319298	0.511719
2.91485	0.0319048	0.5125
2.9158	0.0319045	0.513281
2.91674	0.0318691	0.514062
2.91768	0.0318705	0.514844
2.91967	0.0318703	0.515625
2.9237	0.0318348	0.516406
2.92571	0.0318442	0.517188
2.92716	0.0318309	0.517969
2.9282	0.0318113	0.51875
2.93002	0.0318041	0.519531
2.93227	0.0317794	0.520312
2.9361	0.031758	0.521094
2.9402	0.0317545	0.521875
2.94232	0.0317285	0.522656
2.94689	0.0317273	0.523438
2.94835	0.0317205	0.524219
2.95105	0.0317099	0.525
2.95158	0.0317125	0.525781
2.95693	0.0317194	0.526563
2.95773	0.0317179	0.527344
2.95985	0.0317247	0.528125
2.96062	0.0317253	0.528906
2.96096	0.0317421	0.529687
2.96164	0.0317512	0.530469
2.9623	0.0317595	0.53125
2.96284	0.0317575	0.532031
2.96438	0.0317852	0.532813
2.96569	0.031791	0.533594
2.96857	0.0317867	0.534375
2.9698	0.0317768	0.535156
2.97048	0.0317827	0.535937
2.97274	0.0317755	0.536719
2.97286	0.0317677	0.5375
2.97441	0.0317613	0.538281
2.97885	0.0317852	0.539062
2.97928	0.0317697	0.539844
2.98029	0.0317913	0.540625
2.98158	0.0317863	0.541406
2.98259	0.0317789	0.542188
2.98436	0.0317864	0.542969
2.9849	0.031788	0.54375
2.98598	0.0317972	0.544531
2.99127	0.0318157	0.545312
2.99225	0.0318443	0.546094
2.99387	0.0318535	0.546875
2.99452	0.0318396	0.547656
2.99505	0.0318702	0.548438
2.99561	0.0318737	0.549219
3.00016	0.0319032	0.55
3.0005	0.0319481	0.550781
3.004	0.0319506	0.551562
3.00501	0.031974	0.552344
3.00644	0.0320024	0.553125
3.00744	0.0320431	0.553906
3.01035	0.0320467	0.554688
3.01193	0.0320097	0.555469
3.01808	0.032039	0.55625
3.0187	0.0320652	0.557031
3.02136	0.032077	0.557813
3.02251	0.0320931	0.558594
3.0247	0.032099	0.559375
3.02735	0.0321464	0.560156
3.02832	0.0321825	0.560937
3.02898	0.0322041	0.561719
3.03083	0.0322435	0.5625
3.03155	0.0322403	0.563281
3.03872	0.0322136	0.564063
3.03943	0.0322561	0.564844
3.03989	0.0322731	0.565625
3.04016	0.0322717	0.566406
3.04331	0.0322857	0.567187
3.04603	0.0323001	0.567969
3.04848	0.0323023	0.56875
3.04879	0.0323402	0.569531
3.04955	0.0323246	0.570312
3.05048	0.0323435	0.571094
3.0522	0.0323773	0.571875
3.05302	0.0323991	0.572656
3.05594	0.0323863	0.573438
3.05889	0.032396	0.574219
3.06045	0.0323912	0.575
3.06441	0.032399	0.575781
3.06725	0.0324152	0.576562
3.06783	0.0323905	0.577344
3.07086	0.0324049	0.578125
3.08	0.032395	0.578906
3.0805	0.0324042	0.579688
3.08377	0.032395	0.580469
3.08475	0.032385	0.58125
3.0863	0.0323833	0.582031
3.08809	0.0323716	0.582812
3.08855	0.032357	0.583594
3.09248	0.0323259	0.584375
3.09484	0.0323141	0.585156
3.09628	0.0322785	0.585938
3.09749	0.0322927	0.586719
3.09823	0.032293	0.5875
3.0986	0.0322832	0.588281
3.10113	0.0322618	0.589063
3.10223	0.0322315	0.589844
3.1033	0.0322299	0.590625
3.10465	0.0322183	0.591406
3.10823	0.03222	0.592187
3.11016	0.0322365	0.592969
3.11375	0.0322234	0.59375
3.11543	0.0321799	0.594531
3.11901	0.0321594	0.595313
3.11964	0.0321718	0.596094
3.12148	0.0321591	0.596875
3.12259	0.032164	0.597656
3.12329	0.0321669	0.598437
3.12455	0.0321828	0.599219
3.12649	0.0321485	0.6
3.1277	0.0321352	0.600781
3.12867	0.0321366	0.601562
3.12962	0.0321553	0.602344
3.13011	0.0321771	0.603125
3.13021	0.0321695	0.603906
3.13086	0.0321577	0.604688
3.13245	0.0321919	0.605469
3.13433	0.0321607	0.60625
3.13513	0.0321838	0.607031
3.13577	0.032166	0.607812
3.13813	0.032153	0.608594
3.13862	0.0322002	0.609375
3.13931	0.0321975	0.610156
3.14102	0.0322194	0.610938
3.14132	0.0322056	0.611719
3.14507	0.032197	0.6125
3.14944	0.03224	0.613281
3.15112	0.0322487	0.614062
3.15307	0.03225	0.614844
3.15323	0.0322517	0.615625
3.15381	0.0322577	0.616406
3.15659	0.0322637	0.617188
3.15807	0.0322703	0.617969
3.16087	0.0322649	0.61875
3.16653	0.0322635	0.619531
3.169	0.0322772	0.620313
3.17102	0.0322998	0.621094
3.17531	0.0322963	0.621875
3.17613	0.0323113	0.622656
3.17861	0.032326	0.623437
3.17958	0.0323339	0.624219
3.18379	0.0323228	0.625
3.18646	0.0323342	0.625781
3.18786	0.0323456	0.626563
3.18847	0.0323299	0.627344
3.19244	0.0323136	0.628125
3.19307	0.0323232	0.628906
3.19608	0.0323166	0.629687
3.19813	0.0323268	0.630469
3.19986	0.0323357	0.63125
3.20918	0.0323248	0.632031
3.21377	0.0323103	0.632812
3.21539	0.0323015	0.633594
3.21721	0.0322884	0.634375
3.21858	0.0322878	0.635156
3.21982	0.0322372	0.635938
3.22077	0.0322156	0.636719
3.22204	0.0321928	0.6375
3.22474	0.032161	0.638281
3.22767	0.0321259	0.639062
3.23059	0.0320903	0.639844
3.23228	0.032039	0.640625
3.23304	0.032013	0.641406
3.23323	0.0319889	0.642188
3.23499	0.0319698	0.642969
3.23724	0.0319235	0.64375
3.23997	0.0319166	0.644531
3.24271	0.0319013	0.645312
3.2441	0.0318888	0.646094
3.2487	0.0318523	0.646875
3.25256	0.0318304	0.647656
3.2531	0.0317884	0.648438
3.25548	0.0317326	0.649219
3.25562	0.0317101	0.65
3.25711	0.0316961	0.650781
3.25751	0.03167	0.651563
3.25831	0.031641	0.652344
3.2584	0.0316307	0.653125
3.26016	0.0315895	0.653906
3.26373	0.0315597	0.654687
3.26392	0.031542	0.655469
3.2649	0.031487	0.65625
3.26587	0.0314517	0.657031
3.26621	0.0314381	0.657813
3.26753	0.0314438	0.658594
3.26905	0.031431	0.659375
3.26958	0.031409	0.660156
3.27043	0.0314129	0.660937
3.27113	0.0313955	0.661719
3.27422	0.0313888	0.6625
3.27585	0.031354	0.663281
3.27678	0.0313486	0.664062
3.27951	0.0313528	0.664844
3.2819	0.0313354	0.665625
3.2852	0.0312912	0.666406
3.28619	0.0313026	0.667188
3.29234	0.0313215	0.667969
3.29254	0.0313148	0.66875
3.29342	0.0313209	0.669531
3.29406	0.0313135	0.670312
3.29478	0.0312951	0.671094
3.30003	0.0313349	0.671875
3.30113	0.0313462	0.672656
3.30291	0.0313716	0.673438
3.3036	0.0314072	0.674219
3.30719	0.0314398	0.675
3.30772	0.0314898	0.675781
3.30873	0.0315139	0.676562
3.30978	0.0315364	0.677344
3.31029	0.0315724	0.678125
3.31105	0.0316463	0.678906
3.31344	0.0317027	0.679688
3.31652	0.0317763	0.680469
3.31963	0.0318792	0.68125
3.32043	0.0319523	0.682031
3.32083	0.0320286	0.682813
3.32214	0.0321521	0.683594
3.32247	0.0322184	0.684375
3.32544	0.032265	0.685156
3.32627	0.0323373	0.685937
3.32701	0.0324354	0.686719
3.32846	0.0325362	0.6875
3.33213	0.0326219	0.688281
3.3336	0.0327273	0.689063
3.33406	0.032853	0.689844
3.33514	0.0329879	0.690625
3.33724	0.0331317	0.691406
3.33748	0.0332792	0.692187
3.34006	0.033391	0.692969
3.34061	0.0335363	0.69375
3.34515	0.0336887	0.694531
3.3459	0.0338353	0.695312
3.34676	0.0339984	0.696094
3.35014	0.0341733	0.696875
3.35137	0.0343451	0.697656
3.35369	0.0345205	0.698438
3.35487	0.0347042	0.699219
3.3554	0.034881	0.7
3.35724	0.0350507	0.700781
3.36476	0.0352385	0.701562
3.36621	0.0354508	0.702344
3.36926	0.0356214	0.703125
3.37187	0.0358119	0.703906
3.37305	0.0359957	0.704688
3.37363	0.0361901	0.705469
3.37589	0.0363775	0.70625
3.37631	0.0366223	0.707031
3.37743	0.0368648	0.707812
3.38112	0.0370932	0.708594
3.38172	0.0373227	0.709375
3.38355	0.0375493	0.710156
3.38489	0.0377729	0.710938
3.38757	0.0380242	0.711719
3.38777	0.038271	0.7125
3.39296	0.038499	0.713281
3.39446	0.0387701	0.714063
3.39595	0.0390409	0.714844
3.39661	0.0393262	0.715625
3.40225	0.0395984	0.716406
3.40595	0.0398352	0.717187
3.41321	0.0401284	0.717969
3.41422	0.0403571	0.71875
3.41471	0.0406409	0.719531
3.42107	0.0409022	0.720313
3.42195	0.0411771	0.721094
3.42686	0.0414292	0.721875
3.42831	0.0417021	0.722656
3.42983	0.0419554	0.723437
3.43573	0.0422366	0.724219
3.43871	0.0425391	0.725
3.4415	0.0428226	0.725781
3.44316	0.0430521	0.726562
3.44521	0.0433277	0.727344
3.44634	0.043654	0.728125
3.45285	0.0439189	0.728906
3.46198	0.0442018	0.729688
3.46268	0.0444378	0.730469
3.46753	0.0446832	0.73125
3.46964	0.0449583	0.732031
3.47061	0.045276	0.732812
3.47868	0.0455582	0.733594
3.479	0.0458078	0.734375
3.48057	0.0460445	0.735156
3.48141	0.0462849	0.735938
3.484	0.0465275	0.736719
3.48597	0.0467937	0.7375
3.48856	0.0470505	0.738281
3.49252	0.0472751	0.739062
3.49556	0.047523	0.739844
3.49636	0.047772	0.740625
3.49696	0.0480201	0.741406
3.50319	0.048266	0.742188
3.50653	0.0485602	0.742969
3.50709	0.048789	0.74375
3.50989	0.049031	0.744531
3.51418	0.0492888	0.745313
3.51812	0.0495386	0.746094
3.52005	0.0498233	0.746875
3.52224	0.0500999	0.747656
3.52451	0.0503903	0.748437
3.52643	0.0506571	0.749219
3.52776	0.0509764	0.75
3.53045	0.0512455	0.750781
3.5363	0.0515175	0.751563
3.53753	0.051819	0.752344
3.5453	0.0520837	0.753125
3.55172	0.0523415	0.753906
3.55379	0.052647	0.754687
3.55519	0.0529215	0.755469
3.55808	0.0531853	0.75625
3.56033	0.0534221	0.757031
3.56051	0.0537036	0.757812
3.56503	0.0539583	0.758594
3.56839	0.0542736	0.759375
3.57202	0.054549	0.760156
3.57344	0.0548544	0.760938
3.57413	0.0552166	0.761719
3.57971	0.0554322	0.7625
3.58382	0.0557286	0.763281
3.59487	0.0559742	0.764062
3.59663	0.0562637	0.764844
3.59927	0.056517	0.765625
3.60131	0.0567197	0.766406
3.60982	0.0569471	0.767188
3.61405	0.0571678	0.767969
3.61465	0.0574912	0.76875
3.61575	0.0577271	0.769531
3.63268	0.0580176	0.770312
3.6391	0.0582841	0.771094
3.64635	0.0585235	0.771875
3.64748	0.0588007	0.772656
3.64934	0.0590639	0.773438
3.65174	0.0592804	0.774219
3.65449	0.0594917	0.775
3.66294	0.0596934	0.775781
3.66476	0.0599137	0.776563
3.67178	0.0600285	0.777344
3.67449	0.0602143	0.778125
3.67611	0.0603744	0.778906
3.68329	0.0605262	0.779687
3.68683	0.0606759	0.780469
3.68796	0.0607663	0.78125
3.69099	0.0608683	0.782031
3.69745	0.0610308	0.782813
3.69762	0.061125	0.783594
3.69935	0.0612557	0.784375
3.70603	0.0613528	0.785156
3.71554	0.0614227	0.785937
3.72363	0.0614603	0.786719
3.72423	0.0615745	0.7875
3.72546	0.0616004	0.788281
3.73337	0.0616565	0.789062
3.73892	0.0616908	0.789844
3.74773	0.0617141	0.790625
3.75222	0.0616788	0.791406
3.75374	0.0616392	0.792188
3.7596	0.0616381	0.792969
3.77438	0.0616001	0.79375
3.77896	0.0616116	0.794531
3.78279	0.0615237	0.795312
3.7861	0.0614604	0.796094
3.80118	0.0613889	0.796875
3.80685	0.0614321	0.797656
3.80888	0.0613863	0.798438
3.81179	0.0613297	0.799219
3.81255	0.0612734	0.8
3.8184	0.0612199	0.800781
3.82687	0.0611273	0.801562
3.82713	0.061066	0.802344
3.83314	0.0610844	0.803125
3.83375	0.0610071	0.803906
3.83651	0.0609226	0.804688
3.83736	0.060788	0.805469
3.83931	0.0606941	0.80625
3.84117	0.0605574	0.807031
3.84409	0.0604943	0.807813
3.85123	0.060423	0.808594
3.85351	0.0604475	0.809375
3.85915	0.060348	0.810156
3.8668	0.0602771	0.810937
3.86836	0.0602425	0.811719
3.86978	0.0602703	0.8125
3.87039	0.0602502	0.813281
3.88184	0.0602293	0.814063
3.8895	0.0602236	0.814844
3.89041	0.0602765	0.815625
3.89406	0.0602597	0.816406
3.91265	0.0603356	0.817187
3.91381	0.060458	0.817969
3.91758	0.0605063	0.81875
3.9195	0.0606181	0.819531
3.92314	0.0607159	0.820312
3.92667	0.0608567	0.821094
3.92709	0.0609085	0.821875
3.92883	0.0610443	0.822656
3.93278	0.0611966	0.823438
3.93533	0.0613877	0.824219
3.93766	0.0615213	0.825
3.94445	0.0617033	0.825781
3.95237	0.0618185	0.826562
3.95267	0.0620271	0.827344
3.9555	0.0622293	0.828125
3.96057	0.0623067	0.828906
3.96507	0.062494	0.829688
3.96755	0.0627127	0.830469
3.96789	0.0628686	0.83125
3.97616	0.0631113	0.832031
3.98742	0.0633289	0.832812
3.98827	0.0634868	0.833594
3.98858	0.063685	0.834375
3.99239	0.0638982	0.835156
3.99427	0.064044	0.835938
3.99879	0.0641065	0.836719
4.00531	0.0642359	0.8375
4.00654	0.0643743	0.838281
4.01481	0.0645181	0.839063
4.02197	0.0646069	0.839844
4.02662	0.0647073	0.840625
4.03824	0.0648572	0.841406
4.0426	0.0649501	0.842187
4.05377	0.0650363	0.842969
4.05449	0.0650777	0.84375
4.05638	0.065133	0.844531
4.05768	0.0652395	0.845313
4.05999	0.0652651	0.846094
4.07879	0.0653733	0.846875
4.09278	0.0654013	0.847656
4.10171	0.0654289	0.848437
4.10821	0.0655099	0.849219
4.11265	0.0654708	0.85
4.1148	0.0654054	0.850781
4.1192	0.0654414	0.851562
4.12029	0.0654541	0.852344
4.12195	0.0653897	0.853125
4.12241	0.0653318	0.853906
4.12356	0.0653209	0.854688
4.12546	0.0652939	0.855469
4.1341	0.0652888	0.85625
4.13927	0.0652749	0.857031
4.14207	0.0652235	0.857812
4.15715	0.0652278	0.858594
4.16162	0.065188	0.859375
4.16632	0.0652243	0.860156
4.16686	0.0650936	0.860938
4.17657	0.0651124	0.861719
4.18153	0.065102	0.8625
4.19008	0.0650194	0.863281
4.19889	0.0650282	0.864062
4.20207	0.0650374	0.864844
4.20549	0.0650586	0.865625
4.21178	0.0650748	0.866406
4.22315	0.0651205	0.867188
4.22615	0.0652145	0.867969
4.23094	0.065438	0.86875
4.23605	0.065624	0.869531
4.24005	0.0659025	0.870313
4.2446	0.0661349	0.871094
4.24659	0.0663245	0.871875
4.25705	0.0664738	0.872656
4.26954	0.066639	0.873437
4.27523	0.0669388	0.874219
4.28336	0.0673021	0.875
4.28541	0.0676032	0.875781
4.2904	0.0680469	0.876563
4.29432	0.0683785	0.877344
4.29999	0.068718	0.878125
4.30229	0.0691708	0.878906
4.30567	0.0695288	0.879687
4.30604	0.0700237	0.880469
4.31203	0.070471	0.88125
4.32923	0.0709518	0.882031
4.33168	0.0715017	0.882812
4.33463	0.0719863	0.883594
4.34224	0.0724903	0.884375
4.35546	0.0729417	0.885156
4.36405	0.0734984	0.885938
4.37031	0.0740474	0.886719
4.37192	0.0745278	0.8875
4.38386	0.0750134	0.888281
4.38738	0.0756307	0.889062
4.3889	0.07628	0.889844
4.39024	0.0769647	0.890625
4.39454	0.0776195	0.891406
4.39548	0.0782673	0.892188
4.40167	0.0788064	0.892969
4.404	0.079446	0.89375
4.41215	0.079931	0.894531
4.41587	0.0805042	0.895312
4.41705	0.0811479	0.896094
4.41791	0.0817	0.896875
4.43214	0.0823773	0.897656
4.4349	0.0830088	0.898438
4.43646	0.0836133	0.899219
4.43973	0.0841652	0.9
4.45536	0.0848085	0.900781
4.46674	0.0854198	0.901563
4.47297	0.0860641	0.902344
4.4784	0.0866351	0.903125
4.48641	0.0871073	0.903906
4.51135	0.0875596	0.904687
4.51911	0.0880292	0.905469
4.52987	0.0885646	0.90625
4.53942	0.0891532	0.907031
4.5661	0.0896659	0.907813
4.57763	0.0900702	0.908594
4.61811	0.0906247	0.909375
4.62602	0.0910742	0.910156
4.62949	0.0914956	0.910937
4.64469	0.0919753	0.911719
4.65282	0.0924168	0.9125
4.65598	0.0929106	0.913281
4.66122	0.0935016	0.914062
4.66753	0.0941446	0.914844
4.66843	0.0945863	0.915625
4.67261	0.09516	0.916406
4.67283	0.0957178	0.917188
4.68329	0.0965442	0.917969
4.68749	0.097364	0.91875
4.69853	0.098278	0.919531
4.7032	0.0992556	0.920312
4.71178	0.10036	0.921094
4.71866	0.101391	0.921875
4.71929	0.102653	0.922656
4.72254	0.103883	0.923438
4.73556	0.105312	0.924219
4.74053	0.10688	0.925
4.76144	0.108437	0.925781
4.76444	0.109928	0.926562
4.76558	0.111254	0.927344
4.78614	0.11288	0.928125
4.78976	0.114383	0.928906
4.80666	0.115891	0.929688
4.82051	0.117366	0.930469
4.83432	0.118773	0.93125
4.84925	0.120179	0.932031
4.85125	0.121577	0.932813
4.88895	0.122921	0.933594
4.9207	0.124454	0.934375
4.95704	0.125616	0.935156
4.98024	0.126795	0.935937
5.00249	0.127992	0.936719
5.00612	0.12918	0.9375
5.01358	0.130482	0.938281
5.0174	0.131946	0.939063
5.04043	0.133086	0.939844
5.05744	0.134571	0.940625
5.06226	0.135978	0.941406
5.06825	0.138001	0.942187
5.07298	0.139883	0.942969
5.09995	0.141891	0.94375
5.10737	0.144094	0.944531
5.14247	0.146529	0.945312
5.15233	0.149364	0.946094
5.16934	0.151726	0.946875
5.19708	0.154635	0.947656
5.20643	0.158001	0.948438
5.23111	0.16089	0.949219
5.2336	0.164395	0.95
5.23931	0.167752	0.950781
5.28897	0.170923	0.951562
5.30327	0.174191	0.952344
5.35265	0.177566	0.953125
5.40142	0.181219	0.953906
5.42941	0.184073	0.954688
5.45071	0.1872	0.955469
5.4998	0.190482	0.95625
5.50832	0.192946	0.957031
5.52185	0.196048	0.957812
5.54963	0.19912	0.958594
5.59357	0.202505	0.959375
5.63665	0.205759	0.960156
5.64433	0.208381	0.960938
5.66293	0.211708	0.961719
5.66555	0.214097	0.9625
5.74884	0.216797	0.963281
5.76531	0.218767	0.964063
5.83712	0.220822	0.964844
5.91846	0.22207	0.965625
5.94817	0.223227	0.966406
5.97008	0.223872	0.967187
5.98439	0.223517	0.967969
6.07641	0.223085	0.96875
6.10856	0.221844	0.969531
6.12206	0.220154	0.970313
6.13535	0.218598	0.971094
6.19588	0.215725	0.971875
6.21172	0.213186	0.972656
6.2301	0.210072	0.973437
6.24233	0.2077	0.974219
6.29254	0.206165	0.975
6.31545	0.204658	0.975781
6.33613	0.203954	0.976562
6.37077	0.203439	0.977344
6.50067	0.203428	0.978125
6.54462	0.205937	0.978906
6.56174	0.208065	0.979688
6.56703	0.212076	0.980469
6.59924	0.218306	0.98125
6.65386	0.226543	0.982031
6.69334	0.236593	0.982812
6.74199	0.249908	0.983594
6.89071	0.26479	0.984375
6.90718	0.282807	0.985156
6.93262	0.301983	0.985938
7.0414	0.323876	0.986719
7.08783	0.346112	0.9875
7.15166	0.368005	0.988281
7.20512	0.390051	0.989062
7.25418	0.408695	0.989844
7.4153	0.426401	0.990625
7.48034	0.43986	0.991406
7.90127	0.454316	0.992188
8.03614	0.470063	0.992969
8.23523	0.488084	0.99375
8.29586	0.510831	0.994531
8.42877	0.532656	0.995313
8.56819	0.553823	0.996094
9.17046	0.5611	0.996875
9.4082	0.565468	0.997656
9.64086	0.607561	0.998437
10.013	0.703005	0.999219
11.263	0.712318	1

## Sheet: 16x2048_dist
eta_e	Error	F[eta_e]
1.58595	0.0694419	0.00078125
1.65993	0.0829577	0.0015625
1.78819	0.0820724	0.00234375
1.80874	0.0731511	0.003125
1.83276	0.0631341	0.00390625
1.87253	0.0552944	0.0046875
1.89473	0.0504737	0.00546875
1.90714	0.0487075	0.00625
1.91318	0.0488738	0.00703125
1.92794	0.0504083	0.0078125
1.93542	0.0531777	0.00859375
1.94602	0.0567375	0.009375
1.96496	0.0604986	0.0101563
1.97496	0.0647288	0.0109375
1.98112	0.0687157	0.0117188
2.02959	0.0721506	0.0125
2.05287	0.0750865	0.0132812
2.05811	0.077398	0.0140625
2.06055	0.078673	0.0148437
2.06681	0.0793374	0.015625
2.13952	0.0788627	0.0164063
2.17246	0.0778992	0.0171875
2.17523	0.0766916	0.0179687
2.18086	0.074927	0.01875
2.1885	0.0727604	0.0195312
2.20941	0.0710396	0.0203125
2.23352	0.0690004	0.0210938
2.25638	0.0672018	0.021875
2.26033	0.0654401	0.0226562
2.27732	0.0640086	0.0234375
2.29019	0.0626104	0.0242188
2.29383	0.0615776	0.025
2.30223	0.0607215	0.0257812
2.3038	0.0602476	0.0265625
2.30506	0.0601937	0.0273438
2.31664	0.0601484	0.028125
2.3433	0.0604448	0.0289063
2.35006	0.0611084	0.0296875
2.35488	0.0619473	0.0304687
2.35593	0.062984	0.03125
2.36191	0.0639647	0.0320312
2.36935	0.0651826	0.0328125
2.37565	0.0663657	0.0335937
2.3848	0.0674942	0.034375
2.41959	0.0683222	0.0351562
2.46313	0.0688747	0.0359375
2.47039	0.0691376	0.0367188
2.4904	0.0692214	0.0375
2.50051	0.0688771	0.0382813
2.50154	0.0683441	0.0390625
2.50709	0.0675541	0.0398437
2.5141	0.0664285	0.040625
2.51615	0.0653214	0.0414062
2.52719	0.063941	0.0421875
2.53906	0.0623926	0.0429688
2.54529	0.0607884	0.04375
2.554	0.0592909	0.0445313
2.56056	0.0578601	0.0453125
2.56373	0.0564424	0.0460938
2.57398	0.0551158	0.046875
2.58779	0.053589	0.0476562
2.59816	0.0523465	0.0484375
2.60387	0.0511909	0.0492187
2.60841	0.0500255	0.05
2.6118	0.0491096	0.0507812
2.61876	0.0482379	0.0515625
2.61965	0.0474209	0.0523438
2.62137	0.0466619	0.053125
2.62171	0.0460234	0.0539063
2.62217	0.0453572	0.0546875
2.62314	0.0448782	0.0554687
2.63426	0.0443357	0.05625
2.65307	0.0439337	0.0570312
2.65586	0.0435434	0.0578125
2.65611	0.0434167	0.0585938
2.66688	0.0432901	0.059375
2.6715	0.0431357	0.0601563
2.68107	0.0430082	0.0609375
2.68422	0.0429155	0.0617188
2.69333	0.042762	0.0625
2.69601	0.0426454	0.0632812
2.69958	0.0425475	0.0640625
2.70303	0.0424603	0.0648438
2.70374	0.0424083	0.065625
2.70439	0.0423401	0.0664062
2.70704	0.0422633	0.0671875
2.71893	0.0421952	0.0679687
2.72684	0.0421466	0.06875
2.73174	0.0421211	0.0695313
2.73534	0.0420346	0.0703125
2.74591	0.0420147	0.0710937
2.7552	0.0418939	0.071875
2.75625	0.0417427	0.0726563
2.75772	0.0416611	0.0734375
2.76016	0.0415354	0.0742188
2.76859	0.0414084	0.075
2.76903	0.0412517	0.0757812
2.77394	0.0411641	0.0765625
2.77693	0.0410697	0.0773438
2.79449	0.0409406	0.078125
2.79587	0.0407687	0.0789062
2.79963	0.0406629	0.0796875
2.79999	0.0405059	0.0804688
2.8015	0.0402933	0.08125
2.80294	0.0400887	0.0820312
2.80403	0.0398699	0.0828125
2.80754	0.0396814	0.0835937
2.81753	0.0394924	0.084375
2.81991	0.0393077	0.0851563
2.82166	0.0390818	0.0859375
2.82251	0.0388158	0.0867187
2.82457	0.0386278	0.0875
2.82746	0.0384131	0.0882813
2.82915	0.0380971	0.0890625
2.83027	0.0378419	0.0898438
2.83172	0.0376244	0.090625
2.83455	0.0374075	0.0914062
2.83592	0.0372692	0.0921875
2.83953	0.0370587	0.0929688
2.84082	0.0368881	0.09375
2.84554	0.0367575	0.0945312
2.85245	0.0366567	0.0953125
2.86375	0.0365548	0.0960938
2.86578	0.0364434	0.096875
2.87342	0.036378	0.0976562
2.87354	0.0363333	0.0984375
2.87551	0.0363017	0.0992187
2.87775	0.0363342	0.1
2.87958	0.0363927	0.100781
2.88095	0.0364566	0.101562
2.88273	0.0365944	0.102344
2.88553	0.0367926	0.103125
2.8876	0.0369354	0.103906
2.88785	0.0371241	0.104688
2.88929	0.0373447	0.105469
2.89089	0.0375622	0.10625
2.89975	0.037846	0.107031
2.90196	0.03816	0.107813
2.90339	0.0385023	0.108594
2.9068	0.0387399	0.109375
2.9134	0.0390473	0.110156
2.91864	0.0393347	0.110937
2.92711	0.0396824	0.111719
2.92978	0.0400316	0.1125
2.93104	0.0404058	0.113281
2.93523	0.0408638	0.114062
2.93631	0.0412356	0.114844
2.93839	0.0416861	0.115625
2.94044	0.0421331	0.116406
2.94193	0.0424767	0.117188
2.94461	0.042909	0.117969
2.95062	0.0433441	0.11875
2.95242	0.0437209	0.119531
2.95609	0.0440421	0.120313
2.95675	0.0444843	0.121094
2.97417	0.0448466	0.121875
2.97588	0.0451178	0.122656
2.97699	0.0454363	0.123438
2.98564	0.0457932	0.124219
2.98671	0.0461428	0.125
2.99235	0.0464919	0.125781
2.99628	0.046766	0.126562
2.99864	0.0469892	0.127344
3.00005	0.0472718	0.128125
3.01392	0.0475417	0.128906
3.02489	0.0477613	0.129688
3.02573	0.048042	0.130469
3.02786	0.0482596	0.13125
3.02986	0.0485103	0.132031
3.03073	0.0486354	0.132812
3.03628	0.0488174	0.133594
3.04797	0.0488861	0.134375
3.04819	0.0489733	0.135156
3.04905	0.0490637	0.135937
3.04987	0.0491505	0.136719
3.05123	0.0491783	0.1375
3.05183	0.0492025	0.138281
3.05867	0.0492293	0.139063
3.07022	0.0491982	0.139844
3.07096	0.0491846	0.140625
3.08402	0.0491026	0.141406
3.09162	0.0489755	0.142187
3.09247	0.048899	0.142969
3.0929	0.0488005	0.14375
3.09639	0.0487623	0.144531
3.10006	0.0486352	0.145313
3.10394	0.0485413	0.146094
3.108	0.0484412	0.146875
3.11576	0.0483105	0.147656
3.11591	0.04825	0.148438
3.12133	0.0481729	0.149219
3.13084	0.0480445	0.15
3.13135	0.0479074	0.150781
3.13302	0.0477766	0.151562
3.1427	0.0476561	0.152344
3.1434	0.0475251	0.153125
3.14768	0.0474317	0.153906
3.15039	0.0473639	0.154688
3.1527	0.047273	0.155469
3.1603	0.0472421	0.15625
3.17211	0.0471257	0.157031
3.18059	0.0471165	0.157812
3.18233	0.0470388	0.158594
3.18331	0.0469913	0.159375
3.18438	0.0469812	0.160156
3.18603	0.0469997	0.160938
3.18798	0.0469535	0.161719
3.18872	0.0469477	0.1625
3.19238	0.0469263	0.163281
3.19297	0.0468881	0.164062
3.19326	0.0469305	0.164844
3.19439	0.0469822	0.165625
3.19493	0.0470058	0.166406
3.19878	0.0470639	0.167187
3.20674	0.0471584	0.167969
3.20975	0.0472259	0.16875
3.2179	0.0472599	0.169531
3.22357	0.0473275	0.170313
3.22433	0.0473779	0.171094
3.2283	0.0474026	0.171875
3.22929	0.0474682	0.172656
3.23197	0.0474801	0.173437
3.23337	0.0475206	0.174219
3.23596	0.0475255	0.175
3.23718	0.0475176	0.175781
3.23902	0.0475253	0.176563
3.24785	0.0476101	0.177344
3.2505	0.0476815	0.178125
3.25136	0.047741	0.178906
3.25508	0.0478164	0.179688
3.2556	0.0478934	0.180469
3.26097	0.0479655	0.18125
3.26718	0.0480214	0.182031
3.26744	0.0481286	0.182812
3.27075	0.0482918	0.183594
3.27144	0.0484829	0.184375
3.27619	0.0486051	0.185156
3.28143	0.048779	0.185938
3.28383	0.0489611	0.186719
3.28672	0.0491596	0.1875
3.29427	0.049364	0.188281
3.29721	0.0495331	0.189062
3.30145	0.049802	0.189844
3.30324	0.0500381	0.190625
3.31236	0.0503986	0.191406
3.31324	0.0507595	0.192188
3.31697	0.0510146	0.192969
3.31777	0.0513074	0.19375
3.32676	0.051719	0.194531
3.3282	0.0521078	0.195312
3.32876	0.0525429	0.196094
3.33053	0.0529866	0.196875
3.33314	0.053425	0.197656
3.34326	0.0538518	0.198437
3.34884	0.0542785	0.199219
3.35279	0.0547146	0.2
3.36192	0.0551073	0.200781
3.36301	0.0555041	0.201563
3.36464	0.0559087	0.202344
3.373	0.05637	0.203125
3.37685	0.0567901	0.203906
3.3825	0.0571764	0.204687
3.3874	0.0575911	0.205469
3.3962	0.0580015	0.20625
3.40189	0.0583722	0.207031
3.40257	0.0586692	0.207813
3.4085	0.0589466	0.208594
3.41034	0.0592957	0.209375
3.41184	0.0595738	0.210156
3.41217	0.0597969	0.210938
3.41401	0.0600718	0.211719
3.42228	0.0603158	0.2125
3.42341	0.0605058	0.213281
3.42359	0.060603	0.214062
3.42596	0.0607366	0.214844
3.42632	0.0608253	0.215625
3.42729	0.0608723	0.216406
3.42962	0.0608552	0.217188
3.43069	0.0608779	0.217969
3.45109	0.0608266	0.21875
3.45519	0.0607432	0.219531
3.45575	0.0607015	0.220312
3.47352	0.0605587	0.221094
3.47535	0.0604111	0.221875
3.49355	0.0602293	0.222656
3.49765	0.0600547	0.223438
3.50734	0.05985	0.224219
3.51596	0.0596616	0.225
3.52221	0.0594369	0.225781
3.52263	0.0591812	0.226562
3.52405	0.0589431	0.227344
3.53142	0.058661	0.228125
3.53512	0.0583986	0.228906
3.5376	0.0581347	0.229687
3.53771	0.0578239	0.230469
3.53809	0.0574746	0.23125
3.54215	0.0571257	0.232031
3.54823	0.0567584	0.232813
3.55237	0.0564721	0.233594
3.55365	0.0561272	0.234375
3.5556	0.0558347	0.235156
3.55739	0.0555748	0.235937
3.55849	0.0552683	0.236719
3.56139	0.0549783	0.2375
3.56482	0.0546365	0.238281
3.56612	0.0542951	0.239063
3.57165	0.0540003	0.239844
3.57517	0.0537191	0.240625
3.57694	0.05349	0.241406
3.5846	0.0532501	0.242188
3.58645	0.0530648	0.242969
3.588	0.0528272	0.24375
3.59007	0.0526402	0.244531
3.59075	0.0524013	0.245312
3.5936	0.0522	0.246094
3.60154	0.0520101	0.246875
3.60379	0.0518592	0.247656
3.60619	0.0517228	0.248438
3.60866	0.0515474	0.249219
3.61026	0.0513896	0.25
3.61989	0.0512396	0.250781
3.6224	0.0510365	0.251563
3.62312	0.0508708	0.252344
3.62329	0.0507659	0.253125
3.62948	0.0506361	0.253906
3.63315	0.0505269	0.254688
3.63522	0.0504646	0.255469
3.63659	0.0503546	0.25625
3.64342	0.050263	0.257031
3.64679	0.0501993	0.257812
3.64783	0.050107	0.258594
3.65135	0.0499703	0.259375
3.65199	0.0499185	0.260156
3.65405	0.0498578	0.260937
3.6545	0.0498621	0.261719
3.65771	0.049857	0.2625
3.66211	0.0498522	0.263281
3.66448	0.0497817	0.264062
3.66798	0.0497792	0.264844
3.66947	0.049755	0.265625
3.68123	0.0497416	0.266406
3.68525	0.0497048	0.267188
3.68585	0.0496996	0.267969
3.68856	0.0496913	0.26875
3.69043	0.0496907	0.269531
3.69077	0.0496273	0.270313
3.69326	0.049631	0.271094
3.69419	0.0496193	0.271875
3.69681	0.0495755	0.272656
3.69826	0.0495041	0.273438
3.70252	0.0494315	0.274219
3.70594	0.0493765	0.275
3.70709	0.0493505	0.275781
3.70883	0.0493344	0.276562
3.71189	0.0492777	0.277344
3.7172	0.0492632	0.278125
3.72318	0.0492452	0.278906
3.72628	0.0492003	0.279687
3.72986	0.0491074	0.280469
3.73344	0.0490419	0.28125
3.73502	0.0489812	0.282031
3.73745	0.0489854	0.282813
3.73773	0.0489918	0.283594
3.74096	0.0490078	0.284375
3.74376	0.0490375	0.285156
3.75382	0.0489837	0.285938
3.75507	0.0489646	0.286719
3.76199	0.0489469	0.2875
3.76698	0.048949	0.288281
3.76795	0.0489541	0.289062
3.76922	0.0489446	0.289844
3.77499	0.0489917	0.290625
3.78051	0.0489929	0.291406
3.78127	0.0490105	0.292187
3.7816	0.0489646	0.292969
3.78317	0.0489848	0.29375
3.78413	0.0491069	0.294531
3.78433	0.0491891	0.295312
3.78528	0.0492727	0.296094
3.78799	0.0493244	0.296875
3.78985	0.0493733	0.297656
3.79141	0.0494634	0.298438
3.79449	0.0495615	0.299219
3.79529	0.0496514	0.3
3.79736	0.049797	0.300781
3.79909	0.0498549	0.301563
3.80102	0.0499627	0.302344
3.81122	0.0500603	0.303125
3.81669	0.0501585	0.303906
3.82452	0.050277	0.304688
3.82724	0.0503932	0.305469
3.82732	0.0505289	0.30625
3.82831	0.0506283	0.307031
3.83243	0.0507409	0.307812
3.83387	0.0508384	0.308594
3.83617	0.0510147	0.309375
3.83921	0.0512128	0.310156
3.84221	0.0513586	0.310937
3.84331	0.0515179	0.311719
3.84357	0.0516617	0.3125
3.84603	0.0517711	0.313281
3.84993	0.0518951	0.314063
3.85152	0.0520133	0.314844
3.85557	0.0521537	0.315625
3.86161	0.0522582	0.316406
3.8646	0.0524012	0.317188
3.86716	0.0525349	0.317969
3.88377	0.0526781	0.31875
3.88456	0.052762	0.319531
3.88752	0.0528958	0.320312
3.88785	0.0529666	0.321094
3.89271	0.0530742	0.321875
3.89396	0.0532722	0.322656
3.8974	0.0533886	0.323437
3.89857	0.053475	0.324219
3.90027	0.0536255	0.325
3.90153	0.0537716	0.325781
3.90298	0.0539134	0.326562
3.907	0.0540096	0.327344
3.90876	0.0540997	0.328125
3.91109	0.0541685	0.328906
3.91457	0.0542764	0.329688
3.9163	0.0543461	0.330469
3.92185	0.0544174	0.33125
3.92973	0.0544449	0.332031
3.93245	0.0545327	0.332813
3.93325	0.0546	0.333594
3.93493	0.0546465	0.334375
3.94406	0.0546948	0.335156
3.94626	0.0547775	0.335938
3.94825	0.0548049	0.336719
3.95643	0.0549259	0.3375
3.95922	0.0550265	0.338281
3.96229	0.0550776	0.339062
3.96276	0.0550725	0.339844
3.96364	0.0551393	0.340625
3.96424	0.0551606	0.341406
3.96518	0.0552488	0.342187
3.96919	0.055333	0.342969
3.97306	0.0554089	0.34375
3.97532	0.0554481	0.344531
3.9785	0.0555054	0.345313
3.97931	0.0555901	0.346094
3.98338	0.0556052	0.346875
3.98578	0.0556788	0.347656
3.98985	0.0557317	0.348438
3.99777	0.0557816	0.349219
4.00109	0.0558663	0.35
4.009	0.05596	0.350781
4.0099	0.0560841	0.351562
4.01139	0.0561792	0.352344
4.01978	0.056253	0.353125
4.02228	0.0563352	0.353906
4.02691	0.0564128	0.354687
4.0291	0.0564809	0.355469
4.03364	0.0565284	0.35625
4.03636	0.0566912	0.357031
4.04396	0.0568103	0.357812
4.04486	0.056912	0.358594
4.0459	0.0569663	0.359375
4.04767	0.0570892	0.360156
4.05189	0.0571701	0.360938
4.05306	0.0572633	0.361719
4.05615	0.0573722	0.3625
4.06735	0.057501	0.363281
4.06991	0.0575676	0.364063
4.07229	0.0577313	0.364844
4.07305	0.0578664	0.365625
4.0815	0.0580129	0.366406
4.08616	0.0581615	0.367188
4.08739	0.0582862	0.367969
4.09015	0.0584129	0.36875
4.09259	0.0585353	0.369531
4.09334	0.0586858	0.370312
4.09532	0.05881	0.371094
4.09569	0.0589208	0.371875
4.09647	0.0590446	0.372656
4.09974	0.0591474	0.373437
4.10316	0.0593162	0.374219
4.11403	0.0594723	0.375
4.11519	0.0595848	0.375781
4.11854	0.0597241	0.376563
4.121	0.0598966	0.377344
4.1213	0.060019	0.378125
4.12441	0.0601575	0.378906
4.12524	0.0602608	0.379688
4.13043	0.0603737	0.380469
4.13247	0.0605009	0.38125
4.1341	0.0606109	0.382031
4.13941	0.0606965	0.382812
4.14278	0.0608048	0.383594
4.14322	0.0609207	0.384375
4.14497	0.0610484	0.385156
4.14608	0.0611309	0.385937
4.15793	0.0612459	0.386719
4.16636	0.061304	0.3875
4.16858	0.0614197	0.388281
4.17372	0.0614347	0.389062
4.1753	0.0615208	0.389844
4.17671	0.0616272	0.390625
4.17862	0.0617486	0.391406
4.18269	0.0617905	0.392188
4.18567	0.0618341	0.392969
4.18674	0.0618692	0.39375
4.18939	0.0619319	0.394531
4.19054	0.0619547	0.395313
4.19499	0.0620357	0.396094
4.19871	0.062123	0.396875
4.20028	0.0621605	0.397656
4.21016	0.062178	0.398438
4.21545	0.0621524	0.399219
4.22603	0.062163	0.4
4.22793	0.062115	0.400781
4.23049	0.0621584	0.401562
4.23289	0.0621513	0.402344
4.23412	0.0621166	0.403125
4.23794	0.0620545	0.403906
4.24141	0.0619934	0.404687
4.24432	0.0619984	0.405469
4.24703	0.0619803	0.40625
4.25444	0.0619088	0.407031
4.25951	0.0619174	0.407813
4.26061	0.0618938	0.408594
4.26246	0.0618254	0.409375
4.26465	0.0617292	0.410156
4.26754	0.0616256	0.410938
4.27216	0.0615821	0.411719
4.28133	0.0614897	0.4125
4.28411	0.0614068	0.413281
4.2849	0.0612887	0.414062
4.28667	0.06118	0.414844
4.29572	0.0611208	0.415625
4.30329	0.0609913	0.416406
4.30906	0.0608855	0.417187
4.30976	0.0607901	0.417969
4.31128	0.0607104	0.41875
4.3123	0.060567	0.419531
4.31801	0.0604468	0.420312
4.31829	0.0602998	0.421094
4.3242	0.0601584	0.421875
4.32536	0.0600344	0.422656
4.3261	0.0598844	0.423438
4.32833	0.0597451	0.424219
4.32869	0.0595956	0.425
4.33353	0.0594444	0.425781
4.33477	0.0593116	0.426563
4.33705	0.0592567	0.427344
4.34706	0.0591016	0.428125
4.35097	0.0589187	0.428906
4.35635	0.0587736	0.429688
4.35985	0.0586326	0.430469
4.36109	0.0584956	0.43125
4.362	0.05834	0.432031
4.36436	0.0581434	0.432812
4.36729	0.0579875	0.433594
4.37393	0.0578429	0.434375
4.37457	0.0577274	0.435156
4.37776	0.0575893	0.435937
4.37883	0.0574705	0.436719
4.38298	0.0573214	0.4375
4.38469	0.0570805	0.438281
4.3863	0.056926	0.439063
4.39102	0.0567689	0.439844
4.39392	0.0566463	0.440625
4.40402	0.0564726	0.441406
4.41269	0.0563093	0.442188
4.41512	0.0561806	0.442969
4.41594	0.0560696	0.44375
4.42403	0.0559537	0.444531
4.42865	0.0557998	0.445312
4.43184	0.0556922	0.446094
4.43642	0.0555261	0.446875
4.44297	0.0554201	0.447656
4.4501	0.0553483	0.448437
4.45124	0.0552564	0.449219
4.45258	0.0551759	0.45
4.45385	0.0550638	0.450781
4.4599	0.0550148	0.451562
4.46077	0.0549157	0.452344
4.46137	0.0548248	0.453125
4.46173	0.0547555	0.453906
4.46234	0.0547028	0.454688
4.47362	0.0546403	0.455469
4.47697	0.054509	0.45625
4.47958	0.0543956	0.457031
4.48036	0.0543419	0.457813
4.48491	0.0542842	0.458594
4.48566	0.054232	0.459375
4.48598	0.0542187	0.460156
4.48652	0.0542115	0.460938
4.48723	0.0541582	0.461719
4.48757	0.0541375	0.4625
4.48909	0.0541134	0.463281
4.48958	0.0540609	0.464062
4.49394	0.0539951	0.464844
4.49522	0.0539618	0.465625
4.49804	0.0540364	0.466406
4.4987	0.0540542	0.467187
4.49963	0.0540567	0.467969
4.50282	0.054096	0.46875
4.51037	0.0541178	0.469531
4.51286	0.0541815	0.470313
4.52232	0.0542665	0.471094
4.52645	0.0543069	0.471875
4.53016	0.0543902	0.472656
4.53037	0.0544499	0.473438
4.53723	0.0545688	0.474219
4.53877	0.0546614	0.475
4.53953	0.054797	0.475781
4.55397	0.0549549	0.476562
4.55943	0.0550738	0.477344
4.56222	0.0552024	0.478125
4.56453	0.0554003	0.478906
4.56761	0.0555241	0.479687
4.57461	0.0556797	0.480469
4.57634	0.055842	0.48125
4.58149	0.0560207	0.482031
4.58456	0.0562213	0.482812
4.58701	0.0564113	0.483594
4.59121	0.0566244	0.484375
4.59393	0.0568217	0.485156
4.59788	0.0570219	0.485938
4.59875	0.0572428	0.486719
4.59949	0.0575061	0.4875
4.60126	0.0578123	0.488281
4.6014	0.0580492	0.489063
4.60885	0.0582925	0.489844
4.6115	0.0585937	0.490625
4.61282	0.0588957	0.491406
4.61332	0.0591932	0.492188
4.61592	0.0594739	0.492969
4.61636	0.0597836	0.49375
4.61669	0.0601173	0.494531
4.61867	0.0604531	0.495312
4.61928	0.0607364	0.496094
4.62095	0.0611376	0.496875
4.62304	0.0614763	0.497656
4.62346	0.0618726	0.498437
4.625	0.062218	0.499219
4.62672	0.0625731	0.5
4.62795	0.0629161	0.500781
4.62895	0.0633351	0.501563
4.6329	0.0637124	0.502344
4.63457	0.0641188	0.503125
4.64027	0.0645177	0.503906
4.64529	0.0649304	0.504687
4.6462	0.0653026	0.505469
4.65179	0.0657117	0.50625
4.65213	0.0661539	0.507031
4.65302	0.0665426	0.507812
4.65317	0.0669501	0.508594
4.65684	0.0673872	0.509375
4.65732	0.067789	0.510156
4.65915	0.0681574	0.510938
4.66097	0.0685345	0.511719
4.67284	0.068947	0.5125
4.6943	0.0693361	0.513281
4.71296	0.0697284	0.514062
4.71471	0.0701138	0.514844
4.71523	0.0705315	0.515625
4.71873	0.0708484	0.516406
4.72647	0.0711912	0.517188
4.72753	0.0715778	0.517969
4.73494	0.071914	0.51875
4.73759	0.0722441	0.519531
4.73778	0.0725564	0.520312
4.74075	0.0728566	0.521094
4.74241	0.0731059	0.521875
4.74545	0.0733708	0.522656
4.75489	0.073597	0.523438
4.75733	0.0738119	0.524219
4.76436	0.074026	0.525
4.76666	0.07419	0.525781
4.77404	0.0743645	0.526563
4.7764	0.0744985	0.527344
4.77714	0.0746802	0.528125
4.77975	0.0747938	0.528906
4.80697	0.0748897	0.529687
4.80804	0.0750287	0.530469
4.80928	0.0751762	0.53125
4.81204	0.0752766	0.532031
4.81327	0.0753702	0.532813
4.81545	0.0754234	0.533594
4.81643	0.0754557	0.534375
4.8264	0.075451	0.535156
4.82703	0.0754312	0.535937
4.82978	0.0754537	0.536719
4.83594	0.075384	0.5375
4.84285	0.0753672	0.538281
4.84344	0.0752966	0.539062
4.8476	0.0751941	0.539844
4.85164	0.075122	0.540625
4.85238	0.0750361	0.541406
4.86688	0.0749044	0.542188
4.86751	0.0748029	0.542969
4.87066	0.074639	0.54375
4.87263	0.0744726	0.544531
4.877	0.0742824	0.545312
4.87787	0.0740914	0.546094
4.88466	0.0739046	0.546875
4.8879	0.0736827	0.547656
4.89603	0.0734631	0.548438
4.89688	0.0732272	0.549219
4.90172	0.0729481	0.55
4.91342	0.0727245	0.550781
4.92459	0.0724724	0.551562
4.93267	0.0722115	0.552344
4.94319	0.071943	0.553125
4.95125	0.0716722	0.553906
4.95579	0.0713999	0.554688
4.9589	0.0711471	0.555469
4.96103	0.0708326	0.55625
4.96928	0.0705528	0.557031
4.9697	0.0702419	0.557813
4.98819	0.0699216	0.558594
4.9894	0.0696303	0.559375
4.99233	0.0692067	0.560156
4.99532	0.0688473	0.560937
4.99894	0.0684941	0.561719
4.99941	0.0681993	0.5625
5.00507	0.0678315	0.563281
5.00679	0.06744	0.564063
5.0128	0.0671276	0.564844
5.01464	0.0667844	0.565625
5.01509	0.0663915	0.566406
5.01658	0.0659913	0.567187
5.01781	0.0655581	0.567969
5.02178	0.0652446	0.56875
5.02447	0.0650018	0.569531
5.02597	0.0647654	0.570312
5.02674	0.0643705	0.571094
5.02866	0.0641102	0.571875
5.03094	0.0638429	0.572656
5.0331	0.0635793	0.573438
5.03354	0.0633584	0.574219
5.03773	0.0631587	0.575
5.03894	0.0629724	0.575781
5.04005	0.0626827	0.576562
5.04146	0.0624919	0.577344
5.04225	0.0623186	0.578125
5.0452	0.0621502	0.578906
5.0463	0.0619294	0.579688
5.0518	0.0618048	0.580469
5.052	0.0616308	0.58125
5.05567	0.0614623	0.582031
5.05905	0.06135	0.582812
5.05992	0.0611827	0.583594
5.0605	0.0610448	0.584375
5.0608	0.0609452	0.585156
5.06365	0.0609083	0.585938
5.0671	0.06084	0.586719
5.07439	0.06078	0.5875
5.07799	0.0607305	0.588281
5.07813	0.06068	0.589063
5.09311	0.06065	0.589844
5.10038	0.060633	0.590625
5.10364	0.0605921	0.591406
5.11044	0.0606083	0.592187
5.11197	0.0605675	0.592969
5.12273	0.0605865	0.59375
5.12787	0.0605968	0.594531
5.12829	0.0605991	0.595313
5.13515	0.0606215	0.596094
5.13531	0.0606323	0.596875
5.13822	0.0606967	0.597656
5.14399	0.0606929	0.598437
5.14676	0.0607699	0.599219
5.149	0.0608238	0.6
5.15086	0.060889	0.600781
5.15141	0.0609162	0.601562
5.15929	0.0610158	0.602344
5.1625	0.0610175	0.603125
5.16321	0.0611109	0.603906
5.16565	0.0611899	0.604688
5.16627	0.0612601	0.605469
5.1726	0.0613919	0.60625
5.17301	0.0615075	0.607031
5.17589	0.0615808	0.607812
5.17621	0.0616951	0.608594
5.18084	0.061777	0.609375
5.18241	0.0619065	0.610156
5.18754	0.0620124	0.610938
5.18768	0.0621133	0.611719
5.18851	0.0621696	0.6125
5.19886	0.0622479	0.613281
5.20162	0.0623365	0.614062
5.20563	0.0624633	0.614844
5.21009	0.0625793	0.615625
5.21624	0.0626677	0.616406
5.2222	0.062797	0.617188
5.22388	0.0628957	0.617969
5.22996	0.0629716	0.61875
5.23289	0.0631242	0.619531
5.23829	0.063218	0.620313
5.23907	0.0633115	0.621094
5.24027	0.0634917	0.621875
5.24168	0.0636238	0.622656
5.24828	0.0637828	0.623437
5.25094	0.0639374	0.624219
5.25304	0.0640842	0.625
5.25428	0.0642161	0.625781
5.25444	0.0643056	0.626563
5.25562	0.06443	0.627344
5.25677	0.0645552	0.628125
5.26152	0.0647452	0.628906
5.26315	0.0648481	0.629687
5.26799	0.0649631	0.630469
5.26899	0.0650914	0.63125
5.27018	0.065291	0.632031
5.27068	0.0653856	0.632812
5.27612	0.0654581	0.633594
5.27693	0.0655148	0.634375
5.28034	0.0656258	0.635156
5.28085	0.0657051	0.635938
5.28633	0.06585	0.636719
5.28909	0.0659855	0.6375
5.29409	0.0661482	0.638281
5.31161	0.0662765	0.639062
5.31267	0.0663838	0.639844
5.31331	0.0665401	0.640625
5.31475	0.0666703	0.641406
5.31571	0.0668308	0.642188
5.32169	0.0669632	0.642969
5.32502	0.0671105	0.64375
5.32878	0.0671834	0.644531
5.3323	0.0672967	0.645312
5.33938	0.0674214	0.646094
5.33995	0.0675247	0.646875
5.34028	0.0676167	0.647656
5.34398	0.0677654	0.648438
5.34568	0.0678855	0.649219
5.34995	0.0679743	0.65
5.35822	0.0680408	0.650781
5.36181	0.0681365	0.651563
5.37596	0.0682441	0.652344
5.37971	0.0683824	0.653125
5.38215	0.068502	0.653906
5.38581	0.0686021	0.654687
5.39004	0.0687185	0.655469
5.39806	0.0688563	0.65625
5.39846	0.0689396	0.657031
5.40058	0.0689933	0.657813
5.40132	0.0691207	0.658594
5.40343	0.0692282	0.659375
5.40455	0.069273	0.660156
5.40956	0.0693561	0.660937
5.41068	0.0694103	0.661719
5.41623	0.0694463	0.6625
5.41832	0.0695731	0.663281
5.42154	0.0696503	0.664062
5.42831	0.0696943	0.664844
5.43977	0.0697903	0.665625
5.44122	0.0698154	0.666406
5.45438	0.0698342	0.667188
5.45491	0.0697964	0.667969
5.4561	0.0698294	0.66875
5.4585	0.0698189	0.669531
5.46011	0.0698045	0.670312
5.46665	0.0697725	0.671094
5.47233	0.0697593	0.671875
5.47842	0.0697147	0.672656
5.49547	0.0696371	0.673438
5.4974	0.0696195	0.674219
5.49977	0.0695218	0.675
5.50055	0.0693823	0.675781
5.50208	0.0693678	0.676562
5.50472	0.069267	0.677344
5.51076	0.0692378	0.678125
5.51281	0.0691616	0.678906
5.52233	0.0690759	0.679688
5.52478	0.068933	0.680469
5.52869	0.0688826	0.68125
5.53614	0.0688037	0.682031
5.54188	0.0687112	0.682813
5.54753	0.068565	0.683594
5.55056	0.0684434	0.684375
5.55561	0.0683304	0.685156
5.55771	0.0681809	0.685937
5.55902	0.0680889	0.686719
5.56305	0.0680147	0.6875
5.56393	0.0678726	0.688281
5.57808	0.0678776	0.689063
5.57941	0.0678401	0.689844
5.58284	0.0678311	0.690625
5.58976	0.0678698	0.691406
5.59355	0.0678625	0.692187
5.59674	0.0678629	0.692969
5.59805	0.0678698	0.69375
5.60032	0.0678927	0.694531
5.60793	0.0678988	0.695312
5.61108	0.067953	0.696094
5.61147	0.0680082	0.696875
5.61261	0.0681305	0.697656
5.61996	0.0681618	0.698438
5.6206	0.0682302	0.699219
5.62102	0.0683849	0.7
5.6225	0.0684768	0.700781
5.62476	0.0685998	0.701562
5.63021	0.068749	0.702344
5.63464	0.0688661	0.703125
5.63704	0.0690284	0.703906
5.63728	0.0691846	0.704688
5.63903	0.0693716	0.705469
5.64524	0.0695252	0.70625
5.66206	0.0697293	0.707031
5.66259	0.0698957	0.707812
5.66783	0.0701035	0.708594
5.66951	0.0703418	0.709375
5.67602	0.0705766	0.710156
5.67882	0.0708161	0.710938
5.686	0.0710414	0.711719
5.68945	0.0712782	0.7125
5.6912	0.0715184	0.713281
5.69233	0.071791	0.714063
5.69686	0.0720705	0.714844
5.70133	0.0722113	0.715625
5.70615	0.0724467	0.716406
5.71307	0.0727006	0.717187
5.71874	0.0729305	0.717969
5.72214	0.0731806	0.71875
5.72428	0.0734579	0.719531
5.73624	0.0736211	0.720313
5.7388	0.0738447	0.721094
5.74468	0.0741122	0.721875
5.7478	0.0743381	0.722656
5.75151	0.0744585	0.723437
5.75496	0.0746817	0.724219
5.75797	0.0748445	0.725
5.75956	0.0750447	0.725781
5.76013	0.0751756	0.726562
5.76059	0.0753962	0.727344
5.7693	0.0755466	0.728125
5.76994	0.0757438	0.728906
5.79927	0.0759168	0.729688
5.79952	0.0760495	0.730469
5.80147	0.0762059	0.73125
5.81786	0.076343	0.732031
5.82042	0.0765472	0.732812
5.82439	0.0767173	0.733594
5.82905	0.076883	0.734375
5.83118	0.077049	0.735156
5.83431	0.077216	0.735938
5.8395	0.0774784	0.736719
5.84886	0.0777419	0.7375
5.85756	0.077943	0.738281
5.86336	0.078123	0.739062
5.86508	0.0783636	0.739844
5.86992	0.0786637	0.740625
5.87293	0.078872	0.741406
5.87686	0.0791276	0.742188
5.88163	0.0794842	0.742969
5.8894	0.0798163	0.74375
5.88999	0.0801028	0.744531
5.89691	0.0804156	0.745313
5.90322	0.0807742	0.746094
5.90518	0.0810484	0.746875
5.90799	0.0813607	0.747656
5.92151	0.0817639	0.748437
5.93291	0.0821982	0.749219
5.9334	0.0825262	0.75
5.94212	0.082949	0.750781
5.94664	0.0832968	0.751563
5.94687	0.0838636	0.752344
5.94944	0.0841887	0.753125
5.95072	0.0844513	0.753906
5.95977	0.0849131	0.754687
5.96937	0.0854108	0.755469
5.97082	0.0859176	0.75625
5.97549	0.0863548	0.757031
5.99373	0.0868792	0.757812
5.99716	0.0873061	0.758594
6.00715	0.0877121	0.759375
6.01769	0.0881439	0.760156
6.02483	0.0885431	0.760938
6.02535	0.0889901	0.761719
6.02624	0.0895719	0.7625
6.02705	0.0900403	0.763281
6.02823	0.0905047	0.764062
6.03805	0.0910312	0.764844
6.04105	0.0914309	0.765625
6.05196	0.0918769	0.766406
6.05239	0.0922599	0.767188
6.0581	0.09269	0.767969
6.06398	0.0932011	0.76875
6.06928	0.0936437	0.769531
6.0728	0.0941731	0.770312
6.07505	0.0947749	0.771094
6.07787	0.0952983	0.771875
6.082	0.0958696	0.772656
6.08791	0.0964041	0.773438
6.09502	0.0969649	0.774219
6.11854	0.097549	0.775
6.12141	0.0981257	0.775781
6.1272	0.0986894	0.776563
6.13583	0.099184	0.777344
6.14587	0.0999601	0.778125
6.15248	0.100715	0.778906
6.15758	0.101407	0.779687
6.15984	0.102201	0.780469
6.16322	0.10299	0.78125
6.17836	0.103701	0.782031
6.18158	0.104482	0.782813
6.18289	0.105453	0.783594
6.18434	0.106279	0.784375
6.18828	0.107245	0.785156
6.18849	0.1081	0.785937
6.19467	0.109098	0.786719
6.21536	0.109961	0.7875
6.23298	0.110778	0.788281
6.23514	0.11166	0.789062
6.23675	0.112657	0.789844
6.26083	0.113542	0.790625
6.26494	0.114376	0.791406
6.27642	0.115169	0.792188
6.31865	0.116037	0.792969
6.31993	0.116961	0.79375
6.32772	0.117666	0.794531
6.33061	0.118348	0.795312
6.33745	0.119068	0.796094
6.34075	0.119777	0.796875
6.34632	0.120359	0.797656
6.35083	0.121012	0.798438
6.35937	0.121778	0.799219
6.37254	0.122424	0.8
6.37433	0.122905	0.800781
6.39231	0.12332	0.801562
6.42198	0.123779	0.802344
6.43519	0.124268	0.803125
6.44323	0.124639	0.803906
6.45057	0.125132	0.804688
6.46653	0.125483	0.805469
6.47538	0.125705	0.80625
6.4759	0.126062	0.807031
6.48178	0.126317	0.807813
6.48515	0.126617	0.808594
6.48568	0.126756	0.809375
6.49267	0.126932	0.810156
6.50741	0.127121	0.810937
6.52198	0.127222	0.811719
6.53332	0.127305	0.8125
6.54476	0.127227	0.813281
6.54598	0.127321	0.814063
6.54836	0.127248	0.814844
6.55802	0.127272	0.815625
6.56625	0.127352	0.816406
6.56868	0.127398	0.817187
6.57076	0.127454	0.817969
6.58685	0.127416	0.81875
6.60153	0.127276	0.819531
6.6029	0.127244	0.820312
6.61726	0.127254	0.821094
6.61989	0.127275	0.821875
6.66123	0.127327	0.822656
6.67158	0.127247	0.823438
6.67592	0.127087	0.824219
6.67792	0.127093	0.825
6.7049	0.126979	0.825781
6.70942	0.126972	0.826562
6.7168	0.126769	0.827344
6.72027	0.126667	0.828125
6.7216	0.126773	0.828906
6.72501	0.126817	0.829688
6.75244	0.126909	0.830469
6.75803	0.127026	0.83125
6.76091	0.12699	0.832031
6.76292	0.127006	0.832812
6.76549	0.127081	0.833594
6.78409	0.127217	0.834375
6.79331	0.127076	0.835156
6.79912	0.127217	0.835938
6.80149	0.12737	0.836719
6.80347	0.12728	0.8375
6.81414	0.127241	0.838281
6.81528	0.127278	0.839063
6.82169	0.12729	0.839844
6.82631	0.127554	0.840625
6.82888	0.127562	0.841406
6.83961	0.127715	0.842187
6.84854	0.127799	0.842969
6.85131	0.127815	0.84375
6.86156	0.127861	0.844531
6.86552	0.127741	0.845313
6.88254	0.127691	0.846094
6.93734	0.127732	0.846875
6.9384	0.127735	0.847656
6.93893	0.127715	0.848437
6.95004	0.127772	0.849219
6.98028	0.127878	0.85
6.99492	0.127861	0.850781
7.00207	0.127813	0.851562
7.01031	0.127758	0.852344
7.02668	0.127544	0.853125
7.02918	0.127502	0.853906
7.03038	0.127327	0.854688
7.03225	0.127244	0.855469
7.03623	0.127246	0.85625
7.05861	0.127145	0.857031
7.06362	0.127019	0.857812
7.06961	0.126916	0.858594
7.11966	0.126709	0.859375
7.12557	0.126489	0.860156
7.136	0.126171	0.860938
7.1398	0.125965	0.861719
7.15095	0.125825	0.8625
7.15179	0.125657	0.863281
7.15313	0.125561	0.864062
7.16553	0.125691	0.864844
7.19217	0.125573	0.865625
7.1982	0.125559	0.866406
7.21014	0.12576	0.867188
7.22624	0.125657	0.867969
7.23065	0.125766	0.86875
7.23696	0.126064	0.869531
7.24043	0.126411	0.870313
7.24556	0.126869	0.871094
7.26064	0.127431	0.871875
7.26865	0.128108	0.872656
7.27418	0.128805	0.873437
7.27931	0.129788	0.874219
7.28556	0.130665	0.875
7.29342	0.131653	0.875781
7.29677	0.133028	0.876563
7.31699	0.13404	0.877344
7.31988	0.135475	0.878125
7.33052	0.136888	0.878906
7.34976	0.138553	0.879687
7.35056	0.140006	0.880469
7.35474	0.141854	0.88125
7.36662	0.143477	0.882031
7.37562	0.145338	0.882812
7.3978	0.147141	0.883594
7.41729	0.148975	0.884375
7.44488	0.150811	0.885156
7.45765	0.152777	0.885938
7.47587	0.154871	0.886719
7.47964	0.156867	0.8875
7.48564	0.158578	0.888281
7.4937	0.160466	0.889062
7.51029	0.162317	0.889844
7.52246	0.164103	0.890625
7.53462	0.165844	0.891406
7.58278	0.167448	0.892188
7.61657	0.168647	0.892969
7.68111	0.169883	0.89375
7.68123	0.170933	0.894531
7.6926	0.171664	0.895312
7.69733	0.172422	0.896094
7.72386	0.173047	0.896875
7.72534	0.173281	0.897656
7.73602	0.17359	0.898438
7.74599	0.174125	0.899219
7.76328	0.174525	0.9
7.79331	0.174327	0.900781
7.82276	0.174582	0.901563
7.82736	0.17474	0.902344
7.83374	0.174467	0.903125
7.85084	0.174075	0.903906
7.86259	0.173924	0.904687
7.86534	0.17374	0.905469
7.87148	0.173656	0.90625
7.87976	0.173577	0.907031
7.88623	0.173369	0.907813
7.90987	0.173159	0.908594
7.93423	0.173081	0.909375
7.93509	0.172739	0.910156
7.94765	0.172805	0.910937
7.96405	0.173188	0.911719
8.00299	0.173493	0.9125
8.0138	0.173725	0.913281
8.02017	0.174046	0.914062
8.03515	0.174881	0.914844
8.04042	0.176113	0.915625
8.05658	0.177414	0.916406
8.07471	0.178639	0.917188
8.07736	0.180266	0.917969
8.07865	0.182292	0.91875
8.09294	0.184486	0.919531
8.10431	0.186638	0.920312
8.12319	0.189232	0.921094
8.13277	0.191757	0.921875
8.14617	0.194415	0.922656
8.17657	0.197067	0.923438
8.19159	0.200376	0.924219
8.20245	0.203541	0.925
8.246	0.206854	0.925781
8.27003	0.2098	0.926562
8.28155	0.212546	0.927344
8.35571	0.215471	0.928125
8.35838	0.218884	0.928906
8.39239	0.221699	0.929688
8.40356	0.224897	0.930469
8.45492	0.228631	0.93125
8.4894	0.231902	0.932031
8.50657	0.234977	0.932813
8.5155	0.238403	0.933594
8.58687	0.241404	0.934375
8.59074	0.244686	0.935156
8.62811	0.247977	0.935937
8.65826	0.251395	0.936719
8.69244	0.254831	0.9375
8.70529	0.258049	0.938281
8.72027	0.260962	0.939063
8.72999	0.263521	0.939844
8.75169	0.266118	0.940625
8.77371	0.267889	0.941406
8.7754	0.269522	0.942187
8.83172	0.27028	0.942969
8.84798	0.270434	0.94375
8.97265	0.27021	0.944531
9.02554	0.269343	0.945312
9.13295	0.267694	0.946094
9.14715	0.265689	0.946875
9.23801	0.262774	0.947656
9.26723	0.259238	0.948438
9.28241	0.256004	0.949219
9.35119	0.252577	0.95
9.35754	0.248535	0.950781
9.39131	0.24446	0.951562
9.4023	0.24152	0.952344
9.42641	0.238248	0.953125
9.44637	0.235858	0.953906
9.46454	0.233841	0.954688
9.48875	0.232686	0.955469
9.51995	0.232905	0.95625
9.53268	0.233614	0.957031
9.53476	0.235201	0.957812
9.54571	0.238323	0.958594
9.55445	0.24152	0.959375
9.55637	0.245094	0.960156
9.58082	0.248942	0.960938
9.60739	0.253143	0.961719
9.63755	0.257663	0.9625
9.64271	0.26163	0.963281
9.78244	0.266246	0.964063
9.78606	0.271334	0.964844
9.82754	0.276457	0.965625
9.91977	0.282021	0.966406
9.97146	0.286979	0.967187
10.0562	0.292481	0.967969
10.0657	0.299384	0.96875
10.2014	0.306085	0.969531
10.2045	0.313713	0.970313
10.2685	0.32229	0.971094
10.2742	0.331597	0.971875
10.3075	0.342462	0.972656
10.3824	0.35369	0.973437
10.4491	0.365027	0.974219
10.5021	0.378183	0.975
10.5089	0.392766	0.975781
10.602	0.40608	0.976562
10.6402	0.422617	0.977344
10.8013	0.438393	0.978125
10.857	0.457525	0.978906
10.8606	0.478283	0.979688
10.8965	0.503473	0.980469
11.0141	0.531855	0.98125
11.1095	0.563257	0.982031
11.2086	0.602363	0.982812
11.6078	0.645489	0.983594
11.6867	0.691789	0.984375
11.773	0.739947	0.985156
12.1032	0.791616	0.985938
12.1472	0.843953	0.986719
12.4435	0.89184	0.9875
12.4986	0.928689	0.988281
13.2439	0.958035	0.989062
13.271	0.985848	0.989844
13.5542	1.01465	0.990625
13.612	1.06756	0.991406
14.2315	1.14736	0.992188
14.402	1.32028	0.992969
14.7645	1.55947	0.99375
14.9531	1.9017	0.994531
16.0554	2.39761	0.995313
16.4577	3.06563	0.996094
17.8506	3.76499	0.996875
20.4433	4.48304	0.997656
25.4057	5.21963	0.998437
25.9802	5.96279	0.999219
36.0035	5.44877	1

## Sheet: 20x2048_dist
eta_e	Error	F[eta_e]
1.96539	0.0870759	0.00078125
2.07393	0.10494	0.0015625
2.15836	0.111317	0.00234375
2.27014	0.110872	0.003125
2.32065	0.106326	0.00390625
2.37113	0.101254	0.0046875
2.40055	0.0962926	0.00546875
2.48243	0.0925814	0.00625
2.50745	0.0902719	0.00703125
2.54496	0.0890098	0.0078125
2.55568	0.0884337	0.00859375
2.57033	0.0889424	0.009375
2.58516	0.0902144	0.0101563
2.59806	0.0917087	0.0109375
2.60582	0.0932065	0.0117188
2.63932	0.0944902	0.0125
2.68446	0.0952736	0.0132812
2.70417	0.0953066	0.0140625
2.75064	0.0950368	0.0148437
2.76904	0.0944948	0.015625
2.7758	0.0940088	0.0164063
2.80244	0.0935336	0.0171875
2.83005	0.0929048	0.0179687
2.85022	0.0924177	0.01875
2.86646	0.0920863	0.0195312
2.88836	0.091196	0.0203125
2.90268	0.0901745	0.0210938
2.93675	0.0891149	0.021875
2.97885	0.0875478	0.0226562
2.99257	0.08575	0.0234375
2.99929	0.083385	0.0242188
3.01531	0.0811124	0.025
3.02295	0.0786898	0.0257812
3.03133	0.0763792	0.0265625
3.04572	0.0739841	0.0273438
3.0562	0.0717422	0.028125
3.07056	0.0695655	0.0289063
3.08068	0.0677289	0.0296875
3.09196	0.0661355	0.0304687
3.1063	0.0645953	0.03125
3.12289	0.0635168	0.0320312
3.1338	0.0625734	0.0328125
3.14105	0.0617217	0.0335937
3.15102	0.0610474	0.034375
3.15947	0.0604917	0.0351562
3.16171	0.0599938	0.0359375
3.16429	0.0595404	0.0367188
3.18669	0.0592937	0.0375
3.19457	0.0589473	0.0382813
3.20188	0.0587099	0.0390625
3.21902	0.0585059	0.0398437
3.22078	0.0583565	0.040625
3.22206	0.0581106	0.0414062
3.22637	0.0579648	0.0421875
3.23425	0.0577318	0.0429688
3.24821	0.0576824	0.04375
3.26491	0.0575741	0.0445313
3.2828	0.0573501	0.0453125
3.28546	0.0574058	0.0460938
3.29803	0.0573766	0.046875
3.30868	0.0575035	0.0476562
3.31603	0.0576017	0.0484375
3.33226	0.0576875	0.0492187
3.3402	0.0579422	0.05
3.34355	0.058117	0.0507812
3.34836	0.0582765	0.0515625
3.35011	0.0584917	0.0523438
3.35669	0.0586841	0.053125
3.35892	0.0590385	0.0539063
3.36231	0.059314	0.0546875
3.36401	0.0595425	0.0554687
3.3693	0.0598429	0.05625
3.37046	0.0600563	0.0570312
3.37794	0.0603125	0.0578125
3.38738	0.0605507	0.0585938
3.3986	0.0608109	0.059375
3.40535	0.0610875	0.0601563
3.41457	0.0613378	0.0609375
3.43527	0.0615904	0.0617188
3.44019	0.061856	0.0625
3.45212	0.0620969	0.0632812
3.46205	0.0624208	0.0640625
3.46531	0.0627176	0.0648438
3.47214	0.0629296	0.065625
3.4733	0.0631213	0.0664062
3.48052	0.063354	0.0671875
3.48373	0.0637084	0.0679687
3.48778	0.0640034	0.06875
3.50094	0.0642412	0.0695313
3.50854	0.0645921	0.0703125
3.51864	0.0649699	0.0710937
3.5205	0.0654037	0.071875
3.53022	0.0658661	0.0726563
3.53406	0.0662866	0.0734375
3.54013	0.066692	0.0742188
3.54863	0.0671531	0.075
3.55349	0.0675127	0.0757812
3.56543	0.0679217	0.0765625
3.57612	0.0683774	0.0773438
3.58237	0.0687302	0.078125
3.59079	0.0690528	0.0789062
3.60596	0.0693717	0.0796875
3.61242	0.0695917	0.0804688
3.62016	0.0698603	0.08125
3.6225	0.0700094	0.0820312
3.6322	0.0700903	0.0828125
3.64808	0.0701268	0.0835937
3.65711	0.0701014	0.084375
3.6628	0.0700736	0.0851563
3.6717	0.0700686	0.0859375
3.6758	0.0700116	0.0867187
3.67984	0.0699391	0.0875
3.68493	0.0699809	0.0882813
3.69061	0.0699362	0.0890625
3.70137	0.0698399	0.0898438
3.70576	0.0696504	0.090625
3.71267	0.0695276	0.0914062
3.71718	0.0694008	0.0921875
3.73266	0.0693043	0.0929688
3.7357	0.0691597	0.09375
3.74542	0.0691574	0.0945312
3.74741	0.0691425	0.0953125
3.75781	0.0691293	0.0960938
3.76685	0.0692085	0.096875
3.77015	0.0692979	0.0976562
3.77251	0.0693409	0.0984375
3.77755	0.0694292	0.0992187
3.78249	0.0696278	0.1
3.79164	0.06979	0.100781
3.80484	0.0700316	0.101562
3.80707	0.0702828	0.102344
3.81358	0.0705458	0.103125
3.82027	0.0709556	0.103906
3.83479	0.0714193	0.104688
3.84017	0.071718	0.105469
3.84299	0.0720744	0.10625
3.85203	0.0724186	0.107031
3.85786	0.0727459	0.107813
3.87052	0.0731653	0.108594
3.87835	0.0734536	0.109375
3.88483	0.0736514	0.110156
3.90151	0.0739217	0.110937
3.90775	0.0741081	0.111719
3.91031	0.0742881	0.1125
3.92059	0.0744824	0.113281
3.92674	0.0746876	0.114062
3.93036	0.0748892	0.114844
3.93443	0.0749969	0.115625
3.94563	0.0750856	0.116406
3.95286	0.0751416	0.117188
3.95919	0.0751813	0.117969
3.96294	0.0752099	0.11875
3.96967	0.0751825	0.119531
3.9808	0.0751171	0.120313
3.9845	0.0750143	0.121094
3.99279	0.0747883	0.121875
4.00337	0.0746273	0.122656
4.0097	0.0744729	0.123438
4.02073	0.0743213	0.124219
4.03634	0.0739903	0.125
4.04119	0.0737286	0.125781
4.04338	0.0734251	0.126562
4.05312	0.0730841	0.127344
4.05611	0.0727666	0.128125
4.05711	0.0724538	0.128906
4.05892	0.0721143	0.129688
4.06925	0.0717191	0.130469
4.06999	0.0713643	0.13125
4.07596	0.0709632	0.132031
4.08479	0.0705614	0.132812
4.08608	0.0701707	0.133594
4.08747	0.0698602	0.134375
4.09806	0.0695515	0.135156
4.09944	0.0691496	0.135937
4.10777	0.0689328	0.136719
4.10794	0.0686205	0.1375
4.11717	0.0682808	0.138281
4.11915	0.0680514	0.139063
4.1222	0.0678022	0.139844
4.12511	0.0675454	0.140625
4.13115	0.0673319	0.141406
4.13932	0.0672249	0.142187
4.14657	0.0670763	0.142969
4.1526	0.0669626	0.14375
4.16377	0.0669656	0.144531
4.17044	0.0668391	0.145313
4.17287	0.0667428	0.146094
4.17829	0.0668206	0.146875
4.18399	0.0667436	0.147656
4.18739	0.0667432	0.148438
4.19336	0.0667926	0.149219
4.19746	0.0667989	0.15
4.20508	0.0668329	0.150781
4.20666	0.0668993	0.151562
4.21601	0.066972	0.152344
4.21849	0.0669833	0.153125
4.22561	0.0670264	0.153906
4.23368	0.0670525	0.154688
4.2355	0.067065	0.155469
4.23769	0.06716	0.15625
4.23938	0.0672669	0.157031
4.24412	0.067304	0.157812
4.24673	0.0673631	0.158594
4.26058	0.0674185	0.159375
4.26126	0.0675234	0.160156
4.26781	0.0675693	0.160938
4.27031	0.0677254	0.161719
4.27352	0.0677512	0.1625
4.27752	0.0678284	0.163281
4.27872	0.0679536	0.164062
4.2859	0.0680961	0.164844
4.29226	0.068186	0.165625
4.29893	0.0682957	0.166406
4.30494	0.068421	0.167187
4.31004	0.0684916	0.167969
4.31167	0.0686411	0.16875
4.31695	0.0688008	0.169531
4.3214	0.0689184	0.170313
4.32854	0.0691114	0.171094
4.34226	0.0694276	0.171875
4.34417	0.0695828	0.172656
4.34986	0.0697663	0.173437
4.35135	0.0700409	0.174219
4.35395	0.0702765	0.175
4.36775	0.0704805	0.175781
4.37034	0.0706602	0.176563
4.37208	0.0709211	0.177344
4.38183	0.0712299	0.178125
4.38429	0.0715484	0.178906
4.38707	0.071848	0.179688
4.39212	0.0722254	0.180469
4.40003	0.0725845	0.18125
4.40408	0.0729179	0.182031
4.414	0.0731591	0.182812
4.42085	0.0734833	0.183594
4.42201	0.0739157	0.184375
4.42656	0.0742933	0.185156
4.43421	0.0747665	0.185938
4.44097	0.0751447	0.186719
4.44501	0.0754637	0.1875
4.44637	0.0758184	0.188281
4.45185	0.0761869	0.189062
4.45707	0.0765399	0.189844
4.46178	0.0768935	0.190625
4.46532	0.0772973	0.191406
4.46972	0.0775945	0.192188
4.47505	0.0779423	0.192969
4.4815	0.0782751	0.19375
4.4833	0.07853	0.194531
4.49647	0.0788821	0.195312
4.49879	0.0791579	0.196094
4.50196	0.0793473	0.196875
4.5053	0.0795628	0.197656
4.50714	0.0797347	0.198437
4.51112	0.0798391	0.199219
4.51669	0.0800058	0.2
4.52426	0.0800869	0.200781
4.52977	0.0801076	0.201563
4.54116	0.0800778	0.202344
4.54518	0.0800497	0.203125
4.56508	0.0800069	0.203906
4.56694	0.07996	0.204687
4.57628	0.0798466	0.205469
4.58335	0.0797153	0.20625
4.58533	0.079597	0.207031
4.58851	0.0794099	0.207813
4.6097	0.0791979	0.208594
4.6136	0.078934	0.209375
4.61729	0.0787404	0.210156
4.62973	0.0784008	0.210938
4.63094	0.0781686	0.211719
4.63398	0.0778871	0.2125
4.63926	0.0775985	0.213281
4.65786	0.0773083	0.214062
4.65848	0.0770322	0.214844
4.66411	0.0767967	0.215625
4.66603	0.076492	0.216406
4.67123	0.0761792	0.217188
4.67299	0.0758914	0.217969
4.68082	0.075584	0.21875
4.6866	0.0752563	0.219531
4.69814	0.0749642	0.220312
4.70124	0.074683	0.221094
4.70425	0.0743797	0.221875
4.70896	0.0741171	0.222656
4.71621	0.0739012	0.223438
4.71828	0.0736784	0.224219
4.72191	0.0734788	0.225
4.7286	0.0732738	0.225781
4.73514	0.0731123	0.226562
4.73726	0.072992	0.227344
4.74095	0.0728881	0.228125
4.74565	0.0727325	0.228906
4.75163	0.0726541	0.229687
4.75409	0.0725884	0.230469
4.7566	0.0725095	0.23125
4.76077	0.0724835	0.232031
4.76496	0.0724811	0.232813
4.76716	0.0725145	0.233594
4.77064	0.0725003	0.234375
4.78168	0.0725041	0.235156
4.78545	0.0726073	0.235937
4.78702	0.072676	0.236719
4.78775	0.0727956	0.2375
4.79015	0.0729046	0.238281
4.80197	0.0729902	0.239063
4.80338	0.07311	0.239844
4.81317	0.0732929	0.240625
4.81359	0.0734209	0.241406
4.81591	0.0735433	0.242188
4.81683	0.0737553	0.242969
4.82381	0.0739634	0.24375
4.83494	0.0741764	0.244531
4.83657	0.0744211	0.245312
4.8374	0.074714	0.246094
4.84301	0.0749989	0.246875
4.84773	0.0752908	0.247656
4.85683	0.0756909	0.248438
4.85845	0.0760354	0.249219
4.86026	0.0764314	0.25
4.86239	0.0768493	0.250781
4.86919	0.077269	0.251563
4.86944	0.0777279	0.252344
4.87818	0.0781873	0.253125
4.88117	0.0786022	0.253906
4.89203	0.0791093	0.254688
4.89537	0.0796917	0.255469
4.89683	0.0802187	0.25625
4.89822	0.0807254	0.257031
4.905	0.0811845	0.257812
4.91232	0.0817528	0.258594
4.91348	0.0823773	0.259375
4.91693	0.0828943	0.260156
4.91828	0.0835414	0.260937
4.92131	0.0841322	0.261719
4.92947	0.084727	0.2625
4.93	0.0852719	0.263281
4.93557	0.0858728	0.264062
4.94596	0.0864047	0.264844
4.95471	0.0870224	0.265625
4.96085	0.0875325	0.266406
4.98674	0.0880656	0.267188
4.99286	0.0885954	0.267969
4.99774	0.0891306	0.26875
5.00035	0.0896272	0.269531
5.00967	0.0900795	0.270313
5.01336	0.0905736	0.271094
5.01838	0.0910279	0.271875
5.03462	0.0913647	0.272656
5.04384	0.0917379	0.273438
5.047	0.0920996	0.274219
5.05419	0.0924502	0.275
5.05515	0.0927519	0.275781
5.06104	0.0930594	0.276562
5.06248	0.0933184	0.277344
5.0645	0.0935684	0.278125
5.06801	0.0937049	0.278906
5.07329	0.093883	0.279687
5.0996	0.094005	0.280469
5.1133	0.0940247	0.28125
5.11826	0.0941243	0.282031
5.12483	0.0941733	0.282813
5.12825	0.0941463	0.283594
5.13449	0.0940856	0.284375
5.13793	0.0940891	0.285156
5.14707	0.0939492	0.285938
5.15244	0.0938197	0.286719
5.15456	0.0937346	0.2875
5.16051	0.0936924	0.288281
5.16854	0.0934779	0.289062
5.17183	0.0933256	0.289844
5.17235	0.0930658	0.290625
5.17734	0.0928107	0.291406
5.17763	0.0925738	0.292187
5.18579	0.0923003	0.292969
5.19271	0.092	0.29375
5.19636	0.0916736	0.294531
5.20362	0.0913476	0.295312
5.20677	0.091051	0.296094
5.21933	0.0907548	0.296875
5.22422	0.0904786	0.297656
5.23093	0.090148	0.298438
5.23873	0.0897515	0.299219
5.2453	0.0894655	0.3
5.24857	0.0890674	0.300781
5.24891	0.0887788	0.301563
5.25076	0.0885108	0.302344
5.25562	0.0882075	0.303125
5.26196	0.0879169	0.303906
5.26941	0.0875966	0.304688
5.27513	0.0873144	0.305469
5.28951	0.0870408	0.30625
5.29147	0.0866581	0.307031
5.29406	0.0863678	0.307812
5.30012	0.086143	0.308594
5.30276	0.0857728	0.309375
5.30416	0.0855044	0.310156
5.31816	0.0851671	0.310937
5.32171	0.0848761	0.311719
5.32974	0.084613	0.3125
5.33122	0.0843071	0.313281
5.33315	0.084018	0.314063
5.33635	0.0836862	0.314844
5.34188	0.0833877	0.315625
5.35488	0.0831271	0.316406
5.36113	0.0828347	0.317188
5.37605	0.0825526	0.317969
5.39306	0.0823187	0.31875
5.39515	0.0820261	0.319531
5.39614	0.0817186	0.320312
5.39726	0.0815075	0.321094
5.40276	0.0812627	0.321875
5.4045	0.0809394	0.322656
5.40901	0.0806819	0.323437
5.41477	0.0803572	0.324219
5.41695	0.0801136	0.325
5.41851	0.079902	0.325781
5.41915	0.0796757	0.326562
5.42735	0.0794226	0.327344
5.42854	0.0792349	0.328125
5.43481	0.0789653	0.328906
5.43708	0.0786913	0.329688
5.442	0.0784984	0.330469
5.44364	0.0783148	0.33125
5.45054	0.0781212	0.332031
5.45349	0.0779406	0.332813
5.45656	0.0777959	0.333594
5.45973	0.0776382	0.334375
5.46332	0.0774886	0.335156
5.4651	0.0773557	0.335938
5.47028	0.077234	0.336719
5.47194	0.0770728	0.3375
5.48314	0.0770167	0.338281
5.49068	0.076895	0.339062
5.4927	0.0767866	0.339844
5.49447	0.0767772	0.340625
5.49558	0.0767695	0.341406
5.49924	0.0766633	0.342187
5.50682	0.0766158	0.342969
5.5115	0.0765064	0.34375
5.51951	0.0764336	0.344531
5.52183	0.0764285	0.345313
5.52283	0.0764082	0.346094
5.52414	0.0764074	0.346875
5.52967	0.0763876	0.347656
5.53989	0.0764111	0.348438
5.5463	0.0764148	0.349219
5.55126	0.076403	0.35
5.55538	0.076328	0.350781
5.55752	0.0763405	0.351562
5.5735	0.0763801	0.352344
5.57807	0.076414	0.353125
5.58243	0.0764846	0.353906
5.59701	0.0765258	0.354687
5.60858	0.0765705	0.355469
5.61181	0.0766201	0.35625
5.61559	0.0766789	0.357031
5.61771	0.0766468	0.357812
5.6275	0.0767015	0.358594
5.62991	0.0767484	0.359375
5.63466	0.0768066	0.360156
5.63589	0.0768866	0.360938
5.64006	0.076935	0.361719
5.64312	0.0769907	0.3625
5.64408	0.0770664	0.363281
5.65191	0.0770503	0.364063
5.65515	0.0771468	0.364844
5.65661	0.0771852	0.365625
5.66022	0.0772932	0.366406
5.66295	0.077369	0.367188
5.66801	0.0773461	0.367969
5.67522	0.0774544	0.36875
5.67562	0.0774924	0.369531
5.67726	0.0776055	0.370312
5.67953	0.0776923	0.371094
5.68024	0.0778234	0.371875
5.68845	0.0779105	0.372656
5.69276	0.0779679	0.373437
5.69664	0.0780787	0.374219
5.69988	0.0781544	0.375
5.70384	0.078246	0.375781
5.71183	0.0783759	0.376563
5.71473	0.0784338	0.377344
5.72058	0.07857	0.378125
5.72514	0.0787166	0.378906
5.74072	0.0788535	0.379688
5.7448	0.079038	0.380469
5.74718	0.0792076	0.38125
5.7562	0.0793133	0.382031
5.75825	0.0794304	0.382812
5.7609	0.0795807	0.383594
5.76807	0.079732	0.384375
5.77331	0.0799584	0.385156
5.77533	0.0801192	0.385937
5.77938	0.0803625	0.386719
5.78066	0.0806026	0.3875
5.78271	0.0807622	0.388281
5.78949	0.0809697	0.389062
5.79342	0.08119	0.389844
5.79413	0.0814248	0.390625
5.7993	0.081636	0.391406
5.80081	0.0818304	0.392188
5.81081	0.0820489	0.392969
5.82284	0.0822151	0.39375
5.8306	0.0824174	0.394531
5.8317	0.0826075	0.395313
5.83839	0.0827497	0.396094
5.84142	0.0829231	0.396875
5.84564	0.0831056	0.397656
5.84842	0.0832606	0.398438
5.86097	0.0833734	0.399219
5.86951	0.0835274	0.4
5.87314	0.0835671	0.400781
5.88292	0.083689	0.401562
5.88611	0.0838158	0.402344
5.88915	0.0838881	0.403125
5.89221	0.0839066	0.403906
5.89817	0.0839677	0.404687
5.90384	0.0840326	0.405469
5.91025	0.0840052	0.40625
5.91335	0.084052	0.407031
5.92928	0.0840149	0.407813
5.93285	0.0840041	0.408594
5.93752	0.0840146	0.409375
5.9459	0.084033	0.410156
5.94897	0.0839929	0.410938
5.95584	0.0839919	0.411719
5.96069	0.083945	0.4125
5.96649	0.0838668	0.413281
5.97435	0.0837882	0.414062
5.97973	0.0836649	0.414844
5.9855	0.0836115	0.415625
5.9929	0.0835518	0.416406
5.99434	0.0835104	0.417187
5.99535	0.0834645	0.417969
6.00246	0.0834181	0.41875
6.00504	0.0833283	0.419531
6.01337	0.083258	0.420312
6.02266	0.0832312	0.421094
6.02293	0.0831454	0.421875
6.02808	0.0830248	0.422656
6.03666	0.0829999	0.423438
6.04208	0.0830254	0.424219
6.0501	0.08303	0.425
6.05236	0.0830944	0.425781
6.05306	0.083031	0.426563
6.05476	0.083017	0.427344
6.05744	0.083081	0.428125
6.06348	0.0830654	0.428906
6.06754	0.0830651	0.429688
6.06933	0.0831068	0.430469
6.07295	0.0831806	0.43125
6.07877	0.0832053	0.432031
6.08116	0.0832785	0.432812
6.08274	0.0833895	0.433594
6.08952	0.0834799	0.434375
6.0932	0.0835519	0.435156
6.09455	0.083645	0.435937
6.10117	0.08369	0.436719
6.10268	0.0838272	0.4375
6.10869	0.0839372	0.438281
6.11143	0.0840744	0.439063
6.11342	0.0841848	0.439844
6.11972	0.0842668	0.440625
6.12104	0.0843528	0.441406
6.12343	0.0844947	0.442188
6.12938	0.0846169	0.442969
6.13637	0.0847549	0.44375
6.14486	0.0848027	0.444531
6.14563	0.0849779	0.445312
6.15131	0.0850964	0.446094
6.15364	0.085208	0.446875
6.1565	0.0853264	0.447656
6.16176	0.0854675	0.448437
6.16313	0.0855476	0.449219
6.16699	0.0856266	0.45
6.16922	0.0857127	0.450781
6.18001	0.0858325	0.451562
6.19121	0.085906	0.452344
6.19333	0.085976	0.453125
6.19959	0.086048	0.453906
6.20162	0.0860641	0.454688
6.20966	0.0860332	0.455469
6.22386	0.0860496	0.45625
6.22869	0.0860672	0.457031
6.22873	0.0860278	0.457813
6.23468	0.0859801	0.458594
6.23525	0.0859853	0.459375
6.23707	0.0859975	0.460156
6.23853	0.0859586	0.460938
6.24413	0.0858567	0.461719
6.24669	0.0857912	0.4625
6.25676	0.085725	0.463281
6.26989	0.0856524	0.464062
6.27264	0.085573	0.464844
6.27984	0.0855062	0.465625
6.28281	0.0855017	0.466406
6.28852	0.0854399	0.467187
6.29262	0.0853728	0.467969
6.29382	0.0852872	0.46875
6.29575	0.0852386	0.469531
6.30336	0.0851456	0.470313
6.30608	0.085067	0.471094
6.30716	0.0849595	0.471875
6.30993	0.0848224	0.472656
6.31295	0.0847611	0.473438
6.32037	0.0846733	0.474219
6.32382	0.0845944	0.475
6.32456	0.0845498	0.475781
6.32489	0.0844845	0.476562
6.32805	0.0845132	0.477344
6.33194	0.0845083	0.478125
6.33946	0.0845072	0.478906
6.34631	0.0845661	0.479687
6.35679	0.0845107	0.480469
6.3608	0.0845493	0.48125
6.36235	0.0846279	0.482031
6.36716	0.0846694	0.482812
6.37084	0.0847176	0.483594
6.37437	0.0847795	0.484375
6.37685	0.0848394	0.485156
6.38362	0.0849323	0.485938
6.38654	0.0850246	0.486719
6.39317	0.0851294	0.4875
6.40447	0.0852566	0.488281
6.40701	0.0854068	0.489063
6.40891	0.0855858	0.489844
6.41216	0.0858034	0.490625
6.41725	0.0859368	0.491406
6.42021	0.0861123	0.492188
6.42259	0.0863254	0.492969
6.42621	0.0865399	0.49375
6.43718	0.0867499	0.494531
6.44108	0.0870753	0.495312
6.44706	0.0873577	0.496094
6.45012	0.087669	0.496875
6.46523	0.0879673	0.497656
6.46576	0.0882507	0.498437
6.47048	0.0885303	0.499219
6.47263	0.0887604	0.5
6.47493	0.089133	0.500781
6.48663	0.0894603	0.501563
6.48767	0.0898035	0.502344
6.48825	0.0901819	0.503125
6.49613	0.0905538	0.503906
6.49803	0.0909271	0.504687
6.50969	0.0913065	0.505469
6.51325	0.0916324	0.50625
6.51875	0.092087	0.507031
6.52048	0.092469	0.507812
6.52727	0.0927937	0.508594
6.54396	0.0931731	0.509375
6.54754	0.0935304	0.510156
6.55333	0.0939382	0.510938
6.55935	0.0943512	0.511719
6.56199	0.0947461	0.5125
6.56287	0.0951925	0.513281
6.56946	0.0955551	0.514062
6.57124	0.0960452	0.514844
6.57568	0.0965091	0.515625
6.58026	0.0968756	0.516406
6.58473	0.0972882	0.517188
6.58614	0.0976879	0.517969
6.59258	0.0981143	0.51875
6.60248	0.0985083	0.519531
6.60329	0.0989194	0.520312
6.60543	0.0992416	0.521094
6.61408	0.099648	0.521875
6.61613	0.100027	0.522656
6.62018	0.10039	0.523438
6.62596	0.100712	0.524219
6.63833	0.101046	0.525
6.64123	0.101411	0.525781
6.65271	0.101677	0.526563
6.67019	0.102008	0.527344
6.67128	0.102388	0.528125
6.67393	0.102712	0.528906
6.67874	0.103036	0.529687
6.69062	0.103366	0.530469
6.70157	0.103623	0.53125
6.70729	0.103891	0.532031
6.71432	0.10421	0.532813
6.71986	0.104412	0.533594
6.72118	0.10463	0.534375
6.73061	0.104862	0.535156
6.73325	0.105043	0.535937
6.73506	0.10533	0.536719
6.7389	0.105575	0.5375
6.74221	0.105803	0.538281
6.74955	0.106013	0.539062
6.75433	0.106206	0.539844
6.76818	0.106383	0.540625
6.77827	0.106541	0.541406
6.78944	0.106645	0.542188
6.79338	0.106827	0.542969
6.80011	0.106939	0.54375
6.80372	0.107053	0.544531
6.80848	0.107186	0.545312
6.81521	0.107299	0.546094
6.81997	0.107426	0.546875
6.83062	0.107547	0.547656
6.83344	0.107674	0.548438
6.84022	0.107731	0.549219
6.84109	0.107774	0.55
6.84189	0.10779	0.550781
6.8448	0.107865	0.551562
6.85784	0.107884	0.552344
6.86027	0.107901	0.553125
6.8698	0.107931	0.553906
6.87868	0.108021	0.554688
6.88575	0.108064	0.555469
6.89332	0.108093	0.55625
6.90549	0.108053	0.557031
6.91095	0.108026	0.557813
6.9138	0.108034	0.558594
6.91404	0.108059	0.559375
6.92095	0.108052	0.560156
6.92422	0.108017	0.560937
6.93538	0.108003	0.561719
6.9424	0.107947	0.5625
6.9533	0.107873	0.563281
6.95521	0.107802	0.564063
6.95838	0.107887	0.564844
6.96589	0.107906	0.565625
6.96725	0.107909	0.566406
6.97995	0.107868	0.567187
6.98192	0.107813	0.567969
6.98299	0.107813	0.56875
6.98783	0.107788	0.569531
6.99123	0.107752	0.570312
6.99459	0.107752	0.571094
6.9997	0.107739	0.571875
7.00489	0.107698	0.572656
7.00957	0.107642	0.573438
7.01266	0.10759	0.574219
7.01423	0.107583	0.575
7.03086	0.107606	0.575781
7.03375	0.107632	0.576562
7.04077	0.107647	0.577344
7.06214	0.107656	0.578125
7.06663	0.107643	0.578906
7.08016	0.107689	0.579688
7.0884	0.107725	0.580469
7.09251	0.10772	0.58125
7.09936	0.107777	0.582031
7.1005	0.107787	0.582812
7.11001	0.107801	0.583594
7.11486	0.107811	0.584375
7.11753	0.107902	0.585156
7.1195	0.107999	0.585938
7.12943	0.108092	0.586719
7.13195	0.108227	0.5875
7.13685	0.108349	0.588281
7.1447	0.108519	0.589063
7.1558	0.108628	0.589844
7.16223	0.108691	0.590625
7.16909	0.108889	0.591406
7.17666	0.109113	0.592187
7.18217	0.109278	0.592969
7.18584	0.109457	0.59375
7.19461	0.109713	0.594531
7.19802	0.109945	0.595313
7.20825	0.110214	0.596094
7.21321	0.110369	0.596875
7.21767	0.110582	0.597656
7.22383	0.11078	0.598437
7.22535	0.110984	0.599219
7.23323	0.111166	0.6
7.23811	0.111327	0.600781
7.24463	0.11161	0.601562
7.24988	0.111827	0.602344
7.25487	0.112093	0.603125
7.2587	0.112338	0.603906
7.26801	0.112534	0.604688
7.27148	0.112812	0.605469
7.27542	0.113063	0.60625
7.28359	0.113373	0.607031
7.28481	0.113562	0.607812
7.2927	0.113772	0.608594
7.30003	0.113992	0.609375
7.30622	0.114168	0.610156
7.31141	0.114324	0.610938
7.31823	0.114535	0.611719
7.32081	0.1147	0.6125
7.32635	0.114864	0.613281
7.34347	0.115128	0.614062
7.35024	0.115294	0.614844
7.35694	0.115478	0.615625
7.35765	0.115593	0.616406
7.37628	0.115767	0.617188
7.38283	0.11588	0.617969
7.40087	0.116034	0.61875
7.40871	0.116173	0.619531
7.41668	0.116269	0.620313
7.41857	0.116451	0.621094
7.42956	0.116533	0.621875
7.44854	0.116684	0.622656
7.46766	0.116692	0.623437
7.4786	0.116689	0.624219
7.4813	0.116733	0.625
7.48578	0.116798	0.625781
7.49173	0.116885	0.626563
7.49506	0.116891	0.627344
7.49837	0.116858	0.628125
7.51273	0.116921	0.628906
7.51418	0.11702	0.629687
7.52732	0.117027	0.630469
7.53075	0.117001	0.63125
7.53379	0.117014	0.632031
7.54373	0.116886	0.632812
7.54658	0.116881	0.633594
7.55928	0.116947	0.634375
7.57523	0.116929	0.635156
7.5813	0.116997	0.635938
7.5836	0.117029	0.636719
7.58595	0.116977	0.6375
7.5907	0.116961	0.638281
7.59764	0.116962	0.639062
7.60131	0.116981	0.639844
7.60938	0.117004	0.640625
7.61314	0.117126	0.641406
7.61526	0.11716	0.642188
7.61749	0.117205	0.642969
7.62567	0.117242	0.64375
7.62784	0.117284	0.644531
7.63425	0.117469	0.645312
7.63553	0.117683	0.646094
7.64093	0.117773	0.646875
7.65176	0.117989	0.647656
7.66	0.118177	0.648438
7.66729	0.118363	0.649219
7.67058	0.118616	0.65
7.67386	0.118861	0.650781
7.67615	0.119054	0.651563
7.68354	0.11923	0.652344
7.68797	0.119438	0.653125
7.69672	0.119773	0.653906
7.70249	0.120152	0.654687
7.71784	0.120509	0.655469
7.72728	0.120842	0.65625
7.73674	0.121217	0.657031
7.74201	0.121524	0.657813
7.75174	0.121995	0.658594
7.76166	0.122394	0.659375
7.77039	0.122843	0.660156
7.77317	0.123232	0.660937
7.7786	0.12372	0.661719
7.78301	0.124145	0.6625
7.78627	0.124688	0.663281
7.79664	0.12507	0.664062
7.80475	0.125574	0.664844
7.80625	0.126092	0.665625
7.8192	0.126593	0.666406
7.8297	0.127007	0.667188
7.8357	0.127501	0.667969
7.84352	0.127983	0.66875
7.85074	0.128317	0.669531
7.85876	0.128741	0.670312
7.86173	0.129029	0.671094
7.87326	0.129436	0.671875
7.88006	0.129772	0.672656
7.882	0.13018	0.673438
7.88503	0.130633	0.674219
7.90268	0.130956	0.675
7.92566	0.131388	0.675781
7.93989	0.131706	0.676562
7.95393	0.132015	0.677344
7.97153	0.132334	0.678125
7.98038	0.132619	0.678906
7.99708	0.132854	0.679688
8.00311	0.133118	0.680469
8.01087	0.133288	0.68125
8.01175	0.133542	0.682031
8.02423	0.133764	0.682813
8.03212	0.13393	0.683594
8.03587	0.134178	0.684375
8.04008	0.134388	0.685156
8.05558	0.134568	0.685937
8.05921	0.134759	0.686719
8.06188	0.135002	0.6875
8.06671	0.135197	0.688281
8.07006	0.135407	0.689063
8.08112	0.13564	0.689844
8.08762	0.135887	0.690625
8.0935	0.13612	0.691406
8.12141	0.136377	0.692187
8.1292	0.136565	0.692969
8.1338	0.136714	0.69375
8.15329	0.136886	0.694531
8.15621	0.137134	0.695312
8.16509	0.137447	0.696094
8.17271	0.137798	0.696875
8.17933	0.13818	0.697656
8.19057	0.138468	0.698438
8.20642	0.138882	0.699219
8.21299	0.139211	0.7
8.22783	0.139593	0.700781
8.22877	0.140062	0.701562
8.23298	0.14041	0.702344
8.24352	0.141028	0.703125
8.24943	0.141478	0.703906
8.25802	0.14202	0.704688
8.2646	0.142564	0.705469
8.28014	0.143043	0.70625
8.29831	0.143607	0.707031
8.30845	0.14422	0.707812
8.31111	0.144844	0.708594
8.32962	0.145486	0.709375
8.33182	0.146221	0.710156
8.34065	0.146844	0.710938
8.35145	0.147476	0.711719
8.35781	0.148068	0.7125
8.36217	0.148629	0.713281
8.36921	0.149378	0.714063
8.37115	0.150118	0.714844
8.37486	0.150939	0.715625
8.38024	0.151645	0.716406
8.38673	0.152275	0.717187
8.40486	0.152937	0.717969
8.41127	0.153522	0.71875
8.41491	0.154167	0.719531
8.42556	0.154618	0.720313
8.42773	0.155145	0.721094
8.43835	0.155769	0.721875
8.47623	0.156292	0.722656
8.48714	0.156848	0.723437
8.4951	0.157318	0.724219
8.51255	0.157738	0.725
8.52387	0.158153	0.725781
8.52996	0.158497	0.726562
8.54504	0.158972	0.727344
8.55397	0.159362	0.728125
8.56431	0.159587	0.728906
8.566	0.159867	0.729688
8.57921	0.160321	0.730469
8.58329	0.160687	0.73125
8.58457	0.161024	0.732031
8.59433	0.161372	0.732812
8.61129	0.16171	0.733594
8.62405	0.162026	0.734375
8.6288	0.162265	0.735156
8.63075	0.162522	0.735938
8.63304	0.162812	0.736719
8.65414	0.163119	0.7375
8.6655	0.163319	0.738281
8.68241	0.163664	0.739062
8.68437	0.163798	0.739844
8.69657	0.164038	0.740625
8.7229	0.164251	0.741406
8.72582	0.164436	0.742188
8.73354	0.164564	0.742969
8.74937	0.164776	0.74375
8.75941	0.164886	0.744531
8.77108	0.164952	0.745313
8.77635	0.165107	0.746094
8.78362	0.165126	0.746875
8.80395	0.165014	0.747656
8.82578	0.164999	0.748437
8.83846	0.164949	0.749219
8.84582	0.164966	0.75
8.84966	0.16472	0.750781
8.86182	0.164535	0.751563
8.88528	0.164492	0.752344
8.90355	0.164325	0.753125
8.91595	0.163956	0.753906
8.91981	0.163732	0.754687
8.93123	0.163549	0.755469
8.9424	0.163283	0.75625
8.95699	0.163095	0.757031
8.96576	0.162845	0.757812
8.98289	0.162702	0.758594
8.99895	0.162531	0.759375
9.0062	0.16232	0.760156
9.01433	0.162183	0.760938
9.03678	0.162079	0.761719
9.04722	0.161892	0.7625
9.06312	0.16204	0.763281
9.07531	0.161934	0.764062
9.08093	0.161853	0.764844
9.08605	0.161861	0.765625
9.08954	0.162002	0.766406
9.0914	0.162105	0.767188
9.10042	0.162203	0.767969
9.10683	0.162362	0.76875
9.11229	0.162668	0.769531
9.11897	0.163009	0.770312
9.13254	0.163355	0.771094
9.15297	0.163814	0.771875
9.16331	0.1643	0.772656
9.17337	0.164798	0.773438
9.18581	0.165482	0.774219
9.19129	0.166215	0.775
9.20484	0.167046	0.775781
9.22287	0.168105	0.776563
9.23512	0.169151	0.777344
9.24283	0.170291	0.778125
9.25043	0.171257	0.778906
9.25354	0.172277	0.779687
9.26008	0.17343	0.780469
9.26509	0.17464	0.78125
9.26909	0.175823	0.782031
9.27813	0.177041	0.782813
9.28672	0.178362	0.783594
9.30424	0.179644	0.784375
9.33051	0.181125	0.785156
9.33437	0.182624	0.785937
9.36161	0.184316	0.786719
9.37697	0.185813	0.7875
9.38944	0.18759	0.788281
9.40795	0.189214	0.789062
9.42453	0.190757	0.789844
9.4461	0.192496	0.790625
9.44953	0.194225	0.791406
9.45388	0.19598	0.792188
9.47423	0.197755	0.792969
9.48267	0.199697	0.79375
9.51657	0.201393	0.794531
9.53123	0.203178	0.795312
9.54274	0.204921	0.796094
9.56357	0.206907	0.796875
9.57211	0.208689	0.797656
9.59224	0.21062	0.798438
9.61119	0.212548	0.799219
9.64203	0.214341	0.8
9.64457	0.216274	0.800781
9.66058	0.218171	0.801562
9.68474	0.219976	0.802344
9.69907	0.221839	0.803125
9.72235	0.223597	0.803906
9.74014	0.225213	0.804688
9.74913	0.226788	0.805469
9.75608	0.228426	0.80625
9.79154	0.229901	0.807031
9.79826	0.231226	0.807813
9.81513	0.232527	0.808594
9.83191	0.233854	0.809375
9.85857	0.234987	0.810156
9.86767	0.235895	0.810937
9.88526	0.236568	0.811719
9.91139	0.237136	0.8125
9.92346	0.237798	0.813281
9.93299	0.238412	0.814063
9.9728	0.238779	0.814844
9.98658	0.238912	0.815625
9.99647	0.238937	0.816406
10.024	0.238545	0.817187
10.03	0.238279	0.817969
10.0573	0.237837	0.81875
10.0671	0.237275	0.819531
10.0997	0.23678	0.820312
10.1312	0.236206	0.821094
10.1529	0.235382	0.821875
10.1748	0.234208	0.822656
10.1808	0.233206	0.823438
10.2055	0.232149	0.824219
10.2167	0.230767	0.825
10.2281	0.229427	0.825781
10.2312	0.228052	0.826562
10.2384	0.226403	0.827344
10.2601	0.225037	0.828125
10.266	0.223487	0.828906
10.2893	0.222196	0.829688
10.2976	0.220755	0.830469
10.3032	0.219313	0.83125
10.3108	0.217876	0.832031
10.3308	0.216583	0.832812
10.3353	0.215224	0.833594
10.3405	0.213993	0.834375
10.3674	0.212866	0.835156
10.3904	0.211844	0.835938
10.4048	0.210729	0.836719
10.433	0.209842	0.8375
10.4394	0.209138	0.838281
10.4819	0.208643	0.839063
10.4832	0.208531	0.839844
10.5126	0.20804	0.840625
10.5197	0.207705	0.841406
10.5335	0.207929	0.842187
10.5559	0.208019	0.842969
10.5687	0.208383	0.84375
10.5729	0.208992	0.844531
10.5755	0.20993	0.845313
10.595	0.210886	0.846094
10.611	0.21208	0.846875
10.6231	0.213486	0.847656
10.6272	0.214835	0.848437
10.6476	0.216243	0.849219
10.6656	0.217754	0.85
10.68	0.219644	0.850781
10.6898	0.221674	0.851562
10.6939	0.223575	0.852344
10.7217	0.225653	0.853125
10.74	0.227627	0.853906
10.7437	0.229759	0.854688
10.7522	0.232071	0.855469
10.7682	0.234344	0.85625
10.842	0.236326	0.857031
10.8543	0.238438	0.857812
10.8609	0.240574	0.858594
10.8953	0.242557	0.859375
10.9153	0.244382	0.860156
10.9244	0.246302	0.860938
10.9563	0.248151	0.861719
11.0373	0.250089	0.8625
11.0554	0.251759	0.863281
11.1079	0.253485	0.864062
11.1467	0.255259	0.864844
11.1506	0.257103	0.865625
11.1673	0.258521	0.866406
11.1723	0.260046	0.867188
11.2009	0.261718	0.867969
11.2159	0.263241	0.86875
11.2252	0.264446	0.869531
11.2317	0.26556	0.870313
11.2374	0.267081	0.871094
11.2567	0.268437	0.871875
11.2832	0.270035	0.872656
11.3242	0.271467	0.873437
11.3534	0.273095	0.874219
11.3984	0.274755	0.875
11.4089	0.276268	0.875781
11.4239	0.277847	0.876563
11.4303	0.279515	0.877344
11.4809	0.281597	0.878125
11.5358	0.283199	0.878906
11.5705	0.284863	0.879687
11.5937	0.286273	0.880469
11.6296	0.288085	0.88125
11.6469	0.2905	0.882031
11.6921	0.292164	0.882812
11.7413	0.294371	0.883594
11.7529	0.296226	0.884375
11.7843	0.298246	0.885156
11.8097	0.300286	0.885938
11.8556	0.302208	0.886719
11.8866	0.304354	0.8875
11.8939	0.306651	0.888281
11.9027	0.309095	0.889062
11.9091	0.311643	0.889844
11.9198	0.314171	0.890625
11.9658	0.316484	0.891406
11.9799	0.319192	0.892188
12.0143	0.321846	0.892969
12.0302	0.325069	0.89375
12.0428	0.327744	0.894531
12.0603	0.330565	0.895312
12.0715	0.333803	0.896094
12.097	0.336907	0.896875
12.1707	0.340316	0.897656
12.1856	0.343543	0.898438
12.2159	0.347229	0.899219
12.2216	0.350635	0.9
12.2592	0.353805	0.900781
12.2789	0.357002	0.901563
12.3175	0.360524	0.902344
12.3216	0.363769	0.903125
12.3441	0.366655	0.903906
12.3967	0.369177	0.904687
12.4539	0.371409	0.905469
12.4582	0.373928	0.90625
12.496	0.375685	0.907031
12.5337	0.377091	0.907813
12.7415	0.378771	0.908594
12.8292	0.380379	0.909375
12.8607	0.381938	0.910156
12.8916	0.382567	0.910937
12.8969	0.383666	0.911719
12.9315	0.384776	0.9125
12.9591	0.386144	0.913281
13.0038	0.387529	0.914062
13.0066	0.389037	0.914844
13.015	0.390292	0.915625
13.0687	0.391834	0.916406
13.1332	0.393613	0.917188
13.1616	0.395805	0.917969
13.1839	0.398141	0.91875
13.2014	0.400987	0.919531
13.2678	0.404127	0.920312
13.3091	0.407406	0.921094
13.3314	0.410473	0.921875
13.3499	0.413613	0.922656
13.3901	0.417446	0.923438
13.4852	0.421127	0.924219
13.5022	0.425364	0.925
13.5161	0.429846	0.925781
13.5634	0.434258	0.926562
13.6211	0.438864	0.927344
13.648	0.443245	0.928125
13.717	0.448316	0.928906
13.8338	0.453048	0.929688
13.8592	0.458641	0.930469
13.9454	0.463764	0.93125
13.9675	0.469145	0.932031
14.0343	0.475683	0.932813
14.0486	0.481757	0.933594
14.101	0.48797	0.934375
14.2213	0.494263	0.935156
14.3248	0.500701	0.935937
14.3533	0.507453	0.936719
14.4842	0.514574	0.9375
14.5	0.521112	0.938281
14.588	0.527131	0.939063
14.625	0.535032	0.939844
14.6354	0.541461	0.940625
14.8197	0.547998	0.941406
14.8496	0.556156	0.942187
14.9119	0.564135	0.942969
15.032	0.572062	0.94375
15.1215	0.580161	0.944531
15.18	0.586986	0.945312
15.2652	0.595794	0.946094
15.3214	0.603606	0.946875
15.3843	0.611637	0.947656
15.4074	0.61891	0.948438
15.4477	0.626174	0.949219
15.4824	0.633506	0.95
15.541	0.641242	0.950781
15.665	0.646021	0.951562
15.7551	0.652395	0.952344
15.9291	0.65877	0.953125
16.0239	0.664161	0.953906
16.2206	0.669716	0.954688
16.2388	0.674765	0.955469
16.4521	0.680685	0.95625
16.5146	0.687853	0.957031
16.5578	0.694136	0.957812
16.5907	0.700128	0.958594
16.6829	0.707139	0.959375
16.7417	0.71314	0.960156
17.0049	0.718356	0.960938
17.0293	0.723605	0.961719
17.1464	0.727133	0.9625
17.1966	0.730641	0.963281
17.247	0.733857	0.964063
17.3638	0.735194	0.964844
17.6573	0.735983	0.965625
17.7271	0.732916	0.966406
17.7707	0.728055	0.967187
17.9515	0.721671	0.967969
17.9816	0.71416	0.96875
18.1308	0.705133	0.969531
18.386	0.69378	0.970313
18.6024	0.682406	0.971094
18.6088	0.667031	0.971875
18.6224	0.651994	0.972656
18.8027	0.635335	0.973437
18.9794	0.62179	0.974219
19.073	0.611367	0.975
19.2294	0.604655	0.975781
19.347	0.604082	0.976562
19.3663	0.608394	0.977344
19.4195	0.620649	0.978125
19.5945	0.641424	0.978906
19.6223	0.670264	0.979688
19.6561	0.710241	0.980469
19.7881	0.759387	0.98125
19.953	0.818389	0.982031
20.0357	0.885678	0.982812
20.2327	0.969998	0.983594
20.3137	1.06442	0.984375
20.6861	1.1705	0.985156
21.0365	1.29411	0.985938
21.2951	1.43276	0.986719
21.4028	1.59211	0.9875
22.095	1.76266	0.988281
22.4485	1.95552	0.989062
22.8401	2.1767	0.989844
23.4244	2.38702	0.990625
25.2129	2.61674	0.991406
25.7323	2.86336	0.992188
26.1442	3.13313	0.992969
27.1923	3.41684	0.99375
29.3016	3.73313	0.994531
30.6933	4.04924	0.995313
31.1767	4.47657	0.996094
33.8919	4.94821	0.996875
37.7929	5.20513	0.997656
40.8293	5.06064	0.998437
45.5455	4.24419	0.999219
46.1991	2.72	1

## Sheet: 24x2048_dist
eta_e	Error	F[eta_e]
2.97727	0.0873914	0.00078125
3.08154	0.0893459	0.0015625
3.13617	0.089369	0.00234375
3.22931	0.0846629	0.003125
3.2551	0.0796953	0.00390625
3.27319	0.0761473	0.0046875
3.29185	0.0748699	0.00546875
3.32604	0.0760465	0.00625
3.37907	0.0774925	0.00703125
3.43116	0.0791196	0.0078125
3.45384	0.0803202	0.00859375
3.46164	0.0818095	0.009375
3.47908	0.0829341	0.0101563
3.49905	0.0842183	0.0109375
3.54372	0.0850494	0.0117188
3.55083	0.0861119	0.0125
3.56739	0.0868117	0.0132812
3.60608	0.0868631	0.0140625
3.63477	0.0871019	0.0148437
3.65442	0.0864892	0.015625
3.6726	0.0859673	0.0164063
3.70128	0.0852013	0.0171875
3.71471	0.0844978	0.0179687
3.76919	0.0837789	0.01875
3.7758	0.0829633	0.0195312
3.7822	0.08189	0.0203125
3.78361	0.0814406	0.0210938
3.79513	0.0812487	0.021875
3.81007	0.081329	0.0226562
3.81984	0.0816733	0.0234375
3.86652	0.0820526	0.0242188
3.87615	0.0823073	0.025
3.88698	0.0826073	0.0257812
3.8892	0.0828948	0.0265625
3.90029	0.0832234	0.0273438
3.92542	0.0836096	0.028125
3.95135	0.0838368	0.0289063
3.97738	0.0840483	0.0296875
3.98407	0.0841702	0.0304687
3.98758	0.0842502	0.03125
3.99143	0.0842768	0.0320312
4.02677	0.0840819	0.0328125
4.03104	0.0840464	0.0335937
4.03992	0.0838332	0.034375
4.04984	0.0836002	0.0351562
4.07067	0.0835347	0.0359375
4.08096	0.083393	0.0367188
4.08743	0.083355	0.0375
4.10997	0.0832501	0.0382813
4.11244	0.0831378	0.0390625
4.12958	0.0829379	0.0398437
4.14887	0.0827301	0.040625
4.2106	0.0825684	0.0414062
4.21317	0.0823918	0.0421875
4.2281	0.0821564	0.0429688
4.22991	0.082034	0.04375
4.23351	0.0819069	0.0445313
4.23796	0.081656	0.0453125
4.24368	0.0816538	0.0460938
4.25372	0.0814903	0.046875
4.26136	0.0815203	0.0476562
4.26398	0.0817665	0.0484375
4.27243	0.0822446	0.0492187
4.28047	0.0827339	0.05
4.29033	0.0833847	0.0507812
4.30034	0.0842168	0.0515625
4.32998	0.0849785	0.0523438
4.33347	0.0860505	0.053125
4.34274	0.0870941	0.0539063
4.34415	0.0883341	0.0546875
4.35573	0.0895827	0.0554687
4.36602	0.0908358	0.05625
4.37945	0.0921352	0.0570312
4.39917	0.0933509	0.0578125
4.41035	0.0944851	0.0585938
4.43489	0.0954883	0.059375
4.445	0.0963014	0.0601563
4.45824	0.0970207	0.0609375
4.48466	0.0975143	0.0617188
4.48941	0.0978902	0.0625
4.50304	0.0980722	0.0632812
4.54362	0.0979431	0.0640625
4.55605	0.0975848	0.0648438
4.57719	0.0970063	0.065625
4.59062	0.0961493	0.0664062
4.59384	0.0952578	0.0671875
4.60209	0.0940857	0.0679687
4.60295	0.0928308	0.06875
4.62238	0.0915317	0.0695313
4.62907	0.0901023	0.0703125
4.63718	0.0884057	0.0710937
4.6553	0.086943	0.071875
4.6626	0.0854511	0.0726563
4.67208	0.0839097	0.0734375
4.67672	0.0824434	0.0742188
4.68423	0.0809417	0.075
4.68916	0.0797378	0.0757812
4.69291	0.0785946	0.0765625
4.69541	0.0775578	0.0773438
4.69605	0.076634	0.078125
4.6986	0.0758505	0.0789062
4.70668	0.0753103	0.0796875
4.71853	0.074869	0.0804688
4.72126	0.0747204	0.08125
4.7297	0.074565	0.0820312
4.73511	0.074632	0.0828125
4.74235	0.0749555	0.0835937
4.74944	0.0753879	0.084375
4.75304	0.0759761	0.0851563
4.76083	0.0765719	0.0859375
4.77198	0.0773032	0.0867187
4.77744	0.0781785	0.0875
4.78315	0.0790793	0.0882813
4.78429	0.0801189	0.0890625
4.79092	0.0811267	0.0898438
4.79799	0.0822231	0.090625
4.80453	0.083222	0.0914062
4.81342	0.0843073	0.0921875
4.81878	0.0854527	0.0929688
4.82439	0.0865092	0.09375
4.84492	0.0875686	0.0945312
4.8569	0.0885281	0.0953125
4.86219	0.0893834	0.0960938
4.8882	0.090189	0.096875
4.89444	0.0909881	0.0976562
4.89704	0.0916875	0.0984375
4.89972	0.0923604	0.0992187
4.9196	0.09283	0.1
4.92348	0.0932526	0.100781
4.92815	0.0935846	0.101562
4.93873	0.0939862	0.102344
4.96803	0.0941914	0.103125
4.99334	0.0943904	0.103906
4.99733	0.0945866	0.104688
5.00549	0.094539	0.105469
5.01262	0.0945053	0.10625
5.01741	0.0946502	0.107031
5.02482	0.0945799	0.107813
5.02888	0.0945671	0.108594
5.03537	0.0944149	0.109375
5.03944	0.0943749	0.110156
5.0402	0.0943684	0.110937
5.0473	0.0942801	0.111719
5.0484	0.09413	0.1125
5.06848	0.0940938	0.113281
5.09427	0.0940167	0.114062
5.09818	0.0938612	0.114844
5.10443	0.0937306	0.115625
5.11121	0.093671	0.116406
5.11843	0.0935616	0.117188
5.1283	0.0933257	0.117969
5.13877	0.0932425	0.11875
5.14644	0.0931139	0.119531
5.14835	0.0930099	0.120313
5.15466	0.0929704	0.121094
5.16061	0.0928586	0.121875
5.171	0.0927261	0.122656
5.17809	0.0926244	0.123438
5.19592	0.0926025	0.124219
5.21619	0.0926121	0.125
5.22056	0.0926305	0.125781
5.23041	0.0926971	0.126562
5.23933	0.0926299	0.127344
5.24822	0.0925967	0.128125
5.24896	0.0926837	0.128906
5.25107	0.0928772	0.129688
5.25283	0.0929925	0.130469
5.25686	0.0930642	0.13125
5.2653	0.0932976	0.132031
5.26989	0.0934174	0.132812
5.27353	0.093563	0.133594
5.28329	0.0937468	0.134375
5.29463	0.0940589	0.135156
5.30668	0.0944456	0.135937
5.30986	0.094729	0.136719
5.31075	0.0950866	0.1375
5.31539	0.0954478	0.138281
5.31837	0.0957918	0.139063
5.33206	0.0961337	0.139844
5.339	0.0964723	0.140625
5.3421	0.0967962	0.141406
5.37658	0.0970622	0.142187
5.37955	0.0973604	0.142969
5.39224	0.0976771	0.14375
5.39404	0.0978948	0.144531
5.42248	0.0982447	0.145313
5.42788	0.0984715	0.146094
5.43288	0.0988273	0.146875
5.43794	0.0990878	0.147656
5.44206	0.0993571	0.148438
5.4485	0.0994762	0.149219
5.45418	0.0997743	0.15
5.45997	0.099991	0.150781
5.47014	0.100245	0.151562
5.47665	0.100602	0.152344
5.49025	0.10082	0.153125
5.49262	0.100967	0.153906
5.49788	0.101058	0.154688
5.50126	0.101152	0.155469
5.50894	0.101247	0.15625
5.53973	0.101423	0.157031
5.54083	0.101606	0.157812
5.55145	0.101762	0.158594
5.55649	0.101848	0.159375
5.57587	0.102087	0.160156
5.58165	0.102223	0.160938
5.58687	0.102224	0.161719
5.59332	0.102336	0.1625
5.59861	0.102413	0.163281
5.60578	0.102544	0.164062
5.61979	0.102734	0.164844
5.62709	0.102903	0.165625
5.64703	0.10291	0.166406
5.65033	0.102984	0.167187
5.6531	0.103143	0.167969
5.65556	0.103157	0.16875
5.66018	0.103225	0.169531
5.66547	0.103365	0.170313
5.67657	0.103463	0.171094
5.68151	0.103546	0.171875
5.68624	0.103501	0.172656
5.70195	0.103631	0.173437
5.70606	0.103833	0.174219
5.71066	0.10398	0.175
5.71221	0.104146	0.175781
5.71746	0.104173	0.176563
5.72532	0.104341	0.177344
5.7425	0.104414	0.178125
5.74565	0.104365	0.178906
5.75531	0.104329	0.179688
5.75717	0.104383	0.180469
5.76477	0.104382	0.18125
5.7808	0.104355	0.182031
5.78103	0.104238	0.182812
5.80155	0.104212	0.183594
5.80418	0.104102	0.184375
5.81717	0.104005	0.185156
5.83483	0.103862	0.185938
5.84114	0.103896	0.186719
5.8668	0.103702	0.1875
5.87324	0.103499	0.188281
5.87631	0.103341	0.189062
5.89038	0.103161	0.189844
5.89403	0.102879	0.190625
5.89949	0.102636	0.191406
5.91188	0.102431	0.192188
5.91858	0.102349	0.192969
5.92331	0.102081	0.19375
5.93548	0.101792	0.194531
5.93762	0.101626	0.195312
5.94035	0.101485	0.196094
5.94883	0.101298	0.196875
5.95577	0.101311	0.197656
5.95834	0.101253	0.198437
5.96333	0.10107	0.199219
5.96941	0.100962	0.2
5.97094	0.100881	0.200781
5.97405	0.100722	0.201563
5.98099	0.100705	0.202344
5.9869	0.100689	0.203125
6.00051	0.100764	0.203906
6.0035	0.100762	0.204687
6.0165	0.100867	0.205469
6.02679	0.101001	0.20625
6.04671	0.101112	0.207031
6.0557	0.101251	0.207813
6.06669	0.101374	0.208594
6.08103	0.101481	0.209375
6.08641	0.101595	0.210156
6.08826	0.101815	0.210938
6.08987	0.102043	0.211719
6.09197	0.102201	0.2125
6.10206	0.102305	0.213281
6.11824	0.102468	0.214062
6.12162	0.102638	0.214844
6.13182	0.102691	0.215625
6.15021	0.102822	0.216406
6.15305	0.102842	0.217188
6.16041	0.102841	0.217969
6.16301	0.102867	0.21875
6.16421	0.102919	0.219531
6.17422	0.10295	0.220312
6.17831	0.102904	0.221094
6.18008	0.102876	0.221875
6.18114	0.102866	0.222656
6.18533	0.102701	0.223438
6.197	0.102549	0.224219
6.21728	0.102479	0.225
6.22036	0.10232	0.225781
6.22521	0.102198	0.226562
6.23255	0.102009	0.227344
6.24095	0.101839	0.228125
6.24424	0.101756	0.228906
6.24937	0.101611	0.229687
6.25127	0.101375	0.230469
6.25436	0.101101	0.23125
6.26578	0.100898	0.232031
6.26929	0.100677	0.232813
6.28505	0.100459	0.233594
6.30376	0.100276	0.234375
6.30932	0.100121	0.235156
6.31093	0.0999963	0.235937
6.31451	0.0999244	0.236719
6.31557	0.0997294	0.2375
6.32024	0.0995706	0.238281
6.32216	0.0994752	0.239063
6.32583	0.0992483	0.239844
6.334	0.0990704	0.240625
6.33945	0.0989966	0.241406
6.34182	0.0989614	0.242188
6.34985	0.0988375	0.242969
6.35333	0.0988095	0.24375
6.35904	0.0986811	0.244531
6.3667	0.0986592	0.245312
6.36705	0.0986008	0.246094
6.36994	0.0985987	0.246875
6.38822	0.098673	0.247656
6.39377	0.0986788	0.248438
6.39827	0.0987513	0.249219
6.40656	0.0990024	0.25
6.4132	0.0990458	0.250781
6.43697	0.0992295	0.251563
6.43925	0.0994253	0.252344
6.44314	0.0997351	0.253125
6.44859	0.0999721	0.253906
6.4523	0.100306	0.254688
6.45393	0.100598	0.255469
6.45461	0.100994	0.25625
6.4598	0.101437	0.257031
6.46881	0.101835	0.257812
6.47188	0.102391	0.258594
6.47804	0.102945	0.259375
6.49657	0.103482	0.260156
6.50013	0.104011	0.260937
6.51316	0.104655	0.261719
6.51742	0.10516	0.2625
6.52007	0.105758	0.263281
6.52491	0.10628	0.264062
6.53125	0.106867	0.264844
6.5375	0.107509	0.265625
6.546	0.108202	0.266406
6.5499	0.10887	0.267188
6.55283	0.10946	0.267969
6.56112	0.110077	0.26875
6.56303	0.110599	0.269531
6.5724	0.111129	0.270313
6.61892	0.111763	0.271094
6.62235	0.112151	0.271875
6.63261	0.112742	0.272656
6.64233	0.11319	0.273438
6.64698	0.113605	0.274219
6.65544	0.113987	0.275
6.66006	0.114351	0.275781
6.67899	0.114754	0.276562
6.68266	0.115057	0.277344
6.69064	0.11525	0.278125
6.69128	0.115476	0.278906
6.69749	0.115604	0.279687
6.7274	0.115693	0.280469
6.75084	0.11594	0.28125
6.76179	0.11601	0.282031
6.76392	0.115971	0.282813
6.76458	0.116001	0.283594
6.77813	0.116025	0.284375
6.79077	0.116065	0.285156
6.79282	0.11609	0.285938
6.79533	0.116061	0.286719
6.79781	0.115868	0.2875
6.80414	0.11584	0.288281
6.80686	0.115672	0.289062
6.81439	0.115492	0.289844
6.81852	0.115381	0.290625
6.8224	0.115205	0.291406
6.83417	0.115013	0.292187
6.8422	0.114859	0.292969
6.84607	0.11473	0.29375
6.85261	0.114473	0.294531
6.86028	0.114257	0.295312
6.86265	0.114175	0.296094
6.87226	0.114134	0.296875
6.87419	0.114018	0.297656
6.87962	0.113945	0.298438
6.8827	0.113922	0.299219
6.89675	0.113941	0.3
6.89727	0.113944	0.300781
6.90036	0.113869	0.301563
6.90823	0.113817	0.302344
6.91503	0.113791	0.303125
6.91999	0.113776	0.303906
6.92127	0.113833	0.304688
6.92647	0.11399	0.305469
6.92958	0.114043	0.30625
6.93028	0.11415	0.307031
6.94929	0.114262	0.307812
6.96038	0.11449	0.308594
6.96071	0.114674	0.309375
6.96548	0.114967	0.310156
6.97265	0.115222	0.310937
6.98481	0.115525	0.311719
6.98759	0.115799	0.3125
6.99084	0.116161	0.313281
6.99385	0.116444	0.314063
7.00924	0.116848	0.314844
7.01322	0.117187	0.315625
7.02876	0.117546	0.316406
7.03945	0.117978	0.317188
7.04487	0.118386	0.317969
7.04902	0.118807	0.31875
7.05505	0.119249	0.319531
7.06667	0.119756	0.320312
7.07016	0.120198	0.321094
7.07599	0.120661	0.321875
7.08276	0.121091	0.322656
7.08481	0.121525	0.323437
7.08974	0.121919	0.324219
7.09842	0.122401	0.325
7.11079	0.122814	0.325781
7.1256	0.123208	0.326562
7.12867	0.12371	0.327344
7.13534	0.124168	0.328125
7.1364	0.12463	0.328906
7.14056	0.125029	0.329688
7.16097	0.125531	0.330469
7.163	0.125959	0.33125
7.17463	0.126399	0.332031
7.18123	0.126818	0.332813
7.18772	0.12723	0.333594
7.19975	0.127579	0.334375
7.20561	0.127905	0.335156
7.21399	0.128175	0.335938
7.22952	0.128442	0.336719
7.23957	0.12861	0.3375
7.24285	0.12877	0.338281
7.24387	0.129124	0.339062
7.26091	0.12932	0.339844
7.26248	0.129539	0.340625
7.27313	0.129679	0.341406
7.27621	0.12972	0.342187
7.27953	0.129818	0.342969
7.28215	0.129881	0.34375
7.29277	0.13	0.344531
7.30719	0.13013	0.345313
7.31358	0.130185	0.346094
7.31469	0.130102	0.346875
7.31836	0.130112	0.347656
7.32408	0.130032	0.348438
7.32652	0.129943	0.349219
7.32964	0.1299	0.35
7.33617	0.129756	0.350781
7.34623	0.129776	0.351562
7.36172	0.129613	0.352344
7.3702	0.129419	0.353125
7.38205	0.129184	0.353906
7.40814	0.128912	0.354687
7.42196	0.128591	0.355469
7.42858	0.128287	0.35625
7.43965	0.128014	0.357031
7.45154	0.127804	0.357812
7.46495	0.1276	0.358594
7.47765	0.12728	0.359375
7.48264	0.127113	0.360156
7.48496	0.126816	0.360938
7.48935	0.126431	0.361719
7.50419	0.126096	0.3625
7.51005	0.125749	0.363281
7.51239	0.125519	0.364063
7.51371	0.125196	0.364844
7.53071	0.124885	0.365625
7.53802	0.124589	0.366406
7.55019	0.124343	0.367188
7.55359	0.124101	0.367969
7.56765	0.123722	0.36875
7.57741	0.123388	0.369531
7.58501	0.123057	0.370312
7.59007	0.122748	0.371094
7.60351	0.122478	0.371875
7.6055	0.122215	0.372656
7.61285	0.122028	0.373437
7.62563	0.121742	0.374219
7.63328	0.121407	0.375
7.63777	0.12119	0.375781
7.63858	0.120967	0.376563
7.64663	0.12083	0.377344
7.65689	0.120666	0.378125
7.66014	0.12055	0.378906
7.67143	0.120471	0.379688
7.67876	0.120346	0.380469
7.69087	0.120185	0.38125
7.6929	0.120045	0.382031
7.69821	0.119941	0.382812
7.70324	0.119859	0.383594
7.70746	0.119861	0.384375
7.71304	0.119756	0.385156
7.71562	0.119689	0.385937
7.7223	0.119605	0.386719
7.72498	0.119507	0.3875
7.73161	0.119377	0.388281
7.73415	0.119321	0.389062
7.74098	0.119279	0.389844
7.74492	0.119145	0.390625
7.74727	0.119112	0.391406
7.7554	0.119013	0.392188
7.77861	0.119052	0.392969
7.78103	0.118967	0.39375
7.79223	0.118852	0.394531
7.80084	0.118847	0.395313
7.80985	0.118858	0.396094
7.82918	0.118785	0.396875
7.83159	0.118759	0.397656
7.83635	0.118828	0.398438
7.84498	0.118857	0.399219
7.84911	0.118954	0.4
7.86594	0.11903	0.400781
7.87666	0.119087	0.401562
7.87773	0.119068	0.402344
7.88124	0.119003	0.403125
7.89096	0.119113	0.403906
7.89165	0.11921	0.404687
7.89427	0.11927	0.405469
7.89654	0.119421	0.40625
7.89895	0.119449	0.407031
7.91373	0.119489	0.407813
7.91993	0.11958	0.408594
7.92707	0.119654	0.409375
7.93308	0.119705	0.410156
7.93657	0.119895	0.410938
7.94767	0.119935	0.411719
7.96037	0.120193	0.4125
7.96343	0.120275	0.413281
7.9756	0.120481	0.414062
7.97935	0.120573	0.414844
7.99407	0.120922	0.415625
7.99896	0.121081	0.416406
8.01115	0.121201	0.417187
8.01425	0.121391	0.417969
8.01527	0.121625	0.41875
8.01806	0.121857	0.419531
8.02218	0.12203	0.420312
8.03774	0.122251	0.421094
8.04845	0.122492	0.421875
8.05522	0.122705	0.422656
8.07228	0.122901	0.423438
8.08538	0.12313	0.424219
8.09385	0.123379	0.425
8.09842	0.123671	0.425781
8.10591	0.123906	0.426563
8.11044	0.124123	0.427344
8.1156	0.12436	0.428125
8.12551	0.124675	0.428906
8.13165	0.124941	0.429688
8.13711	0.125157	0.430469
8.15619	0.125502	0.43125
8.16299	0.125679	0.432031
8.17807	0.125896	0.432812
8.18622	0.126044	0.433594
8.18721	0.126287	0.434375
8.197	0.126502	0.435156
8.21728	0.126646	0.435937
8.22738	0.126801	0.436719
8.22922	0.12698	0.4375
8.23625	0.127152	0.438281
8.23986	0.127384	0.439063
8.24972	0.127529	0.439844
8.25513	0.127767	0.440625
8.26181	0.127859	0.441406
8.27865	0.127969	0.442188
8.28238	0.128108	0.442969
8.28486	0.128213	0.44375
8.29597	0.128315	0.444531
8.30509	0.128486	0.445312
8.31997	0.128471	0.446094
8.32675	0.128462	0.446875
8.33374	0.128458	0.447656
8.34264	0.128485	0.448437
8.34676	0.128482	0.449219
8.35228	0.128434	0.45
8.35658	0.12837	0.450781
8.35979	0.128229	0.451562
8.36886	0.128058	0.452344
8.37721	0.128001	0.453125
8.37896	0.127897	0.453906
8.38083	0.127691	0.454688
8.39061	0.12755	0.455469
8.39423	0.127442	0.45625
8.40931	0.12731	0.457031
8.41349	0.127073	0.457813
8.41732	0.126892	0.458594
8.4185	0.126723	0.459375
8.42772	0.126533	0.460156
8.43288	0.126289	0.460938
8.43681	0.125991	0.461719
8.44605	0.125782	0.4625
8.46275	0.125509	0.463281
8.47335	0.125177	0.464062
8.48311	0.125051	0.464844
8.48345	0.124846	0.465625
8.48649	0.124633	0.466406
8.48883	0.124421	0.467187
8.50114	0.124197	0.467969
8.50413	0.123997	0.46875
8.51312	0.123835	0.469531
8.51554	0.123717	0.470313
8.52668	0.123566	0.471094
8.54174	0.12337	0.471875
8.55218	0.123278	0.472656
8.56678	0.123216	0.473438
8.57201	0.12314	0.474219
8.5737	0.123052	0.475
8.58046	0.122985	0.475781
8.58593	0.122839	0.476562
8.58775	0.122803	0.477344
8.59127	0.12287	0.478125
8.59395	0.122982	0.478906
8.59541	0.123074	0.479687
8.59583	0.123131	0.480469
8.59948	0.123326	0.48125
8.60232	0.123524	0.482031
8.60694	0.123809	0.482812
8.61196	0.124026	0.483594
8.61603	0.124327	0.484375
8.61714	0.124582	0.485156
8.62317	0.124835	0.485938
8.63082	0.125185	0.486719
8.63198	0.125697	0.4875
8.64416	0.126143	0.488281
8.64692	0.126581	0.489063
8.65165	0.127023	0.489844
8.65481	0.127559	0.490625
8.66463	0.127991	0.491406
8.67047	0.128451	0.492188
8.67408	0.129055	0.492969
8.68742	0.129595	0.49375
8.69337	0.130262	0.494531
8.71934	0.130929	0.495312
8.73232	0.131497	0.496094
8.74255	0.132174	0.496875
8.74546	0.13279	0.497656
8.74908	0.133335	0.498437
8.76114	0.134046	0.499219
8.76849	0.134766	0.5
8.77885	0.135534	0.500781
8.79378	0.13623	0.501563
8.80995	0.13687	0.502344
8.82333	0.137562	0.503125
8.83929	0.138281	0.503906
8.84063	0.138966	0.504687
8.85481	0.139682	0.505469
8.85728	0.140361	0.50625
8.86228	0.141168	0.507031
8.86977	0.141864	0.507812
8.87376	0.142607	0.508594
8.87842	0.143322	0.509375
8.89787	0.144096	0.510156
8.9036	0.144783	0.510938
8.91361	0.145441	0.511719
8.91995	0.14614	0.5125
8.92384	0.146822	0.513281
8.93743	0.147506	0.514062
8.94642	0.148212	0.514844
8.96989	0.14893	0.515625
8.975	0.149596	0.516406
8.98028	0.150247	0.517188
8.98559	0.150888	0.517969
8.99651	0.15141	0.51875
9.01122	0.152124	0.519531
9.03581	0.152655	0.520312
9.04972	0.153196	0.521094
9.06017	0.153843	0.521875
9.06836	0.154409	0.522656
9.09294	0.154892	0.523438
9.1015	0.155316	0.524219
9.10379	0.155719	0.525
9.10639	0.156235	0.525781
9.12203	0.156662	0.526563
9.13425	0.157101	0.527344
9.14822	0.157424	0.528125
9.15194	0.157741	0.528906
9.17936	0.157897	0.529687
9.1898	0.158158	0.530469
9.19575	0.158469	0.53125
9.21146	0.158633	0.532031
9.2138	0.158704	0.532813
9.21455	0.158847	0.533594
9.21496	0.158767	0.534375
9.21559	0.158934	0.535156
9.22334	0.159003	0.535937
9.22965	0.1589	0.536719
9.23211	0.158917	0.5375
9.23616	0.15882	0.538281
9.23979	0.158829	0.539062
9.24354	0.158785	0.539844
9.25854	0.158832	0.540625
9.25902	0.158654	0.541406
9.27165	0.158427	0.542188
9.28204	0.158182	0.542969
9.28672	0.158056	0.54375
9.29083	0.157788	0.544531
9.29825	0.157628	0.545312
9.29956	0.157493	0.546094
9.30543	0.1571	0.546875
9.32183	0.15685	0.547656
9.33975	0.156693	0.548438
9.3434	0.156297	0.549219
9.35373	0.15592	0.55
9.36817	0.155614	0.550781
9.39239	0.155255	0.551562
9.39541	0.154874	0.552344
9.40512	0.15451	0.553125
9.4275	0.154131	0.553906
9.44812	0.153757	0.554688
9.44946	0.153477	0.555469
9.45646	0.153246	0.55625
9.48104	0.15302	0.557031
9.48562	0.152729	0.557813
9.49197	0.152363	0.558594
9.50177	0.152036	0.559375
9.50687	0.151694	0.560156
9.528	0.151505	0.560937
9.52928	0.151249	0.561719
9.53506	0.150994	0.5625
9.5457	0.150898	0.563281
9.55513	0.150872	0.564063
9.56621	0.150848	0.564844
9.56928	0.150792	0.565625
9.57089	0.150735	0.566406
9.58346	0.150834	0.567187
9.59768	0.151034	0.567969
9.59945	0.151238	0.56875
9.60853	0.15141	0.569531
9.61415	0.151633	0.570312
9.62873	0.151926	0.571094
9.63522	0.152172	0.571875
9.64284	0.152527	0.572656
9.65171	0.152731	0.573438
9.6532	0.153057	0.574219
9.66684	0.153401	0.575
9.66946	0.153848	0.575781
9.67578	0.154215	0.576562
9.68745	0.154731	0.577344
9.69721	0.1553	0.578125
9.703	0.155777	0.578906
9.71355	0.156366	0.579688
9.72024	0.157044	0.580469
9.73114	0.157667	0.58125
9.74102	0.158294	0.582031
9.76157	0.158832	0.582812
9.76797	0.159463	0.583594
9.78296	0.160002	0.584375
9.78607	0.160641	0.585156
9.79001	0.161297	0.585938
9.79297	0.161873	0.586719
9.80868	0.162536	0.5875
9.81699	0.163093	0.588281
9.81999	0.163775	0.589063
9.82918	0.164267	0.589844
9.84979	0.164854	0.590625
9.85501	0.165506	0.591406
9.86383	0.165889	0.592187
9.86741	0.166415	0.592969
9.87525	0.166866	0.59375
9.87998	0.167322	0.594531
9.9139	0.167782	0.595313
9.92395	0.168254	0.596094
9.93047	0.168733	0.596875
9.93548	0.169092	0.597656
9.94279	0.169385	0.598437
9.94717	0.169654	0.599219
9.96434	0.169924	0.6
9.9753	0.170248	0.600781
9.98847	0.17042	0.601562
10.0004	0.170673	0.602344
10.0272	0.170856	0.603125
10.0309	0.171115	0.603906
10.037	0.171128	0.604688
10.0433	0.171242	0.605469
10.0484	0.171404	0.60625
10.0568	0.171564	0.607031
10.0606	0.171665	0.607812
10.0651	0.171853	0.608594
10.0779	0.171807	0.609375
10.0859	0.171876	0.610156
10.0951	0.17193	0.610938
10.1254	0.171999	0.611719
10.1297	0.172184	0.6125
10.1468	0.172224	0.613281
10.156	0.172225	0.614062
10.1699	0.172397	0.614844
10.1772	0.172471	0.615625
10.185	0.172558	0.616406
10.1918	0.17268	0.617188
10.1942	0.172782	0.617969
10.2003	0.17301	0.61875
10.2045	0.173118	0.619531
10.2221	0.173231	0.620313
10.2412	0.173592	0.621094
10.2433	0.17382	0.621875
10.2499	0.173973	0.622656
10.2569	0.174375	0.623437
10.2715	0.174578	0.624219
10.2757	0.174952	0.625
10.2825	0.175499	0.625781
10.2966	0.175945	0.626563
10.2994	0.17635	0.627344
10.3093	0.176944	0.628125
10.3128	0.177588	0.628906
10.3289	0.17827	0.629687
10.3548	0.17895	0.630469
10.3599	0.179581	0.63125
10.3652	0.180401	0.632031
10.3737	0.181045	0.632812
10.3951	0.181831	0.633594
10.3954	0.182476	0.634375
10.4043	0.183275	0.635156
10.4163	0.184027	0.635938
10.4241	0.184846	0.636719
10.4341	0.185663	0.6375
10.4424	0.186473	0.638281
10.4475	0.187244	0.639062
10.4567	0.187937	0.639844
10.4656	0.188701	0.640625
10.4779	0.189552	0.641406
10.4887	0.190326	0.642188
10.4917	0.191049	0.642969
10.4987	0.191678	0.64375
10.5045	0.19235	0.644531
10.5166	0.19286	0.645312
10.5205	0.193517	0.646094
10.5385	0.194	0.646875
10.5422	0.19474	0.647656
10.5586	0.19528	0.648438
10.5696	0.195711	0.649219
10.5778	0.196013	0.65
10.5887	0.19626	0.650781
10.6043	0.196615	0.651563
10.6353	0.196968	0.652344
10.6378	0.197172	0.653125
10.6769	0.197534	0.653906
10.6984	0.197778	0.654687
10.7042	0.197931	0.655469
10.7504	0.19789	0.65625
10.7877	0.197922	0.657031
10.8012	0.197995	0.657813
10.8035	0.197903	0.658594
10.8267	0.197781	0.659375
10.8337	0.197576	0.660156
10.8485	0.197399	0.660937
10.8524	0.197056	0.661719
10.8844	0.197001	0.6625
10.9023	0.196718	0.663281
10.9121	0.196545	0.664062
10.92	0.19648	0.664844
10.9337	0.196277	0.665625
10.9445	0.195974	0.666406
10.9464	0.195868	0.667188
10.9605	0.195835	0.667969
10.9759	0.195611	0.66875
10.9963	0.195485	0.669531
11.0049	0.195338	0.670312
11.0164	0.195293	0.671094
11.0292	0.195419	0.671875
11.0371	0.19536	0.672656
11.0389	0.195574	0.673438
11.0648	0.195783	0.674219
11.0801	0.196051	0.675
11.0818	0.196453	0.675781
11.0844	0.196853	0.676562
11.0875	0.197316	0.677344
11.0913	0.198057	0.678125
11.0931	0.198619	0.678906
11.1019	0.199272	0.679688
11.1101	0.199952	0.680469
11.1157	0.200802	0.68125
11.1416	0.2018	0.682031
11.147	0.202737	0.682813
11.154	0.203696	0.683594
11.1603	0.204698	0.684375
11.1631	0.205754	0.685156
11.1662	0.206761	0.685937
11.1693	0.207856	0.686719
11.1799	0.208952	0.6875
11.1904	0.210216	0.688281
11.1927	0.211282	0.689063
11.2108	0.212497	0.689844
11.2309	0.21382	0.690625
11.2671	0.214969	0.691406
11.3045	0.216128	0.692187
11.3268	0.217296	0.692969
11.3447	0.218307	0.69375
11.3611	0.219449	0.694531
11.4052	0.220551	0.695312
11.4475	0.221671	0.696094
11.457	0.222547	0.696875
11.4607	0.223575	0.697656
11.4685	0.224585	0.698438
11.4858	0.225344	0.699219
11.509	0.226029	0.7
11.5194	0.226744	0.700781
11.5411	0.227249	0.701562
11.5469	0.227803	0.702344
11.5776	0.228321	0.703125
11.584	0.228797	0.703906
11.6136	0.229267	0.704688
11.6242	0.229505	0.705469
11.6338	0.229723	0.70625
11.6399	0.230053	0.707031
11.6576	0.230269	0.707812
11.6722	0.230325	0.708594
11.6899	0.23035	0.709375
11.6934	0.230349	0.710156
11.6961	0.230246	0.710938
11.7156	0.230171	0.711719
11.7223	0.230106	0.7125
11.7385	0.230012	0.713281
11.7638	0.229746	0.714063
11.7865	0.229375	0.714844
11.8046	0.229231	0.715625
11.8156	0.229114	0.716406
11.8185	0.228776	0.717187
11.822	0.228548	0.717969
11.8304	0.228268	0.71875
11.8417	0.227987	0.719531
11.8987	0.227836	0.720313
11.9248	0.227606	0.721094
11.9426	0.227173	0.721875
11.9593	0.22665	0.722656
11.9799	0.226294	0.723437
11.9898	0.22599	0.724219
12.005	0.225774	0.725
12.0458	0.22554	0.725781
12.0883	0.225219	0.726562
12.1039	0.225001	0.727344
12.119	0.225081	0.728125
12.1248	0.22496	0.728906
12.1337	0.224847	0.729688
12.1366	0.224823	0.730469
12.1413	0.224864	0.73125
12.1551	0.224911	0.732031
12.1616	0.225011	0.732812
12.1681	0.224967	0.733594
12.1825	0.225492	0.734375
12.2094	0.225786	0.735156
12.2177	0.226054	0.735938
12.2214	0.226527	0.736719
12.2331	0.226901	0.7375
12.2367	0.227575	0.738281
12.2456	0.228188	0.739062
12.2573	0.228791	0.739844
12.2879	0.229594	0.740625
12.3006	0.230638	0.741406
12.3065	0.231508	0.742188
12.3128	0.232681	0.742969
12.3268	0.233822	0.74375
12.34	0.235015	0.744531
12.3479	0.236333	0.745313
12.3538	0.23738	0.746094
12.3661	0.238566	0.746875
12.3937	0.240037	0.747656
12.4011	0.241462	0.748437
12.4094	0.24287	0.749219
12.4234	0.244453	0.75
12.4704	0.246107	0.750781
12.4846	0.247639	0.751563
12.4987	0.249261	0.752344
12.5023	0.250948	0.753125
12.5394	0.252532	0.753906
12.5562	0.254199	0.754687
12.5705	0.255747	0.755469
12.5783	0.257264	0.75625
12.5837	0.258754	0.757031
12.5862	0.260252	0.757812
12.5959	0.261918	0.758594
12.6371	0.263351	0.759375
12.6434	0.264789	0.760156
12.6979	0.266031	0.760938
12.7034	0.267075	0.761719
12.7125	0.268187	0.7625
12.7327	0.269476	0.763281
12.7907	0.270372	0.764062
12.8024	0.271189	0.764844
12.8166	0.272215	0.765625
12.8287	0.272892	0.766406
12.8873	0.273691	0.767188
12.903	0.274315	0.767969
12.9328	0.27497	0.76875
12.9375	0.275569	0.769531
12.9511	0.275942	0.770312
12.9682	0.276278	0.771094
12.9834	0.276743	0.771875
13.0053	0.276935	0.772656
13.0094	0.277258	0.773438
13.0351	0.277422	0.774219
13.0647	0.277791	0.775
13.0906	0.278169	0.775781
13.1231	0.278478	0.776563
13.1394	0.278647	0.777344
13.1407	0.278922	0.778125
13.1527	0.279226	0.778906
13.1994	0.279574	0.779687
13.2112	0.279772	0.780469
13.2212	0.280213	0.78125
13.2323	0.280571	0.782031
13.2551	0.280893	0.782813
13.2578	0.281535	0.783594
13.2759	0.282292	0.784375
13.2884	0.282806	0.785156
13.3226	0.283954	0.785937
13.3339	0.284768	0.786719
13.3358	0.285507	0.7875
13.3666	0.286162	0.788281
13.3768	0.286909	0.789062
13.3813	0.28762	0.789844
13.4165	0.288673	0.790625
13.4348	0.289597	0.791406
13.4394	0.290738	0.792188
13.4591	0.291706	0.792969
13.4734	0.292804	0.79375
13.514	0.29378	0.794531
13.538	0.294606	0.795312
13.5685	0.295404	0.796094
13.575	0.296364	0.796875
13.5989	0.297448	0.797656
13.6091	0.298504	0.798438
13.6148	0.299296	0.799219
13.6438	0.3003	0.8
13.67	0.301039	0.800781
13.7393	0.301614	0.801562
13.7522	0.302406	0.802344
13.7907	0.30332	0.803125
13.8284	0.304042	0.803906
13.8358	0.304705	0.804688
13.8403	0.30568	0.805469
13.8511	0.306225	0.80625
13.8537	0.306971	0.807031
13.8851	0.308141	0.807813
13.9226	0.308701	0.808594
13.9349	0.309334	0.809375
13.9624	0.310146	0.810156
13.9978	0.310759	0.810937
14.0053	0.311311	0.811719
14.0393	0.311925	0.8125
14.0457	0.312676	0.813281
14.0798	0.313363	0.814063
14.0871	0.314087	0.814844
14.092	0.314803	0.815625
14.123	0.31538	0.816406
14.1557	0.316112	0.817187
14.2003	0.316741	0.817969
14.2474	0.317172	0.81875
14.2612	0.317687	0.819531
14.3018	0.318473	0.820312
14.3119	0.319098	0.821094
14.3145	0.319895	0.821875
14.3659	0.320654	0.822656
14.4005	0.321338	0.823438
14.4232	0.322131	0.824219
14.4429	0.322781	0.825
14.4878	0.323832	0.825781
14.5108	0.325154	0.826562
14.5711	0.326124	0.827344
14.5746	0.326745	0.828125
14.6301	0.32773	0.828906
14.6354	0.328982	0.829688
14.6513	0.330275	0.830469
14.6868	0.331308	0.83125
14.7038	0.332281	0.832031
14.7115	0.333648	0.832812
14.7207	0.334416	0.833594
14.7273	0.335347	0.834375
14.7577	0.336357	0.835156
14.7629	0.337229	0.835938
14.7704	0.338348	0.836719
14.8239	0.339079	0.8375
14.8683	0.340277	0.838281
14.8931	0.341646	0.839063
14.9617	0.342749	0.839844
15.0152	0.34383	0.840625
15.0767	0.344827	0.841406
15.079	0.345862	0.842187
15.0974	0.346901	0.842969
15.1199	0.347426	0.84375
15.1454	0.347963	0.844531
15.194	0.348341	0.845313
15.1987	0.348814	0.846094
15.2301	0.349457	0.846875
15.2523	0.349805	0.847656
15.26	0.349933	0.848437
15.2801	0.350075	0.849219
15.2944	0.350209	0.85
15.3068	0.350534	0.850781
15.3967	0.350964	0.851562
15.4058	0.351119	0.852344
15.4351	0.351338	0.853125
15.45	0.35159	0.853906
15.5063	0.351774	0.854688
15.5134	0.351422	0.855469
15.5271	0.351689	0.85625
15.5387	0.351972	0.857031
15.6001	0.352538	0.857812
15.651	0.35342	0.858594
15.6621	0.353844	0.859375
15.6843	0.354737	0.860156
15.7165	0.355979	0.860938
15.7706	0.356864	0.861719
15.7916	0.358151	0.8625
15.829	0.359868	0.863281
15.8335	0.361592	0.864062
15.8491	0.363436	0.864844
15.876	0.364744	0.865625
15.9352	0.366349	0.866406
15.9464	0.367801	0.867188
15.9699	0.369217	0.867969
16.0322	0.371136	0.86875
16.0515	0.372641	0.869531
16.103	0.374258	0.870313
16.1155	0.376056	0.871094
16.1321	0.377797	0.871875
16.187	0.379242	0.872656
16.2059	0.381172	0.873437
16.2301	0.382349	0.874219
16.267	0.383453	0.875
16.3322	0.384633	0.875781
16.3475	0.385742	0.876563
16.3716	0.387118	0.877344
16.3979	0.388301	0.878125
16.4153	0.389315	0.878906
16.4396	0.390029	0.879687
16.4796	0.391147	0.880469
16.5387	0.392403	0.88125
16.5488	0.393679	0.882031
16.5791	0.394641	0.882812
16.6247	0.39525	0.883594
16.6471	0.395623	0.884375
16.7089	0.39589	0.885156
16.7224	0.396583	0.885938
16.7816	0.397765	0.886719
16.8793	0.398018	0.8875
16.9343	0.398954	0.888281
16.9548	0.399675	0.889062
16.9987	0.399961	0.889844
17.0319	0.400359	0.890625
17.0634	0.400958	0.891406
17.0696	0.401311	0.892188
17.1228	0.400962	0.892969
17.1799	0.400979	0.89375
17.196	0.401053	0.894531
17.2351	0.400459	0.895312
17.2415	0.399682	0.896094
17.2573	0.398672	0.896875
17.2812	0.39703	0.897656
17.3525	0.395911	0.898438
17.3853	0.393469	0.899219
17.4752	0.39117	0.9
17.5206	0.389104	0.900781
17.6477	0.38697	0.901563
17.6571	0.384274	0.902344
17.6843	0.381428	0.903125
17.7121	0.378802	0.903906
17.777	0.376383	0.904687
17.8157	0.373605	0.905469
17.868	0.370891	0.90625
17.8964	0.368359	0.907031
17.9149	0.366775	0.907813
17.9568	0.365163	0.908594
18.0246	0.364473	0.909375
18.0355	0.363363	0.910156
18.0462	0.363025	0.910937
18.077	0.363375	0.911719
18.0834	0.364499	0.9125
18.1154	0.365694	0.913281
18.1567	0.367196	0.914062
18.1647	0.369373	0.914844
18.2071	0.372544	0.915625
18.2803	0.375207	0.916406
18.3165	0.378234	0.917188
18.4025	0.382253	0.917969
18.4256	0.386065	0.91875
18.454	0.390131	0.919531
18.4804	0.394814	0.920312
18.5423	0.399882	0.921094
18.5677	0.405072	0.921875
18.6017	0.41019	0.922656
18.6413	0.41623	0.923438
18.6932	0.422491	0.924219
18.7127	0.429296	0.925
18.7826	0.437227	0.925781
18.8147	0.44451	0.926562
18.8224	0.453364	0.927344
18.8409	0.461799	0.928125
18.8527	0.472778	0.928906
18.8992	0.483369	0.929688
18.948	0.494213	0.930469
19.0127	0.505344	0.93125
19.0408	0.517073	0.932031
19.1097	0.529846	0.932813
19.1673	0.544755	0.933594
19.211	0.559601	0.934375
19.2985	0.574138	0.935156
19.3429	0.588411	0.935937
19.3849	0.603146	0.936719
19.4339	0.618528	0.9375
19.5405	0.632548	0.938281
19.5813	0.647273	0.939063
19.5964	0.661128	0.939844
19.6235	0.675369	0.940625
19.795	0.687062	0.941406
19.898	0.697452	0.942187
20.0206	0.707488	0.942969
20.1442	0.715395	0.94375
20.3842	0.722267	0.944531
20.6155	0.727719	0.945312
20.7586	0.730977	0.946094
20.8162	0.733701	0.946875
20.8508	0.736661	0.947656
20.8656	0.737711	0.948438
20.9807	0.737691	0.949219
21.0754	0.737703	0.95
21.2586	0.736819	0.950781
21.3756	0.736354	0.951562
21.3917	0.736854	0.952344
21.4261	0.739107	0.953125
21.5569	0.740777	0.953906
21.6431	0.742179	0.954688
21.7155	0.748084	0.955469
21.8598	0.756498	0.95625
21.9429	0.765194	0.957031
22.0011	0.776986	0.957812
22.0547	0.791839	0.958594
22.1946	0.809497	0.959375
22.3383	0.827232	0.960156
22.4679	0.850578	0.960938
22.7255	0.873609	0.961719
22.8723	0.90215	0.9625
22.9665	0.935041	0.963281
23.168	0.96684	0.964063
23.2171	1.00434	0.964844
23.3193	1.04005	0.965625
23.4509	1.07607	0.966406
23.4985	1.11371	0.967187
23.5831	1.14954	0.967969
23.7982	1.18083	0.96875
24.5572	1.20856	0.969531
24.6533	1.23229	0.970313
24.8109	1.25358	0.971094
25.3476	1.27016	0.971875
25.5296	1.28031	0.972656
25.6756	1.28947	0.973437
25.7914	1.30119	0.974219
26.0286	1.31754	0.975
26.1616	1.3342	0.975781
26.4554	1.36553	0.976562
26.7447	1.41014	0.977344
26.8361	1.47685	0.978125
26.8781	1.56806	0.978906
27.0946	1.68374	0.979688
27.3319	1.82297	0.980469
27.7501	1.99063	0.98125
28.1497	2.18677	0.982031
29.1438	2.41984	0.982812
29.1776	2.64797	0.983594
29.624	2.89259	0.984375
30.3934	3.13268	0.985156
30.7101	3.37827	0.985938
32.6377	3.61047	0.986719
33.6771	3.82261	0.9875
34.917	4.02182	0.988281
35.0014	4.1812	0.989062
36.4608	4.31798	0.989844
38.1608	4.42707	0.990625
39.9118	4.47998	0.991406
41.2771	4.50952	0.992188
43.827	4.54386	0.992969
44.9776	4.64069	0.99375
45.2466	4.94944	0.994531
46.4298	5.54017	0.995313
48.7445	6.43273	0.996094
50.6274	7.63152	0.996875
59.0063	9.06846	0.997656
63.2596	10.8679	0.998437
72.5909	12.5509	0.999219
90.7532	11.7229	1
