# Supplementary material for: The quantum transition of the two-dimensional Ising spin glass
Source: Nature. 2024 Jul 10;631(8022):749–54. doi: 10.1038/s41586-024-07647-y (PMC11269196; doi:10.1038/s41586-024-07647-y)
Supplement: Supplementary file 4 — Source Data Fig. 4 [file 41586_2024_7647_MOESM4_ESM.xlsx]

## Sheet: 8x512_inter
k	tau	C(tau)	Error
0.29	0	1	0
0.29	1	0.449957	0.000672495
0.29	2	0.270712	0.001022
0.29	3	0.191791	0.00119955
0.29	4	0.148508	0.00128648
0.29	5	0.121132	0.00132688
0.29	6	0.10214	0.00134061
0.29	7	0.088105	0.0013357
0.29	8	0.0772628	0.00131913
0.29	9	0.0686059	0.00129732
0.29	10	0.0615161	0.00127194
0.29	11	0.0555968	0.00124377
0.29	12	0.0505731	0.00121626
0.29	13	0.0462514	0.00118933
0.29	14	0.0425013	0.00116384
0.29	15	0.0392111	0.00114149
0.29	16	0.0363062	0.00111916
0.29	17	0.0337287	0.00109939
0.29	18	0.031423	0.00107963
0.29	19	0.0293509	0.00106216
0.29	20	0.0274831	0.0010449
0.29	21	0.025784	0.00102943
0.29	22	0.0242416	0.0010132
0.29	23	0.0228406	0.00100042
0.29	24	0.0215594	0.000986948
0.29	25	0.0203802	0.000973474
0.29	26	0.0192985	0.000960857
0.29	27	0.0183017	0.000950434
0.29	28	0.0173764	0.000939241
0.29	29	0.0165265	0.000928169
0.29	30	0.0157414	0.000916913
0.29	31	0.0150103	0.000906289
0.29	32	0.0143289	0.000894269
0.29	33	0.0136972	0.000884986
0.29	34	0.0131046	0.000876191
0.29	35	0.0125502	0.000866893
0.29	36	0.0120307	0.000855807
0.29	37	0.0115472	0.000844793
0.29	38	0.0110886	0.000835654
0.29	39	0.0106606	0.000826645
0.29	40	0.0102543	0.000818085
0.29	41	0.00987357	0.000810803
0.29	42	0.0095166	0.000802931
0.29	43	0.00918059	0.00079366
0.29	44	0.00885847	0.000786321
0.29	45	0.00855705	0.000778097
0.29	46	0.00827052	0.000770089
0.29	47	0.00800014	0.000761252
0.29	48	0.00774174	0.000753576
0.29	49	0.00750014	0.000745685
0.29	50	0.00726683	0.000738369
0.29	51	0.00704857	0.000731589
0.29	52	0.00683873	0.000723509
0.29	53	0.00663699	0.000717021
0.29	54	0.00644551	0.00071358
0.29	55	0.00625921	0.000704719
0.29	56	0.00608092	0.000699404
0.29	57	0.00591138	0.000694026
0.29	58	0.00575275	0.000688638
0.29	59	0.00560515	0.000682152
0.29	60	0.00545646	0.000677436
0.29	61	0.00531761	0.000670296
0.29	62	0.0051856	0.000665565
0.29	63	0.00505377	0.000659182
0.29	64	0.00493051	0.000653349
0.29	65	0.00481478	0.000648301
0.29	66	0.00469926	0.000642144
0.29	67	0.00458612	0.000637839
0.29	68	0.00448308	0.000632377
0.29	69	0.00438462	0.000628894
0.29	70	0.00428431	0.000625217
0.29	71	0.00419097	0.000622236
0.29	72	0.00410073	0.000617457
0.29	73	0.00401441	0.000612818
0.29	74	0.00392717	0.000607734
0.29	75	0.0038467	0.000601085
0.29	76	0.00376428	0.000598202
0.29	77	0.00368379	0.000594042
0.29	78	0.00360684	0.000588766
0.29	79	0.0035395	0.000584225
0.29	80	0.00347105	0.000580133
0.29	81	0.0034057	0.000575653
0.29	82	0.00333899	0.000572943
0.29	83	0.00327719	0.000568337
0.29	84	0.00321734	0.000564035
0.29	85	0.00316027	0.000560671
0.29	86	0.00310242	0.000557236
0.29	87	0.00304691	0.00055346
0.29	88	0.00298569	0.000549816
0.29	89	0.00292928	0.000544308
0.29	90	0.00287777	0.000539517
0.29	91	0.00282869	0.000536241
0.29	92	0.00278122	0.000532585
0.29	93	0.00273131	0.000528227
0.29	94	0.00268365	0.000522057
0.29	95	0.00264072	0.000516956
0.29	96	0.00259158	0.000513376
0.29	97	0.0025487	0.000509442
0.29	98	0.00250829	0.000506735
0.29	99	0.00246933	0.000502109
0.29	100	0.00243286	0.000498259
0.29	101	0.00239522	0.000493923
0.29	102	0.00235541	0.00049063
0.29	103	0.00231954	0.000486905
0.29	104	0.00228312	0.000482739
0.29	105	0.00224483	0.000479724
0.29	106	0.00221107	0.000475949
0.29	107	0.00217856	0.000472027
0.29	108	0.00214407	0.000468819
0.29	109	0.0021138	0.000467634
0.29	110	0.00208459	0.000464626
0.29	111	0.00205905	0.000461178
0.29	112	0.00202838	0.000459163
0.29	113	0.00200115	0.000457368
0.29	114	0.00197771	0.000455338
0.29	115	0.0019481	0.000452455
0.29	116	0.00192329	0.000448622
0.29	117	0.00189495	0.000446816
0.29	118	0.00186985	0.000444828
0.29	119	0.00184583	0.000442421
0.29	120	0.001822	0.00043927
0.29	121	0.00179956	0.00043768
0.29	122	0.00177662	0.000435534
0.29	123	0.0017549	0.000434422
0.29	124	0.00173187	0.000431051
0.29	125	0.00171058	0.000430566
0.29	126	0.00168572	0.00042848
0.29	127	0.00166334	0.000427985
0.29	128	0.00164693	0.00042398
0.29	129	0.00162836	0.000421158
0.29	130	0.00160835	0.000420432
0.29	131	0.00158897	0.00041924
0.29	132	0.00157049	0.00041562
0.29	133	0.00155294	0.000413955
0.29	134	0.00153514	0.000411474
0.29	135	0.00152163	0.000410444
0.29	136	0.00150923	0.000407368
0.29	137	0.00150012	0.00040365
0.29	138	0.00147702	0.000402545
0.29	139	0.00146393	0.000399196
0.29	140	0.00143974	0.000398316
0.29	141	0.0014235	0.000395747
0.29	142	0.00140668	0.000393571
0.29	143	0.00139455	0.000391958
0.29	144	0.00138185	0.000388959
0.29	145	0.00137184	0.000386024
0.29	146	0.00135588	0.000384547
0.29	147	0.00133666	0.000383783
0.29	148	0.00132649	0.00038119
0.29	149	0.00131708	0.000380573
0.29	150	0.00130926	0.000378807
0.29	151	0.0012945	0.00037533
0.29	152	0.0012832	0.000374323
0.29	153	0.00127083	0.000372734
0.29	154	0.0012594	0.000369682
0.29	155	0.00125138	0.000368647
0.29	156	0.00123946	0.000369728
0.29	157	0.00123213	0.000368143
0.29	158	0.00121763	0.000365564
0.29	159	0.00120754	0.00036469
0.29	160	0.00119333	0.000362961
0.29	161	0.0011781	0.000361576
0.29	162	0.00117192	0.00036038
0.29	163	0.00115861	0.000359748
0.29	164	0.00114645	0.000357241
0.29	165	0.00113532	0.000352431
0.29	166	0.00112556	0.000349789
0.29	167	0.00111549	0.000347546
0.29	168	0.00110815	0.000344791
0.29	169	0.00110246	0.000342504
0.29	170	0.00109418	0.000341929
0.29	171	0.00108734	0.000342404
0.29	172	0.00107988	0.000342254
0.29	173	0.00106917	0.000341072
0.29	174	0.00105896	0.0003403
0.29	175	0.00105169	0.000338273
0.29	176	0.00105057	0.00033648
0.29	177	0.00104461	0.000333472
0.29	178	0.0010419	0.000333476
0.29	179	0.00103782	0.000332436
0.29	180	0.00102791	0.000332588
0.29	181	0.00102159	0.000332074
0.29	182	0.00101369	0.000330603
0.29	183	0.00100365	0.000329853
0.29	184	0.00100215	0.000328788
0.29	185	0.000991858	0.000327365
0.29	186	0.000983963	0.000328555
0.29	187	0.000973975	0.000326836
0.29	188	0.000965926	0.000325828
0.29	189	0.000962848	0.000324637
0.29	190	0.00095476	0.000324171
0.29	191	0.000950538	0.000323493
0.29	192	0.000948442	0.000321476
0.29	193	0.000943474	0.000319547
0.29	194	0.000945021	0.000319527
0.29	195	0.000939656	0.000319268
0.29	196	0.000931639	0.000317364
0.29	197	0.000932546	0.000316749
0.29	198	0.000926659	0.000315426
0.29	199	0.000922134	0.000314321
0.29	200	0.000922086	0.000314363
0.29	201	0.000915626	0.000315326
0.29	202	0.000914855	0.000314608
0.29	203	0.000912409	0.000315438
0.29	204	0.000909758	0.000313232
0.29	205	0.000903317	0.000313761
0.29	206	0.000896376	0.000312557
0.29	207	0.000897634	0.000311045
0.29	208	0.000887871	0.000309449
0.29	209	0.000886482	0.000308778
0.29	210	0.000883263	0.000309119
0.29	211	0.000881142	0.000309779
0.29	212	0.000874692	0.000309488
0.29	213	0.000870191	0.000307757
0.29	214	0.00086538	0.0003077
0.29	215	0.000861049	0.000308552
0.29	216	0.000856969	0.000309348
0.29	217	0.000852919	0.000309994
0.29	218	0.000847808	0.000308801
0.29	219	0.00084114	0.000309177
0.29	220	0.000839945	0.00030904
0.29	221	0.000836143	0.000309278
0.29	222	0.000834755	0.000309103
0.29	223	0.000829782	0.000308137
0.29	224	0.000826619	0.000306925
0.29	225	0.000824446	0.000307201
0.29	226	0.000822486	0.000308877
0.29	227	0.000816436	0.000308373
0.29	228	0.000824129	0.000305999
0.29	229	0.000822217	0.000305539
0.29	230	0.000820539	0.000304387
0.29	231	0.000815436	0.00030435
0.29	232	0.000813752	0.000304836
0.29	233	0.000810546	0.00030385
0.29	234	0.000807843	0.000304619
0.29	235	0.000800741	0.000303338
0.29	236	0.000795748	0.000302406
0.29	237	0.000800722	0.000301306
0.29	238	0.000798944	0.000301303
0.29	239	0.0007968	0.00030263
0.29	240	0.00078941	0.000304519
0.29	241	0.000785272	0.000305181
0.29	242	0.000788973	0.000305643
0.29	243	0.000789192	0.000303926
0.29	244	0.000788298	0.000303208
0.29	245	0.000784038	0.000300952
0.29	246	0.000779931	0.000298909
0.29	247	0.000780118	0.0002982
0.29	248	0.000781116	0.000297242
0.29	249	0.00078066	0.000296816
0.29	250	0.000781229	0.000296571
0.29	251	0.000788926	0.000297839
0.29	252	0.000794591	0.000297493
0.29	253	0.000792279	0.000299807
0.29	254	0.000789268	0.000299138
0.29	255	0.000782135	0.00029907
0.29	256	0.000785609	0.000299078

## Sheet: 12x512_inter
k	tau	C(tau)	Error
0.29	0	1	0
0.29	1	0.452912	0.000479912
0.29	2	0.275653	0.000736057
0.29	3	0.198267	0.000880713
0.29	4	0.156259	0.000972815
0.29	5	0.129963	0.00103633
0.29	6	0.111897	0.00108329
0.29	7	0.0986643	0.00112023
0.29	8	0.0885075	0.00114971
0.29	9	0.0804304	0.00117292
0.29	10	0.073831	0.00119241
0.29	11	0.0683192	0.00120952
0.29	12	0.0636271	0.00122276
0.29	13	0.0595786	0.00123433
0.29	14	0.0560492	0.00124504
0.29	15	0.0529344	0.00125251
0.29	16	0.0501619	0.00125881
0.29	17	0.0476702	0.0012648
0.29	18	0.0454209	0.00126931
0.29	19	0.0433805	0.00127174
0.29	20	0.0415167	0.00127315
0.29	21	0.0398066	0.00127405
0.29	22	0.0382331	0.00127482
0.29	23	0.036774	0.0012758
0.29	24	0.0354254	0.00127433
0.29	25	0.0341668	0.00127239
0.29	26	0.0329946	0.00127197
0.29	27	0.0318986	0.00127095
0.29	28	0.0308674	0.00127084
0.29	29	0.0299032	0.00127024
0.29	30	0.0289927	0.00126839
0.29	31	0.0281317	0.00126569
0.29	32	0.0273193	0.00126227
0.29	33	0.0265533	0.00125904
0.29	34	0.0258257	0.00125703
0.29	35	0.0251407	0.00125352
0.29	36	0.0244838	0.00125126
0.29	37	0.0238593	0.00124862
0.29	38	0.0232679	0.00124417
0.29	39	0.0227015	0.0012398
0.29	40	0.0221598	0.00123463
0.29	41	0.0216486	0.00122997
0.29	42	0.0211547	0.00122502
0.29	43	0.0206792	0.00122037
0.29	44	0.0202254	0.00121513
0.29	45	0.0197936	0.00120959
0.29	46	0.0193781	0.00120376
0.29	47	0.0189832	0.00119957
0.29	48	0.0185951	0.00119621
0.29	49	0.0182234	0.00119158
0.29	50	0.0178686	0.0011869
0.29	51	0.017526	0.00118322
0.29	52	0.017195	0.00117939
0.29	53	0.0168741	0.00117454
0.29	54	0.0165636	0.00116935
0.29	55	0.0162642	0.00116456
0.29	56	0.0159782	0.00115861
0.29	57	0.0157026	0.00115322
0.29	58	0.0154319	0.00114797
0.29	59	0.0151696	0.00114441
0.29	60	0.0149195	0.00113848
0.29	61	0.0146739	0.00113332
0.29	62	0.0144432	0.00112874
0.29	63	0.0142173	0.00112508
0.29	64	0.013997	0.00112025
0.29	65	0.0137831	0.00111648
0.29	66	0.0135727	0.00111278
0.29	67	0.0133737	0.00110765
0.29	68	0.0131725	0.00110322
0.29	69	0.0129838	0.00109878
0.29	70	0.0127997	0.00109384
0.29	71	0.0126198	0.00108937
0.29	72	0.0124437	0.0010854
0.29	73	0.0122681	0.00108077
0.29	74	0.0120994	0.00107889
0.29	75	0.0119383	0.00107496
0.29	76	0.0117773	0.0010717
0.29	77	0.0116166	0.00106811
0.29	78	0.0114624	0.00106358
0.29	79	0.0113163	0.00105923
0.29	80	0.0111724	0.00105606
0.29	81	0.0110303	0.00105327
0.29	82	0.0108956	0.00104791
0.29	83	0.0107622	0.00104455
0.29	84	0.0106366	0.00103982
0.29	85	0.0105137	0.00103596
0.29	86	0.0103902	0.00103328
0.29	87	0.0102729	0.00102971
0.29	88	0.0101553	0.00102673
0.29	89	0.0100416	0.00102275
0.29	90	0.00993359	0.00101987
0.29	91	0.00982535	0.00101641
0.29	92	0.00972022	0.00101212
0.29	93	0.00962186	0.00100774
0.29	94	0.00952516	0.00100365
0.29	95	0.00942446	0.00099975
0.29	96	0.00932559	0.00099621
0.29	97	0.00922866	0.000992634
0.29	98	0.00913582	0.000989316
0.29	99	0.00904425	0.000985812
0.29	100	0.00895315	0.00098264
0.29	101	0.00886523	0.000978991
0.29	102	0.00877763	0.000975765
0.29	103	0.00869163	0.000972149
0.29	104	0.0086074	0.000969624
0.29	105	0.00852695	0.000965725
0.29	106	0.00844825	0.000962913
0.29	107	0.00837226	0.000959555
0.29	108	0.00829991	0.000956884
0.29	109	0.00822639	0.000955152
0.29	110	0.00815114	0.000950529
0.29	111	0.00807788	0.000947186
0.29	112	0.00800629	0.000945144
0.29	113	0.00793908	0.000944058
0.29	114	0.00787503	0.000942088
0.29	115	0.00780801	0.000939842
0.29	116	0.00774467	0.000939153
0.29	117	0.00768065	0.000938449
0.29	118	0.00761653	0.000935639
0.29	119	0.00755545	0.000931688
0.29	120	0.00749375	0.000929496
0.29	121	0.00743675	0.000927688
0.29	122	0.0073735	0.000924026
0.29	123	0.00731843	0.000921002
0.29	124	0.00726118	0.00091984
0.29	125	0.00720513	0.000918039
0.29	126	0.00715092	0.000915818
0.29	127	0.00710185	0.000914286
0.29	128	0.00704667	0.000911182
0.29	129	0.00699556	0.000909199
0.29	130	0.00694602	0.000905629
0.29	131	0.00689791	0.00090362
0.29	132	0.00685438	0.000901546
0.29	133	0.00680734	0.000900463
0.29	134	0.00675884	0.000899367
0.29	135	0.00670737	0.000898058
0.29	136	0.00665862	0.000896926
0.29	137	0.00661365	0.000895058
0.29	138	0.00657296	0.000892091
0.29	139	0.00653176	0.000888705
0.29	140	0.0064909	0.000886238
0.29	141	0.00644821	0.000883571
0.29	142	0.00640925	0.000882176
0.29	143	0.0063685	0.000881761
0.29	144	0.00632937	0.000879149
0.29	145	0.00629389	0.000877965
0.29	146	0.00625711	0.000876391
0.29	147	0.00622093	0.000874558
0.29	148	0.00618574	0.000872678
0.29	149	0.00615082	0.000870564
0.29	150	0.00611576	0.000868152
0.29	151	0.00607738	0.000866062
0.29	152	0.0060455	0.000863578
0.29	153	0.00601007	0.000862403
0.29	154	0.00597407	0.00086146
0.29	155	0.00593941	0.00085876
0.29	156	0.00590441	0.000857048
0.29	157	0.00587097	0.000855193
0.29	158	0.00583837	0.0008526
0.29	159	0.00581101	0.000850861
0.29	160	0.00578235	0.000849917
0.29	161	0.00575654	0.000847365
0.29	162	0.00572825	0.000846475
0.29	163	0.00570481	0.000846926
0.29	164	0.00567647	0.000846435
0.29	165	0.00564935	0.000845645
0.29	166	0.0056266	0.000845294
0.29	167	0.00560633	0.00084498
0.29	168	0.00557935	0.000845978
0.29	169	0.00555111	0.00084466
0.29	170	0.00552956	0.000843396
0.29	171	0.00550591	0.000840952
0.29	172	0.00548049	0.000839626
0.29	173	0.00545873	0.000840464
0.29	174	0.0054336	0.000838579
0.29	175	0.00541206	0.00083641
0.29	176	0.00539334	0.000835773
0.29	177	0.00536786	0.000835634
0.29	178	0.00534366	0.000834988
0.29	179	0.00532596	0.000834276
0.29	180	0.00530706	0.000834378
0.29	181	0.00528539	0.000834114
0.29	182	0.00526518	0.00083319
0.29	183	0.00524753	0.000832915
0.29	184	0.0052282	0.000831442
0.29	185	0.00520603	0.000832418
0.29	186	0.00518696	0.000830934
0.29	187	0.00517061	0.000828697
0.29	188	0.00515233	0.000828028
0.29	189	0.00513686	0.000826773
0.29	190	0.00511993	0.000827469
0.29	191	0.00510094	0.000827162
0.29	192	0.00508672	0.000827216
0.29	193	0.00507087	0.00082628
0.29	194	0.00505851	0.00082547
0.29	195	0.00504081	0.000824488
0.29	196	0.0050264	0.000823645
0.29	197	0.00501088	0.000823216
0.29	198	0.0049958	0.000822094
0.29	199	0.00497525	0.000821337
0.29	200	0.00495806	0.000822618
0.29	201	0.00494178	0.000822232
0.29	202	0.00493062	0.000820761
0.29	203	0.00492046	0.00082077
0.29	204	0.00490854	0.000819635
0.29	205	0.00489703	0.000818135
0.29	206	0.00488405	0.000817238
0.29	207	0.00487341	0.000815667
0.29	208	0.00486083	0.000814415
0.29	209	0.00485082	0.000813802
0.29	210	0.0048383	0.000813986
0.29	211	0.00482719	0.00081282
0.29	212	0.00481656	0.000813169
0.29	213	0.00480835	0.000812051
0.29	214	0.00479778	0.000810627
0.29	215	0.00479166	0.00081121
0.29	216	0.00478528	0.000810572
0.29	217	0.00477697	0.000809801
0.29	218	0.00476574	0.000809734
0.29	219	0.00475704	0.000810634
0.29	220	0.00474997	0.000810603
0.29	221	0.0047423	0.000809004
0.29	222	0.00473432	0.000808291
0.29	223	0.00472572	0.000807825
0.29	224	0.00472003	0.000806181
0.29	225	0.0047123	0.000804057
0.29	226	0.00470553	0.000803579
0.29	227	0.00469931	0.000802898
0.29	228	0.00469431	0.000802862
0.29	229	0.00468938	0.000803062
0.29	230	0.00468548	0.000803244
0.29	231	0.00468576	0.000802301
0.29	232	0.00467659	0.000803088
0.29	233	0.0046704	0.000802364
0.29	234	0.00466246	0.000802598
0.29	235	0.0046589	0.000803228
0.29	236	0.00465769	0.000803851
0.29	237	0.00465518	0.000804265
0.29	238	0.00465681	0.00080389
0.29	239	0.0046557	0.000805559
0.29	240	0.00465225	0.00080705
0.29	241	0.0046442	0.000806533
0.29	242	0.00463813	0.000806163
0.29	243	0.0046361	0.000806021
0.29	244	0.00463421	0.000805326
0.29	245	0.00463045	0.000805187
0.29	246	0.00463036	0.000805236
0.29	247	0.0046284	0.000804698
0.29	248	0.00462261	0.000805406
0.29	249	0.00462151	0.000804524
0.29	250	0.00462252	0.000803791
0.29	251	0.0046244	0.000804266
0.29	252	0.00462259	0.000803426
0.29	253	0.00462612	0.000803391
0.29	254	0.00462819	0.000803447
0.29	255	0.00462791	0.000803165
0.29	256	0.00462649	0.000803917

## Sheet: 16x2048_inter
k	tau	C(tau)	Error
0.29	0	1	0
0.29	1	0.453572	0.000387737
0.29	2	0.276762	0.000611225
0.29	3	0.199732	0.00075461
0.29	4	0.158032	0.000857439
0.29	5	0.132026	0.000935793
0.29	6	0.114231	0.000997731
0.29	7	0.101251	0.00104837
0.29	8	0.0913327	0.00108989
0.29	9	0.08348	0.00112455
0.29	10	0.0770907	0.0011539
0.29	11	0.071773	0.00117781
0.29	12	0.0672664	0.00119864
0.29	13	0.0633892	0.00121625
0.29	14	0.0600094	0.00123048
0.29	15	0.0570334	0.00124336
0.29	16	0.0543871	0.00125397
0.29	17	0.0520149	0.00126223
0.29	18	0.0498727	0.00126951
0.29	19	0.0479276	0.00127566
0.29	20	0.0461487	0.00128067
0.29	21	0.0445162	0.00128467
0.29	22	0.0430098	0.00128736
0.29	23	0.0416153	0.0012894
0.29	24	0.0403176	0.00129144
0.29	25	0.039108	0.00129216
0.29	26	0.0379748	0.00129185
0.29	27	0.0369139	0.00129104
0.29	28	0.035916	0.0012901
0.29	29	0.0349765	0.0012889
0.29	30	0.0340879	0.00128756
0.29	31	0.0332465	0.00128577
0.29	32	0.0324481	0.0012835
0.29	33	0.0316916	0.0012814
0.29	34	0.0309713	0.00127922
0.29	35	0.030284	0.00127646
0.29	36	0.0296288	0.00127352
0.29	37	0.029001	0.00127079
0.29	38	0.0284018	0.00126764
0.29	39	0.0278287	0.00126399
0.29	40	0.0272792	0.00126082
0.29	41	0.0267504	0.00125763
0.29	42	0.0262446	0.00125408
0.29	43	0.0257567	0.00125041
0.29	44	0.0252865	0.00124678
0.29	45	0.0248358	0.00124294
0.29	46	0.0244017	0.00123863
0.29	47	0.0239824	0.00123467
0.29	48	0.0235772	0.00123123
0.29	49	0.0231866	0.00122743
0.29	50	0.0228086	0.00122323
0.29	51	0.0224429	0.00121958
0.29	52	0.0220905	0.00121579
0.29	53	0.0217516	0.0012115
0.29	54	0.0214196	0.00120736
0.29	55	0.0210952	0.00120316
0.29	56	0.0207823	0.00119907
0.29	57	0.0204795	0.00119506
0.29	58	0.0201854	0.00119151
0.29	59	0.0198999	0.00118726
0.29	60	0.019623	0.0011826
0.29	61	0.0193542	0.00117828
0.29	62	0.0190933	0.00117409
0.29	63	0.0188377	0.00116997
0.29	64	0.0185888	0.00116643
0.29	65	0.018347	0.00116229
0.29	66	0.0181128	0.00115793
0.29	67	0.0178852	0.0011535
0.29	68	0.0176631	0.00114893
0.29	69	0.0174456	0.00114439
0.29	70	0.0172335	0.00114029
0.29	71	0.0170269	0.00113672
0.29	72	0.016823	0.00113254
0.29	73	0.0166244	0.00112853
0.29	74	0.0164307	0.00112432
0.29	75	0.0162443	0.00112028
0.29	76	0.0160604	0.00111638
0.29	77	0.01588	0.00111207
0.29	78	0.0157031	0.00110787
0.29	79	0.0155331	0.00110403
0.29	80	0.0153662	0.00110002
0.29	81	0.0152032	0.00109621
0.29	82	0.0150415	0.00109233
0.29	83	0.0148836	0.00108833
0.29	84	0.0147278	0.00108478
0.29	85	0.014577	0.00108111
0.29	86	0.0144299	0.00107758
0.29	87	0.0142861	0.00107463
0.29	88	0.0141447	0.00107156
0.29	89	0.014007	0.00106739
0.29	90	0.0138703	0.00106417
0.29	91	0.0137371	0.00106071
0.29	92	0.0136074	0.00105697
0.29	93	0.013479	0.00105323
0.29	94	0.0133524	0.00104931
0.29	95	0.0132281	0.00104567
0.29	96	0.0131059	0.00104208
0.29	97	0.0129858	0.00103854
0.29	98	0.0128677	0.00103504
0.29	99	0.0127538	0.00103147
0.29	100	0.0126412	0.00102814
0.29	101	0.0125303	0.00102483
0.29	102	0.0124224	0.00102123
0.29	103	0.0123151	0.00101675
0.29	104	0.0122121	0.00101369
0.29	105	0.0121109	0.00101044
0.29	106	0.0120087	0.00100763
0.29	107	0.0119094	0.00100446
0.29	108	0.0118132	0.00100199
0.29	109	0.0117174	0.000999153
0.29	110	0.0116219	0.000996553
0.29	111	0.0115287	0.000993308
0.29	112	0.0114372	0.000989757
0.29	113	0.0113475	0.000986188
0.29	114	0.0112593	0.000983086
0.29	115	0.0111731	0.000980097
0.29	116	0.0110858	0.000976698
0.29	117	0.0110016	0.000974304
0.29	118	0.010918	0.000971482
0.29	119	0.0108359	0.000969162
0.29	120	0.0107556	0.000966171
0.29	121	0.0106754	0.000963491
0.29	122	0.0105964	0.000960568
0.29	123	0.0105194	0.000958163
0.29	124	0.0104427	0.000955398
0.29	125	0.010368	0.000952588
0.29	126	0.0102948	0.000950049
0.29	127	0.0102217	0.000947333
0.29	128	0.0101495	0.000944883
0.29	129	0.0100787	0.000942582
0.29	130	0.0100081	0.000940222
0.29	131	0.00993877	0.000937845
0.29	132	0.00986967	0.000935473
0.29	133	0.00980128	0.00093279
0.29	134	0.00973577	0.000929765
0.29	135	0.00967352	0.000926982
0.29	136	0.00960982	0.00092437
0.29	137	0.00954612	0.00092183
0.29	138	0.0094833	0.000919282
0.29	139	0.0094215	0.000916708
0.29	140	0.00935924	0.000914328
0.29	141	0.00930009	0.000912239
0.29	142	0.00924062	0.000909856
0.29	143	0.00918245	0.000907276
0.29	144	0.00912526	0.000905307
0.29	145	0.00906811	0.000903365
0.29	146	0.00901051	0.000900991
0.29	147	0.00895603	0.000899093
0.29	148	0.00890096	0.000896889
0.29	149	0.0088459	0.000895122
0.29	150	0.00879284	0.000892394
0.29	151	0.00874114	0.00088923
0.29	152	0.00868954	0.000886958
0.29	153	0.00863777	0.000884658
0.29	154	0.00858702	0.000882318
0.29	155	0.00853669	0.000880074
0.29	156	0.00848609	0.000877728
0.29	157	0.00843691	0.000875407
0.29	158	0.00838691	0.000873669
0.29	159	0.00833944	0.000872208
0.29	160	0.00829171	0.000870129
0.29	161	0.00824455	0.000868052
0.29	162	0.00819712	0.000866072
0.29	163	0.00815142	0.000864183
0.29	164	0.00810621	0.000862161
0.29	165	0.00806268	0.000859962
0.29	166	0.00801823	0.000858008
0.29	167	0.00797371	0.000856539
0.29	168	0.00793125	0.000855093
0.29	169	0.00788834	0.000853437
0.29	170	0.00784487	0.000852301
0.29	171	0.00780304	0.000850291
0.29	172	0.00776216	0.000848343
0.29	173	0.00771974	0.000846159
0.29	174	0.00767765	0.00084461
0.29	175	0.00763689	0.000843506
0.29	176	0.00759708	0.000841831
0.29	177	0.00755855	0.000839734
0.29	178	0.00752018	0.000838094
0.29	179	0.00748149	0.000836387
0.29	180	0.00744404	0.000835425
0.29	181	0.00740699	0.00083355
0.29	182	0.00736967	0.000831715
0.29	183	0.00733296	0.000829611
0.29	184	0.0072951	0.0008285
0.29	185	0.00725874	0.000826787
0.29	186	0.00722385	0.000825185
0.29	187	0.00718796	0.000823507
0.29	188	0.00715276	0.000821347
0.29	189	0.00711695	0.000819739
0.29	190	0.00708154	0.000817871
0.29	191	0.00704517	0.000816814
0.29	192	0.00701065	0.000815554
0.29	193	0.00697757	0.000813504
0.29	194	0.0069433	0.000812051
0.29	195	0.00690912	0.000810296
0.29	196	0.00687689	0.000808629
0.29	197	0.00684405	0.000807151
0.29	198	0.00681438	0.000805817
0.29	199	0.00678331	0.000804094
0.29	200	0.00675145	0.00080256
0.29	201	0.00672123	0.00080089
0.29	202	0.00669104	0.000799293
0.29	203	0.00666022	0.000797771
0.29	204	0.00663095	0.000796671
0.29	205	0.00660234	0.000794596
0.29	206	0.00657162	0.000792997
0.29	207	0.00654277	0.000791644
0.29	208	0.0065146	0.000790589
0.29	209	0.00648535	0.000789332
0.29	210	0.00645791	0.000788052
0.29	211	0.00642874	0.000786767
0.29	212	0.00640144	0.000785341
0.29	213	0.00637401	0.00078443
0.29	214	0.00634626	0.000783383
0.29	215	0.00632039	0.000781939
0.29	216	0.00629467	0.000780797
0.29	217	0.00626827	0.000778849
0.29	218	0.00624192	0.000777382
0.29	219	0.00621553	0.000776109
0.29	220	0.00618859	0.000774989
0.29	221	0.00616189	0.000773644
0.29	222	0.00613616	0.000772128
0.29	223	0.00610971	0.000770585
0.29	224	0.00608343	0.000769004
0.29	225	0.0060584	0.00076783
0.29	226	0.00603411	0.000766794
0.29	227	0.00601006	0.000766175
0.29	228	0.00598646	0.00076533
0.29	229	0.0059622	0.000763776
0.29	230	0.00593723	0.00076314
0.29	231	0.00591286	0.000762277
0.29	232	0.00588965	0.000761104
0.29	233	0.0058646	0.000759903
0.29	234	0.00584091	0.00075865
0.29	235	0.00581759	0.000757417
0.29	236	0.00579347	0.000756358
0.29	237	0.0057707	0.000755011
0.29	238	0.00574792	0.000753895
0.29	239	0.00572584	0.000752766
0.29	240	0.00570367	0.000751808
0.29	241	0.00568205	0.000750739
0.29	242	0.00566059	0.000750056
0.29	243	0.00563947	0.000748054
0.29	244	0.00561785	0.000746776
0.29	245	0.00559581	0.000745847
0.29	246	0.00557364	0.000744769
0.29	247	0.00555279	0.00074428
0.29	248	0.00553176	0.000743163
0.29	249	0.00551194	0.000742203
0.29	250	0.005492	0.000740563
0.29	251	0.00547012	0.000739435
0.29	252	0.00544982	0.000738779
0.29	253	0.00542994	0.000737793
0.29	254	0.00541008	0.000736478
0.29	255	0.00539075	0.000735428
0.29	256	0.0053703	0.0007342
0.29	257	0.00535022	0.000732609
0.29	258	0.00533037	0.000731755
0.29	259	0.00531072	0.00073064
0.29	260	0.00529001	0.000729545
0.29	261	0.00527066	0.000728725
0.29	262	0.00525118	0.000727956
0.29	263	0.00523297	0.000726572
0.29	264	0.00521476	0.000725507
0.29	265	0.00519645	0.000724414
0.29	266	0.00517735	0.00072315
0.29	267	0.00515776	0.000722353
0.29	268	0.00514015	0.000721958
0.29	269	0.00512176	0.000720951
0.29	270	0.00510387	0.000719943
0.29	271	0.00508674	0.000719276
0.29	272	0.00506914	0.000718796
0.29	273	0.00505096	0.000717997
0.29	274	0.00503467	0.00071808
0.29	275	0.00501824	0.000717907
0.29	276	0.00500106	0.00071732
0.29	277	0.00498356	0.000716242
0.29	278	0.00496826	0.000715329
0.29	279	0.00495381	0.00071461
0.29	280	0.00493806	0.00071427
0.29	281	0.00492165	0.000712827
0.29	282	0.00490526	0.000711489
0.29	283	0.00488957	0.000710492
0.29	284	0.00487498	0.000709652
0.29	285	0.00485927	0.000708656
0.29	286	0.00484307	0.000707808
0.29	287	0.00482916	0.000707143
0.29	288	0.00481449	0.000706084
0.29	289	0.00479846	0.000705231
0.29	290	0.00478394	0.000703966
0.29	291	0.00476924	0.000703134
0.29	292	0.00475399	0.000702971
0.29	293	0.00473891	0.000702486
0.29	294	0.00472255	0.000702074
0.29	295	0.00470907	0.000701661
0.29	296	0.00469347	0.000700768
0.29	297	0.00467932	0.000699697
0.29	298	0.00466556	0.000699
0.29	299	0.0046516	0.00069837
0.29	300	0.00463742	0.000697212
0.29	301	0.00462295	0.000696306
0.29	302	0.00460856	0.000695891
0.29	303	0.00459436	0.000695067
0.29	304	0.004581	0.000693747
0.29	305	0.00456755	0.00069312
0.29	306	0.00455298	0.000692356
0.29	307	0.00454054	0.000691468
0.29	308	0.00452817	0.000690441
0.29	309	0.0045139	0.000689954
0.29	310	0.00450025	0.000689235
0.29	311	0.00448859	0.000688359
0.29	312	0.00447504	0.000686984
0.29	313	0.00446228	0.000686088
0.29	314	0.00444734	0.000685083
0.29	315	0.00443357	0.000683603
0.29	316	0.00441783	0.000682456
0.29	317	0.00440502	0.000681602
0.29	318	0.00439065	0.000680677
0.29	319	0.00437659	0.00067999
0.29	320	0.00436281	0.000678653
0.29	321	0.00434995	0.00067797
0.29	322	0.00433731	0.000676999
0.29	323	0.00432444	0.000676067
0.29	324	0.0043118	0.000675193
0.29	325	0.00429998	0.000674395
0.29	326	0.00428638	0.000674015
0.29	327	0.00427576	0.000673746
0.29	328	0.0042653	0.00067272
0.29	329	0.00425185	0.000671431
0.29	330	0.00424011	0.000670378
0.29	331	0.00422785	0.000669399
0.29	332	0.00421498	0.000668735
0.29	333	0.00420371	0.000667895
0.29	334	0.00419107	0.000667061
0.29	335	0.00417802	0.000666225
0.29	336	0.00416571	0.000665475
0.29	337	0.0041527	0.000664653
0.29	338	0.00414083	0.000664048
0.29	339	0.00412983	0.000662984
0.29	340	0.0041196	0.000662082
0.29	341	0.00410769	0.000661041
0.29	342	0.00409564	0.000659907
0.29	343	0.00408501	0.000659389
0.29	344	0.00407593	0.000658707
0.29	345	0.00406516	0.000658425
0.29	346	0.00405523	0.000658325
0.29	347	0.00404456	0.000657696
0.29	348	0.00403255	0.000656954
0.29	349	0.00402012	0.00065647
0.29	350	0.00400826	0.000656195
0.29	351	0.00399657	0.000655495
0.29	352	0.00398553	0.000654809
0.29	353	0.0039751	0.000654197
0.29	354	0.00396392	0.000653422
0.29	355	0.00395396	0.000652963
0.29	356	0.00394444	0.000652492
0.29	357	0.00393516	0.000651954
0.29	358	0.00392403	0.000651047
0.29	359	0.00391414	0.000650509
0.29	360	0.00390303	0.000649577
0.29	361	0.00389226	0.000649135
0.29	362	0.00388098	0.000648945
0.29	363	0.00386928	0.000648781
0.29	364	0.00385853	0.000648046
0.29	365	0.0038475	0.000647519
0.29	366	0.00383709	0.000646592
0.29	367	0.00382617	0.000645994
0.29	368	0.00381655	0.00064562
0.29	369	0.00380833	0.000644655
0.29	370	0.00379937	0.00064348
0.29	371	0.00378958	0.000642533
0.29	372	0.0037801	0.000642421
0.29	373	0.00377103	0.000641792
0.29	374	0.00376213	0.000641243
0.29	375	0.00375462	0.000640672
0.29	376	0.00374551	0.000640309
0.29	377	0.00373539	0.000639899
0.29	378	0.00372598	0.000639446
0.29	379	0.00371719	0.000639294
0.29	380	0.00370891	0.000638656
0.29	381	0.00369763	0.000637563
0.29	382	0.00368834	0.000636645
0.29	383	0.00367926	0.000635704
0.29	384	0.00367017	0.000635194
0.29	385	0.00366094	0.000634729
0.29	386	0.00365081	0.000635249
0.29	387	0.00364066	0.000635123
0.29	388	0.00363074	0.000634855
0.29	389	0.00362195	0.000634574
0.29	390	0.00361298	0.00063333
0.29	391	0.00360472	0.000632398
0.29	392	0.00359556	0.000631831
0.29	393	0.00358676	0.000631178
0.29	394	0.00357884	0.000630197
0.29	395	0.00357119	0.000629607
0.29	396	0.00356292	0.00062872
0.29	397	0.00355546	0.0006283
0.29	398	0.00354697	0.000627857
0.29	399	0.00353826	0.000627303
0.29	400	0.00352888	0.000626243
0.29	401	0.00352082	0.000625428
0.29	402	0.00351228	0.000624825
0.29	403	0.00350527	0.000624391
0.29	404	0.00349716	0.000624093
0.29	405	0.00349065	0.000623863
0.29	406	0.00348206	0.000623031
0.29	407	0.00347473	0.000622206
0.29	408	0.00346759	0.000621757
0.29	409	0.00345906	0.000621224
0.29	410	0.00345136	0.00062043
0.29	411	0.00344462	0.000619898
0.29	412	0.00343713	0.000618894
0.29	413	0.00342949	0.000618811
0.29	414	0.00342163	0.000618243
0.29	415	0.00341423	0.000618274
0.29	416	0.00340666	0.000618457
0.29	417	0.0033977	0.000618165
0.29	418	0.00338928	0.000617444
0.29	419	0.00338198	0.00061624
0.29	420	0.00337426	0.000615026
0.29	421	0.00336804	0.000614545
0.29	422	0.00336034	0.000613793
0.29	423	0.00335206	0.000613384
0.29	424	0.00334615	0.00061328
0.29	425	0.00333914	0.000613079
0.29	426	0.00333123	0.000612221
0.29	427	0.00332325	0.000611942
0.29	428	0.00331635	0.000611278
0.29	429	0.0033094	0.000610736
0.29	430	0.00330278	0.000610195
0.29	431	0.00329653	0.000609577
0.29	432	0.00329088	0.000608965
0.29	433	0.00328312	0.000608024
0.29	434	0.0032771	0.000607576
0.29	435	0.00327041	0.000606421
0.29	436	0.00326385	0.00060575
0.29	437	0.00325785	0.000605432
0.29	438	0.0032524	0.000604793
0.29	439	0.00324532	0.000603967
0.29	440	0.00323875	0.000603876
0.29	441	0.00323254	0.000603782
0.29	442	0.00322726	0.000603803
0.29	443	0.00321938	0.000603022
0.29	444	0.00321404	0.000602152
0.29	445	0.00320902	0.000600801
0.29	446	0.00320309	0.000599878
0.29	447	0.0031973	0.000599133
0.29	448	0.00319085	0.000598156
0.29	449	0.00318359	0.000597377
0.29	450	0.00317684	0.000596486
0.29	451	0.00317149	0.000596012
0.29	452	0.00316559	0.0005959
0.29	453	0.00315982	0.000595622
0.29	454	0.00315406	0.000595628
0.29	455	0.0031471	0.000594744
0.29	456	0.0031428	0.000594209
0.29	457	0.00313726	0.000593646
0.29	458	0.00313218	0.000593122
0.29	459	0.0031253	0.000592754
0.29	460	0.00311752	0.000592303
0.29	461	0.0031108	0.00059116
0.29	462	0.00310484	0.000590651
0.29	463	0.00309896	0.000589975
0.29	464	0.00309342	0.000589648
0.29	465	0.00308688	0.000589433
0.29	466	0.00308076	0.000588695
0.29	467	0.00307431	0.000588597
0.29	468	0.00306897	0.000588174
0.29	469	0.00306257	0.00058766
0.29	470	0.00305663	0.000587174
0.29	471	0.00305129	0.000586495
0.29	472	0.00304514	0.000585596
0.29	473	0.00303847	0.000585444
0.29	474	0.00303529	0.000584259
0.29	475	0.00302921	0.000583222
0.29	476	0.00302377	0.000582721
0.29	477	0.00301702	0.000582842
0.29	478	0.00301163	0.000582226
0.29	479	0.00300662	0.000581766
0.29	480	0.00300078	0.000581138
0.29	481	0.00299501	0.000581099
0.29	482	0.00298823	0.000580145
0.29	483	0.00298091	0.000579753
0.29	484	0.00297582	0.000579632
0.29	485	0.00297045	0.000579053
0.29	486	0.0029651	0.000579375
0.29	487	0.00295973	0.000579378
0.29	488	0.00295493	0.00057912
0.29	489	0.00294919	0.00057883
0.29	490	0.00294297	0.000578072
0.29	491	0.00293674	0.000577514
0.29	492	0.00293192	0.000577283
0.29	493	0.00292595	0.000577003
0.29	494	0.00292015	0.000576108
0.29	495	0.00291325	0.000575522
0.29	496	0.00290843	0.000574885
0.29	497	0.00290361	0.00057375
0.29	498	0.00289879	0.000573417
0.29	499	0.00289275	0.000572485
0.29	500	0.00288639	0.000571826
0.29	501	0.00288195	0.000571047
0.29	502	0.00287746	0.000570089
0.29	503	0.00287198	0.000569488
0.29	504	0.00286608	0.000569035
0.29	505	0.00286171	0.000568432
0.29	506	0.00285801	0.000567975
0.29	507	0.00285339	0.000567339
0.29	508	0.00284936	0.000567344
0.29	509	0.00284499	0.000567128
0.29	510	0.00283971	0.000566834
0.29	511	0.00283449	0.000566457
0.29	512	0.00283019	0.000566015
0.29	513	0.00282591	0.000565545
0.29	514	0.00282112	0.000565093
0.29	515	0.00281601	0.000564617
0.29	516	0.00281113	0.000564559
0.29	517	0.00280575	0.000563765
0.29	518	0.00280283	0.000562881
0.29	519	0.00279851	0.000562421
0.29	520	0.00279388	0.00056237
0.29	521	0.00278917	0.000561977
0.29	522	0.00278509	0.000561875
0.29	523	0.00278067	0.000561488
0.29	524	0.00277483	0.000560809
0.29	525	0.00277092	0.000560578
0.29	526	0.0027684	0.000559816
0.29	527	0.0027643	0.000559246
0.29	528	0.00276009	0.000559102
0.29	529	0.00275599	0.000558291
0.29	530	0.00275179	0.000557939
0.29	531	0.00274637	0.000556954
0.29	532	0.00274154	0.000556538
0.29	533	0.00273784	0.000556558
0.29	534	0.00273335	0.000556305
0.29	535	0.00272937	0.000555674
0.29	536	0.00272664	0.000555344
0.29	537	0.00271996	0.000555088
0.29	538	0.00271538	0.00055445
0.29	539	0.00271136	0.000554171
0.29	540	0.0027082	0.000553534
0.29	541	0.00270593	0.00055303
0.29	542	0.00270237	0.000552695
0.29	543	0.00269975	0.000553
0.29	544	0.00269423	0.000552624
0.29	545	0.00268943	0.000552261
0.29	546	0.00268379	0.000552066
0.29	547	0.00267932	0.000551492
0.29	548	0.00267403	0.00055078
0.29	549	0.0026694	0.000550654
0.29	550	0.00266593	0.000550414
0.29	551	0.00266292	0.00054993
0.29	552	0.00265737	0.000549458
0.29	553	0.00265285	0.000549028
0.29	554	0.00264965	0.000548653
0.29	555	0.00264604	0.000548443
0.29	556	0.00264264	0.000548286
0.29	557	0.00263869	0.00054801
0.29	558	0.00263468	0.00054775
0.29	559	0.00263047	0.000547691
0.29	560	0.00262595	0.00054764
0.29	561	0.00262233	0.000546965
0.29	562	0.0026189	0.000546796
0.29	563	0.00261457	0.000546945
0.29	564	0.0026118	0.000546636
0.29	565	0.00260635	0.00054615
0.29	566	0.00260217	0.000545724
0.29	567	0.00259869	0.000545373
0.29	568	0.0025963	0.000545303
0.29	569	0.00259228	0.000544793
0.29	570	0.00258902	0.000544484
0.29	571	0.00258511	0.000544102
0.29	572	0.0025806	0.000544014
0.29	573	0.00257453	0.000543749
0.29	574	0.00256944	0.000542989
0.29	575	0.00256679	0.000542655
0.29	576	0.00256337	0.000541523
0.29	577	0.00255953	0.000541207
0.29	578	0.00255625	0.00054107
0.29	579	0.00255401	0.000540667
0.29	580	0.00255043	0.000540323
0.29	581	0.00254746	0.000539144
0.29	582	0.00254602	0.000538708
0.29	583	0.00254411	0.00053787
0.29	584	0.00253961	0.000537461
0.29	585	0.00253436	0.00053735
0.29	586	0.00253235	0.000537312
0.29	587	0.00253041	0.000536945
0.29	588	0.00252834	0.000536935
0.29	589	0.00252493	0.000536618
0.29	590	0.00251967	0.000536043
0.29	591	0.00251628	0.000535865
0.29	592	0.00251116	0.000535183
0.29	593	0.00250838	0.000534326
0.29	594	0.0025047	0.000533976
0.29	595	0.00250153	0.000533605
0.29	596	0.00249794	0.000532856
0.29	597	0.00249456	0.000532608
0.29	598	0.00249189	0.000532277
0.29	599	0.00249046	0.00053213
0.29	600	0.00248713	0.000531466
0.29	601	0.00248353	0.000531274
0.29	602	0.00248006	0.000530855
0.29	603	0.00247619	0.000530491
0.29	604	0.00247276	0.000530066
0.29	605	0.00247052	0.000529583
0.29	606	0.00246645	0.000529568
0.29	607	0.00246341	0.000529909
0.29	608	0.00246099	0.000529699
0.29	609	0.00245897	0.000529887
0.29	610	0.00245726	0.000529583
0.29	611	0.00245404	0.00052932
0.29	612	0.00245002	0.000529357
0.29	613	0.00244642	0.000529176
0.29	614	0.00244268	0.000528627
0.29	615	0.00243862	0.000528603
0.29	616	0.00243648	0.000528422
0.29	617	0.00243441	0.000527686
0.29	618	0.0024314	0.000527564
0.29	619	0.00242607	0.000527363
0.29	620	0.00242383	0.000527322
0.29	621	0.0024209	0.000526365
0.29	622	0.00241776	0.000526184
0.29	623	0.00241472	0.000525877
0.29	624	0.00241165	0.000525867
0.29	625	0.00240757	0.000526085
0.29	626	0.00240513	0.000526113
0.29	627	0.00240315	0.000525803
0.29	628	0.00240131	0.000525581
0.29	629	0.00239881	0.000525038
0.29	630	0.00239584	0.000524429
0.29	631	0.00239433	0.000524013
0.29	632	0.00239244	0.000524009
0.29	633	0.0023884	0.000523564
0.29	634	0.0023855	0.00052313
0.29	635	0.00238092	0.000522955
0.29	636	0.00237748	0.000522221
0.29	637	0.00237504	0.000521842
0.29	638	0.00237211	0.000521203
0.29	639	0.00236743	0.00052081
0.29	640	0.00236448	0.000520457
0.29	641	0.00236059	0.000520338
0.29	642	0.00235775	0.000520711
0.29	643	0.00235411	0.000520206
0.29	644	0.00235156	0.000519702
0.29	645	0.0023483	0.000519346
0.29	646	0.00234524	0.000519042
0.29	647	0.0023409	0.000518803
0.29	648	0.00233901	0.000518437
0.29	649	0.00233702	0.000517582
0.29	650	0.00233351	0.00051719
0.29	651	0.00232989	0.000517137
0.29	652	0.00232784	0.000516868
0.29	653	0.0023255	0.000516819
0.29	654	0.00232386	0.000516367
0.29	655	0.0023212	0.000515709
0.29	656	0.00231897	0.000515717
0.29	657	0.00231748	0.000515832
0.29	658	0.00231426	0.000515629
0.29	659	0.00231094	0.00051579
0.29	660	0.0023071	0.000515405
0.29	661	0.00230486	0.000514963
0.29	662	0.00230245	0.000515202
0.29	663	0.0023008	0.00051536
0.29	664	0.00229646	0.0005153
0.29	665	0.00229358	0.000514402
0.29	666	0.0022907	0.000514518
0.29	667	0.00228739	0.000514211
0.29	668	0.0022859	0.000513937
0.29	669	0.00228305	0.000513255
0.29	670	0.00228017	0.000513372
0.29	671	0.00227897	0.000512906
0.29	672	0.00227692	0.000512837
0.29	673	0.00227499	0.00051237
0.29	674	0.00227339	0.000511992
0.29	675	0.00227124	0.000511403
0.29	676	0.00226729	0.000511117
0.29	677	0.00226445	0.0005111
0.29	678	0.00226185	0.000510722
0.29	679	0.00225823	0.000510593
0.29	680	0.00225677	0.000510672
0.29	681	0.00225443	0.000510728
0.29	682	0.00225178	0.000509674
0.29	683	0.00224927	0.000508685
0.29	684	0.00224503	0.000508911
0.29	685	0.00224246	0.000508783
0.29	686	0.00224043	0.000508103
0.29	687	0.0022395	0.000508317
0.29	688	0.00223783	0.000507918
0.29	689	0.00223582	0.00050745
0.29	690	0.0022329	0.000507063
0.29	691	0.00222956	0.000507033
0.29	692	0.00222826	0.00050733
0.29	693	0.00222573	0.000506886
0.29	694	0.00222339	0.000506952
0.29	695	0.00222138	0.000506788
0.29	696	0.00221849	0.00050696
0.29	697	0.00221622	0.000506063
0.29	698	0.00221319	0.000505199
0.29	699	0.00221085	0.000505282
0.29	700	0.00220663	0.000504741
0.29	701	0.00220503	0.000504113
0.29	702	0.00220234	0.000503957
0.29	703	0.00220099	0.000503525
0.29	704	0.00219964	0.000502513
0.29	705	0.00219864	0.000501943
0.29	706	0.00219709	0.000502303
0.29	707	0.0021942	0.000502385
0.29	708	0.00219139	0.000502484
0.29	709	0.00218929	0.000502309
0.29	710	0.00218855	0.000501941
0.29	711	0.00218762	0.000501676
0.29	712	0.00218494	0.000501649
0.29	713	0.00218554	0.000500873
0.29	714	0.00218437	0.000500547
0.29	715	0.00218339	0.000500277
0.29	716	0.002181	0.000500272
0.29	717	0.00217916	0.000500447
0.29	718	0.00217717	0.000500167
0.29	719	0.00217601	0.000499906
0.29	720	0.00217348	0.000499825
0.29	721	0.00217083	0.000500135
0.29	722	0.00216899	0.000500165
0.29	723	0.0021653	0.000499973
0.29	724	0.00216198	0.000499979
0.29	725	0.00215949	0.000499463
0.29	726	0.00215812	0.000499202
0.29	727	0.00215724	0.000498785
0.29	728	0.00215424	0.000498805
0.29	729	0.00215152	0.000498528
0.29	730	0.00215	0.000498224
0.29	731	0.00214934	0.000497518
0.29	732	0.00214797	0.000496789
0.29	733	0.00214606	0.00049637
0.29	734	0.0021451	0.000496152
0.29	735	0.00214331	0.000495355
0.29	736	0.00214041	0.000495131
0.29	737	0.00213752	0.000494484
0.29	738	0.00213535	0.000494017
0.29	739	0.00213361	0.000493836
0.29	740	0.00213194	0.000493139
0.29	741	0.00213019	0.000492622
0.29	742	0.00212614	0.000492867
0.29	743	0.00212349	0.000492905
0.29	744	0.0021214	0.000492621
0.29	745	0.00211849	0.000492233
0.29	746	0.00211697	0.000492401
0.29	747	0.00211515	0.000492396
0.29	748	0.00211263	0.000492257
0.29	749	0.00211067	0.000492155
0.29	750	0.00210933	0.000492202
0.29	751	0.00210869	0.000492461
0.29	752	0.0021069	0.000492552
0.29	753	0.00210341	0.000492292
0.29	754	0.00210162	0.000492269
0.29	755	0.00210154	0.000491944
0.29	756	0.0021012	0.000491733
0.29	757	0.00209949	0.000490995
0.29	758	0.00209855	0.000490725
0.29	759	0.00209638	0.000490972
0.29	760	0.00209414	0.000491068
0.29	761	0.00209366	0.000491023
0.29	762	0.00209202	0.000490613
0.29	763	0.00209082	0.000490643
0.29	764	0.00208886	0.000490735
0.29	765	0.00208844	0.000490605
0.29	766	0.00208651	0.000490113
0.29	767	0.00208572	0.000489667
0.29	768	0.0020866	0.000489067
0.29	769	0.00208644	0.000488983
0.29	770	0.00208665	0.000488668
0.29	771	0.00208456	0.000488611
0.29	772	0.00208169	0.000488596
0.29	773	0.00207907	0.000488236
0.29	774	0.00207722	0.000488085
0.29	775	0.00207508	0.00048805
0.29	776	0.00207399	0.000487909
0.29	777	0.00207366	0.000488126
0.29	778	0.00207244	0.00048809
0.29	779	0.00207109	0.000487915
0.29	780	0.00206833	0.000487842
0.29	781	0.00206576	0.00048764
0.29	782	0.00206329	0.000487607
0.29	783	0.00206204	0.000486981
0.29	784	0.00206131	0.000486528
0.29	785	0.00206204	0.000485898
0.29	786	0.0020612	0.000485985
0.29	787	0.00205835	0.000485713
0.29	788	0.00205789	0.000484943
0.29	789	0.0020558	0.000484069
0.29	790	0.002054	0.000484155
0.29	791	0.00205037	0.000484439
0.29	792	0.00204819	0.000484432
0.29	793	0.00204625	0.000484304
0.29	794	0.00204459	0.000484386
0.29	795	0.00204353	0.000484273
0.29	796	0.00204171	0.000484105
0.29	797	0.00204085	0.000483813
0.29	798	0.00204033	0.000483277
0.29	799	0.002039	0.00048334
0.29	800	0.00203706	0.000482927
0.29	801	0.00203628	0.00048315
0.29	802	0.00203489	0.000483416
0.29	803	0.00203424	0.000482855
0.29	804	0.00203384	0.000482779
0.29	805	0.00203262	0.000482675
0.29	806	0.00203046	0.000482728
0.29	807	0.0020291	0.000482455
0.29	808	0.00202753	0.000481516
0.29	809	0.00202649	0.000481509
0.29	810	0.00202669	0.000482042
0.29	811	0.00202736	0.000481862
0.29	812	0.00202659	0.000482061
0.29	813	0.00202703	0.000481904
0.29	814	0.00202655	0.000481537
0.29	815	0.00202551	0.000481089
0.29	816	0.00202378	0.000480939
0.29	817	0.00202397	0.0004804
0.29	818	0.00202466	0.000480733
0.29	819	0.00202272	0.000480758
0.29	820	0.0020217	0.000480363
0.29	821	0.00202213	0.000480355
0.29	822	0.00202071	0.000480082
0.29	823	0.00202077	0.000480063
0.29	824	0.00201967	0.000479324
0.29	825	0.00201909	0.000478841
0.29	826	0.00201694	0.000478633
0.29	827	0.00201604	0.000478496
0.29	828	0.00201637	0.000478657
0.29	829	0.00201467	0.000479425
0.29	830	0.00201158	0.000479253
0.29	831	0.00200975	0.000479012
0.29	832	0.00200813	0.000478743
0.29	833	0.00200744	0.000478384
0.29	834	0.00200672	0.000477989
0.29	835	0.00200465	0.000477607
0.29	836	0.00200502	0.000477611
0.29	837	0.00200449	0.00047708
0.29	838	0.00200311	0.000477494
0.29	839	0.00200097	0.000477262
0.29	840	0.00199925	0.000477128
0.29	841	0.00199885	0.000476263
0.29	842	0.00199788	0.000475888
0.29	843	0.00199625	0.000475897
0.29	844	0.00199488	0.000475958
0.29	845	0.00199494	0.000475455
0.29	846	0.0019943	0.00047536
0.29	847	0.00199376	0.000475085
0.29	848	0.0019922	0.000474712
0.29	849	0.00199246	0.000474369
0.29	850	0.0019919	0.000473948
0.29	851	0.00199042	0.000473215
0.29	852	0.00198924	0.000473715
0.29	853	0.00198964	0.000473557
0.29	854	0.00198926	0.000473607
0.29	855	0.00198855	0.000473307
0.29	856	0.00198853	0.000473102
0.29	857	0.00198696	0.000472517
0.29	858	0.00198565	0.000472439
0.29	859	0.00198417	0.000472619
0.29	860	0.00198404	0.000472972
0.29	861	0.00198389	0.000472529
0.29	862	0.00198291	0.000472667
0.29	863	0.00198162	0.000472387
0.29	864	0.00197978	0.000472042
0.29	865	0.00197782	0.000471823
0.29	866	0.00197811	0.000471638
0.29	867	0.00197772	0.000471304
0.29	868	0.00197696	0.000471606
0.29	869	0.0019751	0.00047201
0.29	870	0.00197535	0.000472133
0.29	871	0.00197351	0.00047231
0.29	872	0.00197132	0.000472488
0.29	873	0.00197165	0.000472465
0.29	874	0.00197042	0.000472692
0.29	875	0.00197038	0.00047247
0.29	876	0.00196905	0.00047199
0.29	877	0.00196889	0.000471309
0.29	878	0.00196794	0.000471093
0.29	879	0.00196785	0.000470392
0.29	880	0.00196744	0.00047034
0.29	881	0.00196678	0.000470234
0.29	882	0.00196717	0.000470112
0.29	883	0.00196831	0.000470068
0.29	884	0.001968	0.000470453
0.29	885	0.00196855	0.000470583
0.29	886	0.00196815	0.000470113
0.29	887	0.00196854	0.000470181
0.29	888	0.00196794	0.000470194
0.29	889	0.00196825	0.000469824
0.29	890	0.00196735	0.000469838
0.29	891	0.00196676	0.000469671
0.29	892	0.00196634	0.000469886
0.29	893	0.00196667	0.000470005
0.29	894	0.00196589	0.000469684
0.29	895	0.00196617	0.000469939
0.29	896	0.00196486	0.000470286
0.29	897	0.00196496	0.000469869
0.29	898	0.00196427	0.000469738
0.29	899	0.00196275	0.000469406
0.29	900	0.00196219	0.000468966
0.29	901	0.00196206	0.000469115
0.29	902	0.00196148	0.000469243
0.29	903	0.00196116	0.000469861
0.29	904	0.00196066	0.00046992
0.29	905	0.00196106	0.000470379
0.29	906	0.00196003	0.000470507
0.29	907	0.00195899	0.000470363
0.29	908	0.00195913	0.000469978
0.29	909	0.00195835	0.000469587
0.29	910	0.00195626	0.000469476
0.29	911	0.00195511	0.000469348
0.29	912	0.0019532	0.000468972
0.29	913	0.00195248	0.000468965
0.29	914	0.00195259	0.000468738
0.29	915	0.00195112	0.000468401
0.29	916	0.00195003	0.000467742
0.29	917	0.00194966	0.000468088
0.29	918	0.00194879	0.000467881
0.29	919	0.00194781	0.000467596
0.29	920	0.00194689	0.000467566
0.29	921	0.00194693	0.000467309
0.29	922	0.00194636	0.000467261
0.29	923	0.00194599	0.000467
0.29	924	0.0019453	0.000466696
0.29	925	0.00194486	0.000466808
0.29	926	0.00194448	0.000466813
0.29	927	0.00194335	0.00046705
0.29	928	0.00194135	0.000466986
0.29	929	0.00194072	0.000466769
0.29	930	0.00193977	0.00046643
0.29	931	0.00194094	0.000465795
0.29	932	0.00194047	0.000466045
0.29	933	0.00193984	0.000466098
0.29	934	0.00193957	0.000466339
0.29	935	0.00193966	0.000466244
0.29	936	0.00193852	0.000466248
0.29	937	0.00193775	0.000465507
0.29	938	0.00193891	0.000464966
0.29	939	0.00193731	0.000464607
0.29	940	0.00193671	0.000464078
0.29	941	0.00193666	0.000463701
0.29	942	0.00193662	0.000463928
0.29	943	0.0019356	0.000463611
0.29	944	0.00193549	0.00046397
0.29	945	0.0019358	0.000463508
0.29	946	0.00193601	0.000463707
0.29	947	0.00193657	0.000463822
0.29	948	0.00193561	0.000464102
0.29	949	0.0019358	0.00046414
0.29	950	0.00193423	0.000464617
0.29	951	0.001933	0.000464806
0.29	952	0.001931	0.000464559
0.29	953	0.00193172	0.000464362
0.29	954	0.00193077	0.000464216
0.29	955	0.0019302	0.000464345
0.29	956	0.00192928	0.000464869
0.29	957	0.0019287	0.000465575
0.29	958	0.00192871	0.000465715
0.29	959	0.00192857	0.000465713
0.29	960	0.00192851	0.000465837
0.29	961	0.00192792	0.000465711
0.29	962	0.00192756	0.000465506
0.29	963	0.00192679	0.000465275
0.29	964	0.00192683	0.00046504
0.29	965	0.00192604	0.00046501
0.29	966	0.00192562	0.000464961
0.29	967	0.00192531	0.000465179
0.29	968	0.00192445	0.000465281
0.29	969	0.00192268	0.000465209
0.29	970	0.00192135	0.000464944
0.29	971	0.00192111	0.000464748
0.29	972	0.00192107	0.000464409
0.29	973	0.00192071	0.000464502
0.29	974	0.00192119	0.0004638
0.29	975	0.00192132	0.000463656
0.29	976	0.00192167	0.000463772
0.29	977	0.00192093	0.000463883
0.29	978	0.00191987	0.000463387
0.29	979	0.00192016	0.000463433
0.29	980	0.00191994	0.000463633
0.29	981	0.00191984	0.000463813
0.29	982	0.00191952	0.000464125
0.29	983	0.00191916	0.000464436
0.29	984	0.0019178	0.000464596
0.29	985	0.00191654	0.000464104
0.29	986	0.00191661	0.000463781
0.29	987	0.0019171	0.000464018
0.29	988	0.00191726	0.000464502
0.29	989	0.00191632	0.000464965
0.29	990	0.00191674	0.000465888
0.29	991	0.00191705	0.000465949
0.29	992	0.00191611	0.000465873
0.29	993	0.00191581	0.000465961
0.29	994	0.00191646	0.000465534
0.29	995	0.00191619	0.000465235
0.29	996	0.00191609	0.000464884
0.29	997	0.00191616	0.000464387
0.29	998	0.00191483	0.000464276
0.29	999	0.00191375	0.000464645
0.29	1000	0.00191399	0.000464842
0.29	1001	0.00191277	0.000465053
0.29	1002	0.00191317	0.000465034
0.29	1003	0.00191477	0.000465566
0.29	1004	0.00191684	0.000465249
0.29	1005	0.00191737	0.000466014
0.29	1006	0.00191732	0.000466602
0.29	1007	0.00191844	0.000466834
0.29	1008	0.00191849	0.000466862
0.29	1009	0.00191955	0.00046668
0.29	1010	0.00191905	0.000466457
0.29	1011	0.00191932	0.000466553
0.29	1012	0.00191798	0.000466645
0.29	1013	0.00191906	0.000466511
0.29	1014	0.00192001	0.00046655
0.29	1015	0.00192038	0.000466536
0.29	1016	0.00191954	0.000466601
0.29	1017	0.00191957	0.000466574
0.29	1018	0.00191887	0.000466911
0.29	1019	0.00191749	0.000466912
0.29	1020	0.00191937	0.00046726
0.29	1021	0.00192136	0.000466945
0.29	1022	0.00192164	0.000466215
0.29	1023	0.00192265	0.000466286
0.29	1024	0.00192316	0.000466177

## Sheet: 20x2048_inter
k	tau	C(tau)	Error
0.29	0	1	0
0.29	1	0.454016	0.000265672
0.29	2	0.277516	0.000421561
0.29	3	0.20074	0.000524155
0.29	4	0.159266	0.000599986
0.29	5	0.133462	0.000659313
0.29	6	0.115854	0.000707503
0.29	7	0.103049	0.000747232
0.29	8	0.093294	0.000780965
0.29	9	0.0855955	0.000809743
0.29	10	0.0793498	0.000834119
0.29	11	0.0741689	0.000855292
0.29	12	0.0697921	0.000874284
0.29	13	0.0660382	0.000890492
0.29	14	0.0627765	0.000904746
0.29	15	0.0599113	0.000917107
0.29	16	0.0573696	0.000928378
0.29	17	0.0550974	0.00093823
0.29	18	0.0530515	0.00094661
0.29	19	0.0511963	0.000954406
0.29	20	0.0495034	0.000960953
0.29	21	0.0479524	0.000967084
0.29	22	0.0465241	0.000972314
0.29	23	0.045203	0.000976931
0.29	24	0.0439779	0.000980769
0.29	25	0.042837	0.000984166
0.29	26	0.0417715	0.000987254
0.29	27	0.0407724	0.000989559
0.29	28	0.0398317	0.000991527
0.29	29	0.038946	0.000993184
0.29	30	0.038111	0.000994398
0.29	31	0.037321	0.000995523
0.29	32	0.0365716	0.000996504
0.29	33	0.0358607	0.000997136
0.29	34	0.0351842	0.000997213
0.29	35	0.0345384	0.000997401
0.29	36	0.0339222	0.000997386
0.29	37	0.0333338	0.00099697
0.29	38	0.0327708	0.000996575
0.29	39	0.0322328	0.000995936
0.29	40	0.031715	0.000994968
0.29	41	0.0312191	0.00099421
0.29	42	0.030742	0.000992899
0.29	43	0.0302835	0.000991804
0.29	44	0.029842	0.000990407
0.29	45	0.0294171	0.000989527
0.29	46	0.0290062	0.000987842
0.29	47	0.0286093	0.000986312
0.29	48	0.0282255	0.000984802
0.29	49	0.0278547	0.000982744
0.29	50	0.027496	0.000980662
0.29	51	0.0271487	0.000978882
0.29	52	0.0268123	0.00097679
0.29	53	0.0264847	0.000974648
0.29	54	0.0261677	0.000972862
0.29	55	0.0258605	0.000971028
0.29	56	0.0255626	0.000968937
0.29	57	0.0252727	0.000966809
0.29	58	0.0249902	0.00096457
0.29	59	0.0247161	0.000962432
0.29	60	0.0244486	0.000960346
0.29	61	0.0241882	0.000957834
0.29	62	0.0239334	0.000955354
0.29	63	0.0236862	0.000953033
0.29	64	0.0234446	0.00095078
0.29	65	0.0232097	0.000948426
0.29	66	0.0229808	0.00094597
0.29	67	0.0227571	0.000943757
0.29	68	0.0225378	0.00094162
0.29	69	0.0223236	0.000939332
0.29	70	0.0221151	0.000936941
0.29	71	0.0219114	0.00093432
0.29	72	0.0217123	0.000932204
0.29	73	0.0215176	0.000929659
0.29	74	0.0213282	0.000927485
0.29	75	0.0211426	0.000925207
0.29	76	0.0209602	0.000923006
0.29	77	0.0207821	0.000920402
0.29	78	0.0206062	0.000917711
0.29	79	0.020436	0.000915333
0.29	80	0.0202666	0.000912999
0.29	81	0.0201013	0.000910667
0.29	82	0.0199395	0.000908353
0.29	83	0.0197821	0.000905983
0.29	84	0.0196276	0.00090338
0.29	85	0.0194753	0.000900747
0.29	86	0.0193261	0.000898256
0.29	87	0.0191799	0.000895691
0.29	88	0.0190356	0.000893491
0.29	89	0.0188933	0.000891235
0.29	90	0.0187539	0.00088884
0.29	91	0.0186185	0.000886663
0.29	92	0.018485	0.000884406
0.29	93	0.0183538	0.000881783
0.29	94	0.0182246	0.000879498
0.29	95	0.0180977	0.000877304
0.29	96	0.0179721	0.000874868
0.29	97	0.0178491	0.00087254
0.29	98	0.0177289	0.000870082
0.29	99	0.0176092	0.000867837
0.29	100	0.0174927	0.000865639
0.29	101	0.0173769	0.000863612
0.29	102	0.0172637	0.000861418
0.29	103	0.0171519	0.000859404
0.29	104	0.0170407	0.000857188
0.29	105	0.0169316	0.000854894
0.29	106	0.0168252	0.000852882
0.29	107	0.0167201	0.000850843
0.29	108	0.0166168	0.000848547
0.29	109	0.0165167	0.000846279
0.29	110	0.0164173	0.000843981
0.29	111	0.0163183	0.000842079
0.29	112	0.0162214	0.000839987
0.29	113	0.0161252	0.000837687
0.29	114	0.0160306	0.000835543
0.29	115	0.0159364	0.000833604
0.29	116	0.0158438	0.000831327
0.29	117	0.0157531	0.000829472
0.29	118	0.0156637	0.000827706
0.29	119	0.0155759	0.000826047
0.29	120	0.0154892	0.000824202
0.29	121	0.0154039	0.00082233
0.29	122	0.0153197	0.000820519
0.29	123	0.0152361	0.00081873
0.29	124	0.0151537	0.00081674
0.29	125	0.0150728	0.000814995
0.29	126	0.0149927	0.000813069
0.29	127	0.0149131	0.000811171
0.29	128	0.0148351	0.000809339
0.29	129	0.0147573	0.000807099
0.29	130	0.0146805	0.000805188
0.29	131	0.0146046	0.000803273
0.29	132	0.0145308	0.00080185
0.29	133	0.0144572	0.000800011
0.29	134	0.0143842	0.000798493
0.29	135	0.0143124	0.000796937
0.29	136	0.0142407	0.000795398
0.29	137	0.0141707	0.000793639
0.29	138	0.0141018	0.00079222
0.29	139	0.0140332	0.000790585
0.29	140	0.0139658	0.000788954
0.29	141	0.0138986	0.000787707
0.29	142	0.0138308	0.000786235
0.29	143	0.0137653	0.000784828
0.29	144	0.0137008	0.000783159
0.29	145	0.0136382	0.000781659
0.29	146	0.0135741	0.000780001
0.29	147	0.0135116	0.000778457
0.29	148	0.0134493	0.000777035
0.29	149	0.0133888	0.000775191
0.29	150	0.0133282	0.000773231
0.29	151	0.0132686	0.000771923
0.29	152	0.0132098	0.000770445
0.29	153	0.013151	0.000768637
0.29	154	0.013094	0.000766933
0.29	155	0.0130368	0.000765433
0.29	156	0.0129802	0.000764091
0.29	157	0.0129241	0.000762914
0.29	158	0.0128692	0.000761435
0.29	159	0.0128144	0.000760155
0.29	160	0.0127601	0.000758445
0.29	161	0.0127057	0.00075691
0.29	162	0.0126522	0.000755163
0.29	163	0.0125993	0.000753509
0.29	164	0.0125474	0.000751846
0.29	165	0.0124952	0.000750619
0.29	166	0.0124429	0.000749178
0.29	167	0.0123915	0.000747749
0.29	168	0.0123409	0.000746551
0.29	169	0.0122914	0.000745116
0.29	170	0.0122435	0.000743801
0.29	171	0.0121951	0.000742279
0.29	172	0.0121473	0.000741027
0.29	173	0.0120992	0.000740009
0.29	174	0.0120523	0.000738675
0.29	175	0.012006	0.000737336
0.29	176	0.0119604	0.000736331
0.29	177	0.0119151	0.000735026
0.29	178	0.0118691	0.000733791
0.29	179	0.0118235	0.000732579
0.29	180	0.0117789	0.000731174
0.29	181	0.0117347	0.000729992
0.29	182	0.0116909	0.000728831
0.29	183	0.0116471	0.000727714
0.29	184	0.011604	0.000726643
0.29	185	0.0115615	0.000725426
0.29	186	0.011519	0.000724201
0.29	187	0.0114776	0.00072292
0.29	188	0.0114344	0.000721713
0.29	189	0.0113938	0.000721042
0.29	190	0.011354	0.000720118
0.29	191	0.0113132	0.000719165
0.29	192	0.0112738	0.000718173
0.29	193	0.0112348	0.000717027
0.29	194	0.0111953	0.000716092
0.29	195	0.0111561	0.000715376
0.29	196	0.0111164	0.000714569
0.29	197	0.0110785	0.000713513
0.29	198	0.0110405	0.000712222
0.29	199	0.0110029	0.00071131
0.29	200	0.0109649	0.000710093
0.29	201	0.0109288	0.000708896
0.29	202	0.0108928	0.000707814
0.29	203	0.010856	0.000706976
0.29	204	0.010819	0.000706025
0.29	205	0.0107823	0.000705013
0.29	206	0.0107474	0.000703981
0.29	207	0.0107132	0.000703125
0.29	208	0.0106784	0.000702146
0.29	209	0.0106428	0.000701568
0.29	210	0.0106077	0.000700711
0.29	211	0.0105736	0.000699413
0.29	212	0.0105402	0.00069869
0.29	213	0.0105065	0.000697582
0.29	214	0.0104721	0.00069703
0.29	215	0.0104392	0.000696149
0.29	216	0.0104062	0.000695224
0.29	217	0.0103744	0.000694501
0.29	218	0.0103418	0.000694119
0.29	219	0.0103102	0.000693156
0.29	220	0.0102792	0.00069252
0.29	221	0.010247	0.000691887
0.29	222	0.0102153	0.000691092
0.29	223	0.0101834	0.000690287
0.29	224	0.0101523	0.000689762
0.29	225	0.0101209	0.00068908
0.29	226	0.0100903	0.000688286
0.29	227	0.0100599	0.000687243
0.29	228	0.0100288	0.0006868
0.29	229	0.00999873	0.00068624
0.29	230	0.00996984	0.000685586
0.29	231	0.00994014	0.000684632
0.29	232	0.00991147	0.000683787
0.29	233	0.00988279	0.00068299
0.29	234	0.00985416	0.00068235
0.29	235	0.00982599	0.000681593
0.29	236	0.00979781	0.000680754
0.29	237	0.00977052	0.000679939
0.29	238	0.00974355	0.000679519
0.29	239	0.00971612	0.000678826
0.29	240	0.00968827	0.000678089
0.29	241	0.00966105	0.000677522
0.29	242	0.00963328	0.000676946
0.29	243	0.00960555	0.000676326
0.29	244	0.00957892	0.000675506
0.29	245	0.00955276	0.000674999
0.29	246	0.00952558	0.000674449
0.29	247	0.00949969	0.000673464
0.29	248	0.0094743	0.000673079
0.29	249	0.0094496	0.00067241
0.29	250	0.00942427	0.000671513
0.29	251	0.00940021	0.000671101
0.29	252	0.00937508	0.00067045
0.29	253	0.00934989	0.000669923
0.29	254	0.00932485	0.000669532
0.29	255	0.00929937	0.00066868
0.29	256	0.00927465	0.000667979
0.29	257	0.00925042	0.000667372
0.29	258	0.00922674	0.000666993
0.29	259	0.00920309	0.000666349
0.29	260	0.00918118	0.000665835
0.29	261	0.00915747	0.000665004
0.29	262	0.00913324	0.000664504
0.29	263	0.00910912	0.000664143
0.29	264	0.00908517	0.000663315
0.29	265	0.0090612	0.000662678
0.29	266	0.00903745	0.000662067
0.29	267	0.00901466	0.000661561
0.29	268	0.00899155	0.000660931
0.29	269	0.00896996	0.000660173
0.29	270	0.00894707	0.000659493
0.29	271	0.00892462	0.000659144
0.29	272	0.00890183	0.000658649
0.29	273	0.00887982	0.000658217
0.29	274	0.00885647	0.000657973
0.29	275	0.00883489	0.000657445
0.29	276	0.00881278	0.000656923
0.29	277	0.00879203	0.00065619
0.29	278	0.00877123	0.000655617
0.29	279	0.00874985	0.00065496
0.29	280	0.008729	0.000654084
0.29	281	0.00870753	0.000653329
0.29	282	0.00868681	0.000652619
0.29	283	0.00866571	0.000651902
0.29	284	0.00864488	0.000651035
0.29	285	0.00862453	0.00065066
0.29	286	0.00860402	0.000650539
0.29	287	0.00858365	0.000649922
0.29	288	0.00856402	0.000649341
0.29	289	0.00854475	0.000648886
0.29	290	0.00852489	0.000648427
0.29	291	0.00850497	0.000647796
0.29	292	0.00848458	0.00064689
0.29	293	0.00846457	0.000646173
0.29	294	0.00844514	0.000645343
0.29	295	0.00842536	0.000644808
0.29	296	0.0084062	0.000644421
0.29	297	0.00838651	0.000643582
0.29	298	0.00836814	0.000642732
0.29	299	0.00834932	0.000642283
0.29	300	0.00833054	0.000642115
0.29	301	0.00831212	0.000641873
0.29	302	0.0082942	0.000641734
0.29	303	0.0082762	0.000641477
0.29	304	0.00825763	0.000641213
0.29	305	0.00823917	0.000640354
0.29	306	0.00822088	0.000639578
0.29	307	0.00820092	0.000639197
0.29	308	0.0081831	0.000638826
0.29	309	0.00816559	0.000638504
0.29	310	0.00814745	0.000638138
0.29	311	0.00813036	0.000637633
0.29	312	0.008112	0.000636916
0.29	313	0.00809381	0.000636429
0.29	314	0.00807619	0.000636061
0.29	315	0.00805915	0.000635873
0.29	316	0.00804232	0.000635426
0.29	317	0.00802543	0.000635032
0.29	318	0.00800852	0.000634804
0.29	319	0.00799156	0.00063412
0.29	320	0.00797486	0.000633583
0.29	321	0.00795897	0.000633493
0.29	322	0.0079425	0.000633007
0.29	323	0.00792675	0.00063264
0.29	324	0.00790957	0.000631999
0.29	325	0.00789404	0.000631593
0.29	326	0.00787815	0.000630959
0.29	327	0.00786277	0.000630551
0.29	328	0.00784634	0.000629958
0.29	329	0.00783064	0.000629673
0.29	330	0.00781609	0.000629363
0.29	331	0.00779985	0.000628505
0.29	332	0.00778345	0.000627948
0.29	333	0.00776808	0.000627619
0.29	334	0.0077522	0.0006277
0.29	335	0.00773624	0.000627529
0.29	336	0.00772075	0.000627303
0.29	337	0.00770505	0.000626785
0.29	338	0.00768968	0.00062677
0.29	339	0.0076744	0.000626459
0.29	340	0.00765944	0.000625899
0.29	341	0.00764414	0.000625532
0.29	342	0.00762958	0.000624721
0.29	343	0.00761476	0.000624302
0.29	344	0.00760061	0.000624161
0.29	345	0.00758588	0.000623975
0.29	346	0.00757124	0.000624075
0.29	347	0.00755782	0.00062422
0.29	348	0.00754368	0.000623969
0.29	349	0.00752938	0.000623678
0.29	350	0.00751604	0.000623405
0.29	351	0.00750238	0.000623324
0.29	352	0.00748784	0.000623064
0.29	353	0.00747336	0.000623102
0.29	354	0.00745904	0.000622713
0.29	355	0.00744475	0.000622098
0.29	356	0.00743101	0.000621936
0.29	357	0.0074166	0.000621764
0.29	358	0.00740265	0.000621382
0.29	359	0.00738975	0.000621076
0.29	360	0.00737709	0.000620773
0.29	361	0.00736436	0.000620532
0.29	362	0.00735086	0.000620082
0.29	363	0.00733709	0.000619659
0.29	364	0.00732375	0.000619159
0.29	365	0.00731082	0.000618619
0.29	366	0.00729879	0.000618346
0.29	367	0.00728641	0.000617986
0.29	368	0.00727305	0.000617686
0.29	369	0.00726018	0.000617371
0.29	370	0.00724736	0.000617123
0.29	371	0.00723549	0.000616841
0.29	372	0.0072234	0.000616473
0.29	373	0.00721148	0.000616214
0.29	374	0.00719935	0.000615818
0.29	375	0.00718806	0.000615417
0.29	376	0.00717552	0.000614991
0.29	377	0.00716229	0.00061489
0.29	378	0.00714998	0.000614585
0.29	379	0.0071382	0.000614389
0.29	380	0.00712568	0.000613901
0.29	381	0.00711415	0.000613392
0.29	382	0.00710224	0.000613198
0.29	383	0.00708945	0.000613015
0.29	384	0.0070775	0.000612577
0.29	385	0.00706503	0.000612208
0.29	386	0.00705265	0.00061231
0.29	387	0.00704191	0.000612174
0.29	388	0.00702897	0.000612231
0.29	389	0.00701703	0.000611868
0.29	390	0.00700524	0.00061144
0.29	391	0.0069939	0.000611227
0.29	392	0.00698182	0.000610634
0.29	393	0.00697073	0.000610124
0.29	394	0.00695886	0.0006099
0.29	395	0.00694789	0.000609468
0.29	396	0.00693724	0.000609201
0.29	397	0.00692511	0.000608904
0.29	398	0.00691402	0.000608632
0.29	399	0.00690335	0.000608457
0.29	400	0.00689247	0.000608146
0.29	401	0.00688236	0.000608126
0.29	402	0.0068721	0.000607866
0.29	403	0.00686137	0.000607687
0.29	404	0.00684935	0.00060741
0.29	405	0.00683908	0.00060695
0.29	406	0.00682808	0.000606246
0.29	407	0.00681734	0.000605799
0.29	408	0.00680716	0.000605422
0.29	409	0.00679681	0.00060534
0.29	410	0.00678598	0.000604934
0.29	411	0.00677503	0.000604842
0.29	412	0.00676403	0.000604646
0.29	413	0.00675395	0.000604418
0.29	414	0.0067434	0.000603911
0.29	415	0.00673245	0.000603698
0.29	416	0.00672226	0.000603396
0.29	417	0.00671216	0.000603111
0.29	418	0.00670298	0.000602815
0.29	419	0.00669158	0.000602586
0.29	420	0.00668131	0.000602506
0.29	421	0.0066703	0.000602663
0.29	422	0.00666017	0.000602168
0.29	423	0.00664921	0.000601577
0.29	424	0.00663771	0.000601113
0.29	425	0.00662741	0.000600869
0.29	426	0.0066184	0.000600675
0.29	427	0.0066078	0.00060026
0.29	428	0.00659806	0.000599635
0.29	429	0.00658802	0.000598874
0.29	430	0.00657919	0.000598081
0.29	431	0.00657005	0.000598064
0.29	432	0.00656032	0.000597711
0.29	433	0.00655144	0.000597338
0.29	434	0.00654246	0.000597392
0.29	435	0.00653252	0.000596788
0.29	436	0.0065222	0.00059653
0.29	437	0.00651341	0.000596508
0.29	438	0.00650404	0.000596223
0.29	439	0.00649463	0.000595826
0.29	440	0.00648514	0.000595374
0.29	441	0.00647541	0.000594993
0.29	442	0.00646654	0.000594676
0.29	443	0.00645812	0.000594659
0.29	444	0.00644884	0.000594188
0.29	445	0.00644044	0.000594187
0.29	446	0.00643084	0.000593849
0.29	447	0.00642192	0.00059371
0.29	448	0.00641332	0.000593626
0.29	449	0.00640461	0.000593697
0.29	450	0.00639673	0.000593647
0.29	451	0.00638744	0.000593253
0.29	452	0.00637857	0.000592807
0.29	453	0.00637004	0.00059294
0.29	454	0.00636095	0.000592435
0.29	455	0.00635282	0.000592257
0.29	456	0.00634392	0.00059221
0.29	457	0.00633519	0.000591996
0.29	458	0.00632595	0.000591376
0.29	459	0.00631798	0.000590755
0.29	460	0.00630951	0.000590432
0.29	461	0.00630096	0.000590297
0.29	462	0.00629219	0.000589966
0.29	463	0.00628472	0.000589364
0.29	464	0.0062762	0.000589113
0.29	465	0.00626811	0.000589012
0.29	466	0.00625993	0.000588831
0.29	467	0.00625144	0.000588705
0.29	468	0.00624238	0.000588467
0.29	469	0.00623484	0.000588088
0.29	470	0.00622763	0.00058747
0.29	471	0.00621915	0.00058743
0.29	472	0.0062113	0.000587103
0.29	473	0.00620294	0.000587176
0.29	474	0.00619524	0.000586914
0.29	475	0.00618792	0.000586563
0.29	476	0.00618018	0.000586508
0.29	477	0.00617238	0.00058621
0.29	478	0.00616466	0.000585664
0.29	479	0.00615645	0.000585306
0.29	480	0.00614776	0.000585087
0.29	481	0.00614004	0.000584933
0.29	482	0.0061325	0.000584771
0.29	483	0.00612426	0.000584499
0.29	484	0.006117	0.000584702
0.29	485	0.00610929	0.000584738
0.29	486	0.00610215	0.000584119
0.29	487	0.00609524	0.000583691
0.29	488	0.00608772	0.00058317
0.29	489	0.00607989	0.000582847
0.29	490	0.00607232	0.000582649
0.29	491	0.00606476	0.00058234
0.29	492	0.00605717	0.00058191
0.29	493	0.0060496	0.000581992
0.29	494	0.00604337	0.000582044
0.29	495	0.00603626	0.000581768
0.29	496	0.00602996	0.000581644
0.29	497	0.00602282	0.00058122
0.29	498	0.00601528	0.000580829
0.29	499	0.00600813	0.000580569
0.29	500	0.00600076	0.000580428
0.29	501	0.00599351	0.000579776
0.29	502	0.00598682	0.000579271
0.29	503	0.00597923	0.000579108
0.29	504	0.00597243	0.00057868
0.29	505	0.00596505	0.000578482
0.29	506	0.00595789	0.000578432
0.29	507	0.00595061	0.000578204
0.29	508	0.00594251	0.000577892
0.29	509	0.00593588	0.000577602
0.29	510	0.00592924	0.000577361
0.29	511	0.00592243	0.000577098
0.29	512	0.00591545	0.000577131
0.29	513	0.00590867	0.000576671
0.29	514	0.00590119	0.000576469
0.29	515	0.00589442	0.000576489
0.29	516	0.00588682	0.000576324
0.29	517	0.00588058	0.000576548
0.29	518	0.00587351	0.000576407
0.29	519	0.00586675	0.000576179
0.29	520	0.00586114	0.000575924
0.29	521	0.00585489	0.000575659
0.29	522	0.0058497	0.000575382
0.29	523	0.00584257	0.000574897
0.29	524	0.00583663	0.000574765
0.29	525	0.00583011	0.000574742
0.29	526	0.00582434	0.000574707
0.29	527	0.0058184	0.000574738
0.29	528	0.00581263	0.000574635
0.29	529	0.00580658	0.000574591
0.29	530	0.00579953	0.00057467
0.29	531	0.00579389	0.000574691
0.29	532	0.00578771	0.000574222
0.29	533	0.00578206	0.000574004
0.29	534	0.00577625	0.0005737
0.29	535	0.00577003	0.000573455
0.29	536	0.00576338	0.000573056
0.29	537	0.00575751	0.000572826
0.29	538	0.00575119	0.000572649
0.29	539	0.00574503	0.000572113
0.29	540	0.00573877	0.000571795
0.29	541	0.00573262	0.00057134
0.29	542	0.00572625	0.00057135
0.29	543	0.00572039	0.000570778
0.29	544	0.00571438	0.00057062
0.29	545	0.00570917	0.000570486
0.29	546	0.00570308	0.00057014
0.29	547	0.00569711	0.000569635
0.29	548	0.00569101	0.000569458
0.29	549	0.00568529	0.00056935
0.29	550	0.00567928	0.000569094
0.29	551	0.00567275	0.000568897
0.29	552	0.00566636	0.00056863
0.29	553	0.00566038	0.000568446
0.29	554	0.00565449	0.000567935
0.29	555	0.0056495	0.000567879
0.29	556	0.00564246	0.000567962
0.29	557	0.00563737	0.000567763
0.29	558	0.00563199	0.000567667
0.29	559	0.0056262	0.000567501
0.29	560	0.00562058	0.000567172
0.29	561	0.00561439	0.000567108
0.29	562	0.00560821	0.000566737
0.29	563	0.00560233	0.000566306
0.29	564	0.0055961	0.000566282
0.29	565	0.0055918	0.000565931
0.29	566	0.00558592	0.000565632
0.29	567	0.00558001	0.000565698
0.29	568	0.00557429	0.000565725
0.29	569	0.00556875	0.000565324
0.29	570	0.00556308	0.000565187
0.29	571	0.00555804	0.00056481
0.29	572	0.00555256	0.000564602
0.29	573	0.00554729	0.000564252
0.29	574	0.00554237	0.000564102
0.29	575	0.00553647	0.000564002
0.29	576	0.00553109	0.000563697
0.29	577	0.00552593	0.000563508
0.29	578	0.00552035	0.000563245
0.29	579	0.00551531	0.000563208
0.29	580	0.00550994	0.000563142
0.29	581	0.00550487	0.000563049
0.29	582	0.0054995	0.000562599
0.29	583	0.00549468	0.000562359
0.29	584	0.00548943	0.000562191
0.29	585	0.00548451	0.000561574
0.29	586	0.00547945	0.0005611
0.29	587	0.00547363	0.000560417
0.29	588	0.00546847	0.000560213
0.29	589	0.00546306	0.000560163
0.29	590	0.005457	0.000560334
0.29	591	0.00545237	0.000560218
0.29	592	0.00544695	0.000560354
0.29	593	0.0054427	0.000560164
0.29	594	0.00543825	0.000560048
0.29	595	0.00543254	0.000560175
0.29	596	0.00542832	0.000559996
0.29	597	0.00542313	0.00055976
0.29	598	0.00541822	0.000559795
0.29	599	0.00541379	0.000559692
0.29	600	0.00540972	0.000559464
0.29	601	0.00540517	0.000559346
0.29	602	0.00540049	0.000559382
0.29	603	0.0053952	0.000559327
0.29	604	0.00538922	0.000559474
0.29	605	0.00538411	0.00055932
0.29	606	0.00538049	0.000558966
0.29	607	0.00537645	0.000558718
0.29	608	0.00537121	0.000558396
0.29	609	0.00536661	0.000557745
0.29	610	0.00536129	0.000557789
0.29	611	0.00535683	0.000557894
0.29	612	0.00535306	0.000557632
0.29	613	0.00535043	0.000557709
0.29	614	0.00534589	0.000557641
0.29	615	0.00534106	0.000557598
0.29	616	0.00533584	0.000557583
0.29	617	0.00533199	0.000557257
0.29	618	0.00532871	0.000556911
0.29	619	0.00532375	0.000556769
0.29	620	0.00531885	0.000556459
0.29	621	0.00531416	0.000556502
0.29	622	0.0053104	0.000556315
0.29	623	0.00530646	0.000555819
0.29	624	0.00530165	0.00055546
0.29	625	0.00529733	0.000555216
0.29	626	0.00529314	0.000555124
0.29	627	0.00528894	0.000554717
0.29	628	0.00528507	0.000554403
0.29	629	0.00528178	0.000554613
0.29	630	0.00527696	0.000554434
0.29	631	0.00527175	0.000553904
0.29	632	0.00526747	0.000553763
0.29	633	0.0052628	0.000553856
0.29	634	0.00525933	0.000553785
0.29	635	0.00525543	0.000553748
0.29	636	0.00525051	0.000553525
0.29	637	0.00524669	0.000553406
0.29	638	0.00524204	0.00055326
0.29	639	0.00523756	0.000553049
0.29	640	0.00523338	0.000552976
0.29	641	0.0052289	0.0005529
0.29	642	0.00522426	0.000552657
0.29	643	0.00522087	0.000552735
0.29	644	0.00521625	0.00055276
0.29	645	0.00521222	0.000552779
0.29	646	0.00520769	0.000552864
0.29	647	0.00520333	0.000552849
0.29	648	0.00519916	0.000552768
0.29	649	0.00519566	0.000552401
0.29	650	0.00519199	0.000552017
0.29	651	0.00518707	0.000551736
0.29	652	0.00518297	0.000551283
0.29	653	0.00517954	0.00055109
0.29	654	0.00517558	0.000551157
0.29	655	0.00517202	0.0005512
0.29	656	0.00516835	0.000551165
0.29	657	0.00516472	0.000551509
0.29	658	0.0051612	0.000551584
0.29	659	0.00515724	0.000551501
0.29	660	0.00515294	0.000551767
0.29	661	0.00515007	0.000551614
0.29	662	0.00514643	0.000551223
0.29	663	0.00514299	0.000551317
0.29	664	0.00513867	0.000550961
0.29	665	0.0051352	0.000550917
0.29	666	0.00513263	0.00055063
0.29	667	0.00512838	0.000550504
0.29	668	0.00512429	0.000550236
0.29	669	0.00512036	0.000549914
0.29	670	0.00511577	0.000549564
0.29	671	0.00511204	0.000549309
0.29	672	0.0051095	0.000549264
0.29	673	0.00510592	0.00054927
0.29	674	0.00510204	0.00054877
0.29	675	0.00509767	0.000548324
0.29	676	0.00509299	0.000548098
0.29	677	0.00508948	0.000547843
0.29	678	0.00508607	0.000547622
0.29	679	0.00508315	0.000547535
0.29	680	0.0050804	0.000547389
0.29	681	0.00507694	0.000547178
0.29	682	0.00507379	0.00054699
0.29	683	0.00507041	0.000546482
0.29	684	0.00506674	0.000546316
0.29	685	0.00506277	0.000545984
0.29	686	0.00505914	0.000545883
0.29	687	0.0050553	0.000545911
0.29	688	0.00505231	0.000545833
0.29	689	0.00504912	0.000545962
0.29	690	0.00504523	0.000545567
0.29	691	0.00504236	0.000545341
0.29	692	0.00503847	0.000545039
0.29	693	0.00503414	0.000545201
0.29	694	0.00503006	0.000545143
0.29	695	0.00502699	0.000544918
0.29	696	0.0050248	0.000544686
0.29	697	0.00502157	0.000544462
0.29	698	0.00501907	0.000544132
0.29	699	0.00501541	0.000544119
0.29	700	0.00501225	0.000544077
0.29	701	0.00500991	0.000544319
0.29	702	0.00500677	0.000544163
0.29	703	0.00500395	0.000543975
0.29	704	0.00500025	0.000543948
0.29	705	0.00499695	0.000543883
0.29	706	0.00499317	0.000543586
0.29	707	0.00499013	0.000543357
0.29	708	0.00498749	0.000543029
0.29	709	0.00498431	0.000542613
0.29	710	0.00498062	0.000542377
0.29	711	0.00497633	0.000542281
0.29	712	0.00497295	0.000542336
0.29	713	0.00497024	0.000542218
0.29	714	0.00496731	0.000542334
0.29	715	0.00496406	0.000542017
0.29	716	0.00496091	0.000541974
0.29	717	0.0049582	0.000542016
0.29	718	0.00495466	0.000542053
0.29	719	0.00495161	0.00054208
0.29	720	0.00494891	0.00054213
0.29	721	0.00494606	0.00054169
0.29	722	0.00494339	0.000541534
0.29	723	0.00494082	0.000541196
0.29	724	0.00493836	0.000541124
0.29	725	0.0049356	0.00054128
0.29	726	0.00493369	0.000541301
0.29	727	0.00492966	0.00054111
0.29	728	0.00492613	0.000541239
0.29	729	0.00492245	0.000541112
0.29	730	0.00491938	0.000541074
0.29	731	0.00491597	0.000540837
0.29	732	0.00491217	0.000541068
0.29	733	0.00491085	0.000541217
0.29	734	0.00490819	0.000541298
0.29	735	0.00490562	0.000540916
0.29	736	0.00490166	0.000540847
0.29	737	0.00489806	0.000540543
0.29	738	0.00489558	0.000540305
0.29	739	0.0048922	0.000539838
0.29	740	0.00488946	0.000539771
0.29	741	0.00488688	0.000539416
0.29	742	0.00488378	0.000539238
0.29	743	0.00488189	0.000538908
0.29	744	0.00487963	0.00053867
0.29	745	0.00487726	0.000538527
0.29	746	0.00487461	0.000538234
0.29	747	0.00487215	0.000538062
0.29	748	0.0048698	0.000537787
0.29	749	0.00486689	0.00053745
0.29	750	0.00486489	0.00053745
0.29	751	0.00486243	0.000537366
0.29	752	0.00485924	0.000537547
0.29	753	0.00485623	0.000537546
0.29	754	0.00485353	0.000537337
0.29	755	0.00485064	0.000537285
0.29	756	0.00484842	0.000537207
0.29	757	0.00484599	0.000537382
0.29	758	0.00484374	0.000537173
0.29	759	0.00484163	0.000537136
0.29	760	0.00483909	0.00053696
0.29	761	0.0048369	0.000537069
0.29	762	0.00483391	0.00053665
0.29	763	0.00483095	0.000536505
0.29	764	0.00482803	0.00053646
0.29	765	0.00482475	0.000536246
0.29	766	0.00482164	0.000536069
0.29	767	0.00481872	0.000535936
0.29	768	0.00481692	0.000535689
0.29	769	0.00481439	0.000535445
0.29	770	0.00481335	0.000535662
0.29	771	0.00481092	0.000535455
0.29	772	0.004809	0.000535296
0.29	773	0.00480605	0.000535042
0.29	774	0.00480331	0.000534858
0.29	775	0.00480147	0.000534562
0.29	776	0.00480059	0.000534473
0.29	777	0.00479828	0.000534438
0.29	778	0.00479576	0.000534775
0.29	779	0.0047933	0.000534811
0.29	780	0.00479111	0.000534842
0.29	781	0.00478926	0.000534812
0.29	782	0.00478653	0.000534638
0.29	783	0.004784	0.000534668
0.29	784	0.00478177	0.000534668
0.29	785	0.00477867	0.000534797
0.29	786	0.00477559	0.000534915
0.29	787	0.00477327	0.000534523
0.29	788	0.00477118	0.000534291
0.29	789	0.00476863	0.00053413
0.29	790	0.00476663	0.000534159
0.29	791	0.00476519	0.000534316
0.29	792	0.00476397	0.00053411
0.29	793	0.00476261	0.000533821
0.29	794	0.00476055	0.000533501
0.29	795	0.00475909	0.0005333
0.29	796	0.00475725	0.000533261
0.29	797	0.00475591	0.000533047
0.29	798	0.00475312	0.000532906
0.29	799	0.00475002	0.000532944
0.29	800	0.00474843	0.000532604
0.29	801	0.00474752	0.000532542
0.29	802	0.00474563	0.000532502
0.29	803	0.00474399	0.000532064
0.29	804	0.00474171	0.00053207
0.29	805	0.00473958	0.000531799
0.29	806	0.00473711	0.00053208
0.29	807	0.00473465	0.000531736
0.29	808	0.00473204	0.000531294
0.29	809	0.00472956	0.000531132
0.29	810	0.00472777	0.000531183
0.29	811	0.00472613	0.000530922
0.29	812	0.00472475	0.000530576
0.29	813	0.00472311	0.000530582
0.29	814	0.0047213	0.000530635
0.29	815	0.00471937	0.000530365
0.29	816	0.00471679	0.000530484
0.29	817	0.00471489	0.000530203
0.29	818	0.00471305	0.000530299
0.29	819	0.0047118	0.000530146
0.29	820	0.00470894	0.000530091
0.29	821	0.00470666	0.000529915
0.29	822	0.00470568	0.000529595
0.29	823	0.00470381	0.000529154
0.29	824	0.00470194	0.00052913
0.29	825	0.00470027	0.000529729
0.29	826	0.00469888	0.00052974
0.29	827	0.00469748	0.00052968
0.29	828	0.00469574	0.000529841
0.29	829	0.0046946	0.000529738
0.29	830	0.00469229	0.000529819
0.29	831	0.00468953	0.000529163
0.29	832	0.00468741	0.000528883
0.29	833	0.00468583	0.000528684
0.29	834	0.00468503	0.000528641
0.29	835	0.00468301	0.000528488
0.29	836	0.00468122	0.000528071
0.29	837	0.00467967	0.000528117
0.29	838	0.00467756	0.000527911
0.29	839	0.00467721	0.00052783
0.29	840	0.00467478	0.000527297
0.29	841	0.00467313	0.000527089
0.29	842	0.00467209	0.000526878
0.29	843	0.0046709	0.000526684
0.29	844	0.00466954	0.000526144
0.29	845	0.00466846	0.000526205
0.29	846	0.00466621	0.000526343
0.29	847	0.00466462	0.000526384
0.29	848	0.00466279	0.000526313
0.29	849	0.00466195	0.000526137
0.29	850	0.00466076	0.000526276
0.29	851	0.00465931	0.000526368
0.29	852	0.0046592	0.000526391
0.29	853	0.00465823	0.000526413
0.29	854	0.00465673	0.000526436
0.29	855	0.0046545	0.00052621
0.29	856	0.00465287	0.000526211
0.29	857	0.0046518	0.000525867
0.29	858	0.00465048	0.000525911
0.29	859	0.00464838	0.000525834
0.29	860	0.00464712	0.000525968
0.29	861	0.00464577	0.000525711
0.29	862	0.00464454	0.000525639
0.29	863	0.00464294	0.000524977
0.29	864	0.00464212	0.000525078
0.29	865	0.00464063	0.000525146
0.29	866	0.0046397	0.000525074
0.29	867	0.00463851	0.000525165
0.29	868	0.00463769	0.000524937
0.29	869	0.00463681	0.000525046
0.29	870	0.00463588	0.000525268
0.29	871	0.004634	0.000524943
0.29	872	0.00463255	0.00052483
0.29	873	0.00463239	0.000525112
0.29	874	0.00463131	0.000525366
0.29	875	0.00463001	0.0005256
0.29	876	0.0046289	0.000525283
0.29	877	0.00462758	0.000525315
0.29	878	0.00462651	0.000525223
0.29	879	0.00462556	0.000525092
0.29	880	0.00462464	0.000524821
0.29	881	0.00462276	0.000524699
0.29	882	0.00462133	0.00052422
0.29	883	0.00462023	0.000524223
0.29	884	0.00461855	0.000523977
0.29	885	0.00461794	0.000523836
0.29	886	0.00461751	0.000523551
0.29	887	0.00461678	0.000523708
0.29	888	0.00461469	0.000523364
0.29	889	0.00461389	0.000523379
0.29	890	0.00461345	0.000523241
0.29	891	0.00461177	0.000523135
0.29	892	0.00461099	0.000523112
0.29	893	0.00461021	0.000523098
0.29	894	0.00461032	0.000523207
0.29	895	0.00460907	0.00052331
0.29	896	0.00460752	0.000523582
0.29	897	0.00460525	0.000523322
0.29	898	0.00460402	0.000523202
0.29	899	0.00460252	0.000523047
0.29	900	0.00460158	0.000523076
0.29	901	0.00460163	0.000523364
0.29	902	0.00460078	0.000523034
0.29	903	0.00460032	0.000523031
0.29	904	0.00459841	0.000523191
0.29	905	0.00459727	0.000523545
0.29	906	0.00459645	0.000523318
0.29	907	0.0045956	0.000523117
0.29	908	0.00459519	0.000523011
0.29	909	0.00459407	0.000523028
0.29	910	0.00459435	0.000523183
0.29	911	0.00459295	0.00052325
0.29	912	0.0045925	0.000523001
0.29	913	0.00459292	0.00052256
0.29	914	0.00459259	0.000522641
0.29	915	0.00459194	0.000522925
0.29	916	0.00459131	0.000522646
0.29	917	0.00459003	0.00052272
0.29	918	0.00458989	0.000522691
0.29	919	0.00459006	0.000522702
0.29	920	0.00458855	0.000522753
0.29	921	0.00458745	0.000522863
0.29	922	0.00458668	0.0005229
0.29	923	0.00458638	0.000522944
0.29	924	0.00458577	0.000522617
0.29	925	0.004584	0.000522619
0.29	926	0.00458325	0.00052252
0.29	927	0.00458211	0.000522481
0.29	928	0.00458095	0.000522345
0.29	929	0.00457907	0.000522305
0.29	930	0.00457751	0.000522443
0.29	931	0.00457752	0.000522407
0.29	932	0.00457798	0.000522328
0.29	933	0.00457713	0.000522295
0.29	934	0.00457559	0.000522359
0.29	935	0.00457497	0.000522629
0.29	936	0.00457398	0.000522554
0.29	937	0.00457243	0.00052259
0.29	938	0.00457064	0.000522671
0.29	939	0.00456985	0.000522964
0.29	940	0.00456852	0.000523086
0.29	941	0.00456702	0.0005233
0.29	942	0.00456578	0.000523679
0.29	943	0.00456403	0.000523749
0.29	944	0.00456342	0.000523777
0.29	945	0.00456228	0.000523978
0.29	946	0.00456203	0.00052426
0.29	947	0.00456156	0.000524428
0.29	948	0.00456161	0.000524184
0.29	949	0.00456016	0.000524617
0.29	950	0.00455973	0.000524831
0.29	951	0.00455934	0.000524707
0.29	952	0.00455775	0.000524721
0.29	953	0.00455663	0.000524205
0.29	954	0.00455655	0.000524394
0.29	955	0.00455586	0.000524204
0.29	956	0.00455567	0.000524075
0.29	957	0.00455444	0.000524088
0.29	958	0.00455402	0.000523935
0.29	959	0.00455299	0.000523941
0.29	960	0.00455261	0.000524025
0.29	961	0.0045527	0.000523958
0.29	962	0.00455197	0.000523779
0.29	963	0.00455149	0.000523605
0.29	964	0.00455187	0.000523549
0.29	965	0.00454997	0.000523458
0.29	966	0.0045488	0.000523802
0.29	967	0.00454797	0.000524018
0.29	968	0.00454726	0.000524034
0.29	969	0.00454652	0.000524051
0.29	970	0.00454671	0.000524278
0.29	971	0.00454636	0.000524457
0.29	972	0.00454575	0.000524621
0.29	973	0.00454517	0.0005244
0.29	974	0.00454403	0.000524223
0.29	975	0.0045434	0.000523905
0.29	976	0.00454344	0.000523965
0.29	977	0.00454243	0.000523855
0.29	978	0.00454233	0.000523667
0.29	979	0.00454271	0.000523999
0.29	980	0.004542	0.000524034
0.29	981	0.00454188	0.000524197
0.29	982	0.00454098	0.00052423
0.29	983	0.00453976	0.000524191
0.29	984	0.00453998	0.000524298
0.29	985	0.00454005	0.000523974
0.29	986	0.00453938	0.000523824
0.29	987	0.00453886	0.000523594
0.29	988	0.00453826	0.000523388
0.29	989	0.0045385	0.000523522
0.29	990	0.00453861	0.00052369
0.29	991	0.0045382	0.000523929
0.29	992	0.00453833	0.00052368
0.29	993	0.00453767	0.000523817
0.29	994	0.00453799	0.000524153
0.29	995	0.00453784	0.000524099
0.29	996	0.004537	0.000524089
0.29	997	0.00453605	0.000524323
0.29	998	0.00453635	0.000524483
0.29	999	0.00453659	0.000524465
0.29	1000	0.00453625	0.00052462
0.29	1001	0.00453594	0.000524281
0.29	1002	0.00453579	0.000524408
0.29	1003	0.00453584	0.000524606
0.29	1004	0.00453546	0.000524521
0.29	1005	0.00453512	0.000524125
0.29	1006	0.00453547	0.000523881
0.29	1007	0.00453588	0.000523792
0.29	1008	0.00453508	0.000523871
0.29	1009	0.00453429	0.00052381
0.29	1010	0.004534	0.000523928
0.29	1011	0.00453467	0.000523373
0.29	1012	0.00453492	0.000523354
0.29	1013	0.00453418	0.000523578
0.29	1014	0.00453518	0.00052394
0.29	1015	0.00453531	0.000524101
0.29	1016	0.00453553	0.000524114
0.29	1017	0.00453566	0.000524283
0.29	1018	0.00453535	0.000524155
0.29	1019	0.00453588	0.00052421
0.29	1020	0.00453595	0.000524008
0.29	1021	0.00453606	0.000523993
0.29	1022	0.00453558	0.000524003
0.29	1023	0.00453614	0.000524081
0.29	1024	0.0045359	0.000524066

## Sheet: 24x2048_inter
k	tau	C(tau)	Error
0.29	0	1	0
0.29	1	0.454344	0.000263957
0.29	2	0.278036	0.000404023
0.29	3	0.201383	0.000482549
0.29	4	0.159998	0.000530774
0.29	5	0.134264	0.000563305
0.29	6	0.116714	0.000586663
0.29	7	0.103959	0.00060372
0.29	8	0.0942489	0.00061721
0.29	9	0.0865927	0.000627659
0.29	10	0.0803872	0.00063609
0.29	11	0.0752424	0.000643042
0.29	12	0.0708998	0.000648745
0.29	13	0.0671788	0.000653342
0.29	14	0.06395	0.000657619
0.29	15	0.0611162	0.000661089
0.29	16	0.0586061	0.000663698
0.29	17	0.0563633	0.000666093
0.29	18	0.0543449	0.000668169
0.29	19	0.0525174	0.000669873
0.29	20	0.0508528	0.000671088
0.29	21	0.0493289	0.000672219
0.29	22	0.0479271	0.00067295
0.29	23	0.0466317	0.000673292
0.29	24	0.0454307	0.000673729
0.29	25	0.0443129	0.000674096
0.29	26	0.0432696	0.000674213
0.29	27	0.042292	0.000674245
0.29	28	0.0413752	0.000674308
0.29	29	0.0405116	0.000674069
0.29	30	0.0396971	0.000673816
0.29	31	0.038927	0.000673819
0.29	32	0.0381969	0.000673633
0.29	33	0.0375047	0.000673319
0.29	34	0.0368463	0.000673453
0.29	35	0.0362199	0.000673062
0.29	36	0.0356227	0.000672836
0.29	37	0.0350511	0.000672326
0.29	38	0.0345045	0.000671874
0.29	39	0.0339817	0.000671677
0.29	40	0.0334806	0.00067121
0.29	41	0.0329983	0.000670875
0.29	42	0.032535	0.000670501
0.29	43	0.0320895	0.0006702
0.29	44	0.0316608	0.000669497
0.29	45	0.0312464	0.000669169
0.29	46	0.0308469	0.00066867
0.29	47	0.0304619	0.000668158
0.29	48	0.0300898	0.000667955
0.29	49	0.0297302	0.0006675
0.29	50	0.0293818	0.000667322
0.29	51	0.0290451	0.000667435
0.29	52	0.0287174	0.000667064
0.29	53	0.0284001	0.000666873
0.29	54	0.0280923	0.000667001
0.29	55	0.0277945	0.000666722
0.29	56	0.027505	0.000666186
0.29	57	0.0272236	0.000665989
0.29	58	0.0269498	0.000665772
0.29	59	0.0266836	0.000665522
0.29	60	0.0264239	0.00066542
0.29	61	0.0261707	0.000665359
0.29	62	0.0259243	0.000665195
0.29	63	0.0256845	0.000665082
0.29	64	0.0254502	0.000665085
0.29	65	0.0252218	0.000664989
0.29	66	0.0249994	0.00066494
0.29	67	0.0247821	0.000664936
0.29	68	0.0245691	0.000664738
0.29	69	0.0243616	0.000664858
0.29	70	0.0241584	0.000664782
0.29	71	0.0239593	0.000664547
0.29	72	0.0237653	0.000664713
0.29	73	0.0235751	0.000664692
0.29	74	0.0233882	0.000664431
0.29	75	0.0232049	0.00066433
0.29	76	0.0230255	0.000664344
0.29	77	0.0228503	0.000664221
0.29	78	0.0226784	0.000664218
0.29	79	0.0225108	0.000664241
0.29	80	0.0223464	0.00066402
0.29	81	0.0221846	0.00066404
0.29	82	0.0220268	0.000663965
0.29	83	0.0218718	0.000663699
0.29	84	0.0217198	0.000663662
0.29	85	0.0215703	0.000663925
0.29	86	0.0214238	0.000663813
0.29	87	0.0212804	0.000663756
0.29	88	0.0211398	0.000663597
0.29	89	0.0210006	0.000663458
0.29	90	0.0208639	0.000663542
0.29	91	0.0207296	0.000663253
0.29	92	0.0205975	0.000663307
0.29	93	0.0204674	0.000663162
0.29	94	0.0203403	0.000662968
0.29	95	0.0202155	0.00066278
0.29	96	0.0200925	0.000662994
0.29	97	0.0199717	0.000663056
0.29	98	0.0198517	0.000662703
0.29	99	0.0197341	0.000662387
0.29	100	0.0196186	0.000662293
0.29	101	0.0195049	0.000662262
0.29	102	0.0193922	0.000662366
0.29	103	0.019282	0.000662105
0.29	104	0.0191733	0.000662086
0.29	105	0.0190661	0.000662028
0.29	106	0.0189613	0.000661943
0.29	107	0.0188566	0.000661734
0.29	108	0.0187536	0.000661689
0.29	109	0.0186538	0.000661848
0.29	110	0.0185542	0.000662035
0.29	111	0.0184554	0.000661914
0.29	112	0.0183577	0.000661826
0.29	113	0.0182619	0.000662043
0.29	114	0.0181676	0.000662092
0.29	115	0.0180748	0.000661779
0.29	116	0.0179835	0.000661707
0.29	117	0.0178941	0.000661499
0.29	118	0.0178047	0.000661661
0.29	119	0.0177168	0.000661602
0.29	120	0.0176301	0.000661652
0.29	121	0.0175444	0.000661467
0.29	122	0.0174599	0.000661494
0.29	123	0.0173776	0.00066153
0.29	124	0.0172953	0.000661485
0.29	125	0.0172138	0.000661627
0.29	126	0.017134	0.000661604
0.29	127	0.0170547	0.000661513
0.29	128	0.0169768	0.000661299
0.29	129	0.0168997	0.000661446
0.29	130	0.0168237	0.000661141
0.29	131	0.0167483	0.000661057
0.29	132	0.0166738	0.000661066
0.29	133	0.0166011	0.000660825
0.29	134	0.0165285	0.000660694
0.29	135	0.0164566	0.000660438
0.29	136	0.0163865	0.000660585
0.29	137	0.0163163	0.000660764
0.29	138	0.0162479	0.00066047
0.29	139	0.0161788	0.00066003
0.29	140	0.0161108	0.000660011
0.29	141	0.0160448	0.000659854
0.29	142	0.0159783	0.000659435
0.29	143	0.0159134	0.000659325
0.29	144	0.0158486	0.000659365
0.29	145	0.015785	0.000659481
0.29	146	0.0157223	0.000659532
0.29	147	0.0156603	0.000659337
0.29	148	0.0155983	0.000659078
0.29	149	0.0155368	0.000658819
0.29	150	0.0154762	0.000658903
0.29	151	0.0154162	0.000658936
0.29	152	0.0153574	0.0006584
0.29	153	0.0152986	0.000658241
0.29	154	0.0152402	0.000658654
0.29	155	0.0151829	0.000658463
0.29	156	0.0151258	0.000658278
0.29	157	0.0150693	0.000658393
0.29	158	0.0150128	0.000658342
0.29	159	0.0149567	0.00065819
0.29	160	0.0149013	0.000658126
0.29	161	0.0148467	0.000657913
0.29	162	0.0147927	0.000657953
0.29	163	0.014739	0.00065787
0.29	164	0.0146855	0.000657732
0.29	165	0.0146332	0.000657439
0.29	166	0.014581	0.000657302
0.29	167	0.0145304	0.000657174
0.29	168	0.0144793	0.000657162
0.29	169	0.0144281	0.000656968
0.29	170	0.0143774	0.000657091
0.29	171	0.0143275	0.000656962
0.29	172	0.0142782	0.000656543
0.29	173	0.0142305	0.000656549
0.29	174	0.0141832	0.000656678
0.29	175	0.0141361	0.000656475
0.29	176	0.0140892	0.000656586
0.29	177	0.0140427	0.000656782
0.29	178	0.0139974	0.000656675
0.29	179	0.0139515	0.0006565
0.29	180	0.0139062	0.000656262
0.29	181	0.013861	0.000656285
0.29	182	0.0138159	0.000656056
0.29	183	0.0137716	0.000656189
0.29	184	0.0137273	0.000655714
0.29	185	0.0136839	0.000655236
0.29	186	0.0136406	0.000655148
0.29	187	0.0135977	0.000655111
0.29	188	0.0135545	0.000654635
0.29	189	0.0135128	0.000654544
0.29	190	0.0134714	0.00065456
0.29	191	0.0134303	0.000654349
0.29	192	0.0133895	0.000654031
0.29	193	0.013348	0.0006537
0.29	194	0.0133073	0.000653563
0.29	195	0.0132666	0.00065325
0.29	196	0.0132269	0.000652895
0.29	197	0.0131873	0.000652758
0.29	198	0.0131494	0.000652625
0.29	199	0.0131112	0.000652691
0.29	200	0.013073	0.000652841
0.29	201	0.0130358	0.000652792
0.29	202	0.0129989	0.000652425
0.29	203	0.0129609	0.000652413
0.29	204	0.0129243	0.000652399
0.29	205	0.0128871	0.00065227
0.29	206	0.0128504	0.000652108
0.29	207	0.0128146	0.00065197
0.29	208	0.0127788	0.000651816
0.29	209	0.0127428	0.000651832
0.29	210	0.0127078	0.000651562
0.29	211	0.0126722	0.000651708
0.29	212	0.0126375	0.000651537
0.29	213	0.0126035	0.000651397
0.29	214	0.0125694	0.000651127
0.29	215	0.0125356	0.000651208
0.29	216	0.0125022	0.000650938
0.29	217	0.0124695	0.000650793
0.29	218	0.0124363	0.000650494
0.29	219	0.0124027	0.000650122
0.29	220	0.01237	0.000650064
0.29	221	0.0123378	0.000650252
0.29	222	0.0123056	0.000649962
0.29	223	0.0122738	0.00064995
0.29	224	0.0122427	0.000649825
0.29	225	0.0122121	0.000649778
0.29	226	0.0121807	0.000649725
0.29	227	0.0121493	0.000649526
0.29	228	0.0121181	0.000649304
0.29	229	0.0120877	0.000649192
0.29	230	0.0120575	0.000649038
0.29	231	0.0120274	0.000648862
0.29	232	0.0119967	0.000648955
0.29	233	0.0119668	0.000648696
0.29	234	0.0119372	0.000648908
0.29	235	0.0119073	0.000648948
0.29	236	0.011878	0.00064868
0.29	237	0.0118491	0.000648502
0.29	238	0.0118217	0.000648482
0.29	239	0.0117932	0.000648499
0.29	240	0.0117649	0.000648418
0.29	241	0.0117369	0.000648474
0.29	242	0.0117087	0.000648506
0.29	243	0.0116811	0.000648321
0.29	244	0.0116536	0.000648157
0.29	245	0.0116268	0.000648171
0.29	246	0.0116001	0.000647972
0.29	247	0.0115736	0.00064788
0.29	248	0.0115462	0.000648057
0.29	249	0.0115195	0.000648054
0.29	250	0.0114933	0.000648163
0.29	251	0.0114674	0.000647983
0.29	252	0.0114414	0.000647938
0.29	253	0.0114151	0.000647646
0.29	254	0.0113895	0.000647565
0.29	255	0.0113644	0.000647582
0.29	256	0.0113392	0.000647424
0.29	257	0.0113141	0.000647429
0.29	258	0.0112894	0.00064762
0.29	259	0.0112658	0.000647763
0.29	260	0.0112408	0.000647653
0.29	261	0.0112166	0.000647472
0.29	262	0.0111923	0.000647578
0.29	263	0.0111682	0.000647838
0.29	264	0.0111437	0.000647493
0.29	265	0.0111196	0.000647432
0.29	266	0.0110957	0.000647225
0.29	267	0.0110717	0.000647382
0.29	268	0.0110473	0.000647393
0.29	269	0.0110232	0.000647125
0.29	270	0.011	0.000647259
0.29	271	0.0109775	0.000646977
0.29	272	0.0109542	0.000646848
0.29	273	0.0109308	0.000646479
0.29	274	0.0109078	0.000646381
0.29	275	0.0108849	0.00064621
0.29	276	0.0108625	0.000646169
0.29	277	0.0108404	0.000646264
0.29	278	0.0108178	0.000646343
0.29	279	0.010796	0.000646334
0.29	280	0.0107742	0.000646293
0.29	281	0.0107526	0.000646117
0.29	282	0.0107315	0.000645857
0.29	283	0.0107097	0.000645687
0.29	284	0.0106883	0.000645505
0.29	285	0.0106662	0.000645583
0.29	286	0.0106453	0.000645676
0.29	287	0.0106239	0.000645819
0.29	288	0.0106032	0.000645469
0.29	289	0.0105824	0.000645431
0.29	290	0.0105621	0.000645474
0.29	291	0.0105414	0.000645349
0.29	292	0.0105216	0.000645101
0.29	293	0.010501	0.00064491
0.29	294	0.0104814	0.000644534
0.29	295	0.0104614	0.000644356
0.29	296	0.0104416	0.000644193
0.29	297	0.0104221	0.000644242
0.29	298	0.0104024	0.000644203
0.29	299	0.0103832	0.000644478
0.29	300	0.0103639	0.00064412
0.29	301	0.0103447	0.000643872
0.29	302	0.0103259	0.000643737
0.29	303	0.0103064	0.00064372
0.29	304	0.0102873	0.000643836
0.29	305	0.0102687	0.000643626
0.29	306	0.0102496	0.000643587
0.29	307	0.0102311	0.000643487
0.29	308	0.0102119	0.000643552
0.29	309	0.0101931	0.000643353
0.29	310	0.0101751	0.000643364
0.29	311	0.0101575	0.000643264
0.29	312	0.0101392	0.000643361
0.29	313	0.010121	0.00064335
0.29	314	0.0101032	0.000643344
0.29	315	0.0100858	0.000643282
0.29	316	0.0100678	0.000643036
0.29	317	0.0100497	0.000642781
0.29	318	0.0100316	0.000642478
0.29	319	0.0100137	0.000642246
0.29	320	0.00999656	0.000642302
0.29	321	0.00997955	0.000642142
0.29	322	0.00996269	0.00064205
0.29	323	0.00994508	0.000641776
0.29	324	0.00992764	0.000641452
0.29	325	0.00991112	0.000641234
0.29	326	0.00989404	0.000641315
0.29	327	0.0098778	0.000641247
0.29	328	0.00986147	0.000641223
0.29	329	0.00984577	0.000641121
0.29	330	0.00982942	0.000641382
0.29	331	0.0098133	0.000641555
0.29	332	0.00979719	0.000641625
0.29	333	0.00978133	0.00064151
0.29	334	0.0097659	0.000641401
0.29	335	0.00974982	0.000641328
0.29	336	0.00973438	0.00064105
0.29	337	0.00971832	0.000640925
0.29	338	0.00970192	0.000640924
0.29	339	0.00968614	0.00064077
0.29	340	0.00966997	0.0006406
0.29	341	0.00965395	0.00064044
0.29	342	0.00963771	0.000640491
0.29	343	0.00962248	0.000640498
0.29	344	0.00960734	0.000640513
0.29	345	0.00959222	0.000640527
0.29	346	0.00957798	0.000640544
0.29	347	0.00956297	0.000640607
0.29	348	0.00954762	0.000640585
0.29	349	0.00953196	0.000640683
0.29	350	0.00951676	0.000640568
0.29	351	0.00950213	0.000640673
0.29	352	0.00948768	0.000640392
0.29	353	0.00947321	0.00064041
0.29	354	0.00945836	0.000640231
0.29	355	0.00944357	0.000640371
0.29	356	0.00942962	0.000640609
0.29	357	0.00941577	0.000640646
0.29	358	0.00940113	0.000640715
0.29	359	0.0093881	0.000640528
0.29	360	0.00937399	0.000640386
0.29	361	0.00935962	0.000640531
0.29	362	0.00934541	0.000640347
0.29	363	0.00933178	0.000640197
0.29	364	0.00931793	0.000639995
0.29	365	0.00930447	0.000640033
0.29	366	0.00929171	0.000640187
0.29	367	0.00927741	0.000640601
0.29	368	0.00926369	0.000640685
0.29	369	0.00924949	0.000640681
0.29	370	0.00923613	0.000640677
0.29	371	0.00922253	0.000640763
0.29	372	0.00920966	0.000640525
0.29	373	0.00919718	0.000640293
0.29	374	0.00918371	0.000640032
0.29	375	0.0091708	0.000639856
0.29	376	0.00915772	0.000639794
0.29	377	0.00914473	0.000640001
0.29	378	0.0091317	0.00064001
0.29	379	0.00911939	0.000639988
0.29	380	0.00910626	0.000639899
0.29	381	0.00909362	0.000639915
0.29	382	0.00908118	0.00063962
0.29	383	0.00906873	0.000639741
0.29	384	0.00905625	0.000639864
0.29	385	0.00904333	0.000639765
0.29	386	0.00903093	0.000639656
0.29	387	0.00901795	0.000639539
0.29	388	0.00900524	0.000639457
0.29	389	0.00899243	0.000639646
0.29	390	0.00898081	0.000639745
0.29	391	0.0089695	0.000640106
0.29	392	0.00895798	0.000640184
0.29	393	0.00894543	0.000640348
0.29	394	0.00893319	0.000640327
0.29	395	0.00892066	0.000640273
0.29	396	0.00890932	0.000640116
0.29	397	0.00889706	0.000640198
0.29	398	0.00888501	0.00064002
0.29	399	0.00887321	0.000639834
0.29	400	0.00886152	0.000639905
0.29	401	0.00885038	0.000639885
0.29	402	0.00883845	0.000639719
0.29	403	0.00882686	0.000639746
0.29	404	0.00881573	0.000639848
0.29	405	0.00880465	0.000639729
0.29	406	0.00879382	0.000639754
0.29	407	0.00878256	0.000639742
0.29	408	0.00877144	0.000639387
0.29	409	0.00876004	0.000639262
0.29	410	0.00874917	0.000639014
0.29	411	0.00873889	0.000639224
0.29	412	0.0087269	0.000639164
0.29	413	0.00871564	0.000638737
0.29	414	0.00870483	0.000638422
0.29	415	0.00869411	0.000638431
0.29	416	0.00868231	0.000638597
0.29	417	0.00867158	0.000638399
0.29	418	0.00866103	0.000638387
0.29	419	0.00865142	0.000638581
0.29	420	0.00864042	0.000638521
0.29	421	0.00863035	0.00063843
0.29	422	0.00861978	0.000638254
0.29	423	0.00860943	0.000637961
0.29	424	0.00859977	0.000637941
0.29	425	0.00858995	0.000637707
0.29	426	0.00857988	0.000637539
0.29	427	0.0085698	0.000637344
0.29	428	0.00856017	0.000637472
0.29	429	0.00855035	0.000637801
0.29	430	0.00854037	0.000637777
0.29	431	0.00853064	0.000637724
0.29	432	0.00852083	0.000637905
0.29	433	0.00851075	0.000637788
0.29	434	0.0085011	0.000637634
0.29	435	0.00849109	0.000637724
0.29	436	0.00848048	0.000637804
0.29	437	0.00847161	0.000637798
0.29	438	0.00846112	0.000637849
0.29	439	0.0084508	0.000637878
0.29	440	0.00844045	0.000637852
0.29	441	0.00843179	0.000637948
0.29	442	0.00842244	0.000638048
0.29	443	0.00841293	0.00063812
0.29	444	0.00840316	0.000638009
0.29	445	0.00839403	0.000638222
0.29	446	0.00838527	0.000638331
0.29	447	0.00837605	0.000638434
0.29	448	0.00836673	0.000638316
0.29	449	0.00835691	0.000638261
0.29	450	0.00834736	0.000638265
0.29	451	0.00833766	0.000638289
0.29	452	0.00832855	0.000638426
0.29	453	0.00831984	0.000638335
0.29	454	0.00831106	0.000638524
0.29	455	0.00830234	0.000638598
0.29	456	0.00829408	0.000638602
0.29	457	0.00828488	0.000638568
0.29	458	0.0082756	0.000638605
0.29	459	0.00826638	0.000638455
0.29	460	0.00825806	0.000638617
0.29	461	0.00824977	0.000638629
0.29	462	0.00824062	0.000638769
0.29	463	0.00823135	0.000639087
0.29	464	0.00822182	0.00063897
0.29	465	0.00821306	0.000638794
0.29	466	0.00820466	0.000638642
0.29	467	0.00819565	0.000638607
0.29	468	0.00818652	0.000638537
0.29	469	0.00817799	0.000638461
0.29	470	0.00816946	0.000638455
0.29	471	0.00816105	0.000638275
0.29	472	0.00815167	0.000638214
0.29	473	0.00814382	0.000638155
0.29	474	0.00813617	0.000638076
0.29	475	0.00812775	0.000638082
0.29	476	0.00811859	0.000638005
0.29	477	0.00811065	0.00063781
0.29	478	0.00810254	0.000637643
0.29	479	0.00809437	0.000637694
0.29	480	0.00808575	0.000637939
0.29	481	0.00807712	0.000637917
0.29	482	0.0080684	0.000637863
0.29	483	0.00805994	0.000637809
0.29	484	0.00805118	0.000637857
0.29	485	0.0080431	0.000637732
0.29	486	0.00803596	0.000637644
0.29	487	0.0080287	0.000637696
0.29	488	0.00802134	0.000637826
0.29	489	0.00801299	0.000637729
0.29	490	0.00800468	0.00063743
0.29	491	0.00799719	0.000637516
0.29	492	0.00798914	0.000637525
0.29	493	0.00798121	0.000637634
0.29	494	0.00797391	0.000637774
0.29	495	0.00796672	0.00063792
0.29	496	0.00795891	0.00063802
0.29	497	0.00795113	0.000637864
0.29	498	0.00794406	0.000637635
0.29	499	0.007936	0.000637413
0.29	500	0.00792805	0.00063751
0.29	501	0.00792068	0.000637482
0.29	502	0.00791359	0.000637572
0.29	503	0.00790542	0.00063747
0.29	504	0.00789763	0.00063729
0.29	505	0.00788987	0.000637196
0.29	506	0.00788236	0.000637401
0.29	507	0.00787474	0.000637372
0.29	508	0.00786822	0.000637277
0.29	509	0.00786085	0.000637364
0.29	510	0.00785392	0.000637271
0.29	511	0.00784756	0.000637047
0.29	512	0.00784182	0.000637207
0.29	513	0.00783522	0.000637173
0.29	514	0.00782869	0.000637271
0.29	515	0.0078215	0.000637344
0.29	516	0.00781404	0.000637249
0.29	517	0.00780618	0.000637135
0.29	518	0.00779917	0.000637264
0.29	519	0.00779186	0.000637275
0.29	520	0.0077852	0.000637391
0.29	521	0.00777794	0.000637524
0.29	522	0.00777044	0.000637255
0.29	523	0.00776445	0.000637118
0.29	524	0.00775794	0.000636956
0.29	525	0.00775109	0.000636641
0.29	526	0.007744	0.000636546
0.29	527	0.00773681	0.000636452
0.29	528	0.00772955	0.00063646
0.29	529	0.00772209	0.000636541
0.29	530	0.0077142	0.000636574
0.29	531	0.0077082	0.000636414
0.29	532	0.00770168	0.000636402
0.29	533	0.00769565	0.00063655
0.29	534	0.00768877	0.000636502
0.29	535	0.00768205	0.000636569
0.29	536	0.00767609	0.000636785
0.29	537	0.00766933	0.00063654
0.29	538	0.00766304	0.000636434
0.29	539	0.0076566	0.000636487
0.29	540	0.00765025	0.000636395
0.29	541	0.00764504	0.000636254
0.29	542	0.00763899	0.000636048
0.29	543	0.00763269	0.000635807
0.29	544	0.00762656	0.00063569
0.29	545	0.00762105	0.000635612
0.29	546	0.00761526	0.000635914
0.29	547	0.00760884	0.000635757
0.29	548	0.007602	0.000635996
0.29	549	0.00759601	0.00063601
0.29	550	0.00759065	0.000635981
0.29	551	0.00758502	0.000636025
0.29	552	0.00757843	0.000636146
0.29	553	0.00757201	0.000636329
0.29	554	0.00756525	0.000636228
0.29	555	0.00755924	0.0006363
0.29	556	0.00755324	0.000636216
0.29	557	0.00754793	0.000636259
0.29	558	0.00754218	0.000636323
0.29	559	0.00753688	0.000636285
0.29	560	0.00753087	0.000636195
0.29	561	0.00752525	0.000636071
0.29	562	0.00751934	0.000636036
0.29	563	0.00751377	0.000635898
0.29	564	0.00750724	0.000636218
0.29	565	0.00750174	0.000636036
0.29	566	0.00749654	0.000635685
0.29	567	0.00749078	0.000635555
0.29	568	0.0074859	0.000635432
0.29	569	0.00747934	0.000635302
0.29	570	0.00747321	0.000635123
0.29	571	0.00746697	0.000635256
0.29	572	0.00746159	0.000635418
0.29	573	0.00745606	0.000635361
0.29	574	0.00745049	0.000635499
0.29	575	0.00744562	0.000635466
0.29	576	0.00743999	0.000635516
0.29	577	0.00743396	0.000635394
0.29	578	0.00742869	0.000635509
0.29	579	0.00742308	0.000635354
0.29	580	0.00741747	0.000635071
0.29	581	0.00741227	0.000635076
0.29	582	0.00740665	0.000634839
0.29	583	0.00740039	0.00063502
0.29	584	0.00739386	0.000635058
0.29	585	0.00738779	0.000635072
0.29	586	0.00738222	0.000634893
0.29	587	0.00737658	0.000635168
0.29	588	0.0073714	0.000635124
0.29	589	0.00736655	0.000635131
0.29	590	0.0073613	0.000635232
0.29	591	0.00735637	0.000635473
0.29	592	0.00735116	0.000635636
0.29	593	0.00734624	0.000635939
0.29	594	0.00734137	0.00063603
0.29	595	0.00733698	0.000636273
0.29	596	0.00733186	0.000636493
0.29	597	0.00732663	0.000636731
0.29	598	0.00732186	0.000636899
0.29	599	0.00731638	0.000637107
0.29	600	0.00731148	0.000637098
0.29	601	0.00730685	0.00063712
0.29	602	0.00730186	0.000637271
0.29	603	0.00729565	0.000637274
0.29	604	0.00729103	0.000636957
0.29	605	0.00728582	0.000636902
0.29	606	0.00728163	0.000636845
0.29	607	0.00727672	0.000636791
0.29	608	0.007272	0.000636937
0.29	609	0.00726662	0.000636875
0.29	610	0.00726084	0.000636705
0.29	611	0.00725522	0.000636584
0.29	612	0.00725033	0.000636763
0.29	613	0.00724574	0.000636458
0.29	614	0.00724079	0.000636131
0.29	615	0.00723496	0.000635955
0.29	616	0.00722974	0.000635856
0.29	617	0.00722442	0.000635818
0.29	618	0.00721993	0.000635922
0.29	619	0.00721528	0.000636077
0.29	620	0.00721149	0.00063593
0.29	621	0.0072066	0.000635798
0.29	622	0.00720276	0.000635839
0.29	623	0.00719755	0.000635842
0.29	624	0.00719315	0.000635729
0.29	625	0.00718749	0.000635838
0.29	626	0.00718351	0.000636154
0.29	627	0.00717964	0.000636257
0.29	628	0.00717533	0.000636355
0.29	629	0.00717078	0.000636142
0.29	630	0.00716537	0.000636082
0.29	631	0.00716027	0.000636106
0.29	632	0.00715511	0.00063592
0.29	633	0.00715083	0.000635939
0.29	634	0.00714618	0.000636034
0.29	635	0.00714129	0.000635739
0.29	636	0.00713679	0.000635576
0.29	637	0.00713129	0.000635511
0.29	638	0.0071268	0.000635582
0.29	639	0.00712274	0.000635412
0.29	640	0.00711892	0.000635498
0.29	641	0.00711544	0.000635546
0.29	642	0.00711149	0.000635556
0.29	643	0.00710788	0.000635518
0.29	644	0.00710357	0.000635604
0.29	645	0.00709914	0.000635613
0.29	646	0.00709519	0.000635359
0.29	647	0.00709102	0.000635633
0.29	648	0.00708676	0.000635363
0.29	649	0.00708273	0.000635268
0.29	650	0.00707887	0.000635345
0.29	651	0.00707432	0.000635291
0.29	652	0.00707019	0.000635112
0.29	653	0.00706556	0.000635077
0.29	654	0.00706219	0.000635044
0.29	655	0.00705792	0.000634857
0.29	656	0.00705419	0.00063475
0.29	657	0.00705023	0.000634895
0.29	658	0.00704621	0.000634966
0.29	659	0.00704118	0.00063511
0.29	660	0.00703712	0.00063511
0.29	661	0.00703311	0.000635128
0.29	662	0.00702862	0.000634917
0.29	663	0.00702422	0.000634651
0.29	664	0.00702013	0.000634637
0.29	665	0.00701621	0.000634676
0.29	666	0.00701315	0.000634937
0.29	667	0.00700855	0.000634894
0.29	668	0.00700509	0.00063467
0.29	669	0.00700122	0.000634839
0.29	670	0.00699887	0.000634962
0.29	671	0.00699535	0.000634965
0.29	672	0.00699139	0.000634902
0.29	673	0.00698758	0.000634786
0.29	674	0.00698352	0.000634892
0.29	675	0.00697902	0.000634835
0.29	676	0.00697446	0.000634702
0.29	677	0.00697002	0.000634716
0.29	678	0.0069665	0.000634695
0.29	679	0.00696329	0.00063435
0.29	680	0.0069606	0.000634177
0.29	681	0.00695701	0.000634055
0.29	682	0.00695247	0.000634137
0.29	683	0.00694921	0.000634004
0.29	684	0.00694508	0.000633833
0.29	685	0.006942	0.000633809
0.29	686	0.00693846	0.00063405
0.29	687	0.0069352	0.000634032
0.29	688	0.00693159	0.000634042
0.29	689	0.0069283	0.000634229
0.29	690	0.00692428	0.00063398
0.29	691	0.00692206	0.000634083
0.29	692	0.00691861	0.000634027
0.29	693	0.00691562	0.000633823
0.29	694	0.00691183	0.000633737
0.29	695	0.00690789	0.000633713
0.29	696	0.00690391	0.000633611
0.29	697	0.00690026	0.000633566
0.29	698	0.00689728	0.00063367
0.29	699	0.00689486	0.000633723
0.29	700	0.00689183	0.000633981
0.29	701	0.00688775	0.00063383
0.29	702	0.00688573	0.000634263
0.29	703	0.00688268	0.000634469
0.29	704	0.00687964	0.000634316
0.29	705	0.00687691	0.000634674
0.29	706	0.00687441	0.000634783
0.29	707	0.00687211	0.000634488
0.29	708	0.00686844	0.000634458
0.29	709	0.0068648	0.000634479
0.29	710	0.00686207	0.000634314
0.29	711	0.00685881	0.000634377
0.29	712	0.0068556	0.000634612
0.29	713	0.006852	0.000634676
0.29	714	0.00684914	0.000634661
0.29	715	0.00684693	0.00063485
0.29	716	0.00684324	0.000635003
0.29	717	0.00684016	0.000634971
0.29	718	0.00683695	0.000634999
0.29	719	0.00683356	0.000635032
0.29	720	0.00682979	0.000635305
0.29	721	0.00682646	0.000635192
0.29	722	0.0068231	0.000635299
0.29	723	0.0068197	0.000635315
0.29	724	0.0068165	0.000635416
0.29	725	0.00681341	0.000635219
0.29	726	0.00681034	0.000635246
0.29	727	0.00680786	0.000635378
0.29	728	0.00680426	0.000635575
0.29	729	0.00680121	0.000635411
0.29	730	0.00679796	0.000635505
0.29	731	0.0067947	0.000635317
0.29	732	0.00679191	0.000635589
0.29	733	0.0067892	0.000635599
0.29	734	0.00678664	0.000635672
0.29	735	0.00678313	0.000636146
0.29	736	0.00677943	0.000636066
0.29	737	0.00677629	0.000636143
0.29	738	0.0067728	0.000635952
0.29	739	0.00676955	0.000635877
0.29	740	0.00676706	0.000635915
0.29	741	0.00676437	0.000635935
0.29	742	0.00676099	0.000635776
0.29	743	0.00675811	0.000635778
0.29	744	0.00675583	0.000636029
0.29	745	0.006753	0.000636127
0.29	746	0.00674994	0.000636102
0.29	747	0.00674714	0.000636009
0.29	748	0.00674356	0.000636037
0.29	749	0.00674122	0.000636255
0.29	750	0.00673801	0.00063654
0.29	751	0.00673548	0.000636639
0.29	752	0.00673213	0.000636573
0.29	753	0.00672885	0.000636756
0.29	754	0.00672643	0.000636864
0.29	755	0.00672326	0.000636904
0.29	756	0.00672071	0.000637011
0.29	757	0.00671863	0.000637021
0.29	758	0.00671621	0.000637211
0.29	759	0.0067136	0.000637058
0.29	760	0.00671143	0.000637135
0.29	761	0.00670878	0.000636815
0.29	762	0.00670631	0.000636868
0.29	763	0.00670361	0.00063686
0.29	764	0.00670088	0.000636968
0.29	765	0.00669806	0.000637005
0.29	766	0.00669535	0.000636725
0.29	767	0.00669286	0.000636757
0.29	768	0.00669059	0.000636844
0.29	769	0.00668839	0.000636965
0.29	770	0.00668648	0.000636786
0.29	771	0.0066838	0.000636799
0.29	772	0.00668174	0.000636739
0.29	773	0.0066794	0.000636804
0.29	774	0.00667729	0.00063681
0.29	775	0.00667489	0.000636768
0.29	776	0.00667232	0.000636646
0.29	777	0.00666979	0.000636742
0.29	778	0.00666708	0.000636838
0.29	779	0.00666508	0.000636709
0.29	780	0.00666227	0.000636942
0.29	781	0.00666056	0.000636732
0.29	782	0.00665812	0.000637056
0.29	783	0.0066561	0.000637048
0.29	784	0.00665422	0.000637004
0.29	785	0.00665192	0.000636997
0.29	786	0.00664996	0.000637258
0.29	787	0.00664849	0.000637238
0.29	788	0.0066466	0.000636991
0.29	789	0.00664493	0.000637017
0.29	790	0.00664304	0.000637003
0.29	791	0.00664138	0.000636898
0.29	792	0.0066388	0.000636787
0.29	793	0.0066375	0.000636792
0.29	794	0.00663556	0.000636621
0.29	795	0.00663386	0.000636767
0.29	796	0.00663247	0.000636649
0.29	797	0.00663066	0.000636554
0.29	798	0.00662799	0.000636773
0.29	799	0.00662535	0.000636753
0.29	800	0.00662307	0.000636654
0.29	801	0.00662008	0.000636426
0.29	802	0.00661768	0.000636317
0.29	803	0.00661537	0.000636513
0.29	804	0.00661384	0.000636479
0.29	805	0.00661135	0.000636391
0.29	806	0.00660951	0.000636631
0.29	807	0.0066082	0.000636661
0.29	808	0.00660544	0.000636748
0.29	809	0.00660348	0.000636446
0.29	810	0.00660113	0.000636287
0.29	811	0.00659946	0.000636074
0.29	812	0.00659713	0.000636067
0.29	813	0.00659515	0.000635917
0.29	814	0.0065937	0.00063599
0.29	815	0.00659252	0.00063587
0.29	816	0.00659035	0.000635884
0.29	817	0.00658934	0.000635853
0.29	818	0.00658791	0.000635702
0.29	819	0.00658618	0.00063579
0.29	820	0.00658447	0.000635411
0.29	821	0.00658206	0.000635584
0.29	822	0.00657977	0.000635735
0.29	823	0.00657835	0.000635973
0.29	824	0.00657575	0.000635626
0.29	825	0.00657395	0.000635477
0.29	826	0.00657235	0.000635365
0.29	827	0.00657076	0.000635545
0.29	828	0.00656911	0.000635527
0.29	829	0.00656732	0.000635275
0.29	830	0.00656509	0.000635532
0.29	831	0.00656286	0.000635121
0.29	832	0.00656139	0.000635075
0.29	833	0.00655972	0.000635001
0.29	834	0.00655787	0.000635193
0.29	835	0.00655632	0.000635003
0.29	836	0.0065541	0.000634961
0.29	837	0.00655199	0.000635044
0.29	838	0.00655058	0.000635024
0.29	839	0.00654913	0.000634983
0.29	840	0.00654713	0.000634876
0.29	841	0.00654538	0.000634914
0.29	842	0.00654358	0.000634821
0.29	843	0.00654171	0.000634863
0.29	844	0.00653926	0.000634797
0.29	845	0.00653815	0.000634578
0.29	846	0.00653664	0.000634447
0.29	847	0.00653555	0.000634453
0.29	848	0.00653336	0.00063414
0.29	849	0.00653203	0.000633938
0.29	850	0.00653037	0.000633638
0.29	851	0.00652916	0.000633656
0.29	852	0.00652719	0.00063366
0.29	853	0.00652534	0.00063351
0.29	854	0.00652352	0.000633203
0.29	855	0.00652209	0.000633142
0.29	856	0.00652068	0.000633057
0.29	857	0.00651809	0.000632836
0.29	858	0.00651694	0.000632908
0.29	859	0.00651544	0.000632657
0.29	860	0.00651351	0.000632547
0.29	861	0.0065119	0.000632445
0.29	862	0.00650992	0.000632556
0.29	863	0.00650778	0.000632298
0.29	864	0.00650702	0.000632454
0.29	865	0.00650659	0.000632611
0.29	866	0.00650479	0.00063269
0.29	867	0.00650306	0.000632537
0.29	868	0.00650144	0.000632325
0.29	869	0.00649993	0.000632089
0.29	870	0.00649855	0.000632237
0.29	871	0.00649661	0.000631914
0.29	872	0.00649487	0.000631973
0.29	873	0.00649328	0.000632143
0.29	874	0.00649104	0.000632103
0.29	875	0.0064905	0.000631862
0.29	876	0.00648945	0.000631998
0.29	877	0.00648883	0.000632128
0.29	878	0.00648853	0.000632248
0.29	879	0.00648671	0.000632596
0.29	880	0.00648486	0.000632793
0.29	881	0.0064837	0.000632886
0.29	882	0.00648316	0.000633036
0.29	883	0.00648243	0.000632976
0.29	884	0.00648212	0.000633051
0.29	885	0.0064812	0.000633595
0.29	886	0.00647981	0.000633718
0.29	887	0.00647928	0.00063384
0.29	888	0.00647732	0.000633611
0.29	889	0.00647609	0.000633319
0.29	890	0.0064741	0.000633224
0.29	891	0.00647335	0.000633182
0.29	892	0.00647147	0.00063304
0.29	893	0.00647053	0.000632806
0.29	894	0.00646892	0.000632879
0.29	895	0.00646765	0.00063292
0.29	896	0.00646615	0.000632925
0.29	897	0.00646485	0.000632941
0.29	898	0.00646392	0.000632958
0.29	899	0.00646291	0.000632428
0.29	900	0.00646279	0.00063205
0.29	901	0.00646297	0.000632171
0.29	902	0.00646171	0.000632175
0.29	903	0.00646088	0.000632036
0.29	904	0.00646052	0.000632078
0.29	905	0.00645873	0.000632302
0.29	906	0.00645693	0.000632231
0.29	907	0.0064559	0.00063213
0.29	908	0.00645533	0.000632101
0.29	909	0.00645514	0.000632251
0.29	910	0.0064544	0.000632482
0.29	911	0.00645336	0.000632475
0.29	912	0.00645236	0.000632336
0.29	913	0.00645146	0.000632222
0.29	914	0.00645122	0.00063206
0.29	915	0.00644964	0.000632107
0.29	916	0.0064482	0.000632163
0.29	917	0.0064465	0.000632021
0.29	918	0.00644547	0.000631655
0.29	919	0.0064443	0.000631517
0.29	920	0.00644386	0.000631326
0.29	921	0.00644368	0.000631308
0.29	922	0.00644206	0.000631149
0.29	923	0.00644027	0.000630992
0.29	924	0.00644007	0.000630691
0.29	925	0.00643985	0.000630635
0.29	926	0.00643958	0.000630631
0.29	927	0.00643874	0.000630567
0.29	928	0.00643725	0.000630716
0.29	929	0.00643616	0.000630615
0.29	930	0.00643531	0.000630566
0.29	931	0.00643479	0.000630625
0.29	932	0.00643408	0.000630419
0.29	933	0.00643311	0.000630246
0.29	934	0.00643262	0.000630019
0.29	935	0.00643104	0.000629769
0.29	936	0.00643025	0.000629787
0.29	937	0.00643006	0.00062984
0.29	938	0.0064286	0.000629969
0.29	939	0.00642768	0.000630055
0.29	940	0.00642615	0.000630019
0.29	941	0.00642433	0.000629826
0.29	942	0.00642323	0.000629928
0.29	943	0.00642157	0.000629892
0.29	944	0.00642029	0.00062989
0.29	945	0.00641895	0.000629882
0.29	946	0.00641833	0.000629853
0.29	947	0.00641721	0.000629704
0.29	948	0.00641603	0.000629733
0.29	949	0.00641567	0.000629884
0.29	950	0.00641491	0.000629472
0.29	951	0.00641422	0.000629369
0.29	952	0.00641373	0.000629311
0.29	953	0.00641337	0.000629418
0.29	954	0.00641336	0.000629482
0.29	955	0.00641218	0.000629494
0.29	956	0.00641204	0.000629668
0.29	957	0.00641208	0.000629657
0.29	958	0.00641129	0.000629796
0.29	959	0.00641033	0.00062966
0.29	960	0.00640989	0.000629909
0.29	961	0.00640934	0.000629742
0.29	962	0.00640845	0.000629455
0.29	963	0.00640807	0.000629618
0.29	964	0.00640838	0.000629498
0.29	965	0.00640775	0.000629723
0.29	966	0.00640722	0.00062964
0.29	967	0.00640665	0.000629696
0.29	968	0.00640587	0.000629605
0.29	969	0.00640549	0.000629397
0.29	970	0.0064058	0.000629194
0.29	971	0.00640585	0.000629289
0.29	972	0.00640541	0.000629193
0.29	973	0.00640469	0.000629142
0.29	974	0.00640431	0.000629054
0.29	975	0.00640445	0.000629056
0.29	976	0.00640461	0.00062906
0.29	977	0.00640441	0.000629319
0.29	978	0.0064044	0.000629473
0.29	979	0.00640474	0.000629745
0.29	980	0.00640531	0.000629628
0.29	981	0.00640546	0.000629435
0.29	982	0.00640487	0.00062932
0.29	983	0.00640497	0.000629322
0.29	984	0.0064042	0.000629468
0.29	985	0.0064036	0.000629373
0.29	986	0.00640379	0.000629352
0.29	987	0.00640265	0.000629166
0.29	988	0.00640257	0.000629227
0.29	989	0.00640214	0.000629186
0.29	990	0.00640255	0.000629272
0.29	991	0.00640164	0.000629296
0.29	992	0.00640116	0.000629201
0.29	993	0.00640131	0.000629434
0.29	994	0.00640039	0.000629591
0.29	995	0.00640099	0.000629522
0.29	996	0.00640081	0.000629463
0.29	997	0.0064005	0.000629289
0.29	998	0.00639976	0.000629276
0.29	999	0.00639984	0.000629182
0.29	1000	0.00639951	0.000629032
0.29	1001	0.00639889	0.000629153
0.29	1002	0.0063982	0.000629039
0.29	1003	0.0063984	0.000629255
0.29	1004	0.00639794	0.000629396
0.29	1005	0.00639812	0.000629463
0.29	1006	0.00639777	0.000629446
0.29	1007	0.00639698	0.00062941
0.29	1008	0.00639648	0.000629217
0.29	1009	0.00639657	0.000629062
0.29	1010	0.00639662	0.000628875
0.29	1011	0.00639687	0.00062887
0.29	1012	0.00639743	0.000628783
0.29	1013	0.00639803	0.000628694
0.29	1014	0.00639776	0.000628852
0.29	1015	0.00639766	0.000629015
0.29	1016	0.0063982	0.000628846
0.29	1017	0.00639809	0.000628531
0.29	1018	0.00639866	0.000628507
0.29	1019	0.00639817	0.000628442
0.29	1020	0.00639819	0.00062848
0.29	1021	0.00639895	0.000628705
0.29	1022	0.00639874	0.000628779
0.29	1023	0.00639848	0.000629236
0.29	1024	0.00639833	0.000629243

## Sheet: 8x512_dist
log(eta)	Error	F[log(eta)]
0.899042	0.0175524	0.00078125
0.927872	0.0202367	0.0015625
0.952538	0.0212416	0.00234375
0.961369	0.0213121	0.003125
0.97595	0.021107	0.00390625
0.985165	0.0209326	0.0046875
0.997442	0.0206303	0.00546875
1.01032	0.020481	0.00625
1.01459	0.0205532	0.00703125
1.0241	0.0207377	0.0078125
1.02782	0.021068	0.00859375
1.03364	0.021623	0.009375
1.03479	0.0221508	0.0101563
1.03877	0.0225981	0.0109375
1.05068	0.0228499	0.0117188
1.05933	0.0229432	0.0125
1.06715	0.0229562	0.0132812
1.07454	0.0227833	0.0140625
1.07923	0.0224666	0.0148437
1.09129	0.0221978	0.015625
1.09388	0.0219413	0.0164063
1.09657	0.0216959	0.0171875
1.10178	0.0215455	0.0179687
1.10436	0.0214701	0.01875
1.11017	0.0215336	0.0195312
1.11457	0.0215501	0.0203125
1.11583	0.0215874	0.0210938
1.1191	0.0217187	0.021875
1.12123	0.0218628	0.0226562
1.13525	0.02196	0.0234375
1.1409	0.0220322	0.0242188
1.14258	0.0220221	0.025
1.14461	0.0219854	0.0257812
1.15033	0.0218889	0.0265625
1.15446	0.0217707	0.0273438
1.16036	0.0216755	0.028125
1.1631	0.0215191	0.0289063
1.1666	0.021407	0.0296875
1.17126	0.0213155	0.0304687
1.17384	0.0212098	0.03125
1.17479	0.0210397	0.0320312
1.17646	0.020952	0.0328125
1.17719	0.0208451	0.0335937
1.18102	0.0207776	0.034375
1.1816	0.0207023	0.0351562
1.19169	0.0205888	0.0359375
1.19559	0.0204732	0.0367188
1.1972	0.0203502	0.0375
1.20104	0.0202545	0.0382813
1.20724	0.0201053	0.0390625
1.21222	0.0198792	0.0398437
1.21458	0.0196576	0.040625
1.21883	0.0194475	0.0414062
1.2214	0.0191854	0.0421875
1.22612	0.018915	0.0429688
1.2273	0.0186139	0.04375
1.23111	0.0183731	0.0445313
1.23332	0.0180565	0.0453125
1.23455	0.0177876	0.0460938
1.23553	0.0175623	0.046875
1.2359	0.0173664	0.0476562
1.23718	0.0171974	0.0484375
1.23808	0.0170277	0.0492187
1.24015	0.0169262	0.05
1.24145	0.0168192	0.0507812
1.24229	0.0167585	0.0515625
1.24791	0.0167508	0.0523438
1.2488	0.0167115	0.053125
1.25246	0.0167245	0.0539063
1.25277	0.0167437	0.0546875
1.25706	0.0167798	0.0554687
1.25882	0.0168435	0.05625
1.26099	0.0168994	0.0570312
1.26224	0.0169678	0.0578125
1.26263	0.0170313	0.0585938
1.26556	0.0171242	0.059375
1.26706	0.0172014	0.0601563
1.26785	0.0172427	0.0609375
1.26915	0.0173003	0.0617188
1.27245	0.0173368	0.0625
1.28023	0.0173787	0.0632812
1.28246	0.0173999	0.0640625
1.28305	0.0174425	0.0648438
1.2836	0.017439	0.065625
1.28732	0.0174489	0.0664062
1.29135	0.0174549	0.0671875
1.29281	0.0174491	0.0679687
1.2943	0.017411	0.06875
1.29831	0.0173746	0.0695313
1.29848	0.0173132	0.0703125
1.29883	0.0172542	0.0710937
1.30058	0.0172204	0.071875
1.30199	0.0171905	0.0726563
1.30381	0.0171459	0.0734375
1.30461	0.0170577	0.0742188
1.30602	0.0170215	0.075
1.3074	0.0169664	0.0757812
1.31209	0.0169591	0.0765625
1.31445	0.0169291	0.0773438
1.3174	0.0168907	0.078125
1.31831	0.0168602	0.0789062
1.32097	0.016858	0.0796875
1.3226	0.0168256	0.0804688
1.32341	0.0168338	0.08125
1.32519	0.0168222	0.0820312
1.32643	0.0168046	0.0828125
1.32915	0.0168007	0.0835937
1.32952	0.0167787	0.084375
1.33153	0.0167561	0.0851563
1.33348	0.0167277	0.0859375
1.33615	0.0167392	0.0867187
1.33727	0.0167149	0.0875
1.3379	0.0167141	0.0882813
1.34132	0.0167163	0.0890625
1.34297	0.0167117	0.0898438
1.3454	0.016698	0.090625
1.3456	0.0166789	0.0914062
1.34838	0.0166863	0.0921875
1.34994	0.0166924	0.0929688
1.35116	0.0166976	0.09375
1.35237	0.0167009	0.0945312
1.35372	0.0167149	0.0953125
1.35542	0.0167227	0.0960938
1.35912	0.016728	0.096875
1.36103	0.0167358	0.0976562
1.36368	0.0167535	0.0984375
1.36402	0.0167617	0.0992187
1.36408	0.0167746	0.1
1.36554	0.0167997	0.100781
1.36643	0.0168346	0.101562
1.36805	0.0168898	0.102344
1.3695	0.0169523	0.103125
1.36963	0.0169908	0.103906
1.37089	0.017045	0.104688
1.37338	0.0170911	0.105469
1.37542	0.0171646	0.10625
1.37605	0.0172365	0.107031
1.37957	0.0172969	0.107813
1.38251	0.0173616	0.108594
1.38465	0.0174364	0.109375
1.38764	0.0175255	0.110156
1.38849	0.0176155	0.110937
1.39311	0.0176937	0.111719
1.39342	0.0177614	0.1125
1.39454	0.017851	0.113281
1.39517	0.0179349	0.114062
1.39685	0.0180059	0.114844
1.39841	0.0181244	0.115625
1.39975	0.0182193	0.116406
1.40168	0.0183297	0.117188
1.40192	0.0184112	0.117969
1.40343	0.0185208	0.11875
1.4055	0.0185969	0.119531
1.40606	0.0186772	0.120313
1.40747	0.0187664	0.121094
1.40914	0.018851	0.121875
1.40981	0.0189514	0.122656
1.41032	0.0190641	0.123438
1.41137	0.0191746	0.124219
1.41329	0.0192734	0.125
1.41397	0.0193892	0.125781
1.42123	0.0194581	0.126562
1.42274	0.0195384	0.127344
1.42577	0.019607	0.128125
1.42613	0.0196802	0.128906
1.42692	0.0197455	0.129688
1.43218	0.0197983	0.130469
1.43243	0.0198641	0.13125
1.4346	0.019895	0.132031
1.43597	0.0199157	0.132812
1.43965	0.0199511	0.133594
1.44302	0.0199556	0.134375
1.44378	0.0199629	0.135156
1.44421	0.0199644	0.135937
1.44658	0.0199722	0.136719
1.44903	0.0199783	0.1375
1.45021	0.0199451	0.138281
1.45138	0.0199198	0.139063
1.45216	0.0198851	0.139844
1.45349	0.0198376	0.140625
1.45518	0.0198185	0.141406
1.45799	0.0197612	0.142187
1.45804	0.0196964	0.142969
1.45922	0.0196471	0.14375
1.46078	0.0195821	0.144531
1.46196	0.0194829	0.145313
1.46525	0.0193869	0.146094
1.46674	0.0192967	0.146875
1.46739	0.0191823	0.147656
1.46984	0.0191003	0.148438
1.47096	0.019006	0.149219
1.47494	0.0189047	0.15
1.47647	0.0188084	0.150781
1.47679	0.01871	0.151562
1.47708	0.0186094	0.152344
1.47787	0.0185115	0.153125
1.48027	0.0184264	0.153906
1.48356	0.0183247	0.154688
1.48488	0.0182248	0.155469
1.48744	0.018121	0.15625
1.48957	0.0180346	0.157031
1.49335	0.0179375	0.157812
1.49346	0.0178354	0.158594
1.49446	0.0177504	0.159375
1.49554	0.0176394	0.160156
1.49608	0.017545	0.160938
1.49735	0.0174413	0.161719
1.4995	0.0173511	0.1625
1.49978	0.0172896	0.163281
1.50135	0.0172116	0.164062
1.50143	0.0171369	0.164844
1.50208	0.0170737	0.165625
1.5044	0.0170123	0.166406
1.50551	0.0169583	0.167187
1.50827	0.0169026	0.167969
1.50974	0.0168502	0.16875
1.50984	0.0168076	0.169531
1.51001	0.0167923	0.170313
1.5116	0.0167735	0.171094
1.51443	0.0167534	0.171875
1.51473	0.016735	0.172656
1.51502	0.0167311	0.173437
1.51646	0.0167283	0.174219
1.51765	0.016718	0.175
1.5184	0.0167294	0.175781
1.5196	0.0167579	0.176563
1.52006	0.0167922	0.177344
1.52094	0.0168334	0.178125
1.52194	0.016881	0.178906
1.5231	0.0169219	0.179688
1.52354	0.0169797	0.180469
1.52371	0.0170428	0.18125
1.52462	0.0170936	0.182031
1.52503	0.0171569	0.182812
1.52552	0.0172196	0.183594
1.52652	0.0173111	0.184375
1.52953	0.0173789	0.185156
1.52994	0.0174661	0.185938
1.53141	0.017535	0.186719
1.53351	0.0176145	0.1875
1.53553	0.0176874	0.188281
1.53731	0.0177737	0.189062
1.53828	0.0178522	0.189844
1.53862	0.017946	0.190625
1.53971	0.0180456	0.191406
1.5409	0.0181406	0.192188
1.54372	0.0182518	0.192969
1.54475	0.0183535	0.19375
1.54707	0.0184436	0.194531
1.54871	0.0185308	0.195312
1.54904	0.0186332	0.196094
1.55091	0.0187434	0.196875
1.55214	0.0188294	0.197656
1.5543	0.0189334	0.198437
1.55722	0.0190509	0.199219
1.5588	0.0191699	0.2
1.55962	0.0192756	0.200781
1.55989	0.0193515	0.201563
1.56132	0.0194446	0.202344
1.56352	0.0195414	0.203125
1.56462	0.0196159	0.203906
1.56601	0.0197063	0.204687
1.56694	0.0197862	0.205469
1.56802	0.0198726	0.20625
1.56921	0.0199318	0.207031
1.56996	0.0200155	0.207813
1.57064	0.0200895	0.208594
1.57118	0.0201581	0.209375
1.57318	0.0202267	0.210156
1.57483	0.0202761	0.210938
1.58028	0.0203297	0.211719
1.58147	0.020379	0.2125
1.58311	0.0204389	0.213281
1.58598	0.0204587	0.214062
1.58658	0.0204899	0.214844
1.58877	0.0205147	0.215625
1.58918	0.0205399	0.216406
1.58994	0.0205674	0.217188
1.59393	0.0205801	0.217969
1.59544	0.0205937	0.21875
1.5963	0.0206106	0.219531
1.5968	0.0206199	0.220312
1.59774	0.0206163	0.221094
1.59842	0.0206223	0.221875
1.59955	0.0206257	0.222656
1.60064	0.020603	0.223438
1.60121	0.0206221	0.224219
1.60157	0.0206255	0.225
1.60363	0.0206437	0.225781
1.60447	0.020657	0.226562
1.60585	0.0206607	0.227344
1.60878	0.02068	0.228125
1.61049	0.0207049	0.228906
1.61302	0.0207029	0.229687
1.61395	0.0207088	0.230469
1.617	0.0207096	0.23125
1.61737	0.020709	0.232031
1.61888	0.0207049	0.232813
1.62003	0.0207026	0.233594
1.62087	0.0206792	0.234375
1.6235	0.0206699	0.235156
1.624	0.0206419	0.235937
1.62546	0.0206025	0.236719
1.62635	0.0205711	0.2375
1.62812	0.0205388	0.238281
1.63121	0.0205188	0.239063
1.63234	0.0204783	0.239844
1.63342	0.0204199	0.240625
1.63693	0.0203843	0.241406
1.63763	0.0203365	0.242188
1.63832	0.0202731	0.242969
1.63867	0.0202018	0.24375
1.64066	0.0201307	0.244531
1.64132	0.0200535	0.245312
1.64239	0.0199715	0.246094
1.64319	0.0198791	0.246875
1.64405	0.0197946	0.247656
1.64554	0.0197028	0.248438
1.64669	0.0196051	0.249219
1.64955	0.0195053	0.25
1.64964	0.0194163	0.250781
1.65194	0.0193067	0.251563
1.65384	0.0191879	0.252344
1.65431	0.0190795	0.253125
1.65729	0.0189628	0.253906
1.6588	0.0188661	0.254688
1.66051	0.0187358	0.255469
1.66067	0.0185955	0.25625
1.66111	0.0184805	0.257031
1.66302	0.0183523	0.257812
1.6635	0.0182271	0.258594
1.66512	0.0180954	0.259375
1.66673	0.0179803	0.260156
1.66797	0.0178502	0.260937
1.67178	0.017746	0.261719
1.6738	0.0176231	0.2625
1.67533	0.0175224	0.263281
1.67576	0.0174176	0.264062
1.67666	0.017309	0.264844
1.67752	0.0172162	0.265625
1.67826	0.0171278	0.266406
1.67907	0.0170529	0.267188
1.67933	0.0169792	0.267969
1.67978	0.0168897	0.26875
1.68032	0.0168323	0.269531
1.68074	0.0167907	0.270313
1.6812	0.0167409	0.271094
1.68169	0.0167007	0.271875
1.68241	0.0166612	0.272656
1.6831	0.0166386	0.273438
1.68388	0.0166191	0.274219
1.68437	0.0166069	0.275
1.68479	0.0166064	0.275781
1.68584	0.0166187	0.276562
1.68607	0.0166123	0.277344
1.68666	0.0166229	0.278125
1.68783	0.0166491	0.278906
1.69063	0.0166763	0.279687
1.69248	0.0166977	0.280469
1.69291	0.0167186	0.28125
1.69376	0.0167528	0.282031
1.69568	0.0167878	0.282813
1.69801	0.0168291	0.283594
1.70056	0.0168602	0.284375
1.70159	0.0168855	0.285156
1.70341	0.0169126	0.285938
1.70401	0.0169585	0.286719
1.70491	0.0169847	0.2875
1.70537	0.0170346	0.288281
1.7056	0.0170669	0.289062
1.70627	0.0171167	0.289844
1.7067	0.0171491	0.290625
1.70709	0.0171893	0.291406
1.70844	0.0172097	0.292187
1.70865	0.0172447	0.292969
1.70948	0.0172691	0.29375
1.71168	0.0173004	0.294531
1.71321	0.0173176	0.295312
1.7149	0.0173406	0.296094
1.71509	0.0173567	0.296875
1.7155	0.0173818	0.297656
1.71759	0.0173856	0.298438
1.71967	0.0173919	0.299219
1.72207	0.0173877	0.3
1.72345	0.0173957	0.300781
1.72444	0.0173972	0.301563
1.72527	0.0173881	0.302344
1.72618	0.0173725	0.303125
1.72734	0.0173537	0.303906
1.72984	0.0173382	0.304688
1.73199	0.0173116	0.305469
1.73261	0.0173002	0.30625
1.73357	0.0172762	0.307031
1.73433	0.0172375	0.307812
1.73502	0.0172054	0.308594
1.73539	0.0171688	0.309375
1.7362	0.0171314	0.310156
1.73757	0.0170829	0.310937
1.7398	0.0170447	0.311719
1.74033	0.0170006	0.3125
1.74214	0.0169662	0.313281
1.74324	0.0169357	0.314063
1.74427	0.0168897	0.314844
1.74497	0.0168463	0.315625
1.74602	0.0168083	0.316406
1.74701	0.0167793	0.317188
1.74763	0.0167398	0.317969
1.74901	0.0167218	0.31875
1.75007	0.0166923	0.319531
1.75084	0.0166725	0.320312
1.75111	0.0166312	0.321094
1.75244	0.0166044	0.321875
1.7528	0.0165974	0.322656
1.75342	0.0165902	0.323437
1.75414	0.0165752	0.324219
1.75564	0.0165745	0.325
1.75607	0.0165882	0.325781
1.75766	0.0166071	0.326562
1.75831	0.0166296	0.327344
1.75868	0.0166622	0.328125
1.75923	0.0166893	0.328906
1.75952	0.0167476	0.329688
1.76133	0.0167849	0.330469
1.76242	0.0168305	0.33125
1.76463	0.0169027	0.332031
1.7648	0.0169678	0.332813
1.7654	0.017036	0.333594
1.76657	0.0171001	0.334375
1.76777	0.0171731	0.335156
1.76864	0.0172529	0.335938
1.76915	0.0173423	0.336719
1.77007	0.0174449	0.3375
1.77167	0.0175586	0.338281
1.77182	0.0176656	0.339062
1.77221	0.0177879	0.339844
1.77303	0.017878	0.340625
1.77386	0.0180045	0.341406
1.77421	0.0181299	0.342187
1.77579	0.0182464	0.342969
1.77648	0.0183545	0.34375
1.77691	0.0184802	0.344531
1.77744	0.0186078	0.345313
1.77915	0.0187156	0.346094
1.77945	0.0188346	0.346875
1.77964	0.0189561	0.347656
1.77987	0.0190587	0.348438
1.78213	0.0191444	0.349219
1.78334	0.0192393	0.35
1.78465	0.0193389	0.350781
1.78725	0.0194277	0.351562
1.78909	0.0195171	0.352344
1.7919	0.0196089	0.353125
1.79219	0.0197013	0.353906
1.79536	0.0197784	0.354687
1.79673	0.0198575	0.355469
1.79915	0.01992	0.35625
1.8004	0.0199729	0.357031
1.80105	0.0200138	0.357812
1.80429	0.0200552	0.358594
1.8058	0.0200971	0.359375
1.80631	0.0201245	0.360156
1.80818	0.0201638	0.360938
1.80867	0.020188	0.361719
1.80945	0.0202001	0.3625
1.81166	0.0202124	0.363281
1.81193	0.020222	0.364063
1.81405	0.0202188	0.364844
1.81485	0.0202089	0.365625
1.81577	0.0202116	0.366406
1.81644	0.020201	0.367188
1.81936	0.0201674	0.367969
1.8203	0.020149	0.36875
1.8208	0.0201332	0.369531
1.82121	0.0201005	0.370312
1.82339	0.0200932	0.371094
1.82385	0.0200602	0.371875
1.82394	0.0200273	0.372656
1.82528	0.0200069	0.373437
1.82869	0.0199747	0.374219
1.82886	0.0199398	0.375
1.8308	0.0199016	0.375781
1.83295	0.0198608	0.376563
1.83411	0.0198111	0.377344
1.83432	0.0197714	0.378125
1.83639	0.0197184	0.378906
1.83658	0.0196714	0.379688
1.83685	0.0196314	0.380469
1.83854	0.0195743	0.38125
1.83966	0.0195307	0.382031
1.83977	0.0194754	0.382812
1.84099	0.0194304	0.383594
1.8435	0.0193671	0.384375
1.84446	0.0193196	0.385156
1.84641	0.0192722	0.385937
1.84691	0.0192219	0.386719
1.84865	0.0191674	0.3875
1.84882	0.0191197	0.388281
1.85068	0.0190669	0.389062
1.85152	0.0190137	0.389844
1.85379	0.0189714	0.390625
1.85475	0.018926	0.391406
1.85567	0.0188711	0.392188
1.85701	0.0188092	0.392969
1.85825	0.0187554	0.39375
1.85867	0.0187033	0.394531
1.85991	0.0186696	0.395313
1.86006	0.0186366	0.396094
1.86133	0.0185976	0.396875
1.86223	0.0185608	0.397656
1.86285	0.0185134	0.398438
1.8649	0.0184691	0.399219
1.86597	0.0184197	0.4
1.86661	0.0183733	0.400781
1.86849	0.018339	0.401562
1.8688	0.0182729	0.402344
1.86895	0.0182339	0.403125
1.86952	0.0181872	0.403906
1.86998	0.0181338	0.404687
1.87198	0.0180897	0.405469
1.87225	0.0180478	0.40625
1.87382	0.0180045	0.407031
1.87415	0.0179585	0.407813
1.87549	0.017911	0.408594
1.87739	0.0178689	0.409375
1.87774	0.017816	0.410156
1.87838	0.0177826	0.410938
1.87885	0.0177402	0.411719
1.8819	0.0176908	0.4125
1.88198	0.0176508	0.413281
1.88241	0.0176055	0.414062
1.88449	0.0175623	0.414844
1.8853	0.0175165	0.415625
1.88701	0.0174634	0.416406
1.88813	0.0174258	0.417187
1.88915	0.0173745	0.417969
1.88974	0.0173352	0.41875
1.8902	0.0172972	0.419531
1.89175	0.0172616	0.420312
1.89319	0.0172286	0.421094
1.89398	0.0171832	0.421875
1.89535	0.0171567	0.422656
1.89571	0.0171154	0.423438
1.89713	0.0170849	0.424219
1.89752	0.0170526	0.425
1.89754	0.017034	0.425781
1.89812	0.016998	0.426563
1.89892	0.0169725	0.427344
1.90003	0.0169509	0.428125
1.90095	0.0169334	0.428906
1.90292	0.0169177	0.429688
1.90344	0.0168991	0.430469
1.90535	0.0168873	0.43125
1.90736	0.0168819	0.432031
1.90768	0.0169008	0.432812
1.90838	0.0169051	0.433594
1.90888	0.0169124	0.434375
1.90981	0.016932	0.435156
1.91025	0.0169455	0.435937
1.91145	0.016971	0.436719
1.91374	0.0170043	0.4375
1.91395	0.0170409	0.438281
1.91453	0.0170807	0.439063
1.91456	0.0171368	0.439844
1.91585	0.0171756	0.440625
1.91649	0.0172168	0.441406
1.91776	0.0172642	0.442188
1.91816	0.0173175	0.442969
1.91897	0.0173805	0.44375
1.92083	0.0174323	0.444531
1.92102	0.0174848	0.445312
1.92196	0.0175356	0.446094
1.92389	0.0175878	0.446875
1.9255	0.0176546	0.447656
1.92642	0.0176922	0.448437
1.92683	0.017739	0.449219
1.9273	0.0177901	0.45
1.92762	0.0178277	0.450781
1.92821	0.0178723	0.451562
1.92874	0.0179052	0.452344
1.92918	0.0179326	0.453125
1.93067	0.0179686	0.453906
1.93111	0.0180081	0.454688
1.934	0.0180322	0.455469
1.93724	0.0180433	0.45625
1.93876	0.018049	0.457031
1.93907	0.0180613	0.457813
1.94043	0.0180784	0.458594
1.94141	0.0180669	0.459375
1.94342	0.0180479	0.460156
1.94578	0.0180193	0.460938
1.94656	0.0179872	0.461719
1.94735	0.0179602	0.4625
1.94992	0.0179224	0.463281
1.95051	0.0178702	0.464062
1.9512	0.0178245	0.464844
1.95185	0.0177693	0.465625
1.95221	0.0176941	0.466406
1.95469	0.0176406	0.467187
1.95494	0.0175892	0.467969
1.95588	0.0175251	0.46875
1.95622	0.0174543	0.469531
1.95633	0.017388	0.470313
1.9566	0.0173244	0.471094
1.95708	0.0172451	0.471875
1.95897	0.0171762	0.472656
1.95917	0.0170982	0.473438
1.95955	0.0170311	0.474219
1.9616	0.0169636	0.475
1.96213	0.0169038	0.475781
1.96252	0.0168357	0.476562
1.96427	0.0167774	0.477344
1.96533	0.0167317	0.478125
1.96621	0.0166793	0.478906
1.96642	0.016635	0.479687
1.9674	0.0165979	0.480469
1.96902	0.0165639	0.48125
1.97125	0.0165355	0.482031
1.97172	0.016531	0.482812
1.97201	0.0165266	0.483594
1.97261	0.0165383	0.484375
1.97293	0.0165388	0.485156
1.97337	0.0165507	0.485938
1.97417	0.0165646	0.486719
1.97474	0.0165928	0.4875
1.97647	0.0166134	0.488281
1.97734	0.0166277	0.489063
1.97784	0.0166635	0.489844
1.97794	0.0167068	0.490625
1.9787	0.0167563	0.491406
1.9791	0.0168066	0.492188
1.97979	0.0168704	0.492969
1.9806	0.0169335	0.49375
1.98073	0.0169937	0.494531
1.98253	0.0170575	0.495312
1.98366	0.0171238	0.496094
1.98507	0.0172159	0.496875
1.98628	0.0173025	0.497656
1.98742	0.0173792	0.498437
1.98773	0.0174588	0.499219
1.99042	0.0175338	0.5
1.99124	0.017603	0.500781
1.99314	0.0176803	0.501563
1.99645	0.0177422	0.502344
1.99733	0.0178146	0.503125
1.99875	0.0178956	0.503906
1.99901	0.0179758	0.504687
1.99985	0.0180368	0.505469
2.00123	0.0181052	0.50625
2.00211	0.0181495	0.507031
2.00252	0.018194	0.507812
2.00395	0.0182524	0.508594
2.00479	0.0182971	0.509375
2.00493	0.0183528	0.510156
2.00575	0.0183946	0.510938
2.00582	0.0184375	0.511719
2.00619	0.0184661	0.5125
2.00859	0.0184907	0.513281
2.01045	0.018525	0.514062
2.01151	0.0185476	0.514844
2.01333	0.0185733	0.515625
2.01464	0.0185853	0.516406
2.01559	0.018583	0.517188
2.01592	0.0185822	0.517969
2.01653	0.0185724	0.51875
2.01743	0.0185784	0.519531
2.0203	0.0185695	0.520312
2.0212	0.0185584	0.521094
2.02183	0.0185458	0.521875
2.02375	0.0185217	0.522656
2.02517	0.0185075	0.523438
2.02602	0.0184917	0.524219
2.02774	0.018474	0.525
2.02837	0.0184529	0.525781
2.02901	0.0184382	0.526563
2.03067	0.0184142	0.527344
2.031	0.0183884	0.528125
2.03195	0.0183589	0.528906
2.03349	0.0183335	0.529687
2.03378	0.0183006	0.530469
2.03383	0.0182629	0.53125
2.0347	0.0182276	0.532031
2.03558	0.0182032	0.532813
2.03643	0.0181723	0.533594
2.03775	0.0181314	0.534375
2.03924	0.018096	0.535156
2.04018	0.0180599	0.535937
2.04098	0.0180262	0.536719
2.04285	0.0180068	0.5375
2.04354	0.0179887	0.538281
2.04402	0.0179722	0.539062
2.04468	0.0179324	0.539844
2.0454	0.017909	0.540625
2.04548	0.0178884	0.541406
2.04591	0.0178672	0.542188
2.04829	0.0178555	0.542969
2.04942	0.0178385	0.54375
2.05014	0.0178352	0.544531
2.05054	0.017837	0.545312
2.05074	0.0178201	0.546094
2.05155	0.0178048	0.546875
2.05457	0.0177958	0.547656
2.05569	0.0177822	0.548438
2.05676	0.017778	0.549219
2.05764	0.017775	0.55
2.05873	0.0177694	0.550781
2.06033	0.017769	0.551562
2.06142	0.0177625	0.552344
2.06254	0.0177729	0.553125
2.06336	0.0177648	0.553906
2.06426	0.0177677	0.554688
2.06457	0.0177606	0.555469
2.06581	0.0177704	0.55625
2.06794	0.0177725	0.557031
2.06871	0.017776	0.557813
2.06978	0.0177986	0.558594
2.0704	0.0178152	0.559375
2.07122	0.0178431	0.560156
2.07141	0.0178713	0.560937
2.07245	0.0179101	0.561719
2.07525	0.0179469	0.5625
2.0765	0.0179662	0.563281
2.07703	0.0180189	0.564063
2.07774	0.0180765	0.564844
2.0794	0.0181357	0.565625
2.08005	0.0181788	0.566406
2.08135	0.0182296	0.567187
2.08227	0.0182926	0.567969
2.08249	0.0183694	0.56875
2.0828	0.0184301	0.569531
2.08318	0.0184936	0.570312
2.08347	0.0185753	0.571094
2.08425	0.0186559	0.571875
2.08487	0.0187213	0.572656
2.08606	0.0188075	0.573438
2.08802	0.0189023	0.574219
2.08875	0.0189652	0.575
2.08998	0.0190498	0.575781
2.09174	0.0191269	0.576562
2.09319	0.0192046	0.577344
2.09559	0.0192872	0.578125
2.09698	0.0193724	0.578906
2.09758	0.019454	0.579688
2.09947	0.0195416	0.580469
2.10062	0.0196175	0.58125
2.10177	0.019701	0.582031
2.10229	0.0197927	0.582812
2.10292	0.0198746	0.583594
2.10395	0.0199795	0.584375
2.10494	0.0200619	0.585156
2.10679	0.0201541	0.585938
2.10863	0.0202462	0.586719
2.10996	0.020345	0.5875
2.11207	0.0204222	0.588281
2.11354	0.0205043	0.589063
2.11428	0.020587	0.589844
2.11447	0.0206577	0.590625
2.11595	0.0207391	0.591406
2.11751	0.0208305	0.592187
2.11866	0.020912	0.592969
2.12026	0.0209956	0.59375
2.12057	0.0210798	0.594531
2.12078	0.0211707	0.595313
2.12447	0.0212668	0.596094
2.12577	0.0213779	0.596875
2.12643	0.021485	0.597656
2.12839	0.0215956	0.598437
2.12989	0.0216967	0.599219
2.13006	0.0217812	0.6
2.13223	0.0218628	0.600781
2.13289	0.0219436	0.601562
2.13344	0.0220473	0.602344
2.13426	0.0221506	0.603125
2.13477	0.0222259	0.603906
2.13532	0.0223138	0.604688
2.13624	0.0224006	0.605469
2.13722	0.022503	0.60625
2.13817	0.0225595	0.607031
2.1394	0.0226475	0.607812
2.14159	0.0227252	0.608594
2.14326	0.0228094	0.609375
2.14393	0.0228945	0.610156
2.14541	0.0229806	0.610938
2.14652	0.02306	0.611719
2.14722	0.023141	0.6125
2.14972	0.0232252	0.613281
2.15143	0.0233025	0.614062
2.15393	0.0233824	0.614844
2.15542	0.0234474	0.615625
2.15659	0.0235168	0.616406
2.1596	0.0235844	0.617188
2.16144	0.0236617	0.617969
2.16151	0.0237127	0.61875
2.16423	0.023783	0.619531
2.16542	0.0238472	0.620313
2.16735	0.0239077	0.621094
2.16883	0.0239621	0.621875
2.16985	0.0240185	0.622656
2.17114	0.024084	0.623437
2.17185	0.0241179	0.624219
2.1733	0.0241544	0.625
2.17369	0.024189	0.625781
2.17569	0.0242246	0.626563
2.17824	0.0242677	0.627344
2.1793	0.024317	0.628125
2.18053	0.0243568	0.628906
2.1808	0.0243951	0.629687
2.18153	0.0244434	0.630469
2.1822	0.0244843	0.63125
2.18361	0.0245304	0.632031
2.1858	0.0245773	0.632812
2.18701	0.0246204	0.633594
2.19042	0.0246786	0.634375
2.19546	0.0247259	0.635156
2.19817	0.024763	0.635938
2.19881	0.0247944	0.636719
2.19915	0.0248355	0.6375
2.20031	0.0248887	0.638281
2.20286	0.0249309	0.639062
2.20335	0.0249892	0.639844
2.20464	0.0250211	0.640625
2.20522	0.0250732	0.641406
2.20615	0.0251238	0.642188
2.20797	0.0251781	0.642969
2.20818	0.0252591	0.64375
2.20869	0.0253455	0.644531
2.21046	0.0254168	0.645312
2.21194	0.0254862	0.646094
2.21304	0.0255733	0.646875
2.21338	0.0256614	0.647656
2.21456	0.025733	0.648438
2.2175	0.0258296	0.649219
2.2183	0.0258878	0.65
2.22042	0.025987	0.650781
2.22167	0.0261079	0.651563
2.22296	0.0262227	0.652344
2.22469	0.0263417	0.653125
2.2253	0.0264479	0.653906
2.22603	0.0265729	0.654687
2.22747	0.0266777	0.655469
2.22884	0.0267678	0.65625
2.23098	0.0268774	0.657031
2.23262	0.0270118	0.657813
2.23431	0.0271273	0.658594
2.23562	0.0272178	0.659375
2.24093	0.0273205	0.660156
2.24214	0.0274615	0.660937
2.24369	0.0275757	0.661719
2.24669	0.0276922	0.6625
2.24801	0.0277821	0.663281
2.25091	0.0278767	0.664062
2.25347	0.0279861	0.664844
2.25414	0.0280829	0.665625
2.25479	0.0281823	0.666406
2.25589	0.0282856	0.667188
2.25818	0.0283565	0.667969
2.2591	0.0284335	0.66875
2.2595	0.0285224	0.669531
2.26014	0.0285962	0.670312
2.26034	0.0286876	0.671094
2.26499	0.0287523	0.671875
2.26882	0.0288097	0.672656
2.27157	0.0288415	0.673438
2.27395	0.0288909	0.674219
2.27734	0.0289303	0.675
2.27836	0.0289445	0.675781
2.28022	0.0289694	0.676562
2.2805	0.028997	0.677344
2.28091	0.0290103	0.678125
2.28262	0.0290129	0.678906
2.28466	0.0290042	0.679688
2.28745	0.0290135	0.680469
2.2884	0.0290383	0.68125
2.29012	0.0289998	0.682031
2.29308	0.0289805	0.682813
2.29643	0.0289586	0.683594
2.29781	0.028928	0.684375
2.29834	0.0289281	0.685156
2.29992	0.0288982	0.685937
2.30048	0.0288689	0.686719
2.30113	0.0288302	0.6875
2.30196	0.0287936	0.688281
2.30438	0.0287627	0.689063
2.30878	0.0286975	0.689844
2.30905	0.0286432	0.690625
2.31026	0.0285964	0.691406
2.31279	0.0285529	0.692187
2.31415	0.0284809	0.692969
2.31563	0.0284172	0.69375
2.31825	0.0283592	0.694531
2.31931	0.0282873	0.695312
2.32186	0.0281929	0.696094
2.32319	0.0281219	0.696875
2.32591	0.0280271	0.697656
2.33015	0.0279697	0.698438
2.33026	0.0278922	0.699219
2.33181	0.0278095	0.7
2.33247	0.0277201	0.700781
2.33669	0.0276494	0.701562
2.33864	0.027558	0.702344
2.34247	0.0274989	0.703125
2.34364	0.0274175	0.703906
2.34401	0.0273586	0.704688
2.3454	0.0272848	0.705469
2.34827	0.027226	0.70625
2.34837	0.0271521	0.707031
2.35058	0.0270927	0.707812
2.35102	0.027012	0.708594
2.35205	0.0269667	0.709375
2.35231	0.0268968	0.710156
2.35275	0.0268724	0.710938
2.3555	0.0268188	0.711719
2.35594	0.026772	0.7125
2.3583	0.0267293	0.713281
2.36022	0.0266895	0.714063
2.36046	0.0266457	0.714844
2.36263	0.0266016	0.715625
2.36374	0.0265326	0.716406
2.3645	0.0265003	0.717187
2.36549	0.0264362	0.717969
2.3691	0.0263752	0.71875
2.37053	0.0263045	0.719531
2.37146	0.0262563	0.720313
2.37638	0.0262078	0.721094
2.37728	0.0261503	0.721875
2.37895	0.026081	0.722656
2.38162	0.0260307	0.723437
2.38517	0.0259584	0.724219
2.38637	0.0258663	0.725
2.38655	0.025773	0.725781
2.39044	0.0256841	0.726562
2.39235	0.0256069	0.727344
2.39435	0.0255516	0.728125
2.395	0.0254579	0.728906
2.39577	0.0253871	0.729688
2.39679	0.0253322	0.730469
2.39804	0.025233	0.73125
2.4	0.0251405	0.732031
2.40309	0.0250848	0.732812
2.40546	0.0250365	0.733594
2.40637	0.0249806	0.734375
2.40829	0.0249457	0.735156
2.40861	0.0249283	0.735938
2.4092	0.0248898	0.736719
2.41131	0.0248623	0.7375
2.412	0.024833	0.738281
2.41334	0.0248092	0.739062
2.41369	0.0248159	0.739844
2.41438	0.0248268	0.740625
2.4153	0.0248476	0.741406
2.41761	0.0248797	0.742188
2.41855	0.0249272	0.742969
2.42077	0.0249816	0.74375
2.42364	0.0250602	0.744531
2.42504	0.0251266	0.745313
2.42619	0.0252025	0.746094
2.42833	0.0252983	0.746875
2.43082	0.0253894	0.747656
2.43193	0.0255107	0.748437
2.43322	0.0256479	0.749219
2.43396	0.025776	0.75
2.43611	0.0259002	0.750781
2.4405	0.0260259	0.751563
2.44335	0.0261656	0.752344
2.444	0.0262934	0.753125
2.44451	0.0264041	0.753906
2.44629	0.0265399	0.754687
2.44705	0.0266798	0.755469
2.44723	0.0267937	0.75625
2.44854	0.0269002	0.757031
2.45041	0.0270069	0.757812
2.45543	0.0271165	0.758594
2.45573	0.027219	0.759375
2.4571	0.0272933	0.760156
2.45894	0.0273732	0.760938
2.46189	0.0274549	0.761719
2.46379	0.0275011	0.7625
2.46911	0.0275546	0.763281
2.47015	0.0276108	0.764062
2.47172	0.0276552	0.764844
2.4738	0.0276936	0.765625
2.4753	0.0277295	0.766406
2.4802	0.0277543	0.767188
2.48085	0.0277518	0.767969
2.48221	0.0277547	0.76875
2.48367	0.0277343	0.769531
2.48864	0.0277083	0.770312
2.48974	0.0276752	0.771094
2.49028	0.0276091	0.771875
2.49348	0.0275476	0.772656
2.49464	0.0274943	0.773438
2.49532	0.0274432	0.774219
2.49669	0.0273662	0.775
2.49857	0.027282	0.775781
2.50088	0.0272048	0.776563
2.50309	0.0270977	0.777344
2.50388	0.0270134	0.778125
2.50502	0.0268929	0.778906
2.50779	0.0267791	0.779687
2.50901	0.0266828	0.780469
2.51055	0.0265736	0.78125
2.51275	0.0264459	0.782031
2.51577	0.0263145	0.782813
2.5162	0.0262112	0.783594
2.51808	0.0260797	0.784375
2.52233	0.0259745	0.785156
2.52433	0.0258673	0.785937
2.52591	0.0257341	0.786719
2.52851	0.0256169	0.7875
2.53137	0.0255147	0.788281
2.53232	0.0254018	0.789062
2.53343	0.0253042	0.789844
2.53422	0.0251883	0.790625
2.53633	0.0250692	0.791406
2.53875	0.0249396	0.792188
2.54073	0.0248167	0.792969
2.54208	0.0246898	0.79375
2.54497	0.0245763	0.794531
2.54683	0.0244857	0.795312
2.54854	0.0244017	0.796094
2.54997	0.0243116	0.796875
2.55116	0.0242553	0.797656
2.5527	0.0241863	0.798438
2.55462	0.0241146	0.799219
2.5559	0.0240603	0.8
2.55651	0.0240242	0.800781
2.55761	0.0239467	0.801562
2.55865	0.0239272	0.802344
2.56086	0.0239177	0.803125
2.56133	0.0239013	0.803906
2.56204	0.0238802	0.804688
2.56278	0.0238973	0.805469
2.56371	0.0239063	0.80625
2.56594	0.0239214	0.807031
2.56795	0.0239729	0.807813
2.56963	0.0240233	0.808594
2.57122	0.0240721	0.809375
2.5755	0.0241175	0.810156
2.57715	0.0241738	0.810937
2.57965	0.024247	0.811719
2.58246	0.0243207	0.8125
2.58306	0.0243861	0.813281
2.58576	0.0244695	0.814063
2.58811	0.0245464	0.814844
2.58973	0.0246274	0.815625
2.59089	0.0247184	0.816406
2.59146	0.0248219	0.817187
2.59495	0.024939	0.817969
2.59706	0.0250328	0.81875
2.6002	0.0251439	0.819531
2.60246	0.0252807	0.820312
2.60394	0.0254106	0.821094
2.60586	0.0255293	0.821875
2.60714	0.0256667	0.822656
2.6085	0.0258329	0.823438
2.61094	0.0259496	0.824219
2.61319	0.0261232	0.825
2.6151	0.0262782	0.825781
2.61611	0.0264359	0.826562
2.61758	0.0266165	0.827344
2.61961	0.0267559	0.828125
2.62162	0.026937	0.828906
2.62282	0.0271226	0.829688
2.62485	0.0273007	0.830469
2.62802	0.0274638	0.83125
2.62995	0.0276388	0.832031
2.63196	0.0277804	0.832812
2.63356	0.0279079	0.833594
2.63383	0.0280542	0.834375
2.63546	0.0281712	0.835156
2.63941	0.0282894	0.835938
2.64068	0.0284092	0.836719
2.64581	0.0285309	0.8375
2.64783	0.0286284	0.838281
2.64917	0.0287152	0.839063
2.6497	0.0287685	0.839844
2.65203	0.0288073	0.840625
2.65608	0.0288613	0.841406
2.65672	0.0288569	0.842187
2.66547	0.0288542	0.842969
2.66685	0.0288435	0.84375
2.67011	0.0288497	0.844531
2.67154	0.0288205	0.845313
2.67501	0.0287653	0.846094
2.67704	0.0286818	0.846875
2.67963	0.0285901	0.847656
2.68055	0.0284706	0.848437
2.68335	0.0283659	0.849219
2.68421	0.0282567	0.85
2.68652	0.0281181	0.850781
2.68807	0.0280007	0.851562
2.68906	0.0278669	0.852344
2.68958	0.0277353	0.853125
2.69451	0.0276013	0.853906
2.69958	0.0274824	0.854688
2.70222	0.0273995	0.855469
2.70548	0.0273541	0.85625
2.70729	0.0272912	0.857031
2.7076	0.0272966	0.857812
2.70813	0.0273205	0.858594
2.70934	0.0273497	0.859375
2.71071	0.0274532	0.860156
2.71218	0.0276063	0.860938
2.71413	0.0278545	0.861719
2.71531	0.0281409	0.8625
2.7192	0.0284932	0.863281
2.72018	0.0288856	0.864062
2.721	0.0293351	0.864844
2.72419	0.0298202	0.865625
2.7262	0.0303613	0.866406
2.72976	0.0309134	0.867188
2.73315	0.0315111	0.867969
2.73637	0.032179	0.86875
2.73783	0.0328706	0.869531
2.7384	0.0335906	0.870313
2.74075	0.0343047	0.871094
2.74117	0.0349952	0.871875
2.74297	0.0357677	0.872656
2.74592	0.0365329	0.873437
2.74716	0.0372082	0.874219
2.74992	0.0378918	0.875
2.76075	0.0385347	0.875781
2.76513	0.0391391	0.876563
2.76755	0.039728	0.877344
2.76947	0.0402737	0.878125
2.77477	0.0407904	0.878906
2.7786	0.0412248	0.879687
2.78061	0.0415489	0.880469
2.78435	0.0418642	0.88125
2.7906	0.0421062	0.882031
2.79231	0.0422953	0.882812
2.79855	0.0424286	0.883594
2.80436	0.0424935	0.884375
2.81168	0.0424952	0.885156
2.81463	0.042407	0.885938
2.81782	0.0423258	0.886719
2.82036	0.0422102	0.8875
2.82638	0.0420369	0.888281
2.83529	0.0417928	0.889062
2.83681	0.0415692	0.889844
2.8379	0.0413478	0.890625
2.84043	0.0411672	0.891406
2.84692	0.0409838	0.892188
2.84742	0.0408125	0.892969
2.8525	0.0406588	0.89375
2.85734	0.0406212	0.894531
2.86099	0.0406337	0.895312
2.86268	0.040704	0.896094
2.86365	0.0409383	0.896875
2.86642	0.0411604	0.897656
2.86861	0.0415236	0.898438
2.86977	0.0419661	0.899219
2.87199	0.0423782	0.9
2.8754	0.0429207	0.900781
2.8772	0.0434559	0.901563
2.87926	0.0440319	0.902344
2.89086	0.0446109	0.903125
2.89858	0.0452037	0.903906
2.90079	0.0457196	0.904687
2.90426	0.0462542	0.905469
2.91117	0.0468206	0.90625
2.91135	0.0473935	0.907031
2.9152	0.0479086	0.907813
2.91837	0.0483172	0.908594
2.9195	0.0487185	0.909375
2.92089	0.0489644	0.910156
2.93729	0.0491828	0.910937
2.95368	0.0493798	0.911719
2.95677	0.0494831	0.9125
2.96728	0.0496103	0.913281
2.97385	0.0496336	0.914062
2.97456	0.0495708	0.914844
2.97549	0.0494846	0.915625
2.9784	0.0493559	0.916406
2.97876	0.0491644	0.917188
2.9801	0.0489738	0.917969
2.99396	0.0487986	0.91875
3.00135	0.0485918	0.919531
3.00407	0.0483759	0.920312
3.00663	0.0482032	0.921094
3.01373	0.0481311	0.921875
3.02368	0.048117	0.922656
3.02632	0.0482114	0.923438
3.0308	0.0484861	0.924219
3.03568	0.0488694	0.925
3.03842	0.0493243	0.925781
3.03993	0.0499095	0.926562
3.04497	0.050534	0.927344
3.04535	0.0512551	0.928125
3.0547	0.052089	0.928906
3.05499	0.0530579	0.929688
3.05859	0.0540149	0.930469
3.06704	0.0549175	0.93125
3.07553	0.05602	0.932031
3.07881	0.0570298	0.932813
3.08248	0.0580292	0.933594
3.09111	0.0589953	0.934375
3.10155	0.0598841	0.935156
3.10894	0.0606301	0.935937
3.1179	0.0612923	0.936719
3.12051	0.0618522	0.9375
3.13545	0.0624512	0.938281
3.14793	0.0629111	0.939063
3.16602	0.063246	0.939844
3.17374	0.0635976	0.940625
3.1762	0.0638915	0.941406
3.17948	0.0641367	0.942187
3.18571	0.0645273	0.942969
3.1884	0.0650884	0.94375
3.20174	0.0656081	0.944531
3.20466	0.0663314	0.945312
3.21165	0.0672825	0.946094
3.2249	0.0684759	0.946875
3.23228	0.069649	0.947656
3.2375	0.0713547	0.948438
3.24284	0.0731791	0.949219
3.24927	0.075086	0.95
3.25995	0.0769483	0.950781
3.26816	0.0790389	0.951562
3.2701	0.0811368	0.952344
3.28051	0.083336	0.953125
3.30084	0.0853354	0.953906
3.31886	0.0874442	0.954688
3.33775	0.0892952	0.955469
3.35214	0.0911646	0.95625
3.35999	0.0925858	0.957031
3.36574	0.0938912	0.957812
3.38189	0.0947992	0.958594
3.40553	0.0952854	0.959375
3.42924	0.0955742	0.960156
3.43086	0.0956234	0.960938
3.44078	0.095511	0.961719
3.47291	0.0950681	0.9625
3.47554	0.0944549	0.963281
3.48031	0.0938772	0.964063
3.49352	0.0931699	0.964844
3.52974	0.0923697	0.965625
3.53865	0.091423	0.966406
3.55337	0.0908349	0.967187
3.56134	0.090485	0.967969
3.56458	0.0901592	0.96875
3.57623	0.0896402	0.969531
3.60048	0.0892445	0.970313
3.61903	0.0892433	0.971094
3.64097	0.0890839	0.971875
3.64591	0.0885096	0.972656
3.65414	0.0877854	0.973437
3.67436	0.0870507	0.974219
3.71084	0.0856881	0.975
3.71672	0.0843431	0.975781
3.72403	0.0826893	0.976562
3.7408	0.08103	0.977344
3.78363	0.0791216	0.978125
3.78725	0.0772169	0.978906
3.7915	0.0755568	0.979688
3.79933	0.0743787	0.980469
3.80718	0.073886	0.98125
3.82409	0.0737528	0.982031
3.85246	0.0746986	0.982812
3.85465	0.0762067	0.983594
3.87326	0.0796906	0.984375
3.89934	0.0841346	0.985156
3.91119	0.0912991	0.985938
3.92656	0.100652	0.986719
3.93702	0.113573	0.9875
3.96622	0.127261	0.988281
4.00063	0.141667	0.989062
4.02541	0.156511	0.989844
4.06323	0.168488	0.990625
4.13202	0.176605	0.991406
4.24992	0.179837	0.992188
4.32507	0.177775	0.992969
4.40325	0.175116	0.99375
4.41839	0.1815	0.994531
4.44266	0.203451	0.995313
4.4562	0.242214	0.996094
4.51441	0.286498	0.996875
4.82365	0.321544	0.997656
5.12674	0.335589	0.998437
5.17645	0.32801	0.999219
5.60972	0.266085	1

## Sheet: 12x512_dist
log(eta)	Error	F[log(eta)]
1.17886	0.0310753	0.00078125
1.23072	0.0330434	0.0015625
1.25375	0.0300763	0.00234375
1.26833	0.0276601	0.003125
1.27251	0.0270899	0.00390625
1.29903	0.0279321	0.0046875
1.30873	0.0294639	0.00546875
1.311	0.0314544	0.00625
1.31131	0.0329402	0.00703125
1.3299	0.0338937	0.0078125
1.36513	0.0340889	0.00859375
1.37179	0.0333957	0.009375
1.38034	0.0320244	0.0101563
1.38523	0.0303397	0.0109375
1.39098	0.028682	0.0117188
1.39744	0.0271405	0.0125
1.40672	0.0260027	0.0132812
1.41111	0.0250835	0.0140625
1.41662	0.0245411	0.0148437
1.418	0.0242653	0.015625
1.43391	0.0239134	0.0164063
1.4352	0.0236138	0.0171875
1.43825	0.0232069	0.0179687
1.44212	0.0228265	0.01875
1.44915	0.0224298	0.0195312
1.45169	0.0220634	0.0203125
1.4599	0.0218318	0.0210938
1.46188	0.0216546	0.021875
1.4725	0.0216924	0.0226562
1.47444	0.0218692	0.0234375
1.47541	0.0221513	0.0242188
1.47589	0.0226236	0.025
1.47962	0.0234273	0.0257812
1.47975	0.0243137	0.0265625
1.48094	0.0253409	0.0273438
1.48218	0.0263305	0.028125
1.48377	0.0272913	0.0289063
1.48594	0.0282069	0.0296875
1.48853	0.0291145	0.0304687
1.50896	0.0299144	0.03125
1.52503	0.0305767	0.0320312
1.52818	0.0310138	0.0328125
1.52898	0.0313126	0.0335937
1.53228	0.0313826	0.034375
1.53348	0.0312799	0.0351562
1.53545	0.0311127	0.0359375
1.54833	0.0307993	0.0367188
1.55244	0.0303013	0.0375
1.56204	0.0298508	0.0382813
1.56501	0.0292658	0.0390625
1.56654	0.0287126	0.0398437
1.57365	0.0281366	0.040625
1.5757	0.0276899	0.0414062
1.5815	0.0272984	0.0421875
1.5855	0.0270937	0.0429688
1.58642	0.0269886	0.04375
1.5904	0.0270237	0.0445313
1.59264	0.0272473	0.0453125
1.59299	0.0276653	0.0460938
1.5996	0.0282269	0.046875
1.60061	0.02886	0.0476562
1.603	0.0296468	0.0484375
1.60495	0.0304382	0.0492187
1.6083	0.0313571	0.05
1.60897	0.0322925	0.0507812
1.61484	0.0330723	0.0515625
1.61759	0.0338674	0.0523438
1.61937	0.0345524	0.053125
1.62106	0.0351994	0.0539063
1.62446	0.0357055	0.0546875
1.63975	0.0360346	0.0554687
1.65291	0.0362784	0.05625
1.66047	0.0363563	0.0570312
1.66305	0.0363034	0.0578125
1.66872	0.036153	0.0585938
1.67138	0.0358794	0.059375
1.67509	0.035482	0.0601563
1.67784	0.0350552	0.0609375
1.68614	0.034449	0.0617188
1.69093	0.0338024	0.0625
1.69286	0.0331934	0.0632812
1.69664	0.0325316	0.0640625
1.69831	0.0318543	0.0648438
1.70065	0.0311765	0.065625
1.70602	0.0304792	0.0664062
1.70781	0.029865	0.0671875
1.71015	0.0292954	0.0679687
1.71032	0.0287421	0.06875
1.71111	0.0282403	0.0695313
1.71257	0.0278183	0.0703125
1.714	0.0273753	0.0710937
1.71903	0.026983	0.071875
1.72065	0.026694	0.0726563
1.73024	0.0264245	0.0734375
1.73146	0.0261542	0.0742188
1.73857	0.0259205	0.075
1.74036	0.0256492	0.0757812
1.74583	0.0254166	0.0765625
1.74653	0.0252482	0.0773438
1.7497	0.0251122	0.078125
1.75116	0.0249513	0.0789062
1.75273	0.0247813	0.0796875
1.75403	0.024622	0.0804688
1.75945	0.0244614	0.08125
1.7596	0.0243701	0.0820312
1.76284	0.0242483	0.0828125
1.76774	0.0241789	0.0835937
1.7683	0.0241306	0.084375
1.76856	0.0240751	0.0851563
1.77091	0.024046	0.0859375
1.77305	0.0240209	0.0867187
1.77354	0.0240269	0.0875
1.77475	0.0240192	0.0882813
1.77529	0.0240676	0.0890625
1.78168	0.0241194	0.0898438
1.78457	0.024128	0.090625
1.78602	0.024143	0.0914062
1.79114	0.0241879	0.0921875
1.79481	0.0242222	0.0929688
1.79491	0.0242526	0.09375
1.79544	0.0243043	0.0945312
1.79746	0.0243176	0.0953125
1.79815	0.0242834	0.0960938
1.7995	0.0242837	0.096875
1.80228	0.0242473	0.0976562
1.80392	0.0242098	0.0984375
1.80898	0.0240855	0.0992187
1.81496	0.0240016	0.1
1.81643	0.023838	0.100781
1.8214	0.0237274	0.101562
1.82443	0.0236237	0.102344
1.82714	0.0234907	0.103125
1.82831	0.0233807	0.103906
1.82949	0.023223	0.104688
1.82987	0.0230766	0.105469
1.83267	0.022914	0.10625
1.83413	0.0227749	0.107031
1.83448	0.0226494	0.107813
1.8385	0.0224967	0.108594
1.84024	0.0223535	0.109375
1.8409	0.0222166	0.110156
1.8424	0.0221041	0.110937
1.84585	0.0219866	0.111719
1.84699	0.0218931	0.1125
1.84798	0.0217823	0.113281
1.8523	0.0216918	0.114062
1.85495	0.0216143	0.114844
1.85706	0.0215179	0.115625
1.86197	0.0214836	0.116406
1.86255	0.0214066	0.117188
1.86377	0.0213267	0.117969
1.86437	0.0212808	0.11875
1.86624	0.0212103	0.119531
1.86708	0.0211504	0.120313
1.86717	0.0211006	0.121094
1.86772	0.0210434	0.121875
1.86929	0.0209885	0.122656
1.87039	0.0209187	0.123438
1.87348	0.020866	0.124219
1.87599	0.020781	0.125
1.87894	0.0207282	0.125781
1.88132	0.0206392	0.126562
1.88329	0.0205543	0.127344
1.88634	0.0204944	0.128125
1.8897	0.0204106	0.128906
1.89037	0.0203599	0.129688
1.89186	0.0202897	0.130469
1.8934	0.0202376	0.13125
1.89401	0.0201828	0.132031
1.89604	0.0201124	0.132812
1.89655	0.020046	0.133594
1.89923	0.0199928	0.134375
1.89996	0.0199238	0.135156
1.90041	0.0198527	0.135937
1.90266	0.0197695	0.136719
1.90388	0.0196973	0.1375
1.90586	0.0196144	0.138281
1.90623	0.0195522	0.139063
1.90884	0.0194996	0.139844
1.91093	0.0194596	0.140625
1.91126	0.0193883	0.141406
1.9116	0.0193308	0.142187
1.91447	0.0192646	0.142969
1.92124	0.0192058	0.14375
1.92257	0.0191513	0.144531
1.92602	0.0190837	0.145313
1.92638	0.0190378	0.146094
1.92705	0.0189796	0.146875
1.92753	0.0189238	0.147656
1.92995	0.0188531	0.148438
1.93	0.0187994	0.149219
1.93017	0.0187743	0.15
1.93149	0.0187631	0.150781
1.93235	0.0187314	0.151562
1.93307	0.0187015	0.152344
1.93635	0.0187003	0.153125
1.93765	0.0186822	0.153906
1.93913	0.0186731	0.154688
1.93929	0.0186932	0.155469
1.93943	0.0186995	0.15625
1.93947	0.0187101	0.157031
1.94064	0.0187097	0.157812
1.94194	0.0186987	0.158594
1.94371	0.0187127	0.159375
1.94524	0.0187403	0.160156
1.9455	0.0187816	0.160938
1.94772	0.0188284	0.161719
1.95046	0.0188805	0.1625
1.95208	0.0189511	0.163281
1.95253	0.0190069	0.164062
1.95401	0.0190218	0.164844
1.95421	0.0190655	0.165625
1.95589	0.0191108	0.166406
1.95791	0.0191453	0.167187
1.95839	0.0191556	0.167969
1.96216	0.0191662	0.16875
1.96397	0.0191997	0.169531
1.96755	0.0192201	0.170313
1.96843	0.0191985	0.171094
1.96997	0.0192036	0.171875
1.97551	0.0192146	0.172656
1.97747	0.0192339	0.173437
1.97898	0.0192223	0.174219
1.9803	0.019219	0.175
1.9849	0.0192082	0.175781
1.98521	0.0192076	0.176563
1.98567	0.0192093	0.177344
1.98581	0.0192105	0.178125
1.98634	0.0192102	0.178906
1.98823	0.0192397	0.179688
1.98932	0.0192642	0.180469
1.98998	0.0192791	0.18125
1.99045	0.0193163	0.182031
1.99223	0.0193784	0.182812
1.99295	0.0194166	0.183594
1.99405	0.0194899	0.184375
1.99543	0.0195548	0.185156
1.99565	0.0196226	0.185938
1.99852	0.0197061	0.186719
1.99902	0.0197899	0.1875
1.99994	0.0198982	0.188281
2.00105	0.020017	0.189062
2.00114	0.0201293	0.189844
2.00243	0.0202652	0.190625
2.00417	0.0204002	0.191406
2.00539	0.020544	0.192188
2.00656	0.0206847	0.192969
2.00829	0.0208367	0.19375
2.01067	0.0209765	0.194531
2.01241	0.0211017	0.195312
2.01308	0.0212244	0.196094
2.01361	0.0213335	0.196875
2.01369	0.0214613	0.197656
2.01605	0.0215564	0.198437
2.01715	0.0216422	0.199219
2.01962	0.0216987	0.2
2.0257	0.0217761	0.200781
2.02592	0.0218178	0.201563
2.02766	0.0218745	0.202344
2.02795	0.0219029	0.203125
2.02949	0.0219333	0.203906
2.03414	0.0219489	0.204687
2.03659	0.0219769	0.205469
2.03755	0.0219666	0.20625
2.04314	0.0219398	0.207031
2.04415	0.0219035	0.207813
2.04737	0.0218576	0.208594
2.048	0.0217964	0.209375
2.04884	0.0217351	0.210156
2.04922	0.0216636	0.210938
2.05086	0.0216084	0.211719
2.05126	0.0215486	0.2125
2.05234	0.021456	0.213281
2.05328	0.0213528	0.214062
2.05489	0.0212773	0.214844
2.05551	0.0211911	0.215625
2.05604	0.0211071	0.216406
2.05626	0.0210074	0.217188
2.05731	0.0209079	0.217969
2.05805	0.020812	0.21875
2.05891	0.0207159	0.219531
2.06148	0.0206453	0.220312
2.06322	0.0205696	0.221094
2.06507	0.0204919	0.221875
2.06619	0.0204255	0.222656
2.06896	0.0203808	0.223438
2.06981	0.0203294	0.224219
2.07019	0.0202775	0.225
2.07318	0.0202264	0.225781
2.07366	0.020184	0.226562
2.07441	0.02016	0.227344
2.07546	0.0201281	0.228125
2.07882	0.020117	0.228906
2.07947	0.0201236	0.229687
2.08344	0.0201059	0.230469
2.08448	0.0201173	0.23125
2.08523	0.0201462	0.232031
2.08563	0.0201996	0.232813
2.08623	0.0202472	0.233594
2.08729	0.0202577	0.234375
2.089	0.0203034	0.235156
2.09033	0.0203904	0.235937
2.09222	0.0204688	0.236719
2.09262	0.0205293	0.2375
2.09288	0.0206276	0.238281
2.09295	0.020715	0.239063
2.09392	0.0208102	0.239844
2.09525	0.0209086	0.240625
2.09616	0.0210127	0.241406
2.09767	0.0211113	0.242188
2.09913	0.0211904	0.242969
2.10067	0.0212754	0.24375
2.10113	0.0213615	0.244531
2.10131	0.0214501	0.245312
2.1038	0.0215421	0.246094
2.10706	0.0216311	0.246875
2.10845	0.0217146	0.247656
2.10921	0.0218057	0.248438
2.11054	0.0218685	0.249219
2.11101	0.0219336	0.25
2.11619	0.0219865	0.250781
2.11704	0.0220031	0.251563
2.1182	0.022039	0.252344
2.11968	0.0220693	0.253125
2.12149	0.0220866	0.253906
2.12203	0.0221083	0.254688
2.12281	0.0221265	0.255469
2.12622	0.0221428	0.25625
2.12721	0.0221576	0.257031
2.12812	0.0221725	0.257812
2.13001	0.0222004	0.258594
2.13107	0.0222193	0.259375
2.13116	0.0222171	0.260156
2.1321	0.0222033	0.260937
2.13584	0.0221926	0.261719
2.14153	0.022179	0.2625
2.14215	0.0221535	0.263281
2.14332	0.0221351	0.264062
2.14361	0.0221236	0.264844
2.14544	0.0221135	0.265625
2.14606	0.0221124	0.266406
2.1467	0.0221047	0.267188
2.14681	0.0220579	0.267969
2.14696	0.0220441	0.26875
2.1504	0.0220059	0.269531
2.1514	0.0219882	0.270313
2.1523	0.0219728	0.271094
2.15369	0.0219519	0.271875
2.15406	0.0219361	0.272656
2.1566	0.0219332	0.273438
2.15769	0.0219295	0.274219
2.16162	0.0218961	0.275
2.16439	0.0218947	0.275781
2.16502	0.0218787	0.276562
2.16685	0.0218821	0.277344
2.16771	0.0218804	0.278125
2.16896	0.0218779	0.278906
2.16978	0.0218668	0.279687
2.17162	0.0218435	0.280469
2.17288	0.0218299	0.28125
2.17452	0.0218053	0.282031
2.17584	0.0218024	0.282813
2.17809	0.0217987	0.283594
2.1795	0.021797	0.284375
2.17971	0.0217909	0.285156
2.18068	0.021821	0.285938
2.18379	0.0218301	0.286719
2.18421	0.021863	0.2875
2.1857	0.0219029	0.288281
2.18578	0.0219367	0.289062
2.18601	0.0219693	0.289844
2.18626	0.0220065	0.290625
2.18643	0.0220619	0.291406
2.18946	0.0221063	0.292187
2.19265	0.0221657	0.292969
2.19382	0.0222216	0.29375
2.19449	0.0222827	0.294531
2.19558	0.0223346	0.295312
2.19647	0.0224113	0.296094
2.20096	0.0225176	0.296875
2.20136	0.0226467	0.297656
2.20178	0.0227362	0.298438
2.20225	0.0228508	0.299219
2.2026	0.0229351	0.3
2.20529	0.0230322	0.300781
2.2065	0.0231299	0.301563
2.2079	0.0232266	0.302344
2.20826	0.0233353	0.303125
2.21154	0.0234168	0.303906
2.21259	0.0235274	0.304688
2.21405	0.0236062	0.305469
2.21691	0.0237072	0.30625
2.2181	0.0237718	0.307031
2.21903	0.0238248	0.307812
2.21928	0.0238903	0.308594
2.22	0.0239554	0.309375
2.22273	0.0240043	0.310156
2.22462	0.0240393	0.310937
2.22759	0.0240768	0.311719
2.22785	0.0240904	0.3125
2.22911	0.0240855	0.313281
2.2347	0.02409	0.314063
2.23538	0.0240576	0.314844
2.23714	0.0240259	0.315625
2.23835	0.0239971	0.316406
2.23968	0.0239528	0.317188
2.24571	0.023888	0.317969
2.2466	0.0238049	0.31875
2.2469	0.0237115	0.319531
2.24762	0.023607	0.320312
2.2499	0.0234974	0.321094
2.25033	0.023405	0.321875
2.25249	0.0232866	0.322656
2.25263	0.0231728	0.323437
2.25327	0.0230419	0.324219
2.25362	0.022917	0.325
2.2545	0.022766	0.325781
2.25455	0.0225981	0.326562
2.25467	0.022433	0.327344
2.25708	0.0222574	0.328125
2.25966	0.0220845	0.328906
2.26079	0.0219226	0.329688
2.26175	0.021754	0.330469
2.262	0.0215967	0.33125
2.26562	0.0214352	0.332031
2.26824	0.0212618	0.332813
2.26835	0.0211041	0.333594
2.27099	0.0209433	0.334375
2.27154	0.0207671	0.335156
2.27312	0.0206013	0.335938
2.27611	0.0204462	0.336719
2.27668	0.0202986	0.3375
2.27907	0.0201272	0.338281
2.28081	0.0199722	0.339062
2.28146	0.0198225	0.339844
2.28221	0.0196812	0.340625
2.28269	0.0195461	0.341406
2.28482	0.0194235	0.342187
2.28539	0.0192785	0.342969
2.28583	0.0191347	0.34375
2.2863	0.0190142	0.344531
2.287	0.0188839	0.345313
2.28729	0.0187582	0.346094
2.28759	0.0186501	0.346875
2.28875	0.018516	0.347656
2.2894	0.0183905	0.348438
2.29111	0.0182833	0.349219
2.29159	0.018173	0.35
2.29229	0.0180805	0.350781
2.29307	0.0179962	0.351562
2.29331	0.0179023	0.352344
2.29509	0.0178091	0.353125
2.29644	0.0177252	0.353906
2.29765	0.0176357	0.354687
2.29943	0.0175596	0.355469
2.29981	0.0174788	0.35625
2.30127	0.0174145	0.357031
2.30158	0.0173551	0.357812
2.30262	0.0172746	0.358594
2.30295	0.0171879	0.359375
2.30407	0.0171198	0.360156
2.30503	0.0170532	0.360938
2.30621	0.0169998	0.361719
2.30704	0.0169349	0.3625
2.30752	0.0168805	0.363281
2.30838	0.0168153	0.364063
2.30985	0.0167622	0.364844
2.31319	0.0167386	0.365625
2.31489	0.0166966	0.366406
2.31538	0.0166706	0.367188
2.3162	0.0166326	0.367969
2.31689	0.0165956	0.36875
2.31846	0.0165799	0.369531
2.3195	0.0165444	0.370312
2.32	0.0165305	0.371094
2.32054	0.0165323	0.371875
2.322	0.016524	0.372656
2.32317	0.0165264	0.373437
2.3239	0.0165526	0.374219
2.32423	0.0165838	0.375
2.32536	0.0166411	0.375781
2.32549	0.0166764	0.376563
2.3262	0.0167327	0.377344
2.32688	0.0167948	0.378125
2.32718	0.0168601	0.378906
2.32889	0.0169414	0.379688
2.32966	0.0170421	0.380469
2.3306	0.0171363	0.38125
2.33105	0.0172429	0.382031
2.33272	0.0173782	0.382812
2.33442	0.0175299	0.383594
2.3354	0.0176732	0.384375
2.33616	0.0178269	0.385156
2.33634	0.017984	0.385937
2.33715	0.0181331	0.386719
2.33765	0.0183191	0.3875
2.33793	0.0185061	0.388281
2.3392	0.0186977	0.389062
2.3398	0.018893	0.389844
2.34057	0.0190789	0.390625
2.34111	0.0192788	0.391406
2.34243	0.0194789	0.392188
2.34266	0.0197027	0.392969
2.34365	0.0198601	0.39375
2.34421	0.0200582	0.394531
2.34547	0.0202636	0.395313
2.35122	0.0204704	0.396094
2.35152	0.0206554	0.396875
2.35183	0.0208499	0.397656
2.35299	0.0210403	0.398438
2.3537	0.0212192	0.399219
2.35476	0.0213739	0.4
2.36024	0.0215245	0.400781
2.36235	0.0216771	0.401562
2.3627	0.0218206	0.402344
2.36284	0.0219689	0.403125
2.36539	0.0220965	0.403906
2.36552	0.0222345	0.404687
2.36757	0.0223744	0.405469
2.36777	0.0224668	0.40625
2.36931	0.022579	0.407031
2.37104	0.0226784	0.407813
2.37137	0.0227657	0.408594
2.37269	0.0228605	0.409375
2.37472	0.0229448	0.410156
2.37529	0.0230222	0.410938
2.37649	0.0230685	0.411719
2.37836	0.0231371	0.4125
2.37898	0.0231864	0.413281
2.38083	0.0232195	0.414062
2.38243	0.0232369	0.414844
2.3839	0.0232885	0.415625
2.38525	0.0233135	0.416406
2.38905	0.0233588	0.417187
2.39053	0.0233824	0.417969
2.39102	0.0233808	0.41875
2.39184	0.0234051	0.419531
2.39269	0.0234207	0.420312
2.39343	0.0234123	0.421094
2.39505	0.0234214	0.421875
2.39667	0.0234336	0.422656
2.39778	0.0234396	0.423438
2.40044	0.023468	0.424219
2.40213	0.0235029	0.425
2.40602	0.0235278	0.425781
2.40612	0.0235528	0.426563
2.40676	0.0235699	0.427344
2.407	0.0235973	0.428125
2.40831	0.0236397	0.428906
2.40849	0.0236741	0.429688
2.41046	0.0237271	0.430469
2.41272	0.0237637	0.43125
2.41284	0.0238003	0.432031
2.41357	0.0238544	0.432812
2.41459	0.0238986	0.433594
2.4154	0.023957	0.434375
2.41608	0.0240155	0.435156
2.41631	0.0240934	0.435937
2.41647	0.024141	0.436719
2.41733	0.0241929	0.4375
2.42077	0.0242476	0.438281
2.42225	0.0242947	0.439063
2.42398	0.0243515	0.439844
2.42456	0.0244209	0.440625
2.42632	0.0244706	0.441406
2.42835	0.0245156	0.442188
2.42973	0.0245754	0.442969
2.42999	0.0246449	0.44375
2.43107	0.0246852	0.444531
2.43154	0.02475	0.445312
2.43385	0.0248261	0.446094
2.43537	0.0248516	0.446875
2.4361	0.0248635	0.447656
2.43909	0.0249089	0.448437
2.44139	0.0249374	0.449219
2.4449	0.0249426	0.45
2.45061	0.0249722	0.450781
2.45169	0.0249814	0.451562
2.45376	0.0249963	0.452344
2.45464	0.0249977	0.453125
2.45548	0.0249838	0.453906
2.45633	0.0249545	0.454688
2.45899	0.0249162	0.455469
2.46086	0.0248706	0.45625
2.4663	0.0248201	0.457031
2.46651	0.024762	0.457813
2.46709	0.0247221	0.458594
2.4673	0.0246683	0.459375
2.46756	0.0246252	0.460156
2.46982	0.0245595	0.460938
2.47021	0.0245005	0.461719
2.47031	0.0244376	0.4625
2.47049	0.0243507	0.463281
2.47152	0.0242592	0.464062
2.47283	0.0242012	0.464844
2.4738	0.0241327	0.465625
2.47574	0.0240507	0.466406
2.47594	0.0239579	0.467187
2.48169	0.0238882	0.467969
2.48179	0.0238242	0.46875
2.48371	0.0237224	0.469531
2.48492	0.0236488	0.470313
2.48589	0.0235764	0.471094
2.48843	0.0235097	0.471875
2.48869	0.0234482	0.472656
2.48985	0.0233754	0.473438
2.48995	0.0233396	0.474219
2.49108	0.0232802	0.475
2.49152	0.0232033	0.475781
2.49176	0.023151	0.476562
2.49189	0.0231062	0.477344
2.49203	0.0230315	0.478125
2.49452	0.0229756	0.478906
2.49584	0.0229574	0.479687
2.49606	0.0229131	0.480469
2.49637	0.0228885	0.48125
2.49758	0.0228726	0.482031
2.49859	0.0228709	0.482812
2.50366	0.0228689	0.483594
2.50732	0.0228535	0.484375
2.5099	0.0228494	0.485156
2.51177	0.0228251	0.485938
2.51249	0.0228097	0.486719
2.51319	0.0228279	0.4875
2.51352	0.0228438	0.488281
2.51402	0.0228715	0.489063
2.51414	0.0229232	0.489844
2.51473	0.0229364	0.490625
2.51527	0.0229701	0.491406
2.5194	0.0229904	0.492188
2.52188	0.0230456	0.492969
2.52301	0.023105	0.49375
2.52342	0.0231696	0.494531
2.52467	0.0232382	0.495312
2.52505	0.0232995	0.496094
2.52574	0.0233739	0.496875
2.52662	0.0234433	0.497656
2.52866	0.0235222	0.498437
2.52903	0.0235944	0.499219
2.52935	0.0236639	0.5
2.52992	0.0237297	0.500781
2.53107	0.0238172	0.501563
2.53151	0.023893	0.502344
2.53252	0.0239898	0.503125
2.53603	0.0240775	0.503906
2.53745	0.0241565	0.504687
2.53796	0.0242764	0.505469
2.54129	0.0244001	0.50625
2.54264	0.024491	0.507031
2.54303	0.0245875	0.507812
2.5439	0.0246989	0.508594
2.545	0.0247902	0.509375
2.54651	0.024878	0.510156
2.54687	0.0249658	0.510938
2.54776	0.0250658	0.511719
2.54921	0.0251545	0.5125
2.55069	0.0252512	0.513281
2.55551	0.025331	0.514062
2.55695	0.0254024	0.514844
2.5588	0.025481	0.515625
2.56568	0.0255737	0.516406
2.56589	0.0256438	0.517188
2.56647	0.0257366	0.517969
2.56917	0.0258336	0.51875
2.57026	0.0259139	0.519531
2.57138	0.0259877	0.520312
2.57359	0.026056	0.521094
2.57423	0.0261201	0.521875
2.57481	0.0262146	0.522656
2.57658	0.0262989	0.523438
2.57711	0.0263883	0.524219
2.57783	0.0264959	0.525
2.57815	0.026605	0.525781
2.57845	0.026681	0.526563
2.58079	0.0267743	0.527344
2.58139	0.026852	0.528125
2.58166	0.0269446	0.528906
2.58255	0.0270398	0.529687
2.58512	0.0271735	0.530469
2.58616	0.0272755	0.53125
2.5877	0.0273716	0.532031
2.58988	0.0274776	0.532813
2.59083	0.0276028	0.533594
2.59148	0.0277115	0.534375
2.59326	0.0278198	0.535156
2.59535	0.0279305	0.535937
2.59656	0.0280158	0.536719
2.59771	0.0281112	0.5375
2.60402	0.0281969	0.538281
2.60518	0.0282849	0.539062
2.60637	0.0283513	0.539844
2.60999	0.0284182	0.540625
2.61188	0.0284586	0.541406
2.61224	0.028495	0.542188
2.61264	0.0285193	0.542969
2.61328	0.0285513	0.54375
2.61425	0.0285717	0.544531
2.61548	0.0285653	0.545312
2.61572	0.0285605	0.546094
2.61648	0.0285304	0.546875
2.61896	0.028512	0.547656
2.61932	0.028478	0.548438
2.6213	0.0284174	0.549219
2.62151	0.0283446	0.55
2.62924	0.0282985	0.550781
2.63426	0.0282309	0.551562
2.63501	0.0281513	0.552344
2.63565	0.0280594	0.553125
2.63847	0.0279576	0.553906
2.63879	0.0278558	0.554688
2.64293	0.0277556	0.555469
2.64575	0.0276434	0.55625
2.64656	0.0275041	0.557031
2.64713	0.0273758	0.557813
2.6475	0.0272416	0.558594
2.64881	0.0270972	0.559375
2.65006	0.0269611	0.560156
2.6505	0.0268227	0.560937
2.65403	0.026665	0.561719
2.65606	0.0265166	0.5625
2.65618	0.0263522	0.563281
2.65833	0.0262264	0.564063
2.6604	0.0260938	0.564844
2.66109	0.0259738	0.565625
2.6632	0.0258371	0.566406
2.66431	0.0257502	0.567187
2.66486	0.0256505	0.567969
2.66552	0.0255722	0.56875
2.6664	0.025489	0.569531
2.66959	0.0254169	0.570312
2.66975	0.0253914	0.571094
2.67228	0.0253676	0.571875
2.67313	0.0253377	0.572656
2.67379	0.0253235	0.573438
2.67398	0.0253328	0.574219
2.67609	0.0253449	0.575
2.67635	0.025419	0.575781
2.67652	0.0254778	0.576562
2.67928	0.0255323	0.577344
2.68162	0.0256052	0.578125
2.68301	0.0256943	0.578906
2.68335	0.0258272	0.579688
2.68369	0.0259517	0.580469
2.68491	0.0260752	0.58125
2.68619	0.0262021	0.582031
2.68652	0.0263528	0.582812
2.68663	0.0264919	0.583594
2.68678	0.0266382	0.584375
2.68795	0.0267896	0.585156
2.68955	0.0269201	0.585938
2.68983	0.0270663	0.586719
2.69241	0.0272073	0.5875
2.69361	0.0273659	0.588281
2.70665	0.027504	0.589063
2.70705	0.0276423	0.589844
2.70817	0.0277568	0.590625
2.70896	0.0279298	0.591406
2.71048	0.0280729	0.592187
2.71103	0.0282517	0.592969
2.71245	0.0284098	0.59375
2.71296	0.0285659	0.594531
2.71957	0.0287035	0.595313
2.71999	0.0288456	0.596094
2.72001	0.028956	0.596875
2.72055	0.029073	0.597656
2.72342	0.0292021	0.598437
2.72364	0.0293152	0.599219
2.72416	0.0294444	0.6
2.72515	0.0295795	0.600781
2.72837	0.0296891	0.601562
2.72932	0.029781	0.602344
2.7296	0.0298763	0.603125
2.73095	0.0299253	0.603906
2.7334	0.029982	0.604688
2.73493	0.0300456	0.605469
2.73571	0.0301131	0.60625
2.74041	0.0301545	0.607031
2.74063	0.0301802	0.607812
2.74172	0.0301922	0.608594
2.74292	0.0301586	0.609375
2.74402	0.0301659	0.610156
2.74569	0.030149	0.610938
2.74599	0.0301018	0.611719
2.75241	0.0300486	0.6125
2.75573	0.0299904	0.613281
2.75772	0.0299226	0.614062
2.75988	0.0298517	0.614844
2.76196	0.0297461	0.615625
2.76272	0.0296306	0.616406
2.76666	0.0294797	0.617188
2.76778	0.0293555	0.617969
2.77281	0.029182	0.61875
2.77394	0.0290153	0.619531
2.77858	0.0288469	0.620313
2.7798	0.0286446	0.621094
2.78241	0.0284444	0.621875
2.78306	0.0282379	0.622656
2.78571	0.0280324	0.623437
2.78622	0.0278477	0.624219
2.78806	0.0276555	0.625
2.7889	0.0274501	0.625781
2.78901	0.0272453	0.626563
2.78914	0.0270475	0.627344
2.78921	0.0268231	0.628125
2.78961	0.0266158	0.628906
2.79114	0.0264069	0.629687
2.79426	0.0262521	0.630469
2.79454	0.0261061	0.63125
2.79488	0.0259476	0.632031
2.79651	0.0258352	0.632812
2.79763	0.0257268	0.633594
2.79887	0.0256319	0.634375
2.80019	0.0255814	0.635156
2.80104	0.025555	0.635938
2.8018	0.025532	0.636719
2.80484	0.0255187	0.6375
2.80689	0.0255231	0.638281
2.80738	0.0255626	0.639062
2.8075	0.0255868	0.639844
2.80768	0.0256629	0.640625
2.80944	0.0257613	0.641406
2.81186	0.0258718	0.642188
2.81258	0.0260272	0.642969
2.81341	0.0261692	0.64375
2.8136	0.0263386	0.644531
2.81696	0.0264829	0.645312
2.81961	0.0266104	0.646094
2.82065	0.0268452	0.646875
2.82083	0.0270233	0.647656
2.82334	0.0272216	0.648438
2.82378	0.027425	0.649219
2.82403	0.0276568	0.65
2.82813	0.0279026	0.650781
2.82925	0.0281409	0.651563
2.82955	0.028388	0.652344
2.83007	0.0286599	0.653125
2.83356	0.0289236	0.653906
2.83537	0.029215	0.654687
2.83817	0.0294762	0.655469
2.83861	0.0297597	0.65625
2.84098	0.0300312	0.657031
2.84169	0.0303458	0.657813
2.84538	0.0306372	0.658594
2.84785	0.0309363	0.659375
2.8516	0.0312742	0.660156
2.85267	0.0316144	0.660937
2.85324	0.0319396	0.661719
2.85524	0.0322683	0.6625
2.85606	0.0325831	0.663281
2.85795	0.032938	0.664062
2.85917	0.0332777	0.664844
2.86009	0.0336256	0.665625
2.86351	0.034028	0.666406
2.86727	0.0343788	0.667188
2.86841	0.0347172	0.667969
2.86946	0.0351146	0.66875
2.87129	0.0355119	0.669531
2.87445	0.0359316	0.670312
2.8759	0.036304	0.671094
2.87762	0.0366901	0.671875
2.88306	0.0371048	0.672656
2.88615	0.0374625	0.673438
2.8881	0.0378275	0.674219
2.88937	0.0381897	0.675
2.89063	0.0385294	0.675781
2.89386	0.0388823	0.676562
2.89392	0.0392064	0.677344
2.89815	0.0394932	0.678125
2.89886	0.0398081	0.678906
2.90177	0.040095	0.679688
2.90397	0.0403879	0.680469
2.90452	0.0406258	0.68125
2.90634	0.0408503	0.682031
2.90671	0.0410652	0.682813
2.90729	0.041236	0.683594
2.90879	0.0414116	0.684375
2.91275	0.0415616	0.685156
2.91299	0.0416509	0.685937
2.92725	0.0417428	0.686719
2.92949	0.0417958	0.6875
2.93612	0.0418001	0.688281
2.93779	0.0418056	0.689063
2.93893	0.0417757	0.689844
2.94351	0.0417245	0.690625
2.94455	0.0416594	0.691406
2.94967	0.0415244	0.692187
2.95241	0.0413953	0.692969
2.95962	0.0412015	0.69375
2.96036	0.0410016	0.694531
2.96138	0.0408395	0.695312
2.96202	0.0406287	0.696094
2.96347	0.0403802	0.696875
2.96889	0.0401298	0.697656
2.96915	0.0398662	0.698438
2.96989	0.0395701	0.699219
2.97364	0.039292	0.7
2.97374	0.0389725	0.700781
2.9771	0.0386264	0.701562
2.97757	0.0382801	0.702344
2.98364	0.0379612	0.703125
2.98488	0.0376465	0.703906
2.98512	0.0373868	0.704688
2.98866	0.0370815	0.705469
2.99552	0.0368144	0.70625
2.9981	0.0365285	0.707031
2.999	0.0362267	0.707812
3.00172	0.0359259	0.708594
3.00213	0.0356361	0.709375
3.00311	0.035357	0.710156
3.00351	0.035077	0.710938
3.00903	0.0347989	0.711719
3.00998	0.0345484	0.7125
3.01095	0.0342658	0.713281
3.01282	0.0340001	0.714063
3.01375	0.0338015	0.714844
3.01409	0.0335878	0.715625
3.01508	0.03336	0.716406
3.01585	0.0331185	0.717187
3.01734	0.0328929	0.717969
3.0181	0.0326986	0.71875
3.02264	0.0325062	0.719531
3.02381	0.0323247	0.720313
3.02514	0.0321243	0.721094
3.02813	0.031945	0.721875
3.03343	0.0317503	0.722656
3.03699	0.0315725	0.723437
3.04005	0.0314154	0.724219
3.0416	0.0312672	0.725
3.04479	0.0311513	0.725781
3.04657	0.03101	0.726562
3.04805	0.0309067	0.727344
3.04957	0.0308123	0.728125
3.04974	0.0307674	0.728906
3.05497	0.0307485	0.729688
3.05601	0.0307252	0.730469
3.05661	0.0307465	0.73125
3.05898	0.0308112	0.732031
3.06153	0.0309012	0.732812
3.06185	0.0309986	0.733594
3.06282	0.0311155	0.734375
3.06308	0.0312898	0.735156
3.06441	0.0314547	0.735938
3.06696	0.031676	0.736719
3.07262	0.0318974	0.7375
3.073	0.0321882	0.738281
3.07364	0.0325379	0.739062
3.07378	0.032884	0.739844
3.07561	0.0332801	0.740625
3.07736	0.0337325	0.741406
3.0782	0.034191	0.742188
3.07986	0.0346627	0.742969
3.08048	0.0351947	0.74375
3.08098	0.0357577	0.744531
3.08188	0.0363602	0.745313
3.08788	0.0369649	0.746094
3.08898	0.0375896	0.746875
3.08996	0.0382484	0.747656
3.09056	0.0388861	0.748437
3.09871	0.0395345	0.749219
3.09958	0.0401873	0.75
3.10152	0.0408866	0.750781
3.10512	0.0415929	0.751563
3.10547	0.0423125	0.752344
3.10801	0.0430254	0.753125
3.11194	0.0436593	0.753906
3.11541	0.044337	0.754687
3.11618	0.0450449	0.755469
3.11731	0.0457042	0.75625
3.13436	0.0463295	0.757031
3.13514	0.0469264	0.757812
3.13538	0.0475014	0.758594
3.13559	0.0480141	0.759375
3.13774	0.0484866	0.760156
3.1428	0.0488765	0.760938
3.14378	0.0492658	0.761719
3.14538	0.0495942	0.7625
3.14694	0.049867	0.763281
3.15631	0.050101	0.764062
3.15708	0.0503096	0.764844
3.16292	0.0504896	0.765625
3.1657	0.0505937	0.766406
3.16646	0.0506329	0.767188
3.17468	0.050654	0.767969
3.18755	0.050598	0.76875
3.19255	0.05054	0.769531
3.19375	0.0503925	0.770312
3.2021	0.0501952	0.771094
3.20401	0.0499506	0.771875
3.20724	0.04965	0.772656
3.20907	0.0493559	0.773438
3.21477	0.0489078	0.774219
3.21535	0.0485772	0.775
3.21715	0.0482133	0.775781
3.22113	0.0477514	0.776563
3.22483	0.0472558	0.777344
3.22775	0.0467525	0.778125
3.2302	0.0462114	0.778906
3.23106	0.0457116	0.779687
3.24022	0.0452113	0.780469
3.24128	0.0447364	0.78125
3.24266	0.0442423	0.782031
3.24667	0.0437036	0.782813
3.24799	0.0431741	0.783594
3.24813	0.0427013	0.784375
3.25116	0.0422888	0.785156
3.25159	0.0418817	0.785937
3.25326	0.0414258	0.786719
3.25514	0.040975	0.7875
3.26064	0.0406695	0.788281
3.26134	0.0402634	0.789062
3.26254	0.0399169	0.789844
3.2658	0.0395893	0.790625
3.2664	0.0392512	0.791406
3.2707	0.0390172	0.792188
3.27473	0.0387544	0.792969
3.28101	0.0385252	0.79375
3.28113	0.0383087	0.794531
3.28619	0.0381403	0.795312
3.28669	0.0380096	0.796094
3.29329	0.0378707	0.796875
3.29454	0.0377192	0.797656
3.29803	0.0376308	0.798438
3.29879	0.0375455	0.799219
3.29903	0.037426	0.8
3.30132	0.0373876	0.800781
3.30259	0.0373858	0.801562
3.30581	0.037398	0.802344
3.31015	0.0374777	0.803125
3.31425	0.037561	0.803906
3.31454	0.0375979	0.804688
3.31887	0.037723	0.805469
3.32333	0.0377991	0.80625
3.32358	0.0379225	0.807031
3.32594	0.038053	0.807813
3.3265	0.0382126	0.808594
3.33027	0.0383908	0.809375
3.33056	0.0385811	0.810156
3.33304	0.0387325	0.810937
3.33628	0.0388927	0.811719
3.33724	0.0390439	0.8125
3.3382	0.039159	0.813281
3.33966	0.0392931	0.814063
3.341	0.0394025	0.814844
3.34978	0.0394338	0.815625
3.35877	0.039473	0.816406
3.36037	0.0395441	0.817187
3.36415	0.0395594	0.817969
3.36599	0.0395733	0.81875
3.36994	0.0395731	0.819531
3.37606	0.0395679	0.820312
3.37732	0.0394671	0.821094
3.37987	0.0394244	0.821875
3.38401	0.0393145	0.822656
3.38646	0.0392229	0.823438
3.38915	0.0391094	0.824219
3.396	0.0390089	0.825
3.39678	0.0388389	0.825781
3.39792	0.0387396	0.826562
3.39971	0.0385489	0.827344
3.40587	0.0384328	0.828125
3.40749	0.0383058	0.828906
3.41015	0.0382228	0.829688
3.41088	0.0381452	0.830469
3.41315	0.0381291	0.83125
3.41416	0.0381102	0.832031
3.41761	0.0381488	0.832812
3.42249	0.0382605	0.833594
3.42455	0.0384032	0.834375
3.42614	0.038581	0.835156
3.42739	0.0389002	0.835938
3.42787	0.0392407	0.836719
3.4354	0.0395838	0.8375
3.43658	0.0400784	0.838281
3.43695	0.0405991	0.839063
3.44547	0.041232	0.839844
3.44663	0.0418313	0.840625
3.44836	0.0424539	0.841406
3.45141	0.0432042	0.842187
3.45454	0.0440252	0.842969
3.456	0.0448516	0.84375
3.45946	0.0457932	0.844531
3.46006	0.0467718	0.845313
3.46176	0.0478255	0.846094
3.46767	0.0487797	0.846875
3.47266	0.0497613	0.847656
3.47448	0.0507265	0.848437
3.47484	0.0517276	0.849219
3.47657	0.0527532	0.85
3.47795	0.0536107	0.850781
3.48004	0.0545559	0.851562
3.49405	0.0553427	0.852344
3.49984	0.0561836	0.853125
3.50163	0.056973	0.853906
3.5062	0.0576669	0.854688
3.51802	0.0582879	0.855469
3.51999	0.0588916	0.85625
3.52173	0.059439	0.857031
3.53187	0.0598986	0.857812
3.55496	0.0603909	0.858594
3.55649	0.0607337	0.859375
3.5568	0.0610183	0.860156
3.55892	0.0613961	0.860938
3.5707	0.0616449	0.861719
3.57488	0.0618199	0.8625
3.57906	0.0620549	0.863281
3.58124	0.0623072	0.864062
3.58301	0.0625096	0.864844
3.58776	0.0627879	0.865625
3.59155	0.0630156	0.866406
3.59393	0.0634067	0.867188
3.59409	0.0636874	0.867969
3.60018	0.0639665	0.86875
3.60961	0.0644256	0.869531
3.61421	0.0648991	0.870313
3.61518	0.0654451	0.871094
3.61895	0.0659581	0.871875
3.62536	0.0665307	0.872656
3.62983	0.0671684	0.873437
3.63862	0.0677582	0.874219
3.64489	0.0684153	0.875
3.65749	0.0691596	0.875781
3.66537	0.0698338	0.876563
3.66845	0.070506	0.877344
3.67067	0.0711173	0.878125
3.68045	0.0717116	0.878906
3.68249	0.0722872	0.879687
3.684	0.0728463	0.880469
3.68798	0.0734537	0.88125
3.69041	0.0739764	0.882031
3.70269	0.0743946	0.882812
3.71403	0.0746982	0.883594
3.72855	0.0750307	0.884375
3.73486	0.0752511	0.885156
3.7396	0.0753647	0.885938
3.74853	0.0752833	0.886719
3.76766	0.0752055	0.8875
3.7706	0.0750524	0.888281
3.77105	0.0747787	0.889062
3.77137	0.0744785	0.889844
3.78453	0.0740885	0.890625
3.79541	0.0736548	0.891406
3.79862	0.0731927	0.892188
3.80527	0.0726915	0.892969
3.812	0.0721485	0.89375
3.81662	0.0716128	0.894531
3.82342	0.07115	0.895312
3.82486	0.070682	0.896094
3.84527	0.0702557	0.896875
3.85129	0.0699528	0.897656
3.8605	0.0697535	0.898438
3.86108	0.0697018	0.899219
3.86386	0.0696273	0.9
3.86554	0.0696419	0.900781
3.86651	0.0697373	0.901563
3.87336	0.0700409	0.902344
3.87473	0.0703892	0.903125
3.88053	0.0709866	0.903906
3.8979	0.0717341	0.904687
3.89929	0.0722192	0.905469
3.90258	0.0728324	0.90625
3.90546	0.0734896	0.907031
3.91153	0.0740844	0.907813
3.91366	0.0746327	0.908594
3.91534	0.0750137	0.909375
3.93907	0.0753642	0.910156
3.95334	0.0755978	0.910937
3.96253	0.0758665	0.911719
3.9741	0.0759686	0.9125
3.97706	0.0760439	0.913281
3.98258	0.0757811	0.914062
4.00908	0.0755419	0.914844
4.01305	0.0750369	0.915625
4.02596	0.0746858	0.916406
4.02779	0.0742934	0.917188
4.02851	0.0737132	0.917969
4.03511	0.0730495	0.91875
4.03927	0.0724999	0.919531
4.04667	0.0717254	0.920312
4.05224	0.0712846	0.921094
4.05542	0.0708263	0.921875
4.05589	0.0704954	0.922656
4.08739	0.0702391	0.923438
4.09094	0.0699846	0.924219
4.09318	0.0697501	0.925
4.09513	0.0698364	0.925781
4.09886	0.0699242	0.926562
4.10307	0.0702645	0.927344
4.11894	0.0706164	0.928125
4.1199	0.0710042	0.928906
4.12171	0.071399	0.929688
4.12331	0.071557	0.930469
4.12803	0.0717569	0.93125
4.13757	0.0718275	0.932031
4.16053	0.0719449	0.932813
4.18053	0.0719398	0.933594
4.20002	0.0719198	0.934375
4.20053	0.0716002	0.935156
4.20587	0.0713045	0.935937
4.21563	0.0710324	0.936719
4.23	0.07058	0.9375
4.23154	0.070222	0.938281
4.23608	0.0698977	0.939063
4.24265	0.0695888	0.939844
4.24594	0.0695597	0.940625
4.24837	0.0695499	0.941406
4.27305	0.0697616	0.942187
4.27929	0.070354	0.942969
4.28439	0.071217	0.94375
4.28533	0.0722496	0.944531
4.28834	0.0736572	0.945312
4.29757	0.0751818	0.946094
4.30179	0.0768702	0.946875
4.3043	0.0787766	0.947656
4.31111	0.0807079	0.948438
4.31341	0.0825976	0.949219
4.31824	0.084539	0.95
4.36458	0.0863877	0.950781
4.38975	0.0878104	0.951562
4.39466	0.0892951	0.952344
4.39795	0.090884	0.953125
4.41372	0.0921277	0.953906
4.41588	0.0933475	0.954688
4.44562	0.0942595	0.955469
4.47252	0.0952467	0.95625
4.4739	0.0964603	0.957031
4.47637	0.0976652	0.957812
4.48215	0.0987528	0.958594
4.49374	0.100001	0.959375
4.49592	0.101166	0.960156
4.52644	0.102373	0.960938
4.53889	0.103146	0.961719
4.54172	0.104117	0.9625
4.57988	0.104619	0.963281
4.60674	0.104617	0.964063
4.61884	0.104123	0.964844
4.62522	0.103413	0.965625
4.65939	0.102349	0.966406
4.66722	0.100628	0.967187
4.67585	0.09875	0.967969
4.69596	0.0966468	0.96875
4.72611	0.0941885	0.969531
4.73836	0.0919684	0.970313
4.76017	0.0900131	0.971094
4.77071	0.0883424	0.971875
4.77757	0.0876502	0.972656
4.78291	0.0879236	0.973437
4.7873	0.0909266	0.974219
4.79136	0.0943896	0.975
4.80122	0.100308	0.975781
4.80583	0.107836	0.976562
4.83184	0.11688	0.977344
4.85342	0.12639	0.978125
4.90212	0.137761	0.978906
4.91056	0.149499	0.979688
4.92734	0.160678	0.980469
4.96083	0.171197	0.98125
4.97313	0.181555	0.982031
5.11381	0.189974	0.982812
5.11953	0.197461	0.983594
5.15372	0.204111	0.984375
5.18763	0.206981	0.985156
5.25951	0.206861	0.985938
5.28647	0.204304	0.986719
5.39072	0.199486	0.9875

## Sheet: 16x2048_dist
log(eta)	Error	F[log(eta)]
1.3439	0.0705008	0.00078125
1.42639	0.095695	0.0015625
1.48712	0.101381	0.00234375
1.59184	0.0954676	0.003125
1.65044	0.0824071	0.00390625
1.66049	0.0678494	0.0046875
1.66283	0.0553933	0.00546875
1.70483	0.0462206	0.00625
1.71806	0.0396407	0.00703125
1.72752	0.0353824	0.0078125
1.74194	0.0325335	0.00859375
1.74279	0.0311804	0.009375
1.74426	0.0308853	0.0101563
1.74513	0.0313302	0.0109375
1.75387	0.0323002	0.0117188
1.76138	0.0334352	0.0125
1.78132	0.0340638	0.0132812
1.79629	0.034196	0.0140625
1.79844	0.0337525	0.0148437
1.80439	0.0327576	0.015625
1.82361	0.0313393	0.0164063
1.83155	0.0297533	0.0171875
1.83325	0.02805	0.0179687
1.8384	0.0263783	0.01875
1.84168	0.024949	0.0195312
1.84376	0.0238404	0.0203125
1.84555	0.0231687	0.0210938
1.84715	0.0228399	0.021875
1.85307	0.0229927	0.0226562
1.85965	0.0233912	0.0234375
1.86175	0.0241798	0.0242188
1.86691	0.0252283	0.025
1.8676	0.0263613	0.0257812
1.87647	0.0275463	0.0265625
1.88016	0.0288425	0.0273438
1.88633	0.0302362	0.028125
1.88651	0.0314126	0.0289063
1.88734	0.0324534	0.0296875
1.89263	0.0333645	0.0304687
1.89934	0.0339929	0.03125
1.90526	0.0344614	0.0320312
1.91904	0.0347162	0.0328125
1.927	0.0346475	0.0335937
1.94857	0.0342752	0.034375
1.94984	0.0337147	0.0351562
1.95128	0.0329816	0.0359375
1.95192	0.0321746	0.0367188
1.95488	0.0311765	0.0375
1.9659	0.0301737	0.0382813
1.9663	0.029107	0.0390625
1.96838	0.0280726	0.0398437
1.96968	0.027148	0.040625
1.97096	0.0262188	0.0414062
1.97419	0.0254838	0.0421875
1.98028	0.0247885	0.0429688
1.98526	0.024215	0.04375
1.98577	0.0236962	0.0445313
1.98921	0.0232325	0.0453125
1.99871	0.0228234	0.0460938
1.9992	0.0225349	0.046875
2.00175	0.0222842	0.0476562
2.00778	0.0220468	0.0484375
2.00973	0.0219026	0.0492187
2.0122	0.0217399	0.05
2.01245	0.0215721	0.0507812
2.01289	0.0214631	0.0515625
2.01355	0.0213409	0.0523438
2.01884	0.0212355	0.053125
2.0192	0.0211485	0.0539063
2.02147	0.0210392	0.0546875
2.02678	0.0209286	0.0554687
2.02766	0.0208585	0.05625
2.02915	0.0207903	0.0570312
2.03092	0.020701	0.0578125
2.03406	0.0206083	0.0585938
2.03451	0.0204912	0.059375
2.03947	0.0203632	0.0601563
2.04505	0.0202788	0.0609375
2.05445	0.0201751	0.0617188
2.0559	0.0200821	0.0625
2.05611	0.0199652	0.0632812
2.05782	0.0198511	0.0640625
2.05925	0.019763	0.0648438
2.06156	0.019687	0.065625
2.06193	0.0196728	0.0664062
2.06412	0.0196796	0.0671875
2.06577	0.019735	0.0679687
2.06674	0.0198641	0.06875
2.0672	0.0200292	0.0695313
2.06806	0.0202856	0.0703125
2.07073	0.0205545	0.0710937
2.07256	0.0208529	0.071875
2.07277	0.0211889	0.0726563
2.07377	0.0215714	0.0734375
2.08004	0.021897	0.0742188
2.08158	0.0222647	0.075
2.08227	0.0226623	0.0757812
2.08357	0.0230372	0.0765625
2.08687	0.0234679	0.0773438
2.08791	0.0238718	0.078125
2.08994	0.0242716	0.0789062
2.09195	0.0245676	0.0796875
2.10102	0.0249038	0.0804688
2.10374	0.0252024	0.08125
2.1052	0.0254376	0.0820312
2.1099	0.0256606	0.0828125
2.11408	0.0258315	0.0835937
2.11831	0.0260167	0.084375
2.12141	0.0261753	0.0851563
2.12232	0.0262553	0.0859375
2.12415	0.0263259	0.0867187
2.12458	0.0263793	0.0875
2.12739	0.0264488	0.0882813
2.1317	0.0264275	0.0890625
2.13392	0.02643	0.0898438
2.13445	0.0264201	0.090625
2.14002	0.0263777	0.0914062
2.14298	0.0263872	0.0921875
2.14409	0.0263603	0.0929688
2.1473	0.0263677	0.09375
2.1494	0.0263562	0.0945312
2.1515	0.0263004	0.0953125
2.15418	0.0263073	0.0960938
2.15515	0.0262923	0.096875
2.15563	0.0263323	0.0976562
2.15911	0.0263644	0.0984375
2.1664	0.0263724	0.0992187
2.16721	0.0263922	0.1
2.1698	0.0264447	0.100781
2.17032	0.0264452	0.101562
2.17104	0.0264137	0.102344
2.17178	0.0263652	0.103125
2.17317	0.0263238	0.103906
2.17438	0.0262813	0.104688
2.17887	0.026182	0.105469
2.18394	0.0260784	0.10625
2.19356	0.0259213	0.107031
2.19481	0.0257204	0.107813
2.197	0.0255317	0.108594
2.20044	0.0252808	0.109375
2.20259	0.0249924	0.110156
2.20579	0.0247013	0.110937
2.20879	0.0243796	0.111719
2.21304	0.0240815	0.1125
2.21358	0.0237087	0.113281
2.21492	0.0233558	0.114062
2.21637	0.022972	0.114844
2.21679	0.022627	0.115625
2.21758	0.0222748	0.116406
2.21834	0.0219245	0.117188
2.21906	0.0215451	0.117969
2.22022	0.0212145	0.11875
2.22225	0.0208754	0.119531
2.22471	0.020533	0.120313
2.22622	0.0202304	0.121094
2.22801	0.0199676	0.121875
2.2291	0.0196955	0.122656
2.23005	0.0194984	0.123438
2.23103	0.0192924	0.124219
2.23239	0.0191142	0.125
2.23258	0.0190163	0.125781
2.23618	0.018917	0.126562
2.23798	0.0188586	0.127344
2.23944	0.0188178	0.128125
2.23997	0.0188089	0.128906
2.2412	0.0188207	0.129688
2.24361	0.0188505	0.130469
2.24505	0.0188922	0.13125
2.24538	0.0189237	0.132031
2.24827	0.0190053	0.132812
2.24938	0.0191439	0.133594
2.25374	0.0192819	0.134375
2.25422	0.0193871	0.135156
2.2552	0.0195313	0.135937
2.25593	0.0196888	0.136719
2.25754	0.0199203	0.1375
2.26423	0.0200892	0.138281
2.26447	0.0203256	0.139063
2.26514	0.0205595	0.139844
2.26614	0.0208073	0.140625
2.26655	0.0210453	0.141406
2.26817	0.0212919	0.142187
2.26836	0.0215313	0.142969
2.27149	0.0217953	0.14375
2.27305	0.022078	0.144531
2.27463	0.0223443	0.145313
2.27483	0.022604	0.146094
2.27516	0.0228865	0.146875
2.27763	0.0231446	0.147656
2.27798	0.0233956	0.148438
2.27896	0.023653	0.149219
2.27916	0.0239243	0.15
2.28103	0.0242014	0.150781
2.28489	0.0244926	0.151562
2.2916	0.0247203	0.152344
2.29297	0.0249109	0.153125
2.29455	0.0251405	0.153906
2.29582	0.0253669	0.154688
2.29935	0.0255727	0.155469
2.2998	0.0258176	0.15625
2.30481	0.0260248	0.157031
2.30733	0.0262322	0.157812
2.30969	0.026419	0.158594
2.3108	0.0266008	0.159375
2.31473	0.026753	0.160156
2.31511	0.026919	0.160938
2.31656	0.0270801	0.161719
2.31775	0.027232	0.1625
2.31831	0.0273469	0.163281
2.31957	0.0274528	0.164062
2.32201	0.0275926	0.164844
2.32317	0.0276922	0.165625
2.32893	0.0277994	0.166406
2.32967	0.0279146	0.167187
2.33401	0.0280216	0.167969
2.33676	0.0281156	0.16875
2.33939	0.0282198	0.169531
2.34298	0.0282557	0.170313
2.34625	0.0283153	0.171094
2.34691	0.0283948	0.171875
2.34779	0.0284482	0.172656
2.35053	0.0284864	0.173437
2.35077	0.0285532	0.174219
2.35126	0.0286284	0.175
2.35629	0.0287156	0.175781
2.35825	0.0287542	0.176563
2.3587	0.0287901	0.177344
2.35974	0.0288514	0.178125
2.36197	0.0289277	0.178906
2.36442	0.0289593	0.179688
2.36796	0.0289918	0.180469
2.36907	0.029036	0.18125
2.37192	0.0290487	0.182031
2.3743	0.0290892	0.182812
2.3746	0.0291088	0.183594
2.37596	0.0291255	0.184375
2.37654	0.0291593	0.185156
2.37833	0.0291733	0.185938
2.38257	0.0291561	0.186719
2.38439	0.029199	0.1875
2.38484	0.0292442	0.188281
2.39365	0.029263	0.189062
2.3949	0.0292907	0.189844
2.39761	0.0293123	0.190625
2.40003	0.029333	0.191406
2.40152	0.0293943	0.192188
2.4017	0.029372	0.192969
2.40228	0.0293414	0.19375
2.40265	0.0293568	0.194531
2.40407	0.0293406	0.195312
2.40747	0.0293393	0.196094
2.40956	0.0292697	0.196875
2.41686	0.029207	0.197656
2.41848	0.0291052	0.198437
2.42058	0.0290729	0.199219
2.42101	0.0289809	0.2
2.42123	0.0288609	0.200781
2.42137	0.0287645	0.201563
2.42379	0.0286355	0.202344
2.42902	0.0285343	0.203125
2.42926	0.0284068	0.203906
2.43014	0.0282714	0.204687
2.43093	0.0280905	0.205469
2.4325	0.0279396	0.20625
2.43426	0.0277724	0.207031
2.44619	0.0275998	0.207813
2.44649	0.0274171	0.208594
2.44887	0.027207	0.209375
2.45118	0.0269695	0.210156
2.45253	0.0267472	0.210938
2.45269	0.0265164	0.211719
2.45753	0.0263116	0.2125
2.45847	0.0261038	0.213281
2.45907	0.025864	0.214062
2.45921	0.0256283	0.214844
2.46089	0.0254195	0.215625
2.4636	0.025184	0.216406
2.46411	0.0250055	0.217188
2.46579	0.0248192	0.217969
2.46859	0.024629	0.21875
2.46928	0.0244548	0.219531
2.47143	0.0242857	0.220312
2.47232	0.0241478	0.221094
2.47261	0.0239584	0.221875
2.4736	0.023834	0.222656
2.47491	0.0237355	0.223438
2.47638	0.0236425	0.224219
2.47659	0.0235696	0.225
2.47945	0.0234953	0.225781
2.48116	0.0234535	0.226562
2.48158	0.0234317	0.227344
2.48287	0.0234028	0.228125
2.48418	0.0233635	0.228906
2.48693	0.0233108	0.229687
2.49078	0.0232819	0.230469
2.4913	0.0232389	0.23125
2.49197	0.0232156	0.232031
2.49455	0.0231916	0.232813
2.49783	0.0231774	0.233594
2.49829	0.0231616	0.234375
2.49851	0.0231411	0.235156
2.49893	0.023096	0.235937
2.50078	0.0230642	0.236719
2.5011	0.0230351	0.2375
2.50145	0.0230105	0.238281
2.50414	0.0229916	0.239063
2.50911	0.0229728	0.239844
2.511	0.0229492	0.240625
2.51184	0.0229403	0.241406
2.51248	0.0229173	0.242188
2.51704	0.0228803	0.242969
2.5204	0.0228657	0.24375
2.52108	0.0228453	0.244531
2.52155	0.0228272	0.245312
2.52261	0.0228259	0.246094
2.52329	0.0228114	0.246875
2.52521	0.0228045	0.247656
2.52609	0.0228141	0.248438
2.52688	0.0228478	0.249219
2.5281	0.0228772	0.25
2.52836	0.0229086	0.250781
2.52867	0.0229202	0.251563
2.53225	0.0229214	0.252344
2.53262	0.0229356	0.253125
2.53286	0.0229951	0.253906
2.5331	0.0230309	0.254688
2.53353	0.0230551	0.255469
2.53403	0.0230936	0.25625
2.53861	0.0231433	0.257031
2.53913	0.023211	0.257812
2.53996	0.0232469	0.258594
2.54149	0.0232882	0.259375
2.54429	0.0233174	0.260156
2.54697	0.023377	0.260937
2.54781	0.0234272	0.261719
2.54958	0.0234792	0.2625
2.54997	0.0235425	0.263281
2.55122	0.0236083	0.264062
2.55433	0.0236646	0.264844
2.55624	0.0237254	0.265625
2.55704	0.0237643	0.266406
2.56068	0.0237774	0.267188
2.56186	0.0238061	0.267969
2.56309	0.0238341	0.26875
2.56689	0.0238681	0.269531
2.56834	0.0238698	0.270313
2.56851	0.023899	0.271094
2.56995	0.0239172	0.271875
2.57194	0.0239062	0.272656
2.57252	0.0239217	0.273438
2.57388	0.0239277	0.274219
2.57459	0.023925	0.275
2.57533	0.023926	0.275781
2.57678	0.0239355	0.276562
2.58055	0.0239172	0.277344
2.58124	0.0239314	0.278125
2.58346	0.0239236	0.278906
2.58472	0.0238897	0.279687
2.58774	0.0238548	0.280469
2.5881	0.023814	0.28125
2.59043	0.0238128	0.282031
2.59354	0.0238005	0.282813
2.59382	0.0237904	0.283594
2.59618	0.0237797	0.284375
2.59766	0.0237638	0.285156
2.59774	0.0237583	0.285938
2.59937	0.0237225	0.286719
2.60065	0.0237255	0.2875
2.60073	0.0237419	0.288281
2.6039	0.0237453	0.289062
2.60483	0.0237681	0.289844
2.60713	0.0237998	0.290625
2.60802	0.023828	0.291406
2.6085	0.02387	0.292187
2.60871	0.0239095	0.292969
2.60965	0.0239676	0.29375
2.61088	0.0240301	0.294531
2.61479	0.0240972	0.295312
2.61601	0.0241839	0.296094
2.61663	0.0242794	0.296875
2.61722	0.0243581	0.297656
2.61835	0.0244795	0.298438
2.61984	0.0246031	0.299219
2.62097	0.0247419	0.3
2.62156	0.0248736	0.300781
2.6221	0.025018	0.301563
2.62432	0.0251541	0.302344
2.62745	0.0253148	0.303125
2.63341	0.0254984	0.303906
2.63357	0.0256684	0.304688
2.63478	0.0258602	0.305469
2.63637	0.0260936	0.30625
2.63786	0.0263159	0.307031
2.63855	0.0265658	0.307812
2.63867	0.0267798	0.308594
2.63909	0.0270365	0.309375
2.63942	0.0272579	0.310156
2.64095	0.027488	0.310937
2.64115	0.0277547	0.311719
2.6452	0.0279997	0.3125
2.64542	0.0282513	0.313281
2.64688	0.0284893	0.314063
2.64797	0.0287185	0.314844
2.65013	0.0290024	0.315625
2.65127	0.0292884	0.316406
2.65241	0.029581	0.317188
2.65325	0.0298231	0.317969
2.66206	0.0301264	0.31875
2.66246	0.030386	0.319531
2.66489	0.0306572	0.320312
2.66554	0.0309132	0.321094
2.66684	0.0311764	0.321875
2.66925	0.0314143	0.322656
2.66971	0.0316546	0.323437
2.6706	0.0318998	0.324219
2.67232	0.0321259	0.325
2.67395	0.0323621	0.325781
2.6769	0.0325968	0.326562
2.67813	0.0327617	0.327344
2.6851	0.0329256	0.328125
2.68826	0.0330882	0.328906
2.69015	0.033245	0.329688
2.69078	0.0333626	0.330469
2.69468	0.0334813	0.33125
2.69661	0.0335876	0.332031
2.69909	0.0336802	0.332813
2.70004	0.0337424	0.333594
2.70074	0.0338093	0.334375
2.70161	0.0338442	0.335156
2.70698	0.0338905	0.335938
2.71066	0.0339309	0.336719
2.71144	0.0339159	0.3375
2.71168	0.0339342	0.338281
2.71196	0.0339328	0.339062
2.71719	0.0339352	0.339844
2.72035	0.0339123	0.340625
2.7214	0.0338367	0.341406
2.72215	0.0337748	0.342187
2.72238	0.033724	0.342969
2.72285	0.0336334	0.34375
2.72499	0.0334788	0.344531
2.72859	0.0333647	0.345313
2.73337	0.0332345	0.346094
2.73438	0.0330986	0.346875
2.73719	0.0329601	0.347656
2.73813	0.0328271	0.348438
2.73984	0.0326372	0.349219
2.74317	0.0324304	0.35
2.74359	0.032263	0.350781
2.7451	0.0320857	0.351562
2.74735	0.0319064	0.352344
2.75522	0.0316934	0.353125
2.75586	0.0314926	0.353906
2.75688	0.0312357	0.354687
2.75738	0.0310225	0.355469
2.75983	0.030755	0.35625
2.76086	0.0305269	0.357031
2.76381	0.0302994	0.357812
2.76658	0.0300799	0.358594
2.76676	0.0298547	0.359375
2.76725	0.0296407	0.360156
2.76793	0.0294229	0.360938
2.77138	0.029197	0.361719
2.77446	0.0289983	0.3625
2.77472	0.0287745	0.363281
2.77606	0.0286101	0.364063
2.77915	0.0284381	0.364844
2.77936	0.0282537	0.365625
2.77958	0.0280686	0.366406
2.78107	0.0278935	0.367188
2.78258	0.0277581	0.367969
2.78294	0.0276	0.36875
2.78554	0.0274552	0.369531
2.78699	0.0273112	0.370312
2.78778	0.0271746	0.371094
2.79184	0.0270464	0.371875
2.79212	0.0269506	0.372656
2.79305	0.0268731	0.373437
2.79551	0.0267869	0.374219
2.79572	0.0267056	0.375
2.79666	0.0266629	0.375781
2.79806	0.0266471	0.376563
2.79839	0.0266076	0.377344
2.79958	0.0265699	0.378125
2.79975	0.0265588	0.378906
2.80112	0.0265301	0.379688
2.80241	0.0265299	0.380469
2.80664	0.0265445	0.38125
2.80949	0.0265631	0.382031
2.81142	0.0265585	0.382812
2.81195	0.0265941	0.383594
2.81265	0.026631	0.384375
2.81471	0.0266732	0.385156
2.8163	0.0267107	0.385937
2.81727	0.0267467	0.386719
2.81781	0.026803	0.3875
2.81934	0.0268598	0.388281
2.82054	0.0268891	0.389062
2.8248	0.0269225	0.389844
2.82567	0.0269548	0.390625
2.82886	0.0270109	0.391406
2.82945	0.0270711	0.392188
2.82991	0.0270935	0.392969
2.83031	0.0271383	0.39375
2.83097	0.0271882	0.394531
2.83341	0.0272419	0.395313
2.83375	0.0272996	0.396094
2.83863	0.0273719	0.396875
2.83994	0.0274045	0.397656
2.84089	0.0274706	0.398438
2.84099	0.0275534	0.399219
2.8422	0.0276337	0.4
2.84998	0.0276908	0.400781
2.85038	0.0277575	0.401562
2.85122	0.0278246	0.402344
2.85355	0.027923	0.403125
2.85389	0.0279985	0.403906
2.85493	0.0280569	0.404687
2.85585	0.0281127	0.405469
2.85751	0.0281779	0.40625
2.85891	0.0282616	0.407031
2.86017	0.0283577	0.407813
2.86303	0.0284215	0.408594
2.86434	0.0285301	0.409375
2.86526	0.0286259	0.410156
2.86587	0.0287218	0.410938
2.86668	0.0288225	0.411719
2.86986	0.0288857	0.4125
2.87003	0.0289602	0.413281
2.87016	0.029032	0.414062
2.87041	0.0290882	0.414844
2.87227	0.0291461	0.415625
2.87599	0.0292146	0.416406
2.87856	0.0292661	0.417187
2.87991	0.0292631	0.417969
2.88146	0.0292785	0.41875
2.882	0.0293138	0.419531
2.88602	0.0293303	0.420312
2.88744	0.0293147	0.421094
2.89076	0.029276	0.421875
2.89138	0.029254	0.422656
2.89329	0.0292027	0.423438
2.89687	0.0291782	0.424219
2.89747	0.0291287	0.425
2.89979	0.0290424	0.425781
2.90099	0.0289733	0.426563
2.90359	0.0288726	0.427344
2.90434	0.0287404	0.428125
2.90571	0.0286167	0.428906
2.91241	0.0284503	0.429688
2.913	0.0282988	0.430469
2.91328	0.0281452	0.43125
2.91345	0.0279906	0.432031
2.91782	0.0278362	0.432812
2.92108	0.0276546	0.433594
2.92314	0.0274636	0.434375
2.92339	0.0272981	0.435156
2.92374	0.0271036	0.435937
2.92657	0.026935	0.436719
2.92775	0.0267278	0.4375
2.93128	0.0265396	0.438281
2.93147	0.026345	0.439063
2.93182	0.0261091	0.439844
2.93219	0.0259265	0.440625
2.93411	0.0257435	0.441406
2.93461	0.0255332	0.442188
2.93647	0.0253518	0.442969
2.93772	0.0251487	0.44375
2.93871	0.0249884	0.444531
2.94015	0.0248252	0.445312
2.94116	0.0246941	0.446094
2.94163	0.0245773	0.446875
2.94224	0.0244823	0.447656
2.94259	0.0243551	0.448437
2.94307	0.024275	0.449219
2.94437	0.0242024	0.45
2.94729	0.0241316	0.450781
2.94741	0.0240954	0.451562
2.95236	0.0240761	0.452344
2.95332	0.0240515	0.453125
2.95356	0.0240815	0.453906
2.95508	0.0240813	0.454688
2.95653	0.0240983	0.455469
2.95698	0.0241203	0.45625
2.95721	0.0241669	0.457031
2.95783	0.0242398	0.457813
2.95842	0.0243098	0.458594
2.95907	0.024392	0.459375
2.95949	0.0245058	0.460156
2.96176	0.0246212	0.460938
2.96203	0.0247181	0.461719
2.9626	0.0248635	0.4625
2.96365	0.0249955	0.463281
2.96674	0.0251125	0.464062
2.96709	0.0252454	0.464844
2.96858	0.0253876	0.465625
2.969	0.0255241	0.466406
2.96917	0.0256696	0.467187
2.97247	0.0258062	0.467969
2.97394	0.025922	0.46875
2.97452	0.0260438	0.469531
2.9807	0.0261626	0.470313
2.9809	0.0262787	0.471094
2.98133	0.0264091	0.471875
2.98231	0.026512	0.472656
2.98311	0.0265905	0.473438
2.98687	0.0267018	0.474219
2.98961	0.0268066	0.475
2.99042	0.0268883	0.475781
2.991	0.0269414	0.476562
2.99222	0.0269828	0.477344
2.99763	0.0270471	0.478125
3.0017	0.0270848	0.478906
3.00313	0.0270962	0.479687
3.00358	0.0271125	0.480469
3.00587	0.0271021	0.48125
3.00637	0.0271262	0.482031
3.00714	0.0271285	0.482812
3.00816	0.0271139	0.483594
3.01181	0.0270807	0.484375
3.01238	0.0270552	0.485156
3.01295	0.0270089	0.485938
3.01436	0.0269873	0.486719
3.01497	0.0269375	0.4875
3.01618	0.0268896	0.488281
3.01892	0.0268781	0.489063
3.01933	0.0268173	0.489844
3.02108	0.0268004	0.490625
3.0216	0.0267718	0.491406
3.02176	0.026749	0.492188
3.02294	0.0267038	0.492969
3.02693	0.0266492	0.49375
3.02732	0.026591	0.494531
3.03057	0.0265309	0.495312
3.03143	0.0265018	0.496094
3.0316	0.026441	0.496875
3.03512	0.0263796	0.497656
3.03711	0.0263049	0.498437
3.04062	0.0262213	0.499219
3.04235	0.0261685	0.5
3.04243	0.0261292	0.500781
3.04433	0.0260673	0.501563
3.04591	0.0259955	0.502344
3.04629	0.0259241	0.503125
3.04682	0.0258896	0.503906
3.04716	0.0258311	0.504687
3.04926	0.025782	0.505469
3.05061	0.0257674	0.50625
3.05365	0.025749	0.507031
3.05389	0.0257431	0.507812
3.0557	0.0257353	0.508594
3.05788	0.0257006	0.509375
3.05828	0.0256939	0.510156
3.05862	0.0257145	0.510938
3.05933	0.0257214	0.511719
3.06004	0.0257389	0.5125
3.06137	0.025785	0.513281
3.0616	0.0258088	0.514062
3.06223	0.0258256	0.514844
3.06277	0.0258569	0.515625
3.06396	0.0258942	0.516406
3.07109	0.0259247	0.517188
3.07301	0.0259966	0.517969
3.0755	0.0260574	0.51875
3.07563	0.0261053	0.519531
3.07616	0.0261151	0.520312
3.08002	0.0261617	0.521094
3.08127	0.0262	0.521875
3.08495	0.0262268	0.522656
3.08531	0.0262449	0.523438
3.08545	0.0262641	0.524219
3.08629	0.0263202	0.525
3.08735	0.0263824	0.525781
3.08772	0.026412	0.526563
3.08802	0.0264733	0.527344
3.0882	0.0265004	0.528125
3.08976	0.0265382	0.528906
3.09034	0.0265806	0.529687
3.09091	0.0266043	0.530469
3.09136	0.0266472	0.53125
3.09847	0.0266831	0.532031
3.10056	0.0267012	0.532813
3.10238	0.0267022	0.533594
3.10424	0.0267406	0.534375
3.10638	0.0267333	0.535156
3.10769	0.0267451	0.535937
3.10848	0.0267521	0.536719
3.10875	0.0267368	0.5375
3.10957	0.0267201	0.538281
3.11045	0.026714	0.539062
3.11064	0.0267087	0.539844
3.11196	0.0266973	0.540625
3.11377	0.026688	0.541406
3.1181	0.026683	0.542188
3.12158	0.0266904	0.542969
3.12379	0.0266784	0.54375
3.12618	0.026675	0.544531
3.12751	0.0266673	0.545312
3.12959	0.026656	0.546094
3.13137	0.0266534	0.546875
3.13371	0.0266107	0.547656
3.13389	0.0265851	0.548438
3.13482	0.0265794	0.549219
3.13607	0.0265724	0.55
3.13736	0.0265715	0.550781
3.13811	0.0265711	0.551562
3.13845	0.0265465	0.552344
3.13953	0.0265181	0.553125
3.14052	0.0265405	0.553906
3.14218	0.026545	0.554688
3.1428	0.0265691	0.555469
3.14316	0.026584	0.55625
3.14428	0.0266164	0.557031
3.14546	0.026639	0.557813
3.14807	0.0266514	0.558594
3.15074	0.0266769	0.559375
3.15126	0.0267021	0.560156
3.15199	0.0267421	0.560937
3.15367	0.0267666	0.561719
3.15382	0.0267837	0.5625
3.15593	0.0268165	0.563281
3.15877	0.0268407	0.564063
3.16041	0.0268763	0.564844
3.1609	0.0268793	0.565625
3.1677	0.0269177	0.566406
3.16848	0.0269507	0.567187
3.17109	0.0269601	0.567969
3.17261	0.0270006	0.56875
3.1729	0.0269905	0.569531
3.17466	0.0269974	0.570312
3.17631	0.0270228	0.571094
3.17974	0.0270397	0.571875
3.18053	0.0270731	0.572656
3.18135	0.0271049	0.573438
3.18221	0.0271072	0.574219
3.18427	0.0271315	0.575
3.18508	0.027171	0.575781
3.18538	0.0271717	0.576562
3.18774	0.0272049	0.577344
3.18993	0.0272156	0.578125
3.19001	0.0272455	0.578906
3.19261	0.0272693	0.579688
3.19278	0.0272747	0.580469
3.1936	0.0273239	0.58125
3.19629	0.0273634	0.582031
3.19699	0.0274066	0.582812
3.19838	0.0274443	0.583594
3.19869	0.0275078	0.584375
3.19969	0.0275716	0.585156
3.20286	0.0276159	0.585938
3.20372	0.0276848	0.586719
3.20516	0.0278194	0.5875
3.20535	0.0279149	0.588281
3.20623	0.0279911	0.589063
3.20874	0.0280584	0.589844
3.20962	0.0281659	0.590625
3.20993	0.0282513	0.591406
3.21336	0.0283935	0.592187
3.21781	0.028496	0.592969
3.21869	0.0285685	0.59375
3.2206	0.028688	0.594531
3.22082	0.0287812	0.595313
3.22358	0.0288654	0.596094
3.22453	0.0289683	0.596875
3.22638	0.0290593	0.597656
3.22708	0.0291606	0.598437
3.22952	0.0292444	0.599219
3.23134	0.0293167	0.6
3.2352	0.0293989	0.600781
3.23765	0.0295121	0.601562
3.23932	0.0295927	0.602344
3.24025	0.0296455	0.603125
3.24217	0.029726	0.603906
3.24467	0.0297478	0.604688
3.24521	0.0297765	0.605469
3.2461	0.0298249	0.60625
3.24695	0.0298822	0.607031
3.24835	0.0299258	0.607812
3.2501	0.0299604	0.608594
3.2512	0.0299689	0.609375
3.25667	0.0299869	0.610156
3.25844	0.0299733	0.610938
3.26034	0.0299956	0.611719
3.26123	0.0299916	0.6125
3.26453	0.0300108	0.613281
3.26503	0.0300337	0.614062
3.26773	0.0300494	0.614844
3.26842	0.0300537	0.615625
3.2705	0.0300447	0.616406
3.27215	0.030035	0.617188
3.27436	0.0300424	0.617969
3.27534	0.0300726	0.61875
3.27574	0.0300877	0.619531
3.27863	0.0301012	0.620313
3.2828	0.0301061	0.621094
3.28423	0.0301699	0.621875
3.28587	0.0301874	0.622656
3.28674	0.0302248	0.623437
3.28731	0.0302736	0.624219
3.29049	0.0303146	0.625
3.29091	0.0303918	0.625781
3.29144	0.0304714	0.626563
3.29176	0.0305373	0.627344
3.29586	0.0306449	0.628125
3.29663	0.0307172	0.628906
3.29841	0.0307938	0.629687
3.29931	0.0308837	0.630469
3.30149	0.0309616	0.63125
3.30201	0.0310616	0.632031
3.30449	0.0312068	0.632812
3.30492	0.0313286	0.633594
3.30675	0.0314454	0.634375
3.30835	0.0315608	0.635156
3.31143	0.0316608	0.635938
3.31182	0.0317963	0.636719
3.31603	0.031924	0.6375
3.31889	0.0320398	0.638281
3.31956	0.0321572	0.639062
3.32043	0.0322766	0.639844
3.32142	0.0323864	0.640625
3.32301	0.0324937	0.641406
3.32747	0.0325738	0.642188
3.33251	0.032698	0.642969
3.33414	0.0327731	0.64375
3.33479	0.032853	0.644531
3.33682	0.0329498	0.645312
3.34055	0.0330152	0.646094
3.34103	0.0330974	0.646875
3.34181	0.0331565	0.647656
3.34288	0.0331921	0.648438
3.34606	0.033259	0.649219
3.34638	0.0332672	0.65
3.3481	0.0332908	0.650781
3.34852	0.0332942	0.651563
3.35055	0.0333106	0.652344
3.35238	0.0333237	0.653125
3.35494	0.0333128	0.653906
3.36125	0.0333064	0.654687
3.3646	0.0332749	0.655469
3.3704	0.0332806	0.65625
3.3705	0.0332651	0.657031
3.37354	0.0332658	0.657813
3.37518	0.0332673	0.658594
3.37744	0.03328	0.659375
3.37807	0.0332908	0.660156
3.37858	0.0333068	0.660937
3.37897	0.0333145	0.661719
3.3819	0.0333168	0.6625
3.38312	0.0333466	0.663281
3.38534	0.0333714	0.664062
3.38548	0.0333715	0.664844
3.38704	0.0334111	0.665625
3.3894	0.0334639	0.666406
3.38956	0.0335603	0.667188
3.39004	0.0336566	0.667969
3.39099	0.0337395	0.66875
3.39179	0.0338016	0.669531
3.39318	0.0339009	0.670312
3.39643	0.034012	0.671094
3.39701	0.0341333	0.671875
3.39829	0.0342134	0.672656
3.40013	0.0343371	0.673438
3.40169	0.0344321	0.674219
3.40918	0.0345244	0.675
3.41461	0.0346006	0.675781
3.41561	0.0346911	0.676562
3.41662	0.0347288	0.677344
3.41721	0.0348112	0.678125
3.41962	0.0348596	0.678906
3.42532	0.0349556	0.679688
3.42656	0.0350005	0.680469
3.433	0.0350735	0.68125
3.43334	0.0351059	0.682031
3.43343	0.0351368	0.682813
3.43858	0.0351461	0.683594
3.44103	0.0351616	0.684375
3.44134	0.0351571	0.685156
3.44267	0.0351449	0.685937
3.44311	0.0351411	0.686719
3.44646	0.0351128	0.6875
3.44896	0.0350967	0.688281
3.44942	0.0350211	0.689063
3.45277	0.0350001	0.689844
3.45538	0.034919	0.690625
3.45656	0.0348653	0.691406
3.45923	0.0348112	0.692187
3.46077	0.0347265	0.692969
3.46245	0.034698	0.69375
3.46285	0.0346518	0.694531
3.46536	0.0345372	0.695312
3.46799	0.0344736	0.696094
3.47018	0.0344456	0.696875
3.47068	0.0343769	0.697656
3.47601	0.0343355	0.698438
3.47775	0.0342885	0.699219
3.48159	0.0342696	0.7
3.48461	0.0342696	0.700781
3.48722	0.0342992	0.701562
3.4875	0.0343047	0.702344
3.4881	0.0343175	0.703125
3.48888	0.0343486	0.703906
3.49051	0.034442	0.704688
3.49155	0.0345689	0.705469
3.49521	0.0346769	0.70625
3.49663	0.0348595	0.707031
3.50059	0.0349759	0.707812
3.50145	0.0351381	0.708594
3.50443	0.0353104	0.709375
3.50625	0.0355302	0.710156
3.50806	0.035759	0.710938
3.50954	0.0360326	0.711719
3.51097	0.0362799	0.7125
3.51216	0.0365667	0.713281
3.51264	0.0368313	0.714063
3.51318	0.0371649	0.714844
3.51357	0.0374748	0.715625
3.51445	0.0377845	0.716406
3.52013	0.038099	0.717187
3.52025	0.0384051	0.717969
3.52269	0.0387005	0.71875
3.52511	0.0389738	0.719531
3.52811	0.0392593	0.720313
3.5291	0.0394892	0.721094
3.52934	0.0397429	0.721875
3.53864	0.0400006	0.722656
3.54553	0.0402483	0.723437
3.55056	0.0404391	0.724219
3.55486	0.0405987	0.725
3.55651	0.0408001	0.725781
3.55872	0.0409358	0.726562
3.55979	0.0410701	0.727344
3.56073	0.0411627	0.728125
3.5609	0.041273	0.728906
3.56234	0.0413579	0.729688
3.57136	0.0413852	0.730469
3.57192	0.041447	0.73125
3.57936	0.0414505	0.732031
3.58137	0.0414542	0.732812
3.58425	0.0414387	0.733594
3.58575	0.0414263	0.734375
3.58699	0.0413978	0.735156
3.58767	0.041348	0.735938
3.59431	0.04129	0.736719
3.59576	0.0412013	0.7375
3.59663	0.0410606	0.738281
3.59757	0.041003	0.739062
3.59944	0.0408664	0.739844
3.5997	0.0407408	0.740625
3.60755	0.0406662	0.741406
3.60955	0.0405875	0.742188
3.61291	0.0404408	0.742969
3.61374	0.0403121	0.74375
3.61597	0.0402047	0.744531
3.62379	0.0400919	0.745313
3.62449	0.0400941	0.746094
3.62468	0.0400475	0.746875
3.62923	0.0400934	0.747656
3.63376	0.0400565	0.748437
3.63388	0.0400962	0.749219
3.63454	0.040149	0.75
3.63899	0.0402585	0.750781
3.64361	0.0403706	0.751563
3.64689	0.0405158	0.752344
3.64699	0.0406892	0.753125
3.64833	0.0408963	0.753906
3.64848	0.0412278	0.754687
3.64863	0.0415476	0.755469
3.64992	0.0419251	0.75625
3.65019	0.0423256	0.757031
3.65115	0.042772	0.757812
3.65187	0.0432668	0.758594
3.65665	0.0437863	0.759375
3.66521	0.0443238	0.760156
3.66628	0.0448775	0.760938
3.66692	0.0454255	0.761719
3.67224	0.0459629	0.7625
3.67227	0.0465884	0.763281
3.67355	0.047156	0.764062
3.67992	0.047769	0.764844
3.68072	0.048344	0.765625
3.68165	0.0488933	0.766406
3.68297	0.0494715	0.767188
3.68869	0.0500175	0.767969
3.69037	0.0505877	0.76875
3.69407	0.0511655	0.769531
3.70149	0.0516613	0.770312
3.71292	0.0521234	0.771094
3.71663	0.0525844	0.771875
3.71763	0.0530911	0.772656
3.71936	0.0535629	0.773438
3.7196	0.0539922	0.774219
3.72972	0.0543238	0.775
3.73535	0.0546835	0.775781
3.73721	0.0550123	0.776563
3.74924	0.0553119	0.777344
3.75038	0.0555462	0.778125
3.75212	0.0558126	0.778906
3.75487	0.0561186	0.779687
3.75691	0.0563498	0.780469
3.75802	0.0566346	0.78125
3.77265	0.0568662	0.782031
3.77373	0.057083	0.782813
3.77778	0.0573915	0.783594
3.77931	0.0576151	0.784375
3.78298	0.057826	0.785156
3.78582	0.0580592	0.785937
3.78738	0.0582259	0.786719
3.78935	0.0584479	0.7875
3.79438	0.0586583	0.788281
3.79566	0.0588781	0.789062
3.8015	0.0591357	0.789844
3.80187	0.0593021	0.790625
3.80855	0.0595432	0.791406
3.80902	0.059681	0.792188
3.80993	0.0597777	0.792969
3.81255	0.0599189	0.79375
3.81417	0.0599686	0.794531
3.8148	0.0601157	0.795312
3.8233	0.0601348	0.796094
3.82671	0.0601378	0.796875
3.84176	0.0601137	0.797656
3.8475	0.0600749	0.798438
3.8535	0.0599604	0.799219
3.8653	0.0597905	0.8
3.86752	0.0596221	0.800781
3.86961	0.0594085	0.801562
3.8779	0.05909	0.802344
3.88494	0.058736	0.803125
3.89076	0.0583858	0.803906
3.89447	0.0579933	0.804688
3.90034	0.0575953	0.805469
3.90428	0.0571614	0.80625
3.90635	0.0566899	0.807031
3.90895	0.0562095	0.807813
3.90924	0.0556355	0.808594
3.91006	0.0551449	0.809375
3.91249	0.0545384	0.810156
3.92026	0.0539714	0.810937
3.92075	0.053436	0.811719
3.92138	0.0528849	0.8125
3.92466	0.0523921	0.813281
3.92557	0.0518563	0.814063
3.93346	0.0513844	0.814844
3.93379	0.0509402	0.815625
3.93986	0.0505363	0.816406
3.94074	0.0501283	0.817187
3.94189	0.0498396	0.817969
3.95103	0.0495495	0.81875
3.95607	0.0493493	0.819531
3.96461	0.0491523	0.820312
3.96553	0.0489588	0.821094
3.96699	0.0487838	0.821875
3.96848	0.0486428	0.822656
3.96947	0.0486185	0.823438
3.97645	0.0486229	0.824219
3.97908	0.048653	0.825
3.983	0.048693	0.825781
3.98653	0.0488112	0.826562
3.98749	0.0488875	0.827344
3.99263	0.0490485	0.828125
3.99851	0.0492683	0.828906
4.00186	0.0494052	0.829688
4.00467	0.0496207	0.830469
4.00794	0.0498318	0.83125
4.01227	0.0501156	0.832031
4.01325	0.0504228	0.832812
4.01518	0.0506737	0.833594
4.01741	0.0509701	0.834375
4.01878	0.0513154	0.835156
4.02548	0.0515905	0.835938
4.02596	0.0518359	0.836719
4.02641	0.0521434	0.8375
4.0351	0.0523997	0.838281
4.03876	0.0526288	0.839063
4.04576	0.0528553	0.839844
4.04994	0.0530511	0.840625
4.06104	0.0532377	0.841406
4.06648	0.0535177	0.842187
4.06918	0.0538138	0.842969
4.0703	0.0539777	0.84375
4.07244	0.0542629	0.844531
4.07791	0.0545046	0.845313
4.0891	0.0547026	0.846094
4.09259	0.0549218	0.846875
4.10251	0.0551696	0.847656
4.10428	0.0555253	0.848437
4.10651	0.0558911	0.849219
4.10791	0.0561864	0.85
4.10912	0.0565862	0.850781
4.1107	0.0569443	0.851562
4.11182	0.0572973	0.852344
4.12136	0.0577338	0.853125
4.12294	0.0581231	0.853906
4.12414	0.0586047	0.854688
4.13567	0.0592278	0.855469
4.13724	0.0598526	0.85625
4.13837	0.060479	0.857031
4.13999	0.0611374	0.857812
4.14191	0.0618664	0.858594
4.14779	0.0626891	0.859375
4.15525	0.0633727	0.860156
4.16759	0.0641843	0.860938
4.17984	0.0648873	0.861719
4.18634	0.0657492	0.8625
4.19381	0.0665143	0.863281
4.19586	0.0672549	0.864062
4.19592	0.0679854	0.864844
4.19879	0.0688097	0.865625
4.20192	0.0694813	0.866406
4.216	0.0700911	0.867188
4.21845	0.0705748	0.867969
4.21944	0.0710518	0.86875
4.22541	0.0714543	0.869531
4.22971	0.0719803	0.870313
4.23099	0.0724683	0.871094
4.24157	0.0728011	0.871875
4.25267	0.0730643	0.872656
4.26478	0.0733496	0.873437
4.26846	0.0735731	0.874219
4.2772	0.0736374	0.875
4.28648	0.073608	0.875781
4.29594	0.0735472	0.876563
4.30249	0.0734202	0.877344
4.31185	0.0731389	0.878125
4.31923	0.0730007	0.878906
4.31942	0.0727439	0.879687
4.32132	0.0724197	0.880469
4.32684	0.0720271	0.88125
4.3307	0.0717046	0.882031
4.33556	0.0713778	0.882812
4.34704	0.0709632	0.883594
4.36171	0.0705026	0.884375
4.36689	0.0702731	0.885156
4.36939	0.0700769	0.885938
4.3765	0.0698131	0.886719
4.38021	0.0697224	0.8875
4.38143	0.0697464	0.888281
4.39946	0.0698382	0.889062
4.40057	0.0702077	0.889844
4.40489	0.0706303	0.890625
4.40645	0.0711425	0.891406
4.41017	0.0719405	0.892188
4.41358	0.0728808	0.892969
4.42855	0.0742915	0.89375
4.43173	0.0753723	0.894531
4.43399	0.0766241	0.895312
4.4351	0.0784112	0.896094
4.43916	0.0802287	0.896875
4.44129	0.0821019	0.897656
4.44661	0.0841797	0.898438
4.45612	0.0861034	0.899219
4.46271	0.0883534	0.9
4.47318	0.0902881	0.900781
4.47858	0.0922551	0.901563
4.48881	0.0943518	0.902344
4.50365	0.096417	0.903125
4.51883	0.0983955	0.903906
4.52783	0.100246	0.904687
4.53702	0.101898	0.905469
4.54806	0.103464	0.90625
4.5526	0.104948	0.907031
4.56601	0.106135	0.907813
4.58708	0.107238	0.908594
4.59072	0.107983	0.909375
4.59553	0.108817	0.910156
4.60601	0.109134	0.910937
4.65146	0.109307	0.911719
4.66062	0.109145	0.9125
4.66297	0.108854	0.913281
4.66774	0.108439	0.914062
4.68699	0.107926	0.914844
4.69333	0.107113	0.915625
4.7016	0.106107	0.916406
4.70272	0.105307	0.917188
4.70408	0.104174	0.917969
4.74474	0.102861	0.91875
4.7588	0.101578	0.919531
4.76245	0.100089	0.920312
4.7708	0.0986752	0.921094
4.77281	0.0975323	0.921875
4.79701	0.0966	0.922656
4.79761	0.0956066	0.923438
4.80811	0.0946095	0.924219
4.80984	0.0940023	0.925
4.81699	0.0932405	0.925781
4.82118	0.0928446	0.926562
4.8217	0.0924853	0.927344
4.84708	0.0924982	0.928125
4.84998	0.0925613	0.928906
4.85531	0.0926038	0.929688
4.86607	0.092917	0.930469
4.88348	0.0932616	0.93125
4.89172	0.0934926	0.932031
4.89704	0.0935546	0.932813
4.92149	0.0935249	0.933594
4.92343	0.0936085	0.934375
4.9338	0.0934952	0.935156
4.96324	0.0934304	0.935937
4.96567	0.0931757	0.936719
4.97198	0.0928991	0.9375
4.99476	0.0923475	0.938281
5.00022	0.0919152	0.939063
5.01151	0.0917757	0.939844
5.02256	0.09114	0.940625
5.02699	0.0910903	0.941406
5.0344	0.0908667	0.942187
5.04722	0.0904545	0.942969
5.06029	0.0905445	0.94375
5.07205	0.0908283	0.944531
5.07348	0.0914236	0.945312
5.09831	0.0923429	0.946094
5.10042	0.0933712	0.946875
5.10321	0.0944737	0.947656
5.10602	0.0962249	0.948438
5.11549	0.0979759	0.949219
5.14146	0.0993448	0.95
5.16842	0.101339	0.950781
5.16955	0.103235	0.951562
5.17639	0.105	0.952344
5.18133	0.107097	0.953125
5.18599	0.108829	0.953906
5.23169	0.110561	0.954688
5.24402	0.112286	0.955469
5.27471	0.113804	0.95625
5.27753	0.115223	0.957031
5.2867	0.11672	0.957812
5.32197	0.117995	0.958594
5.3423	0.119224	0.959375
5.34382	0.12091	0.960156
5.35029	0.122382	0.960938
5.37416	0.12469	0.961719
5.40328	0.126968	0.9625
5.41874	0.128833	0.963281
5.43632	0.131663	0.964063
5.44311	0.134364	0.964844
5.45262	0.136958	0.965625
5.46426	0.139824	0.966406
5.48041	0.142774	0.967187
5.54521	0.14587	0.967969
5.55179	0.148696	0.96875
5.59139	0.151368	0.969531
5.64246	0.153979	0.970313
5.65683	0.157264	0.971094
5.66674	0.159892	0.971875
5.67754	0.163206	0.972656
5.72354	0.166399	0.973437
5.75407	0.169777	0.974219
5.76527	0.173638	0.975
5.79474	0.176846	0.975781
5.83824	0.179646	0.976562
5.84765	0.182256	0.977344
5.89124	0.183667	0.978125
5.96651	0.184784	0.978906
6.0092	0.184239	0.979688
6.03879	0.182793	0.980469
6.07097	0.180142	0.98125
6.13659	0.1767	0.982031
6.15818	0.171222	0.982812
6.18381	0.164583	0.983594
6.19373	0.158359	0.984375
6.2873	0.151793	0.985156
6.29781	0.145563	0.985938
6.32254	0.140423	0.986719
6.33357	0.136275	0.9875
6.36004	0.135821	0.988281
6.39637	0.137845	0.989062
6.4359	0.143375	0.989844
6.45732	0.152527	0.990625
6.54347	0.165183	0.991406
6.54989	0.179861	0.992188
6.58537	0.196823	0.992969
6.64145	0.211296	0.99375
6.81929	0.220407	0.994531
6.85143	0.219313	0.995313
7.05417	0.20929	0.996094

## Sheet: 20x2048_dist
log(eta)	Error	F[log(eta)]
1.57796	0.0996219	0.00078125
1.76916	0.0928065	0.0015625
1.79476	0.0646157	0.00234375
1.81636	0.0408099	0.003125
1.83138	0.0311585	0.00390625
1.83418	0.0290567	0.0046875
1.86028	0.0291901	0.00546875
1.86256	0.0300973	0.00625
1.87911	0.0320979	0.00703125
1.888	0.0347677	0.0078125
1.89096	0.0379927	0.00859375
1.89405	0.0413916	0.009375
1.91624	0.0442147	0.0101563
1.93295	0.0468134	0.0109375
1.93743	0.0485319	0.0117188
1.95348	0.0497123	0.0125
1.98227	0.0501136	0.0132812
1.998	0.0497309	0.0140625
2.00373	0.0487758	0.0148437
2.01402	0.0473965	0.015625
2.01997	0.0456404	0.0164063
2.03531	0.0436387	0.0171875
2.04658	0.0416459	0.0179687
2.05799	0.0396755	0.01875
2.07102	0.0377295	0.0195312
2.07739	0.0358958	0.0203125
2.07968	0.0343057	0.0210938
2.08285	0.0331182	0.021875
2.09071	0.0321604	0.0226562
2.09649	0.0316521	0.0234375
2.10138	0.0315694	0.0242188
2.10334	0.03184	0.025
2.10625	0.0322525	0.0257812
2.10927	0.0331401	0.0265625
2.1105	0.0341281	0.0273438
2.12271	0.0352755	0.028125
2.12579	0.036332	0.0289063
2.1329	0.0374585	0.0296875
2.13794	0.0384103	0.0304687
2.15142	0.0391567	0.03125
2.15265	0.0397449	0.0320312
2.16378	0.0401342	0.0328125
2.16699	0.0403096	0.0335937
2.18642	0.0402374	0.034375
2.19239	0.0399451	0.0351562
2.19536	0.0395721	0.0359375
2.1997	0.0389979	0.0367188
2.20872	0.0382888	0.0375
2.20968	0.0374704	0.0382813
2.21232	0.0366396	0.0390625
2.21968	0.0356609	0.0398437
2.22493	0.0346046	0.040625
2.23368	0.0336195	0.0414062
2.24029	0.032702	0.0421875
2.24634	0.0317836	0.0429688
2.24974	0.030852	0.04375
2.25356	0.0300105	0.0445313
2.25689	0.0291943	0.0453125
2.25879	0.0284343	0.0460938
2.25936	0.0278216	0.046875
2.2638	0.0272302	0.0476562
2.26555	0.0267074	0.0484375
2.27145	0.0262541	0.0492187
2.27352	0.025898	0.05
2.27903	0.0256005	0.0507812
2.2803	0.0253553	0.0515625
2.28183	0.0251628	0.0523438
2.29067	0.024996	0.053125
2.29218	0.0248547	0.0539063
2.29411	0.0247554	0.0546875
2.29785	0.0246714	0.0554687
2.29897	0.0245311	0.05625
2.30222	0.0243874	0.0570312
2.30655	0.0242572	0.0578125
2.30753	0.0240833	0.0585938
2.31255	0.0239078	0.059375
2.3164	0.0236989	0.0601563
2.32331	0.0234966	0.0609375
2.32475	0.0232984	0.0617188
2.32616	0.0231068	0.0625
2.32767	0.0229207	0.0632812
2.33104	0.0227753	0.0640625
2.3338	0.0226367	0.0648438
2.33504	0.0225113	0.065625
2.33917	0.0224481	0.0664062
2.34463	0.0224739	0.0671875
2.34521	0.022531	0.0679687
2.34701	0.0226456	0.06875
2.3501	0.02286	0.0695313
2.35137	0.0231185	0.0703125
2.35322	0.0234362	0.0710937
2.35418	0.0238491	0.071875
2.35524	0.0242648	0.0726563
2.35828	0.0247397	0.0734375
2.35851	0.0252371	0.0742188
2.35921	0.0258118	0.075
2.36117	0.0263719	0.0757812
2.36392	0.0268977	0.0765625
2.36758	0.0274335	0.0773438
2.36928	0.0279476	0.078125
2.37263	0.0283918	0.0789062
2.37607	0.0287835	0.0796875
2.37998	0.0291014	0.0804688
2.38461	0.0293677	0.08125
2.3902	0.029545	0.0820312
2.39789	0.0296587	0.0828125
2.40122	0.0296811	0.0835937
2.40235	0.0296394	0.084375
2.40932	0.0295485	0.0851563
2.412	0.0294026	0.0859375
2.416	0.0292107	0.0867187
2.42116	0.0289812	0.0875
2.42479	0.028698	0.0882813
2.426	0.0283902	0.0890625
2.42661	0.0280545	0.0898438
2.42942	0.0276582	0.090625
2.43229	0.027247	0.0914062
2.43458	0.0268524	0.0921875
2.43824	0.0265016	0.0929688
2.43929	0.0261753	0.09375
2.44039	0.0258693	0.0945312
2.4427	0.0256272	0.0953125
2.44395	0.0253605	0.0960938
2.44676	0.0251793	0.096875
2.45024	0.0250648	0.0976562
2.45145	0.0249682	0.0984375
2.45293	0.0249001	0.0992187
2.45482	0.0248351	0.1
2.45678	0.0247887	0.100781
2.45855	0.0248009	0.101562
2.4591	0.0247607	0.102344
2.46173	0.0247874	0.103125
2.46461	0.0248004	0.103906
2.46827	0.0248073	0.104688
2.47121	0.0248328	0.105469
2.47778	0.0248945	0.10625
2.47962	0.0249191	0.107031
2.48342	0.0249407	0.107813
2.48412	0.0249795	0.108594
2.48931	0.0250268	0.109375
2.49101	0.0250886	0.110156
2.49171	0.0251227	0.110937
2.49314	0.0251664	0.111719
2.49422	0.0252434	0.1125
2.49622	0.0252824	0.113281
2.49671	0.0253232	0.114062
2.49679	0.0253635	0.114844
2.49921	0.0254329	0.115625
2.49987	0.0254834	0.116406
2.50101	0.0255237	0.117188
2.50288	0.0255574	0.117969
2.50655	0.0255916	0.11875
2.50945	0.025609	0.119531
2.51241	0.0256234	0.120313
2.51793	0.0256339	0.121094
2.52205	0.0256113	0.121875
2.52335	0.0255787	0.122656
2.52389	0.0255136	0.123438
2.53167	0.0254612	0.124219
2.53502	0.0253758	0.125
2.5366	0.0252647	0.125781
2.53774	0.0251256	0.126562
2.5398	0.0249666	0.127344
2.54198	0.0247963	0.128125
2.5438	0.0246247	0.128906
2.54542	0.0244631	0.129688
2.54665	0.0242849	0.130469
2.54904	0.0241184	0.13125
2.54953	0.0239169	0.132031
2.55105	0.0237736	0.132812
2.55187	0.0236097	0.133594
2.55382	0.0234589	0.134375
2.55472	0.0233164	0.135156
2.55701	0.0232062	0.135937
2.55947	0.0231046	0.136719
2.56422	0.0230073	0.1375
2.56547	0.0229527	0.138281
2.56729	0.0229204	0.139063
2.56974	0.0229435	0.139844
2.57092	0.0229506	0.140625
2.57532	0.0230052	0.141406
2.57588	0.0230658	0.142187
2.57665	0.0231632	0.142969
2.57887	0.0232963	0.14375
2.58014	0.0234339	0.144531
2.58118	0.0236066	0.145313
2.58319	0.0238133	0.146094
2.58376	0.0240164	0.146875
2.58454	0.0242443	0.147656
2.5868	0.0244907	0.148438
2.58928	0.0247409	0.149219
2.59086	0.0250062	0.15
2.59308	0.0252763	0.150781
2.59608	0.025594	0.151562
2.59657	0.0258863	0.152344
2.59722	0.0261968	0.153125
2.59822	0.0264807	0.153906
2.60225	0.026813	0.154688
2.60517	0.0271215	0.155469
2.60637	0.0274288	0.15625
2.60804	0.0277115	0.157031
2.61251	0.0279906	0.157812
2.61401	0.0282591	0.158594
2.61626	0.0285116	0.159375
2.6171	0.0287332	0.160156
2.61928	0.0289255	0.160938
2.61999	0.0291268	0.161719
2.62283	0.0292776	0.1625
2.62863	0.0294372	0.163281
2.63003	0.0295829	0.164062
2.63618	0.0296744	0.164844
2.64076	0.0297749	0.165625
2.64193	0.029848	0.166406
2.6435	0.0299213	0.167187
2.64592	0.0299449	0.167969
2.64808	0.0299396	0.16875
2.65053	0.0299239	0.169531
2.65285	0.0298812	0.170313
2.65481	0.0298346	0.171094
2.65625	0.0298008	0.171875
2.66027	0.0297522	0.172656
2.66182	0.0296702	0.173437
2.66366	0.0295851	0.174219
2.66486	0.0295052	0.175
2.66572	0.0293817	0.175781
2.66796	0.0292596	0.176563
2.67168	0.0291237	0.177344
2.67346	0.0289787	0.178125
2.67444	0.0288722	0.178906
2.67647	0.0287258	0.179688
2.67906	0.0285518	0.180469
2.68257	0.0283534	0.18125
2.68576	0.028178	0.182031
2.68665	0.0279882	0.182812
2.68761	0.0277966	0.183594
2.69329	0.0276094	0.184375
2.69553	0.027452	0.185156
2.69885	0.0272434	0.185938
2.70273	0.0270533	0.186719
2.70448	0.0268925	0.1875
2.70691	0.0267209	0.188281
2.70796	0.0265289	0.189062
2.70892	0.0263372	0.189844
2.70962	0.026162	0.190625
2.71226	0.0260072	0.191406
2.71349	0.0258574	0.192188
2.71394	0.0257323	0.192969
2.71505	0.0256134	0.19375
2.71589	0.0255083	0.194531
2.71677	0.0254038	0.195312
2.71812	0.0253208	0.196094
2.71844	0.0252829	0.196875
2.72003	0.0252155	0.197656
2.72508	0.025172	0.198437
2.72688	0.0251748	0.199219
2.72777	0.0251752	0.2
2.72867	0.0251918	0.200781
2.72928	0.0252333	0.201563
2.73173	0.0252893	0.202344
2.73283	0.0253718	0.203125
2.73382	0.0254388	0.203906
2.7354	0.0255264	0.204687
2.73907	0.0255908	0.205469
2.7393	0.0256748	0.20625
2.74197	0.025758	0.207031
2.74346	0.025826	0.207813
2.74503	0.0259252	0.208594
2.74599	0.0260096	0.209375
2.75358	0.0260736	0.210156
2.7557	0.0261513	0.210938
2.75621	0.0262026	0.211719
2.75686	0.0262316	0.2125
2.76085	0.0262636	0.213281
2.76343	0.026294	0.214062
2.76455	0.0263094	0.214844
2.76633	0.0263208	0.215625
2.76709	0.0263418	0.216406
2.77059	0.0263345	0.217188
2.77161	0.02634	0.217969
2.7722	0.0263216	0.21875
2.77544	0.0262805	0.219531
2.7775	0.0262587	0.220312
2.77914	0.0261917	0.221094
2.78021	0.0261654	0.221875
2.78104	0.0261125	0.222656
2.78305	0.0260863	0.223438
2.7843	0.0260807	0.224219
2.78978	0.026054	0.225
2.79316	0.0260663	0.225781
2.79439	0.0260854	0.226562
2.79678	0.0260989	0.227344
2.79704	0.0261212	0.228125
2.79787	0.0261411	0.228906
2.80008	0.0262032	0.229687
2.80036	0.0262718	0.230469
2.80057	0.0263628	0.23125
2.80138	0.0264371	0.232031
2.80377	0.0265591	0.232813
2.80471	0.0266987	0.233594
2.80586	0.0268398	0.234375
2.80981	0.0269822	0.235156
2.81099	0.0271464	0.235937
2.81195	0.0273086	0.236719
2.81329	0.0274995	0.2375
2.81484	0.0276864	0.238281
2.81539	0.0278517	0.239063
2.81551	0.0280541	0.239844
2.81996	0.0282261	0.240625
2.82085	0.0284145	0.241406
2.82218	0.0285993	0.242188
2.82844	0.0287766	0.242969
2.83084	0.0289316	0.24375
2.83318	0.0290714	0.244531
2.83394	0.0292251	0.245312
2.83462	0.0293576	0.246094
2.83856	0.0294657	0.246875
2.83912	0.0295503	0.247656
2.84017	0.0296007	0.248438
2.84337	0.0296602	0.249219
2.84466	0.0297092	0.25
2.84617	0.0297213	0.250781
2.84712	0.0296996	0.251563
2.85499	0.0296714	0.252344
2.858	0.0296132	0.253125
2.85895	0.0295176	0.253906
2.86036	0.0294081	0.254688
2.86286	0.0292725	0.255469
2.86852	0.029143	0.25625
2.87044	0.0289455	0.257031
2.8726	0.0287337	0.257812
2.8732	0.0285234	0.258594
2.87384	0.0282842	0.259375
2.8758	0.028041	0.260156
2.88032	0.0277617	0.260937
2.8827	0.0274629	0.261719
2.8841	0.0271652	0.2625
2.8862	0.026865	0.263281
2.88762	0.0265603	0.264062
2.88812	0.0262352	0.264844
2.8883	0.0259033	0.265625
2.88906	0.0255809	0.266406
2.89122	0.0252532	0.267188
2.89216	0.0249031	0.267969
2.89557	0.0245557	0.26875
2.89611	0.0242323	0.269531
2.8983	0.023914	0.270313
2.9004	0.0236055	0.271094
2.9013	0.0233298	0.271875
2.90253	0.0230357	0.272656
2.90377	0.0227732	0.273438
2.90408	0.0225152	0.274219
2.90536	0.0223011	0.275
2.90702	0.0220864	0.275781
2.90794	0.0218783	0.276562
2.90861	0.0216929	0.277344
2.90978	0.0215315	0.278125
2.91067	0.0213976	0.278906
2.91126	0.0212829	0.279687
2.91167	0.0211842	0.280469
2.91341	0.0211183	0.28125
2.91464	0.0210668	0.282031
2.91723	0.0210628	0.282813
2.9177	0.0210736	0.283594
2.91819	0.0210746	0.284375
2.91953	0.0211103	0.285156
2.92058	0.0211871	0.285938
2.92148	0.0212524	0.286719
2.92515	0.0213343	0.2875
2.92697	0.0214405	0.288281
2.92913	0.0215823	0.289062
2.92934	0.0217305	0.289844
2.93075	0.021908	0.290625
2.93245	0.0220929	0.291406
2.93273	0.0223067	0.292187
2.93345	0.0225224	0.292969
2.93365	0.0227181	0.29375
2.93556	0.0229431	0.294531
2.93704	0.0231695	0.295312
2.93731	0.0234053	0.296094
2.93859	0.0236395	0.296875
2.93913	0.0238692	0.297656
2.93947	0.0241256	0.298438
2.94261	0.0243712	0.299219
2.94398	0.0246092	0.3
2.94566	0.0248238	0.300781
2.94683	0.025062	0.301563
2.94748	0.0253058	0.302344
2.95072	0.0255218	0.303125
2.95129	0.0257459	0.303906
2.95209	0.0259186	0.304688
2.95302	0.0261294	0.305469
2.95739	0.0263277	0.30625
2.96003	0.0265131	0.307031
2.96362	0.0266789	0.307812
2.96595	0.0268473	0.308594
2.96826	0.0269974	0.309375
2.97058	0.0271399	0.310156
2.97176	0.0272787	0.310937
2.97255	0.0274021	0.311719
2.97318	0.0275137	0.3125
2.97521	0.0276252	0.313281
2.97533	0.027725	0.314063
2.97571	0.0277773	0.314844
2.97985	0.0278493	0.315625
2.98525	0.0279002	0.316406
2.98988	0.0279257	0.317188
2.99021	0.0279672	0.317969
2.99163	0.0280042	0.31875
2.99321	0.028013	0.319531
2.99449	0.0280429	0.320312
2.99548	0.028022	0.321094
2.99726	0.02801	0.321875
2.99859	0.0280232	0.322656
2.99914	0.0280198	0.323437
3.00244	0.0280091	0.324219
3.00287	0.0280142	0.325
3.00393	0.0280236	0.325781
3.00481	0.0280365	0.326562
3.00665	0.0280288	0.327344
3.00823	0.0280349	0.328125
3.01089	0.0280276	0.328906
3.01228	0.0280549	0.329688
3.01512	0.0280575	0.330469
3.01557	0.0280685	0.33125
3.01825	0.0280712	0.332031
3.01997	0.0280766	0.332813
3.02123	0.0280985	0.333594
3.02167	0.028108	0.334375
3.02246	0.0281514	0.335156
3.02376	0.0281637	0.335938
3.02462	0.0281872	0.336719
3.02684	0.0282433	0.3375
3.02759	0.0282701	0.338281
3.0339	0.0282961	0.339062
3.03575	0.0283177	0.339844
3.03724	0.0283368	0.340625
3.0391	0.0283714	0.341406
3.03988	0.0283956	0.342187
3.04288	0.0284231	0.342969
3.04324	0.0284483	0.34375
3.04398	0.0284946	0.344531
3.04631	0.0285101	0.345313
3.0465	0.0285182	0.346094
3.04864	0.0285093	0.346875
3.05022	0.0285235	0.347656
3.05185	0.0285427	0.348438
3.05245	0.028527	0.349219
3.05347	0.0285188	0.35
3.05418	0.0284874	0.350781
3.05953	0.0284598	0.351562
3.06104	0.0284127	0.352344
3.06363	0.0283661	0.353125
3.06673	0.0283125	0.353906
3.06791	0.0282269	0.354687
3.07269	0.0281569	0.355469
3.07294	0.028078	0.35625
3.07375	0.0279907	0.357031
3.07594	0.027872	0.357812
3.07659	0.0277473	0.358594
3.07752	0.0276237	0.359375
3.07889	0.0274956	0.360156
3.08175	0.0273485	0.360938
3.08503	0.0272082	0.361719
3.08601	0.0270645	0.3625
3.08751	0.0269222	0.363281
3.08851	0.0267798	0.364063
3.0929	0.0266325	0.364844
3.09469	0.0264647	0.365625
3.09582	0.0262839	0.366406
3.09934	0.0261042	0.367188
3.09972	0.0259189	0.367969
3.10098	0.0257476	0.36875
3.102	0.025562	0.369531
3.1027	0.0253896	0.370312
3.10324	0.0252135	0.371094
3.10464	0.0250348	0.371875
3.10581	0.0248405	0.372656
3.10669	0.0246686	0.373437
3.10826	0.0244963	0.374219
3.10919	0.0243543	0.375
3.11131	0.0241943	0.375781
3.11263	0.0240221	0.376563
3.11293	0.0238705	0.377344
3.11494	0.023716	0.378125
3.11514	0.023564	0.378906
3.11633	0.0234362	0.379688
3.11895	0.0232997	0.380469
3.12086	0.0231627	0.38125
3.12178	0.0230461	0.382031
3.122	0.0229464	0.382812
3.12398	0.0228617	0.383594
3.12481	0.0227867	0.384375
3.12603	0.0227156	0.385156
3.12677	0.0226408	0.385937
3.12812	0.0225909	0.386719
3.13009	0.0225319	0.3875
3.13127	0.0224934	0.388281
3.13462	0.0224755	0.389062
3.13624	0.0224559	0.389844
3.13749	0.0224315	0.390625
3.13893	0.0224203	0.391406
3.13974	0.0224083	0.392188
3.14098	0.02243	0.392969
3.14137	0.0224441	0.39375
3.14179	0.0224565	0.394531
3.14242	0.0224832	0.395313
3.14391	0.0224947	0.396094
3.14652	0.0225389	0.396875
3.14753	0.0226072	0.397656
3.14861	0.0226748	0.398438
3.14926	0.0227267	0.399219
3.1505	0.0228019	0.4
3.15432	0.0228596	0.400781
3.15582	0.0229057	0.401562
3.15649	0.022989	0.402344
3.15693	0.023075	0.403125
3.15712	0.0231837	0.403906
3.15826	0.0233015	0.404687
3.15988	0.0234164	0.405469
3.16148	0.0235229	0.40625
3.16233	0.0236316	0.407031
3.164	0.0237592	0.407813
3.16472	0.0238726	0.408594
3.16501	0.0239881	0.409375
3.16562	0.0241169	0.410156
3.16663	0.0242371	0.410938
3.16725	0.0243718	0.411719
3.16908	0.0245218	0.4125
3.16928	0.0246585	0.413281
3.16986	0.0247981	0.414062
3.17632	0.0249128	0.414844
3.17919	0.0250436	0.415625
3.18056	0.0252063	0.416406
3.18129	0.0253458	0.417187
3.18319	0.0254924	0.417969
3.1836	0.0256312	0.41875
3.18486	0.0257931	0.419531
3.18678	0.0259298	0.420312
3.18724	0.0260638	0.421094
3.18777	0.026187	0.421875
3.1885	0.026337	0.422656
3.19017	0.0264823	0.423438
3.19224	0.02662	0.424219
3.19355	0.0267626	0.425
3.19689	0.0268926	0.425781
3.19827	0.0270272	0.426563
3.20036	0.0271494	0.427344
3.20298	0.0272703	0.428125
3.20394	0.0274028	0.428906
3.20471	0.0275185	0.429688
3.20634	0.0276516	0.430469
3.20997	0.0277637	0.43125
3.21028	0.0278956	0.432031
3.21326	0.0279991	0.432812
3.21383	0.0280978	0.433594
3.21425	0.0281951	0.434375
3.21483	0.0283124	0.435156
3.21907	0.0284065	0.435937
3.21946	0.0284959	0.436719
3.22091	0.0285925	0.4375
3.22384	0.0286993	0.438281
3.22528	0.0287973	0.439063
3.22537	0.0288959	0.439844
3.22868	0.0289839	0.440625
3.22993	0.0290842	0.441406
3.23286	0.0291831	0.442188
3.23382	0.0292593	0.442969
3.23571	0.0293176	0.44375
3.23755	0.0293765	0.444531
3.23898	0.0294582	0.445312
3.24004	0.0294935	0.446094
3.24217	0.0295829	0.446875
3.2424	0.0296104	0.447656
3.24413	0.0296661	0.448437
3.24558	0.0297187	0.449219
3.2467	0.029763	0.45
3.25046	0.0298059	0.450781
3.25158	0.0298274	0.451562
3.25314	0.0298679	0.452344
3.25454	0.0298991	0.453125
3.25673	0.0299348	0.453906
3.2575	0.0299529	0.454688
3.2588	0.0299759	0.455469
3.26208	0.0299863	0.45625
3.26707	0.0299916	0.457031
3.26848	0.0300115	0.457813
3.27048	0.0300349	0.458594
3.27219	0.0300291	0.459375
3.27298	0.0300054	0.460156
3.27424	0.0299907	0.460938
3.27498	0.0299537	0.461719
3.27541	0.0299342	0.4625
3.27794	0.0299531	0.463281
3.28195	0.0299408	0.464062
3.28714	0.0299679	0.464844
3.2891	0.0299691	0.465625
3.28969	0.0299626	0.466406
3.29049	0.0299552	0.467187
3.2916	0.0299849	0.467969
3.29293	0.0299594	0.46875
3.29429	0.0299723	0.469531
3.2954	0.0299842	0.470313
3.29701	0.0300125	0.471094
3.2983	0.030014	0.471875
3.29853	0.0300319	0.472656
3.3	0.0300706	0.473438
3.30211	0.0300915	0.474219
3.30348	0.0301091	0.475
3.30454	0.0301368	0.475781
3.30682	0.0301449	0.476562
3.309	0.0301784	0.477344
3.31043	0.0302055	0.478125
3.31146	0.0302416	0.478906
3.31156	0.0302817	0.479687
3.31401	0.030322	0.480469
3.31591	0.0303534	0.48125
3.31768	0.0303445	0.482031
3.31823	0.0303592	0.482812
3.31953	0.0303448	0.483594
3.32215	0.0303312	0.484375
3.32404	0.030298	0.485156
3.32831	0.030284	0.485938
3.32983	0.0302572	0.486719
3.33052	0.0302261	0.4875
3.33679	0.0301992	0.488281
3.33891	0.030149	0.489063
3.34016	0.0300793	0.489844
3.34144	0.0300019	0.490625
3.34286	0.029913	0.491406
3.34551	0.0298159	0.492188
3.34591	0.0297039	0.492969
3.34786	0.0295968	0.49375
3.35042	0.0294985	0.494531
3.3551	0.0293895	0.495312
3.35816	0.0292754	0.496094
3.36036	0.0291503	0.496875
3.36072	0.0290244	0.497656
3.36085	0.0289118	0.498437
3.36203	0.0288099	0.499219
3.36262	0.0287221	0.5
3.36319	0.028603	0.500781
3.36506	0.0285275	0.501563
3.36606	0.028449	0.502344
3.36677	0.0283759	0.503125
3.36847	0.0283215	0.503906
3.36853	0.0282602	0.504687
3.37009	0.0282405	0.505469
3.37374	0.0282267	0.50625
3.37595	0.0282099	0.507031
3.37637	0.0282416	0.507812
3.3779	0.0282679	0.508594
3.37922	0.028299	0.509375
3.37939	0.0283785	0.510156
3.38009	0.0284351	0.510938
3.38102	0.0285096	0.511719
3.38282	0.028596	0.5125
3.38301	0.0286731	0.513281
3.38394	0.0287776	0.514062
3.39073	0.028907	0.514844
3.39127	0.0291055	0.515625
3.39168	0.0293199	0.516406
3.39213	0.029524	0.517188
3.39309	0.0297154	0.517969
3.39364	0.0299285	0.51875
3.39572	0.0301569	0.519531
3.39798	0.0303908	0.520312
3.39964	0.0306303	0.521094
3.40355	0.0308672	0.521875
3.40524	0.0310986	0.522656
3.40599	0.0313403	0.523438
3.4073	0.0315858	0.524219
3.41131	0.0317944	0.525
3.41292	0.0320533	0.525781
3.41476	0.0322901	0.526563
3.41657	0.0325199	0.527344
3.41823	0.0327374	0.528125
3.41898	0.0329599	0.528906
3.41964	0.0331351	0.529687
3.42103	0.0333099	0.530469
3.42539	0.0334626	0.53125
3.4262	0.0336347	0.532031
3.42758	0.0338056	0.532813
3.43119	0.0339487	0.533594
3.43538	0.0341082	0.534375
3.44045	0.0342141	0.535156
3.44231	0.0342986	0.535937
3.44371	0.0344397	0.536719
3.447	0.0345339	0.5375
3.44877	0.0346125	0.538281
3.44982	0.0346631	0.539062
3.45104	0.0347506	0.539844
3.45293	0.0347946	0.540625
3.45552	0.0348674	0.541406
3.45723	0.0349183	0.542188
3.461	0.0349647	0.542969
3.46278	0.0350041	0.54375
3.46432	0.0350458	0.544531
3.46633	0.0350598	0.545312
3.46813	0.0351049	0.546094
3.46968	0.0351352	0.546875
3.4707	0.0351812	0.547656
3.47109	0.0352401	0.548438
3.47252	0.0352778	0.549219
3.47348	0.0353432	0.55
3.47411	0.0354197	0.550781
3.47629	0.0354992	0.551562
3.47732	0.0355813	0.552344
3.4797	0.0356616	0.553125
3.482	0.0357665	0.553906
3.48969	0.0359014	0.554688
3.4923	0.036016	0.555469
3.49326	0.0361482	0.55625
3.4938	0.0362951	0.557031
3.49511	0.0364572	0.557813
3.50032	0.036596	0.558594
3.5009	0.0367842	0.559375
3.50216	0.0369701	0.560156
3.50285	0.0371883	0.560937
3.50324	0.0373986	0.561719
3.50392	0.0376092	0.5625
3.50458	0.0378208	0.563281
3.50587	0.0380846	0.564063
3.50737	0.0383442	0.564844
3.51281	0.0386231	0.565625
3.5197	0.038922	0.566406
3.52204	0.0391826	0.567187
3.52284	0.0394488	0.567969
3.52522	0.0397359	0.56875
3.52553	0.0400203	0.569531
3.53006	0.0403274	0.570312
3.53145	0.040616	0.571094
3.53257	0.0409089	0.571875
3.53498	0.0411719	0.572656
3.53794	0.0414298	0.573438
3.53934	0.0417464	0.574219
3.54324	0.0419891	0.575
3.54386	0.0422478	0.575781
3.54781	0.0424741	0.576562
3.54852	0.0427194	0.577344
3.55167	0.0429483	0.578125
3.5551	0.0431555	0.578906
3.55692	0.0433516	0.579688
3.56029	0.0435708	0.580469
3.5641	0.0437687	0.58125
3.56774	0.043935	0.582031
3.56926	0.0440903	0.582812
3.57123	0.0442632	0.583594
3.57304	0.0444313	0.584375
3.57401	0.0445253	0.585156
3.5781	0.0446354	0.585938
3.58018	0.0447197	0.586719
3.58308	0.0447853	0.5875
3.58512	0.0448638	0.588281
3.58625	0.0448831	0.589063
3.59073	0.0448792	0.589844
3.59684	0.0448883	0.590625
3.59815	0.044878	0.591406
3.59893	0.0448331	0.592187
3.60442	0.0448078	0.592969
3.60632	0.04476	0.59375
3.6104	0.0446519	0.594531
3.61571	0.0445625	0.595313
3.61838	0.0444854	0.596094
3.62425	0.0443805	0.596875
3.6249	0.0442983	0.597656
3.62541	0.0441985	0.598437
3.62931	0.0440878	0.599219
3.62975	0.0439172	0.6
3.63109	0.0437636	0.600781
3.63227	0.0436146	0.601562
3.63458	0.0434877	0.602344
3.64041	0.0433223	0.603125
3.64604	0.043187	0.603906
3.64642	0.0430524	0.604688
3.64916	0.0428873	0.605469
3.6517	0.0427529	0.60625
3.65175	0.0426576	0.607031
3.65218	0.0425104	0.607812
3.6539	0.0423767	0.608594
3.66047	0.0422549	0.609375
3.66123	0.0421281	0.610156
3.66318	0.0420206	0.610938
3.66422	0.0419947	0.611719
3.66716	0.0419391	0.6125
3.66894	0.0418688	0.613281
3.66989	0.0418089	0.614062
3.67042	0.0418037	0.614844
3.67141	0.041789	0.615625
3.67453	0.041795	0.616406
3.68065	0.04178	0.617188
3.68172	0.0417625	0.617969
3.68511	0.0417673	0.61875
3.68665	0.041825	0.619531
3.6914	0.0418536	0.620313
3.6924	0.0418661	0.621094
3.69357	0.0418991	0.621875
3.69488	0.0419466	0.622656
3.69768	0.0419913	0.623437
3.69915	0.0420136	0.624219
3.70096	0.0420772	0.625
3.70279	0.0421144	0.625781
3.71007	0.0421422	0.626563
3.71041	0.0421587	0.627344
3.71679	0.042149	0.628125
3.71878	0.0421647	0.628906
3.72128	0.042161	0.629687
3.72215	0.0421536	0.630469
3.72297	0.0421403	0.63125
3.72872	0.0421053	0.632031
3.73244	0.0420331	0.632812
3.73576	0.0420036	0.633594
3.73594	0.0419216	0.634375
3.73737	0.0418391	0.635156
3.74389	0.0417365	0.635938
3.74586	0.0416304	0.636719
3.74633	0.0415166	0.6375
3.74858	0.041418	0.638281
3.74904	0.0413057	0.639062
3.75376	0.0411795	0.639844
3.75623	0.0409917	0.640625
3.75878	0.0408336	0.641406
3.76038	0.0406596	0.642188
3.76786	0.0404708	0.642969
3.77041	0.0402885	0.64375
3.77121	0.0401072	0.644531
3.77322	0.039915	0.645312
3.77357	0.0397295	0.646094
3.7798	0.0395442	0.646875
3.78201	0.0393582	0.647656
3.78498	0.0392116	0.648438
3.7859	0.039041	0.649219
3.78678	0.0388971	0.65
3.7875	0.0387551	0.650781
3.79109	0.0386491	0.651563
3.79196	0.038595	0.652344
3.79406	0.0385057	0.653125
3.79624	0.038448	0.653906
3.79746	0.0383747	0.654687
3.80117	0.0383318	0.655469
3.80243	0.0382861	0.65625
3.80513	0.038243	0.657031
3.80615	0.038243	0.657813
3.80755	0.0382306	0.658594
3.80785	0.0382719	0.659375
3.8129	0.0383015	0.660156
3.81421	0.038362	0.660937
3.81643	0.0385007	0.661719
3.81855	0.0386479	0.6625
3.81955	0.0388096	0.663281
3.82227	0.0389204	0.664062
3.82429	0.0390831	0.664844
3.82533	0.0392624	0.665625
3.82753	0.0394442	0.666406
3.82899	0.0396181	0.667188
3.83067	0.0397675	0.667969
3.8309	0.0399457	0.66875
3.8339	0.0401228	0.669531
3.83703	0.0402952	0.670312
3.84157	0.0404676	0.671094
3.84336	0.0406618	0.671875
3.84699	0.040849	0.672656
3.85629	0.0410617	0.673438
3.85723	0.0412288	0.674219
3.86138	0.0414258	0.675
3.86448	0.0416217	0.675781
3.86684	0.0417628	0.676562
3.86912	0.0419256	0.677344
3.87023	0.0421195	0.678125
3.87069	0.0422874	0.678906
3.87241	0.0424323	0.679688
3.87367	0.0425694	0.680469
3.87677	0.042719	0.68125
3.87822	0.0428685	0.682031
3.88339	0.0429705	0.682813
3.88712	0.0430959	0.683594
3.89061	0.0431867	0.684375
3.89122	0.0432105	0.685156
3.89227	0.0432993	0.685937
3.89584	0.0433984	0.686719
3.89745	0.0435023	0.6875
3.89841	0.0435998	0.688281
3.90373	0.0436581	0.689063
3.90577	0.0437613	0.689844
3.91154	0.0438669	0.690625
3.91718	0.0439393	0.691406
3.91752	0.0440094	0.692187
3.92354	0.0441097	0.692969
3.92511	0.0442397	0.69375
3.92727	0.044331	0.694531
3.92971	0.0444565	0.695312
3.93115	0.0446152	0.696094
3.93211	0.044723	0.696875
3.93276	0.0448515	0.697656
3.93454	0.0450121	0.698438
3.93922	0.0451804	0.699219
3.9418	0.0453617	0.7
3.94725	0.0455533	0.700781
3.95041	0.0457699	0.701562
3.95238	0.0459791	0.702344
3.95465	0.0462408	0.703125
3.95593	0.0465077	0.703906
3.95815	0.0467862	0.704688
3.96304	0.0471242	0.705469
3.96358	0.0474	0.70625
3.96749	0.0477138	0.707031
3.96838	0.0480631	0.707812
3.9702	0.048423	0.708594
3.97055	0.0488034	0.709375
3.97255	0.0491559	0.710156
3.97772	0.0495477	0.710938
3.98131	0.0498927	0.711719
3.987	0.0502289	0.7125
3.98837	0.0505716	0.713281
3.99473	0.0508787	0.714063
3.99574	0.0512409	0.714844
3.99637	0.0515881	0.715625
3.9987	0.0519026	0.716406
4	0.0521727	0.717187
4.01335	0.0524376	0.717969
4.01449	0.0527384	0.71875
4.01503	0.0529837	0.719531
4.01594	0.0532213	0.720313
4.01719	0.0534569	0.721094
4.02789	0.053624	0.721875
4.03312	0.0538255	0.722656
4.03531	0.053968	0.723437
4.03696	0.0541008	0.724219
4.04784	0.054204	0.725
4.05154	0.0543107	0.725781
4.05829	0.0544003	0.726562
4.06413	0.0544697	0.727344
4.06773	0.0545287	0.728125
4.07008	0.0545945	0.728906
4.07148	0.0546296	0.729688
4.07406	0.0546759	0.730469
4.0747	0.0547348	0.73125
4.07579	0.0547908	0.732031
4.07776	0.0548559	0.732812
4.07896	0.0548771	0.733594
4.07985	0.0549573	0.734375
4.08028	0.0550223	0.735156
4.08284	0.055102	0.735938
4.09453	0.0551867	0.736719
4.09494	0.0552544	0.7375
4.09748	0.0553173	0.738281
4.10722	0.0554477	0.739062
4.10796	0.0556117	0.739844
4.10954	0.0557635	0.740625
4.11149	0.055951	0.741406
4.12066	0.0561091	0.742188
4.12268	0.0563031	0.742969
4.12499	0.0565673	0.74375
4.12819	0.0567386	0.744531
4.132	0.0569811	0.745313
4.13436	0.057251	0.746094
4.14367	0.0575148	0.746875
4.14674	0.0577498	0.747656
4.15331	0.0580817	0.748437
4.15455	0.0583977	0.749219
4.15707	0.058721	0.75
4.15894	0.0590768	0.750781
4.1638	0.0594328	0.751563
4.17122	0.0597407	0.752344
4.1726	0.0601196	0.753125
4.17668	0.0605515	0.753906
4.17731	0.060991	0.754687
4.18464	0.0614021	0.755469
4.18654	0.0618055	0.75625
4.18915	0.0622552	0.757031
4.19159	0.0626333	0.757812
4.19461	0.0630022	0.758594
4.1968	0.0634053	0.759375
4.1991	0.0638358	0.760156
4.20069	0.0643141	0.760938
4.20248	0.0647543	0.761719
4.21119	0.0651271	0.7625
4.21834	0.0654425	0.763281
4.2211	0.0657747	0.764062
4.23312	0.0660528	0.764844
4.23529	0.0662677	0.765625
4.23859	0.0665328	0.766406
4.24598	0.066786	0.767188
4.25493	0.0669248	0.767969
4.25748	0.0670033	0.76875
4.26138	0.0671114	0.769531
4.2632	0.0670514	0.770312
4.27169	0.0670511	0.771094
4.27547	0.0669745	0.771875
4.27823	0.066828	0.772656
4.29032	0.0665439	0.773438
4.29883	0.0662678	0.774219
4.30026	0.065996	0.775
4.30187	0.0656821	0.775781
4.31135	0.0652659	0.776563
4.31282	0.0648644	0.777344
4.31496	0.0643731	0.778125
4.32074	0.0638751	0.778906
4.32381	0.0633139	0.779687
4.32861	0.0628316	0.780469
4.33832	0.062289	0.78125
4.34349	0.0617765	0.782031
4.34633	0.061219	0.782813
4.34849	0.0606703	0.783594
4.35029	0.0600912	0.784375
4.35252	0.0595624	0.785156
4.35508	0.059043	0.785937
4.35793	0.0585477	0.786719
4.36096	0.0580957	0.7875
4.36566	0.0576956	0.788281
4.36907	0.0573112	0.789062
4.37193	0.0569318	0.789844
4.37948	0.0566619	0.790625
4.38037	0.0564308	0.791406
4.38482	0.0562638	0.792188
4.38581	0.0561674	0.792969
4.4011	0.0560244	0.79375
4.40258	0.0559542	0.794531
4.40387	0.0560426	0.795312
4.40468	0.0561686	0.796094
4.40633	0.0563557	0.796875
4.407	0.0565754	0.797656
4.40998	0.0568542	0.798438
4.41321	0.0572618	0.799219
4.41817	0.05768	0.8
4.42108	0.0582288	0.800781
4.42719	0.0587544	0.801562
4.43061	0.0593226	0.802344
4.43218	0.0598491	0.803125
4.43365	0.0605922	0.803906
4.43629	0.061277	0.804688
4.44189	0.0620203	0.805469
4.45315	0.0627097	0.80625
4.45447	0.0634665	0.807031
4.46162	0.0642716	0.807813
4.46469	0.0651153	0.808594
4.46753	0.0658442	0.809375
4.47064	0.0666017	0.810156
4.47634	0.0672597	0.810937
4.47802	0.0680377	0.811719
4.48548	0.0687267	0.8125
4.48746	0.0693195	0.813281
4.49568	0.0700582	0.814063
4.50714	0.0707713	0.814844
4.50888	0.0713629	0.815625
4.51144	0.0719812	0.816406
4.51663	0.0724963	0.817187
4.52824	0.0730341	0.817969
4.531	0.0734831	0.81875
4.54451	0.0738963	0.819531
4.54641	0.0742941	0.820312
4.54976	0.0746419	0.821094
4.55661	0.0749508	0.821875
4.56662	0.0752769	0.822656
4.5732	0.0754964	0.823438
4.57806	0.0758505	0.824219
4.58279	0.0760077	0.825
4.58898	0.0761769	0.825781
4.59238	0.0763145	0.826562
4.59879	0.0763486	0.827344
4.60208	0.076431	0.828125
4.60746	0.0764659	0.828906
4.61742	0.0764481	0.829688
4.62053	0.0764375	0.830469
4.62504	0.0762807	0.83125
4.62639	0.0761461	0.832031
4.62922	0.0760585	0.832812
4.64451	0.0758397	0.833594
4.65104	0.0756693	0.834375
4.65287	0.0755133	0.835156
4.655	0.0752438	0.835938
4.66184	0.0750338	0.836719
4.67175	0.0748172	0.8375
4.67548	0.0746557	0.838281
4.68574	0.0743481	0.839063
4.70108	0.0740537	0.839844
4.70562	0.0736915	0.840625
4.71086	0.0734018	0.841406
4.71411	0.0730179	0.842187
4.71544	0.0726802	0.842969
4.71865	0.0724019	0.84375
4.7228	0.0720948	0.844531
4.73312	0.0717618	0.845313
4.73466	0.0714526	0.846094
4.74215	0.0711191	0.846875
4.747	0.0708335	0.847656
4.74949	0.0705104	0.848437
4.75061	0.0702315	0.849219
4.75333	0.0699183	0.85
4.75876	0.0696084	0.850781
4.76809	0.0694319	0.851562
4.78172	0.0692339	0.852344
4.78958	0.0690341	0.853125
4.79049	0.0688239	0.853906
4.79687	0.0686458	0.854688
4.80109	0.0685692	0.855469
4.80689	0.0684753	0.85625
4.8163	0.0684464	0.857031
4.82187	0.0685618	0.857812
4.82604	0.0686783	0.858594
4.83505	0.068884	0.859375
4.84075	0.0690975	0.860156
4.84282	0.0694466	0.860938
4.84724	0.0698058	0.861719
4.84861	0.0702521	0.8625
4.85142	0.070819	0.863281
4.8522	0.0713582	0.864062
4.85866	0.0719117	0.864844
4.85967	0.0727629	0.865625
4.86506	0.0735785	0.866406
4.86648	0.0743797	0.867188
4.87246	0.0752584	0.867969
4.88362	0.0762215	0.86875
4.89081	0.0771846	0.869531
4.90444	0.0780812	0.870313
4.90731	0.0789525	0.871094
4.91751	0.0799623	0.871875
4.92713	0.0809653	0.872656
4.93127	0.0819806	0.873437
4.93361	0.0828973	0.874219
4.94568	0.0839072	0.875
4.9519	0.084927	0.875781
4.96153	0.0860274	0.876563
4.96469	0.0869108	0.877344
4.9665	0.0878735	0.878125
4.98137	0.0889553	0.878906
4.99432	0.0898761	0.879687
5.00806	0.0907566	0.880469
5.01197	0.0918075	0.88125
5.01633	0.0926616	0.882031
5.02105	0.0934874	0.882812
5.02675	0.0943784	0.883594
5.02952	0.0951436	0.884375
5.03547	0.0957887	0.885156
5.04662	0.09657	0.885938
5.06021	0.097257	0.886719
5.07879	0.0977865	0.8875
5.0859	0.0983382	0.888281
5.10306	0.0990408	0.889062
5.11005	0.0998226	0.889844
5.11187	0.100357	0.890625
5.11894	0.100975	0.891406
5.12469	0.101662	0.892188
5.14461	0.102246	0.892969
5.16211	0.102894	0.89375
5.16879	0.103474	0.894531
5.16949	0.103926	0.895312
5.1794	0.104419	0.896094
5.18225	0.10496	0.896875
5.19466	0.105414	0.897656
5.19631	0.105836	0.898438
5.20147	0.106113	0.899219
5.21912	0.106709	0.9
5.22854	0.106999	0.900781
5.23479	0.107247	0.901563
5.2455	0.107318	0.902344
5.26914	0.107522	0.903125
5.28468	0.107462	0.903906
5.30532	0.107339	0.904687
5.30747	0.107108	0.905469
5.31615	0.106613	0.90625
5.32921	0.106172	0.907031
5.33096	0.105496	0.907813
5.35718	0.104892	0.908594
5.3628	0.104051	0.909375
5.36634	0.10313	0.910156
5.37525	0.102096	0.910937
5.3838	0.101084	0.911719
5.3933	0.100075	0.9125
5.40535	0.0991422	0.913281
5.41451	0.098149	0.914062
5.44641	0.0970465	0.914844
5.44984	0.0959351	0.915625
5.45447	0.0950609	0.916406
5.45806	0.0939842	0.917188
5.46675	0.0932777	0.917969
5.4743	0.0927401	0.91875
5.4787	0.0921468	0.919531
5.48913	0.091529	0.920312
5.49751	0.0912284	0.921094
5.50724	0.0908331	0.921875
5.51059	0.0906082	0.922656
5.52175	0.0906258	0.923438
5.52297	0.0906351	0.924219
5.53922	0.0907823	0.925
5.55023	0.0912286	0.925781
5.55642	0.0917194	0.926562
5.58084	0.0924194	0.927344
5.58898	0.0932733	0.928125
5.60135	0.094201	0.928906
5.61037	0.0952692	0.929688
5.6161	0.0964353	0.930469
5.62136	0.0982062	0.93125
5.63095	0.100005	0.932031
5.64343	0.10181	0.932813
5.64797	0.104008	0.933594
5.66569	0.10651	0.934375
5.67416	0.109623	0.935156
5.68454	0.112732	0.935937
5.69038	0.116346	0.936719
5.7108	0.120003	0.9375
5.72852	0.124516	0.938281
5.73068	0.128899	0.939063
5.73469	0.13339	0.939844
5.75338	0.138331	0.940625
5.76602	0.142997	0.941406
5.79176	0.147325	0.942187
5.79734	0.151779	0.942969
5.81122	0.156446	0.94375
5.85411	0.160286	0.944531
5.86187	0.163796	0.945312
5.88031	0.167022	0.946094
5.92614	0.169708	0.946875
5.93372	0.171733	0.947656
5.97397	0.172682	0.948438
6.02649	0.173331	0.949219
6.03181	0.173297	0.95
6.04738	0.172491	0.950781
6.06261	0.171422	0.951562
6.10155	0.169504	0.952344
6.11843	0.167191	0.953125
6.13432	0.164363	0.953906
6.18647	0.16164	0.954688
6.19649	0.158136	0.955469
6.23321	0.154599	0.95625
6.24694	0.151115	0.957031
6.25829	0.147119	0.957812
6.27262	0.144051	0.958594
6.28263	0.140847	0.959375
6.29911	0.13825	0.960156
6.31027	0.136361	0.960938
6.32256	0.134782	0.961719
6.34754	0.133599	0.9625
6.35299	0.132938	0.963281
6.35834	0.132458	0.964063
6.36409	0.131825	0.964844
6.42786	0.131287	0.965625
6.45783	0.130106	0.966406
6.51528	0.129113	0.967187
6.52712	0.128141	0.967969
6.53529	0.126975	0.96875
6.54113	0.125641	0.969531
6.55183	0.124644	0.970313
6.56795	0.124478	0.971094
6.57791	0.124806	0.971875
6.61431	0.125315	0.972656
6.63032	0.127467	0.973437
6.6532	0.130264	0.974219
6.66699	0.133863	0.975
6.67794	0.138599	0.975781
6.69414	0.144163	0.976562
6.75252	0.14917	0.977344
6.77789	0.154386	0.978125
6.8045	0.160003	0.978906
6.82639	0.165063	0.979688

## Sheet: 24x2048_dist
log(eta)	Error	F[log(eta)]
2.07662	0.0161675	0.00078125
2.08445	0.022593	0.0015625
2.10403	0.0269262	0.00234375
2.12559	0.0292546	0.003125
2.14176	0.0295197	0.00390625
2.15919	0.0287199	0.0046875
2.17951	0.0271453	0.00546875
2.18562	0.0255001	0.00625
2.18846	0.0239982	0.00703125
2.20166	0.0227403	0.0078125
2.21062	0.022055	0.00859375
2.21447	0.0216605	0.009375
2.22319	0.021626	0.0101563
2.22403	0.0219966	0.0109375
2.2311	0.0225376	0.0117188
2.23686	0.0232503	0.0125
2.23916	0.0240833	0.0132812
2.24425	0.0250274	0.0140625
2.26119	0.0259053	0.0148437
2.26338	0.026881	0.015625
2.27146	0.0277677	0.0164063
2.27935	0.0287264	0.0171875
2.28293	0.0298221	0.0179687
2.28786	0.0309045	0.01875
2.28986	0.0319284	0.0195312
2.29555	0.0328855	0.0203125
2.31196	0.0336942	0.0210938
2.3146	0.0344228	0.021875
2.3178	0.0349424	0.0226562
2.32673	0.0353083	0.0234375
2.33278	0.0353472	0.0242188
2.34648	0.0351752	0.025
2.35	0.034826	0.0257812
2.36484	0.0342495	0.0265625
2.37355	0.033619	0.0273438
2.37716	0.0327346	0.028125
2.38019	0.0317279	0.0289063
2.3831	0.0307166	0.0296875
2.3875	0.0297443	0.0304687
2.39525	0.0288189	0.03125
2.39753	0.0280325	0.0320312
2.40011	0.0274457	0.0328125
2.40773	0.0269726	0.0335937
2.40882	0.0265967	0.034375
2.41393	0.0264749	0.0351562
2.41793	0.0263937	0.0359375
2.42201	0.0263871	0.0367188
2.42462	0.0264937	0.0375
2.42524	0.0265846	0.0382813
2.43056	0.0267144	0.0390625
2.43607	0.0268846	0.0398437
2.44033	0.0270631	0.040625
2.44386	0.0272472	0.0414062
2.44737	0.027418	0.0421875
2.45622	0.0276514	0.0429688
2.45898	0.0279236	0.04375
2.45942	0.0281853	0.0445313
2.46156	0.0284378	0.0453125
2.46498	0.028707	0.0460938
2.4768	0.0290389	0.046875
2.47753	0.029348	0.0476562
2.48084	0.0296718	0.0484375
2.48339	0.030039	0.0492187
2.48585	0.0303542	0.05
2.48971	0.0307245	0.0507812
2.49375	0.0310066	0.0515625
2.49841	0.0313082	0.0523438
2.5004	0.0315413	0.053125
2.50277	0.0317857	0.0539063
2.50532	0.0319481	0.0546875
2.51616	0.0320786	0.0554687
2.52634	0.0321644	0.05625
2.52872	0.032178	0.0570312
2.5315	0.0321601	0.0578125
2.53667	0.0321349	0.0585938
2.543	0.0320717	0.059375
2.54586	0.032006	0.0601563
2.55206	0.0319076	0.0609375
2.55387	0.0318032	0.0617188
2.55422	0.0317396	0.0625
2.55598	0.0316375	0.0632812
2.55747	0.0315997	0.0640625
2.55798	0.0315418	0.0648438
2.56671	0.0315013	0.065625
2.56972	0.0314619	0.0664062
2.57095	0.0313883	0.0671875
2.57227	0.0312962	0.0679687
2.57494	0.0311922	0.06875
2.5837	0.0310043	0.0695313
2.5865	0.0308397	0.0703125
2.59537	0.0306625	0.0710937
2.59755	0.0305007	0.071875
2.61043	0.0303082	0.0726563
2.6127	0.0300924	0.0734375
2.6161	0.029826	0.0742188
2.61777	0.0295719	0.075
2.61928	0.0292977	0.0757812
2.62014	0.0290189	0.0765625
2.62091	0.0287917	0.0773438
2.62441	0.0286575	0.078125
2.62608	0.0285232	0.0789062
2.62704	0.0284274	0.0796875
2.62866	0.0284069	0.0804688
2.63243	0.0284805	0.08125
2.63634	0.0285697	0.0820312
2.63698	0.028691	0.0828125
2.63832	0.028893	0.0835937
2.64163	0.0291191	0.084375
2.64531	0.0293338	0.0851563
2.64778	0.0295727	0.0859375
2.65218	0.0298124	0.0867187
2.6547	0.0300983	0.0875
2.65609	0.0303591	0.0882813
2.65635	0.0305773	0.0890625
2.65901	0.0307968	0.0898438
2.66446	0.030962	0.090625
2.66754	0.0311074	0.0914062
2.67518	0.0311784	0.0921875
2.68184	0.0311802	0.0929688
2.68679	0.0311865	0.09375
2.68972	0.0310903	0.0945312
2.69587	0.0309882	0.0953125
2.69945	0.0308178	0.0960938
2.70256	0.0306564	0.096875
2.70481	0.0304587	0.0976562
2.70776	0.0302038	0.0984375
2.70972	0.0299263	0.0992187
2.71183	0.0296231	0.1
2.71285	0.0292881	0.100781
2.71306	0.0289391	0.101562
2.71386	0.0285531	0.102344
2.71635	0.0281748	0.103125
2.71788	0.027803	0.103906
2.72427	0.0274633	0.104688
2.73125	0.0271573	0.105469
2.73315	0.0268615	0.10625
2.73622	0.026551	0.107031
2.73722	0.0263124	0.107813
2.7399	0.0260955	0.108594
2.74177	0.0258977	0.109375
2.74421	0.0257414	0.110156
2.74568	0.0256066	0.110937
2.74741	0.0255226	0.111719
2.74841	0.0254933	0.1125
2.74956	0.0254818	0.113281
2.75065	0.0255383	0.114062
2.75216	0.025599	0.114844
2.75597	0.0256847	0.115625
2.75651	0.0258194	0.116406
2.75811	0.0259651	0.117188
2.76086	0.0261626	0.117969
2.76175	0.0263641	0.11875
2.76557	0.0265824	0.119531
2.76728	0.0268133	0.120313
2.76834	0.0270276	0.121094
2.76947	0.0272412	0.121875
2.77407	0.0274225	0.122656
2.77604	0.0276133	0.123438
2.77808	0.0278015	0.124219
2.77996	0.0279392	0.125
2.78701	0.0280824	0.125781
2.79358	0.0281958	0.126562
2.79736	0.0283133	0.127344
2.79995	0.0283938	0.128125
2.80393	0.0284531	0.128906
2.8055	0.0284917	0.129688
2.80726	0.0285035	0.130469
2.81016	0.0285014	0.13125
2.81351	0.0284843	0.132031
2.81485	0.0284652	0.132812
2.81584	0.0284775	0.133594
2.81665	0.0284353	0.134375
2.81792	0.0284367	0.135156
2.82085	0.0284035	0.135937
2.82095	0.0283879	0.136719
2.82545	0.0283947	0.1375
2.82727	0.0284461	0.138281
2.8302	0.0285334	0.139063
2.83088	0.0285696	0.139844
2.832	0.0286248	0.140625
2.83406	0.0286925	0.141406
2.83654	0.0287676	0.142187
2.8401	0.0288907	0.142969
2.84042	0.0289936	0.14375
2.8415	0.0291168	0.144531
2.84248	0.0292205	0.145313
2.84597	0.0293315	0.146094
2.85024	0.0294634	0.146875
2.85053	0.0295842	0.147656
2.85332	0.0296782	0.148438
2.85544	0.0297774	0.149219
2.86028	0.0298738	0.15
2.86155	0.0299502	0.150781
2.86664	0.0300368	0.151562
2.86916	0.0301129	0.152344
2.87064	0.0301972	0.153125
2.87622	0.0302781	0.153906
2.87757	0.0303471	0.154688
2.88194	0.0304018	0.155469
2.88411	0.0304663	0.15625
2.88714	0.0305169	0.157031
2.88838	0.0305499	0.157812
2.88903	0.030551	0.158594
2.89052	0.0305708	0.159375
2.89093	0.03056	0.160156
2.89356	0.0305439	0.160938
2.89744	0.0305234	0.161719
2.89758	0.0304897	0.1625
2.90206	0.0304557	0.163281
2.90317	0.0304205	0.164062
2.90714	0.0303944	0.164844
2.90905	0.0303678	0.165625
2.91275	0.0302887	0.166406
2.91479	0.0302374	0.167187
2.91835	0.0301864	0.167969
2.92237	0.030124	0.16875
2.92572	0.0300583	0.169531
2.92713	0.0299932	0.170313
2.92923	0.0299359	0.171094
2.93068	0.0298939	0.171875
2.93161	0.0298684	0.172656
2.93263	0.0298128	0.173437
2.93554	0.0297787	0.174219
2.93596	0.0297581	0.175
2.93853	0.0297267	0.175781
2.93957	0.0296741	0.176563
2.9417	0.029617	0.177344
2.94528	0.029572	0.178125
2.94752	0.0294868	0.178906
2.95037	0.0294716	0.179688
2.95082	0.0294523	0.180469
2.95318	0.0294604	0.18125
2.95433	0.0294439	0.182031
2.96133	0.0294446	0.182812
2.96551	0.0294491	0.183594
2.96637	0.0294539	0.184375
2.96691	0.0294653	0.185156
2.96973	0.0294416	0.185938
2.97006	0.0294475	0.186719
2.97165	0.0294565	0.1875
2.9745	0.0294576	0.188281
2.97652	0.0294166	0.189062
2.97829	0.0294102	0.189844
2.97922	0.0293363	0.190625
2.97991	0.0292975	0.191406
2.98214	0.0292284	0.192188
2.98351	0.0291944	0.192969
2.98732	0.0291077	0.19375
2.98866	0.0290249	0.194531
2.98935	0.0289446	0.195312
2.99273	0.028846	0.196094
2.99425	0.0287274	0.196875
2.99568	0.0285812	0.197656
3.00178	0.0284477	0.198437
3.00699	0.0282905	0.199219
3.01144	0.0281205	0.2
3.01445	0.0279521	0.200781
3.01497	0.0277793	0.201563
3.01629	0.0276134	0.202344
3.01653	0.0274143	0.203125
3.0175	0.0272229	0.203906
3.01852	0.0270176	0.204687
3.0208	0.0268093	0.205469
3.02212	0.0266157	0.20625
3.02303	0.0264064	0.207031
3.0248	0.0262297	0.207813
3.02507	0.0260365	0.208594
3.02703	0.0258502	0.209375
3.02924	0.0256712	0.210156
3.03169	0.0254875	0.210938
3.03338	0.0253176	0.211719
3.03385	0.0251833	0.2125
3.03452	0.025001	0.213281
3.03514	0.0248658	0.214062
3.03856	0.0247335	0.214844
3.04637	0.0246272	0.215625
3.04655	0.0245148	0.216406
3.04818	0.0244052	0.217188
3.04938	0.0242856	0.217969
3.05012	0.0242045	0.21875
3.05129	0.0241501	0.219531
3.05271	0.0241129	0.220312
3.0533	0.0240794	0.221094
3.05463	0.0240467	0.221875
3.05518	0.024038	0.222656
3.05588	0.0240548	0.223438
3.05953	0.024097	0.224219
3.06265	0.0241377	0.225
3.06348	0.0242222	0.225781
3.06431	0.0242894	0.226562
3.06691	0.0243752	0.227344
3.06764	0.0244316	0.228125
3.0684	0.0245411	0.228906
3.07105	0.0246614	0.229687
3.07181	0.024763	0.230469
3.07303	0.0248681	0.23125
3.07429	0.0249729	0.232031
3.07565	0.0251109	0.232813
3.07619	0.0252457	0.233594
3.07715	0.0253963	0.234375
3.07762	0.0255151	0.235156
3.08033	0.0256128	0.235937
3.08143	0.0256987	0.236719
3.08411	0.0258123	0.2375
3.08707	0.0259205	0.238281
3.08933	0.0260244	0.239063
3.09236	0.0261202	0.239844
3.09427	0.0262043	0.240625
3.09633	0.0262817	0.241406
3.09699	0.0263586	0.242188
3.10413	0.0264025	0.242969
3.10664	0.0264811	0.24375
3.10733	0.0265467	0.244531
3.10886	0.0265748	0.245312
3.11215	0.0265942	0.246094
3.11327	0.0265973	0.246875
3.11499	0.0266271	0.247656
3.11698	0.0266101	0.248438
3.11788	0.0266453	0.249219
3.11876	0.0266624	0.25
3.12138	0.0266836	0.250781
3.12221	0.0266997	0.251563
3.1241	0.0267209	0.252344
3.12435	0.0267135	0.253125
3.12492	0.0267514	0.253906
3.12612	0.0267671	0.254688
3.12649	0.0267819	0.255469
3.12681	0.0267995	0.25625
3.12779	0.0268354	0.257031
3.12862	0.0268741	0.257812
3.12901	0.026918	0.258594
3.1336	0.0269499	0.259375
3.13441	0.0270012	0.260156
3.13545	0.02707	0.260937
3.13686	0.027118	0.261719
3.14441	0.0271705	0.2625
3.14727	0.0272121	0.263281
3.14896	0.0272817	0.264062
3.1502	0.027346	0.264844
3.15432	0.0273937	0.265625
3.15462	0.0274532	0.266406
3.1549	0.0275142	0.267188
3.1564	0.0275507	0.267969
3.16017	0.0275847	0.26875
3.16061	0.0276229	0.269531
3.16244	0.0276529	0.270313
3.16456	0.0276852	0.271094
3.16604	0.0277161	0.271875
3.16689	0.027768	0.272656
3.16731	0.0278118	0.273438
3.16752	0.0278226	0.274219
3.1683	0.0278388	0.275
3.1695	0.0278292	0.275781
3.1714	0.0278245	0.276562
3.17782	0.0278015	0.277344
3.17819	0.027766	0.278125
3.18192	0.0277637	0.278906
3.18366	0.0277369	0.279687
3.18636	0.0277113	0.280469
3.18936	0.0276653	0.28125
3.19153	0.0276166	0.282031
3.19267	0.027591	0.282813
3.19436	0.027554	0.283594
3.19806	0.0275042	0.284375
3.19862	0.0274687	0.285156
3.20021	0.0274212	0.285938
3.20307	0.027384	0.286719
3.20456	0.027361	0.2875
3.20486	0.0273481	0.288281
3.20522	0.0273044	0.289062
3.20749	0.0273021	0.289844
3.20896	0.0272855	0.290625
3.21133	0.027282	0.291406
3.21391	0.0272949	0.292187
3.21465	0.0273101	0.292969
3.21547	0.02735	0.29375
3.21705	0.0273669	0.294531
3.21896	0.0274141	0.295312
3.21928	0.0274766	0.296094
3.2209	0.0275473	0.296875
3.22138	0.0275687	0.297656
3.22219	0.0276551	0.298438
3.22273	0.0277359	0.299219
3.22421	0.0278068	0.3
3.227	0.0278959	0.300781
3.22766	0.0279909	0.301563
3.23031	0.0281111	0.302344
3.2304	0.0282238	0.303125
3.23098	0.0283317	0.303906
3.23175	0.0284271	0.304688
3.2338	0.0285278	0.305469
3.23992	0.0286281	0.30625
3.24169	0.0287224	0.307031
3.24223	0.0288104	0.307812
3.2492	0.028888	0.308594
3.25189	0.0289495	0.309375
3.25365	0.0290198	0.310156
3.2564	0.0291067	0.310937
3.25696	0.0291697	0.311719
3.25766	0.0291991	0.3125
3.25895	0.0292512	0.313281
3.26079	0.029281	0.314063
3.26445	0.0293143	0.314844
3.26457	0.0293119	0.315625
3.26577	0.0293251	0.316406
3.26907	0.0293298	0.317188
3.26937	0.0293501	0.317969
3.26964	0.0293382	0.31875
3.27098	0.0293261	0.319531
3.27337	0.0293133	0.320312
3.27435	0.0293026	0.321094
3.2764	0.0292748	0.321875
3.27709	0.0292375	0.322656
3.28012	0.0292039	0.323437
3.28589	0.0291481	0.324219
3.28847	0.0291442	0.325
3.28901	0.0291323	0.325781
3.29101	0.0291366	0.326562
3.2933	0.0291364	0.327344
3.29418	0.0291518	0.328125
3.29639	0.0291631	0.328906
3.2971	0.0291943	0.329688
3.2981	0.0291979	0.330469
3.29898	0.0292247	0.33125
3.29998	0.0292557	0.332031
3.3016	0.029293	0.332813
3.30413	0.0293537	0.333594
3.30516	0.0294157	0.334375
3.3074	0.0294923	0.335156
3.30908	0.0295472	0.335938
3.30989	0.0296165	0.336719
3.31021	0.029715	0.3375
3.31287	0.0298166	0.338281
3.31453	0.0299358	0.339062
3.31608	0.0300419	0.339844
3.31982	0.0301458	0.340625
3.32084	0.0302351	0.341406
3.3218	0.0303418	0.342187
3.32214	0.030465	0.342969
3.32247	0.0306017	0.34375
3.32361	0.0307585	0.344531
3.32509	0.0308829	0.345313
3.32851	0.031017	0.346094
3.32986	0.03113	0.346875
3.33215	0.03124	0.347656
3.33305	0.0313793	0.348438
3.3366	0.0314961	0.349219
3.33887	0.0315761	0.35
3.34418	0.0316309	0.350781
3.34607	0.0316845	0.351562
3.34664	0.0317419	0.352344
3.34971	0.0318058	0.353125
3.35478	0.0318461	0.353906
3.35679	0.0318907	0.354687
3.35893	0.031913	0.355469
3.36047	0.0319524	0.35625
3.36459	0.0319651	0.357031
3.36473	0.0319341	0.357812
3.36621	0.0319441	0.358594
3.36801	0.0319507	0.359375
3.36862	0.0319615	0.360156
3.37139	0.031972	0.360938
3.37449	0.0319588	0.361719
3.37506	0.0319637	0.3625
3.3756	0.0319493	0.363281
3.37702	0.0319461	0.364063
3.37848	0.0319255	0.364844
3.37977	0.0319237	0.365625
3.38419	0.0319409	0.366406
3.3855	0.031962	0.367188
3.38615	0.0320101	0.367969
3.38626	0.0320344	0.36875
3.3879	0.0320958	0.369531
3.39185	0.032129	0.370312
3.39378	0.032177	0.371094
3.39562	0.0322389	0.371875
3.39617	0.0322996	0.372656
3.39633	0.0323801	0.373437
3.39943	0.032469	0.374219
3.4022	0.0325536	0.375
3.40293	0.0326321	0.375781
3.4062	0.0327198	0.376563
3.40703	0.0327985	0.377344
3.40719	0.0329165	0.378125
3.41037	0.0330192	0.378906
3.41173	0.0331229	0.379688
3.41348	0.0332216	0.380469
3.41474	0.0333354	0.38125
3.41531	0.0334665	0.382031
3.41954	0.0335573	0.382812
3.42192	0.0336583	0.383594
3.42507	0.0337859	0.384375
3.43065	0.0339158	0.385156
3.43078	0.0339977	0.385937
3.43138	0.0340928	0.386719
3.43377	0.034156	0.3875
3.43551	0.0342407	0.388281
3.43806	0.034333	0.389062
3.43886	0.0344101	0.389844
3.44464	0.0345172	0.390625
3.44504	0.034596	0.391406
3.44539	0.0346805	0.392188
3.4483	0.0347508	0.392969
3.45082	0.0347936	0.39375
3.45222	0.0348606	0.394531
3.45435	0.0349439	0.395313
3.45599	0.0349596	0.396094
3.45815	0.0349926	0.396875
3.45868	0.0350267	0.397656
3.46442	0.0350697	0.398438
3.46787	0.0350765	0.399219
3.4688	0.0351036	0.4
3.47036	0.0351243	0.400781
3.47058	0.0351666	0.401562
3.47411	0.0352152	0.402344
3.47486	0.035256	0.403125
3.47614	0.0353033	0.403906
3.47708	0.0353471	0.404687
3.47998	0.0354102	0.405469
3.48184	0.0354341	0.40625
3.48222	0.0354693	0.407031
3.48493	0.035511	0.407813
3.48603	0.035556	0.408594
3.48955	0.035568	0.409375
3.49138	0.0355767	0.410156
3.49307	0.035615	0.410938
3.49524	0.0356351	0.411719
3.49601	0.0356833	0.4125
3.49901	0.0357202	0.413281
3.50303	0.0357227	0.414062
3.50531	0.0357291	0.414844
3.50734	0.035707	0.415625
3.50871	0.0357069	0.416406
3.51016	0.0356988	0.417187
3.51103	0.0356919	0.417969
3.51452	0.035663	0.41875
3.51772	0.0356575	0.419531
3.52098	0.0356135	0.420312
3.52289	0.035599	0.421094
3.5241	0.0355883	0.421875
3.52581	0.0355226	0.422656
3.52676	0.0354799	0.423438
3.52798	0.0354	0.424219
3.53105	0.0353229	0.425
3.53167	0.0352351	0.425781
3.53314	0.0351421	0.426563
3.53699	0.0350193	0.427344
3.53982	0.0348889	0.428125
3.54165	0.0347496	0.428906
3.54497	0.0345983	0.429688
3.5472	0.0344522	0.430469
3.54962	0.0342863	0.43125
3.55118	0.0341216	0.432031
3.55662	0.033931	0.432812
3.55707	0.0337826	0.433594
3.55957	0.0336049	0.434375
3.56002	0.0334503	0.435156
3.56367	0.0332795	0.435937
3.56767	0.0331247	0.436719
3.56966	0.0329704	0.4375
3.57097	0.032786	0.438281
3.57125	0.032647	0.439063
3.57246	0.0324987	0.439844
3.57343	0.0323555	0.440625
3.57401	0.0322508	0.441406
3.57563	0.0321418	0.442188
3.57682	0.0320222	0.442969
3.57818	0.0319184	0.44375
3.57903	0.0318501	0.444531
3.58096	0.0317646	0.445312
3.58243	0.0316922	0.446094
3.58417	0.0316251	0.446875
3.58615	0.0315985	0.447656
3.58735	0.0316146	0.448437
3.58754	0.0316254	0.449219
3.59004	0.0316281	0.45
3.5924	0.0316061	0.450781
3.59472	0.0316302	0.451562
3.59663	0.0316761	0.452344
3.59739	0.0317692	0.453125
3.59899	0.0318506	0.453906
3.59941	0.0319241	0.454688
3.60134	0.0320573	0.455469
3.60367	0.0321648	0.45625
3.60587	0.0322565	0.457031
3.60693	0.0323634	0.457813
3.60941	0.0324618	0.458594
3.61032	0.0325884	0.459375
3.61141	0.0327158	0.460156
3.61604	0.0328351	0.460938
3.61819	0.0329928	0.461719
3.61913	0.0331194	0.4625
3.62039	0.0332415	0.463281
3.62205	0.0333658	0.464062
3.62364	0.0334573	0.464844
3.62472	0.0335632	0.465625
3.62683	0.0336787	0.466406
3.6273	0.0337661	0.467187
3.62951	0.0338498	0.467969
3.6308	0.0339153	0.46875
3.6322	0.0339831	0.469531
3.64254	0.0340464	0.470313
3.64302	0.034085	0.471094
3.64566	0.0341202	0.471875
3.64708	0.0341472	0.472656
3.64884	0.0341606	0.473438
3.65013	0.0341764	0.474219
3.65086	0.0341789	0.475
3.65543	0.0341966	0.475781
3.65655	0.0342186	0.476562
3.66226	0.0342368	0.477344
3.66316	0.0342308	0.478125
3.66322	0.0342267	0.478906
3.66484	0.0342165	0.479687
3.66508	0.0342141	0.480469
3.66722	0.03419	0.48125
3.6688	0.0341711	0.482031
3.67133	0.0341617	0.482812
3.67255	0.0341581	0.483594
3.67292	0.0341384	0.484375
3.67511	0.03411	0.485156
3.67681	0.034101	0.485938
3.68059	0.0340677	0.486719
3.68259	0.0340589	0.4875
3.6858	0.0340873	0.488281
3.68676	0.0340652	0.489063
3.68788	0.0340907	0.489844
3.69227	0.0341066	0.490625
3.69403	0.0341187	0.491406
3.69625	0.0341547	0.492188
3.69779	0.0341811	0.492969
3.69884	0.0342248	0.49375
3.69964	0.0342591	0.494531
3.70118	0.0343104	0.495312
3.70285	0.0343727	0.496094
3.70528	0.0344051	0.496875
3.70601	0.0344729	0.497656
3.70723	0.0345553	0.498437
3.70788	0.034678	0.499219
3.70996	0.0347821	0.5
3.7116	0.0348756	0.500781
3.71336	0.0349875	0.501563
3.71516	0.0350874	0.502344
3.71776	0.0351825	0.503125
3.71943	0.0352834	0.503906
3.7209	0.0354193	0.504687
3.72382	0.0355549	0.505469
3.72613	0.0356987	0.50625
3.72825	0.03587	0.507031
3.73306	0.0359876	0.507812
3.73418	0.0361149	0.508594
3.73825	0.0362383	0.509375
3.74448	0.0363901	0.510156
3.74511	0.0365242	0.510938
3.74549	0.0366608	0.511719
3.74617	0.0367828	0.5125
3.74951	0.0369272	0.513281
3.74993	0.0370863	0.514062
3.75153	0.0372224	0.514844
3.75283	0.0373602	0.515625
3.75516	0.0374769	0.516406
3.75631	0.0375907	0.517188
3.76059	0.0377493	0.517969
3.76222	0.0378651	0.51875
3.76454	0.0379972	0.519531
3.76651	0.0380955	0.520312
3.76697	0.0382396	0.521094
3.76745	0.0383905	0.521875
3.76774	0.0384937	0.522656
3.77116	0.0386128	0.523438
3.77161	0.0387342	0.524219
3.77377	0.0388399	0.525
3.77684	0.038944	0.525781
3.78296	0.0390357	0.526563
3.78479	0.0391229	0.527344
3.78948	0.039198	0.528125
3.79107	0.0392591	0.528906
3.79361	0.0392935	0.529687
3.79383	0.0393534	0.530469
3.79583	0.0393996	0.53125
3.79892	0.0394319	0.532031
3.80295	0.0394303	0.532813
3.80368	0.0394346	0.533594
3.80372	0.0394468	0.534375
3.80623	0.0394224	0.535156
3.80893	0.0394096	0.535937
3.81237	0.0393847	0.536719
3.81285	0.039344	0.5375
3.81484	0.0392912	0.538281
3.81975	0.0392414	0.539062
3.82259	0.0391683	0.539844
3.82507	0.0390634	0.540625
3.82992	0.0389885	0.541406
3.83249	0.0389224	0.542188
3.8365	0.038808	0.542969
3.83743	0.0386986	0.54375
3.84243	0.0385468	0.544531
3.84424	0.038451	0.545312
3.84551	0.0383856	0.546094
3.84631	0.0382583	0.546875
3.84746	0.0381525	0.547656
3.85021	0.0380723	0.548438
3.85231	0.0379833	0.549219
3.85309	0.037882	0.55
3.85449	0.0377811	0.550781
3.85491	0.0377004	0.551562
3.85727	0.0375957	0.552344
3.85922	0.0375032	0.553125
3.85988	0.0374137	0.553906
3.86052	0.0373155	0.554688
3.86079	0.0372366	0.555469
3.86515	0.037193	0.55625
3.8661	0.0371306	0.557031
3.86998	0.0370687	0.557813
3.87183	0.0370064	0.558594
3.87544	0.0369749	0.559375
3.87632	0.0369319	0.560156
3.87949	0.036895	0.560937
3.88301	0.0368596	0.561719
3.88471	0.0367938	0.5625
3.88689	0.0367585	0.563281
3.88854	0.0367671	0.564063
3.89221	0.0367629	0.564844
3.89326	0.0367396	0.565625
3.89405	0.0367202	0.566406
3.89483	0.0366746	0.567187
3.89747	0.0366462	0.567969
3.8984	0.0366116	0.56875
3.902	0.0365562	0.569531
3.90344	0.0365008	0.570312
3.90547	0.0364794	0.571094
3.91077	0.0364191	0.571875
3.91171	0.0363581	0.572656
3.91665	0.0363113	0.573438
3.91853	0.0362482	0.574219
3.91947	0.0362141	0.575
3.91994	0.0361541	0.575781
3.92268	0.0360831	0.576562
3.92417	0.0360208	0.577344
3.92563	0.0359528	0.578125
3.9267	0.0359007	0.578906
3.9291	0.0358206	0.579688
3.93081	0.0357646	0.580469
3.93148	0.0357057	0.58125
3.93421	0.0356508	0.582031
3.93762	0.0355916	0.582812
3.94003	0.0355437	0.583594
3.94484	0.0354837	0.584375
3.94646	0.0354518	0.585156
3.95009	0.0353896	0.585938
3.95107	0.0353445	0.586719
3.95385	0.0353128	0.5875
3.95605	0.0352893	0.588281
3.95865	0.035296	0.589063
3.96085	0.0352873	0.589844
3.9624	0.0353076	0.590625
3.96279	0.0353839	0.591406
3.96382	0.0354657	0.592187
3.96501	0.0355441	0.592969
3.96544	0.0356355	0.59375
3.96617	0.0357786	0.594531
3.96961	0.0358928	0.595313
3.96984	0.0360567	0.596094
3.97279	0.0362615	0.596875
3.97327	0.0364392	0.597656
3.97399	0.0366568	0.598437
3.97927	0.0369231	0.599219
3.98138	0.0371868	0.6
3.98179	0.0374865	0.600781
3.98425	0.037822	0.601562
3.98525	0.0381764	0.602344
3.98721	0.0385377	0.603125
3.98995	0.0389664	0.603906
3.99078	0.0393687	0.604688
3.99194	0.0397941	0.605469
3.99479	0.0401988	0.60625
3.99667	0.0406366	0.607031
4.00141	0.0411126	0.607812
4.00688	0.0415904	0.608594
4.00899	0.0420916	0.609375
4.00941	0.0425703	0.610156
4.01085	0.0431034	0.610938
4.01271	0.0436162	0.611719
4.01608	0.0441294	0.6125
4.01817	0.0446262	0.613281
4.01899	0.0450709	0.614062
4.02299	0.0455494	0.614844
4.02775	0.0460475	0.615625
4.02925	0.0465373	0.616406
4.03006	0.0469991	0.617188
4.03113	0.0474975	0.617969
4.03417	0.0479879	0.61875
4.03639	0.048468	0.619531
4.03798	0.048873	0.620313
4.04008	0.0492826	0.621094
4.04074	0.0496679	0.621875
4.04173	0.0500408	0.622656
4.04448	0.0503862	0.623437
4.05089	0.0507043	0.624219
4.05341	0.0510113	0.625
4.05911	0.0512296	0.625781
4.07398	0.0514966	0.626563
4.07502	0.0517098	0.627344
4.07822	0.051931	0.628125
4.08727	0.052103	0.628906
4.08907	0.0522565	0.629687
4.09091	0.0524418	0.630469
4.09213	0.0525634	0.63125
4.09425	0.0526409	0.632031
4.09665	0.0526863	0.632812
4.09801	0.0527197	0.633594
4.10082	0.0527305	0.634375
4.10257	0.052758	0.635156
4.10528	0.0527527	0.635938
4.10917	0.052701	0.636719
4.11409	0.0526641	0.6375
4.11901	0.0525674	0.638281
4.12034	0.0523903	0.639062
4.12632	0.0522881	0.639844
4.12914	0.0521298	0.640625
4.131	0.0520272	0.641406
4.13539	0.0518436	0.642188
4.13698	0.0516645	0.642969
4.1408	0.0514555	0.64375
4.14178	0.0512421	0.644531
4.14329	0.0510162	0.645312
4.14576	0.0508546	0.646094
4.14679	0.0506595	0.646875
4.14719	0.0504346	0.647656
4.15271	0.0502151	0.648438
4.15595	0.0499915	0.649219
4.1567	0.0497838	0.65
4.16239	0.0495842	0.650781
4.16886	0.049387	0.651563
4.17214	0.0491644	0.652344
4.17531	0.0489655	0.653125
4.17642	0.0488039	0.653906
4.17991	0.0486263	0.654687
4.18267	0.0484208	0.655469
4.18791	0.0482495	0.65625
4.18921	0.0480706	0.657031
4.1966	0.0479092	0.657813
4.19806	0.0477408	0.658594
4.20671	0.0476027	0.659375
4.20804	0.0475095	0.660156
4.20878	0.0474144	0.660937
4.21106	0.0473597	0.661719
4.21228	0.0473286	0.6625
4.21258	0.0472935	0.663281
4.21295	0.0472648	0.664062
4.21595	0.0472821	0.664844
4.21883	0.0472835	0.665625
4.21955	0.0472646	0.666406
4.22166	0.0472945	0.667188
4.22248	0.0473405	0.667969
4.2244	0.0474103	0.66875
4.22462	0.0474489	0.669531
4.22589	0.0475062	0.670312
4.23095	0.0476143	0.671094
4.23261	0.0477657	0.671875
4.23524	0.0478833	0.672656
4.23818	0.0480394	0.673438
4.24144	0.0481947	0.674219
4.24536	0.0483473	0.675
4.249	0.0484835	0.675781
4.25027	0.048586	0.676562
4.2548	0.0487466	0.677344
4.25915	0.0489269	0.678125
4.26441	0.0490984	0.678906
4.27003	0.0492824	0.679688
4.27852	0.049447	0.680469
4.28045	0.0495801	0.68125
4.2813	0.0497105	0.682031
4.28203	0.0498729	0.682813
4.28654	0.0499834	0.683594
4.28774	0.050106	0.684375
4.29365	0.0502745	0.685156
4.29752	0.0504357	0.685937
4.30103	0.0505952	0.686719
4.30152	0.0507279	0.6875
4.30334	0.0508676	0.688281
4.30491	0.0509742	0.689063
4.3061	0.0511063	0.689844
4.30987	0.0512909	0.690625
4.31079	0.051388	0.691406
4.31796	0.0514794	0.692187
4.3212	0.051623	0.692969
4.32307	0.0517675	0.69375
4.32468	0.0519213	0.694531
4.32735	0.0520958	0.695312
4.32955	0.0522212	0.696094
4.33114	0.0523966	0.696875
4.33567	0.0525551	0.697656
4.33689	0.0527089	0.698438
4.33929	0.0528888	0.699219
4.34373	0.0530241	0.7
4.3456	0.0532263	0.700781
4.34985	0.0534618	0.701562
4.355	0.0535785	0.702344
4.36054	0.05376	0.703125
4.36963	0.0539102	0.703906
4.37268	0.0540652	0.704688
4.37738	0.0541838	0.705469
4.37778	0.0543539	0.70625
4.38157	0.0544618	0.707031
4.38252	0.0545976	0.707812
4.38751	0.0547008	0.708594
4.39247	0.0548166	0.709375
4.39404	0.05492	0.710156
4.39624	0.0550758	0.710938
4.39805	0.055261	0.711719
4.40153	0.0554085	0.7125
4.40395	0.0555267	0.713281
4.40705	0.0556665	0.714063
4.40899	0.0558608	0.714844
4.4108	0.0560129	0.715625
4.41745	0.0561744	0.716406
4.42125	0.0563056	0.717187
4.42934	0.0564013	0.717969
4.43215	0.0565044	0.71875
4.43641	0.0566207	0.719531
4.43855	0.0567305	0.720313
4.44449	0.0568396	0.721094
4.44675	0.0569572	0.721875
4.4491	0.057026	0.722656
4.45058	0.0570936	0.723437
4.45364	0.0571687	0.724219
4.45621	0.057213	0.725
4.4614	0.0573006	0.725781
4.46445	0.057385	0.726562
4.46761	0.0574777	0.727344
4.47201	0.0575279	0.728125
4.47384	0.0575469	0.728906
4.47741	0.0575769	0.729688
4.47892	0.057599	0.730469
4.48664	0.0575713	0.73125
4.48851	0.0575414	0.732031
4.49805	0.0574766	0.732812
4.49926	0.0574054	0.733594
4.50491	0.0573171	0.734375
4.5102	0.057215	0.735156
4.51253	0.0570696	0.735938
4.51953	0.0569377	0.736719
4.52123	0.0567682	0.7375
4.52534	0.0566133	0.738281
4.52944	0.0564019	0.739062
4.53246	0.0562128	0.739844
4.53816	0.0560142	0.740625
4.53852	0.0557339	0.741406
4.53944	0.0554811	0.742188
4.54355	0.0552128	0.742969
4.54474	0.0549521	0.74375
4.54715	0.0546589	0.744531
4.55266	0.0543312	0.745313
4.55504	0.0539698	0.746094
4.56333	0.0536254	0.746875
4.57267	0.0532858	0.747656
4.57544	0.052969	0.748437
4.57896	0.052713	0.749219
4.57914	0.052455	0.75
4.58309	0.0521292	0.750781
4.58583	0.0518464	0.751563
4.59251	0.0515689	0.752344
4.5942	0.0513116	0.753125
4.59754	0.0511444	0.753906
4.59893	0.0509806	0.754687
4.59942	0.0508733	0.755469
4.60058	0.0507808	0.75625
4.60151	0.0507139	0.757031
4.60892	0.0507127	0.757812
4.60999	0.0507492	0.758594
4.61215	0.0507436	0.759375
4.61644	0.0508168	0.760156
4.61856	0.0509349	0.760938
4.62092	0.0511837	0.761719
4.62199	0.051479	0.7625
4.62537	0.0517765	0.763281
4.63054	0.0520227	0.764062
4.63171	0.05236	0.764844
4.63504	0.0527421	0.765625
4.64316	0.0531625	0.766406
4.64771	0.0535597	0.767188
4.65176	0.0539778	0.767969
4.65277	0.0544871	0.76875
4.65586	0.0549764	0.769531
4.65596	0.0555378	0.770312
4.65911	0.0560957	0.771094
4.66229	0.0566374	0.771875
4.67065	0.0571897	0.772656
4.67104	0.0576564	0.773438
4.67476	0.0582258	0.774219
4.67753	0.0587167	0.775
4.68111	0.0592413	0.775781
4.68657	0.0598174	0.776563
4.69184	0.0603415	0.777344
4.69348	0.0608497	0.778125
4.69483	0.0612723	0.778906
4.7026	0.0617153	0.779687
4.7094	0.0621352	0.780469
4.71868	0.0625033	0.78125
4.72416	0.0629304	0.782031
4.72507	0.0632358	0.782813
4.7307	0.0636061	0.783594
4.73822	0.06397	0.784375
4.74372	0.064276	0.785156
4.7497	0.0646213	0.785937
4.75367	0.0649764	0.786719
4.75562	0.0653355	0.7875
4.76142	0.0656997	0.788281
4.76388	0.0660479	0.789062
4.76833	0.0663882	0.789844
4.7693	0.0668029	0.790625
4.77042	0.0671755	0.791406
4.77999	0.0676263	0.792188
4.78263	0.0679486	0.792969
4.78666	0.0683678	0.79375
4.79379	0.0687647	0.794531
4.79625	0.069189	0.795312
4.80667	0.069585	0.796094
4.80916	0.0699927	0.796875
4.81098	0.0704568	0.797656
4.81526	0.0708195	0.798438
4.81687	0.0711801	0.799219
4.82017	0.0716243	0.8
4.82415	0.071984	0.800781
4.82661	0.0724401	0.801562
4.82797	0.0727338	0.802344
4.83366	0.073018	0.803125
4.83729	0.0733075	0.803906
4.85086	0.0735856	0.804688
4.85411	0.0738724	0.805469
4.86317	0.0740178	0.80625
4.87584	0.0741492	0.807031
4.88863	0.0742419	0.807813
4.89106	0.0743286	0.808594
4.89833	0.0743777	0.809375
4.90785	0.0743135	0.810156
4.91319	0.0742933	0.810937
4.91414	0.0741063	0.811719
4.91921	0.0738514	0.8125
4.92905	0.0736016	0.813281
4.93176	0.0733216	0.814063
4.93407	0.0730909	0.814844
4.93503	0.0727724	0.815625
4.93667	0.0725513	0.816406
4.9383	0.0722015	0.817187
4.9443	0.0719752	0.817969
4.94751	0.0717368	0.81875
4.95187	0.07148	0.819531
4.97015	0.0713215	0.820312
4.97903	0.0711265	0.821094
4.98282	0.0709532	0.821875
4.98373	0.0708006	0.822656
4.98878	0.0708049	0.823438
4.99376	0.0706799	0.824219
4.9994	0.0706388	0.825
5.00036	0.0705927	0.825781
5.00371	0.0706644	0.826562
5.00816	0.0708709	0.827344
5.01097	0.0709438	0.828125
5.01895	0.0711092	0.828906
5.02152	0.0713119	0.829688
5.02344	0.0716479	0.830469
5.02531	0.0719753	0.83125
5.02949	0.0722668	0.832031
5.03435	0.0726219	0.832812
5.04284	0.0729877	0.833594
5.04743	0.0733645	0.834375
5.05518	0.0736961	0.835156
5.05986	0.0740667	0.835938
5.06848	0.074435	0.836719
5.07288	0.0748312	0.8375
5.09418	0.0752512	0.838281
5.0973	0.0755641	0.839063
5.10228	0.0759231	0.839844
5.10542	0.0761935	0.840625
5.11191	0.0765043	0.841406
5.11303	0.0767213	0.842187
5.11648	0.0769314	0.842969
5.12591	0.0773082	0.84375
5.12779	0.0775816	0.844531
5.13703	0.0778967	0.845313
5.13893	0.0782141	0.846094
5.1411	0.0784769	0.846875
5.14939	0.0788053	0.847656
5.15416	0.0790723	0.848437
5.15824	0.0793612	0.849219
5.16558	0.0796385	0.85
5.17379	0.0799933	0.850781
5.19192	0.0804693	0.851562
5.19501	0.0808416	0.852344
5.20068	0.0811802	0.853125
5.2135	0.0816263	0.853906
5.22439	0.0822498	0.854688
5.22537	0.0828766	0.855469
5.22989	0.0835192	0.85625
5.23157	0.0841608	0.857031
5.23598	0.0848518	0.857812
5.24615	0.0857011	0.858594
5.25044	0.0867864	0.859375
5.25161	0.0876817	0.860156
5.25342	0.0887388	0.860938
5.25972	0.0898547	0.861719
5.2616	0.0911325	0.8625
5.27185	0.0924778	0.863281
5.27874	0.0936907	0.864062
5.2896	0.094967	0.864844
5.29936	0.0963192	0.865625
5.30628	0.0978854	0.866406
5.31348	0.0991597	0.867188
5.31801	0.100312	0.867969
5.32244	0.101492	0.86875
5.33124	0.102834	0.869531
5.34946	0.104015	0.870313
5.35193	0.105128	0.871094
5.36626	0.106302	0.871875
5.38378	0.107419	0.872656
5.39043	0.108368	0.873437
5.40142	0.109168	0.874219
5.41093	0.109918	0.875
5.42746	0.110438	0.875781
5.43891	0.111069	0.876563
5.44106	0.111565	0.877344
5.45015	0.111879	0.878125
5.46018	0.112213	0.878906
5.46724	0.112415	0.879687
5.46958	0.112462	0.880469
5.47411	0.112565	0.88125
5.50079	0.112665	0.882031
5.51049	0.112515	0.882812
5.52573	0.112399	0.883594
5.53252	0.112281	0.884375
5.54725	0.112154	0.885156
5.56213	0.112206	0.885938
5.57784	0.112079	0.886719
5.58616	0.111837	0.8875
5.59056	0.1118	0.888281
5.59484	0.111772	0.889062
5.59617	0.111532	0.889844
5.59822	0.111448	0.890625
5.61315	0.111556	0.891406
5.62251	0.111849	0.892188
5.62468	0.112183	0.892969
5.63148	0.112503	0.89375
5.63769	0.112747	0.894531
5.65394	0.113009	0.895312
5.6576	0.113289	0.896094
5.68539	0.113485	0.896875
5.69356	0.11354	0.897656
5.70052	0.113593	0.898438
5.70595	0.113727	0.899219
5.72649	0.113831	0.9
5.73116	0.113596	0.900781
5.7456	0.113292	0.901563
5.75766	0.112948	0.902344
5.7747	0.112619	0.903125
5.80832	0.112137	0.903906
5.81756	0.111584	0.904687
5.82207	0.111365	0.905469
5.83295	0.111097	0.90625
5.84328	0.110865	0.907031
5.84432	0.110549	0.907813
5.85458	0.110365	0.908594
5.86367	0.109932	0.909375
5.86626	0.110084	0.910156
5.86847	0.110384	0.910937
5.87356	0.110751	0.911719
5.89204	0.111337	0.9125
5.90194	0.111957	0.913281
5.90795	0.112831	0.914062
5.91418	0.113926	0.914844
5.91671	0.115318	0.915625
5.91862	0.116678	0.916406
5.941	0.118198	0.917188
5.95743	0.119858	0.917969
5.96509	0.121411	0.91875
5.99176	0.123055	0.919531
6.02439	0.124669	0.920312
6.03037	0.126409	0.921094
6.03938	0.128222	0.921875
6.04493	0.12998	0.922656
6.07053	0.132101	0.923438
6.08081	0.13408	0.924219
6.09552	0.136188	0.925
6.10185	0.13851	0.925781
6.1116	0.140691	0.926562
6.1235	0.143076	0.927344
6.14944	0.145372	0.928125
6.15639	0.147615	0.928906
6.16356	0.150012	0.929688
6.17849	0.152069	0.930469
6.18504	0.154187	0.93125
6.19399	0.15585	0.932031
6.21321	0.157488	0.932813
6.24716	0.15881	0.933594
6.28236	0.159739	0.934375
6.30027	0.160477	0.935156
6.32261	0.161004	0.935937
6.35625	0.160725	0.936719
6.38092	0.15993	0.9375
6.39028	0.158648	0.938281
6.395	0.156673	0.939063
6.43499	0.15448	0.939844
6.44845	0.151778	0.940625
6.45209	0.148759	0.941406
6.48566	0.145159	0.942187
6.50138	0.141324	0.942969
6.5349	0.13697	0.94375
6.55176	0.132439	0.944531
6.56041	0.12837	0.945312
6.56554	0.123965	0.946094
6.57091	0.119908	0.946875
6.58333	0.115285	0.947656
6.61005	0.11183	0.948438
6.61257	0.108759	0.949219
6.62167	0.106325	0.95
6.63098	0.105002	0.950781
6.64175	0.104147	0.951562
6.64698	0.104533	0.952344
6.67545	0.106531	0.953125
6.67699	0.109467	0.953906
6.67763	0.11412	0.954688
6.68248	0.119268	0.955469
6.68648	0.125241	0.95625
6.68702	0.132244	0.957031
6.69912	0.139463	0.957812
6.71338	0.146465	0.958594
