# Supplementary material for: The quantum transition of the two-dimensional Ising spin glass
Source: Nature. 2024 Jul 10;631(8022):749–54. doi: 10.1038/s41586-024-07647-y (PMC11269196; doi:10.1038/s41586-024-07647-y)
Supplement: Supplementary file 5 — Source Data Extended Data Fig. 2 [file 41586_2024_7647_MOESM5_ESM.xlsx]

## Sheet: APBCZ_20x2048_Q2
tau	Q_2
0	0.0436165
350	0.0436165

## Sheet: APBCZ_20x2048_overlap
k	tau	Q_2(tau)	Error
0.29	0	1	0
0.29	1	0.253417	2.24252e-05
0.29	2	0.126491	1.36509e-05
0.29	3	0.0881951	1.39902e-05
0.29	4	0.0718418	1.3885e-05
0.29	5	0.0632742	1.1897e-05
0.29	6	0.0581719	1.06142e-05
0.29	7	0.0548567	9.38294e-06
0.29	8	0.052564	6.86083e-06
0.29	9	0.0509114	1.31634e-05
0.29	10	0.0496937	1.45196e-05
0.29	11	0.0487463	1.31048e-05
0.29	12	0.0479887	1.77138e-05
0.29	13	0.0473868	1.45005e-05
0.29	14	0.046886	1.29904e-05
0.29	15	0.0464945	1.25331e-05
0.29	16	0.0461616	1.28292e-05
0.29	17	0.0458859	1.35492e-05
0.29	18	0.0456532	1.29744e-05
0.29	19	0.0454425	1.40822e-05
0.29	20	0.0452616	1.94459e-05
0.29	21	0.0450872	1.81796e-05
0.29	22	0.0449384	1.40048e-05
0.29	23	0.044815	1.06197e-05
0.29	24	0.0447141	6.75819e-06
0.29	25	0.044622	7.20023e-06
0.29	26	0.0445267	1.04504e-05
0.29	27	0.0444505	1.84021e-05
0.29	28	0.0443814	1.64511e-05
0.29	29	0.0443226	1.6422e-05
0.29	30	0.044269	2.12704e-05
0.29	31	0.0442065	1.97806e-05
0.29	32	0.0441455	2.33674e-05
0.29	33	0.0440926	2.50773e-05
0.29	34	0.044052	2.75256e-05
0.29	35	0.0440162	2.87731e-05
0.29	36	0.0439772	2.69899e-05
0.29	37	0.0439369	2.19362e-05
0.29	38	0.0439132	2.03652e-05
0.29	39	0.0438885	1.58578e-05
0.29	40	0.0438624	2.13238e-05
0.29	41	0.0438372	2.08259e-05
0.29	42	0.0438205	1.93415e-05
0.29	43	0.0438115	2.18228e-05
0.29	44	0.0437979	1.69706e-05
0.29	45	0.0437903	1.44805e-05
0.29	46	0.043766	1.66e-05
0.29	47	0.0437417	2.23461e-05
0.29	48	0.043741	1.43364e-05
0.29	49	0.0437359	1.61705e-05
0.29	50	0.043728	1.52767e-05
0.29	51	0.0437248	1.48995e-05
0.29	52	0.0437262	1.88286e-05
0.29	53	0.0437116	1.87728e-05
0.29	54	0.0436957	1.6495e-05
0.29	55	0.0436896	1.53754e-05
0.29	56	0.0437025	1.4793e-05
0.29	57	0.0436945	9.51237e-06
0.29	58	0.0436844	9.257e-06
0.29	59	0.0436724	7.81366e-06
0.29	60	0.0436583	4.07365e-06
0.29	61	0.0436499	7.15608e-06
0.29	62	0.0436509	1.0543e-05
0.29	63	0.0436535	1.07571e-05
0.29	64	0.043653	1.09321e-05
0.29	65	0.0436542	1.06421e-05
0.29	66	0.0436381	9.13161e-06
0.29	67	0.0436387	8.7735e-06
0.29	68	0.0436329	1.04901e-05
0.29	69	0.0436291	1.13854e-05
0.29	70	0.0436364	1.34781e-05
0.29	71	0.0436251	1.02715e-05
0.29	72	0.0436406	1.1657e-05
0.29	73	0.0436415	1.40806e-05
0.29	74	0.04364	1.2036e-05
0.29	75	0.0436326	1.10533e-05
0.29	76	0.0436215	1.5475e-05
0.29	77	0.0436122	9.89727e-06
0.29	78	0.0436207	1.01525e-05
0.29	79	0.0436251	1.21378e-05
0.29	80	0.0436161	8.62537e-06
0.29	81	0.0436097	7.94796e-06
0.29	82	0.0436006	6.38104e-06
0.29	83	0.0436007	6.46443e-06
0.29	84	0.043612	1.05523e-05
0.29	85	0.0436171	1.0064e-05
0.29	86	0.0436176	7.3673e-06
0.29	87	0.0436144	5.23612e-06
0.29	88	0.0436098	3.81736e-06
0.29	89	0.043603	7.30193e-06
0.29	90	0.0435985	4.51471e-06
0.29	91	0.0435945	5.86596e-06
0.29	92	0.0436004	1.74789e-06
0.29	93	0.0436057	3.63857e-06
0.29	94	0.0436091	9.836e-06
0.29	95	0.0436105	1.09313e-05
0.29	96	0.0436013	1.24241e-05
0.29	97	0.0435994	1.39525e-05
0.29	98	0.0436143	1.5287e-05
0.29	99	0.0436176	1.1016e-05
0.29	100	0.0436097	9.62212e-06
0.29	101	0.0436025	1.04475e-05
0.29	102	0.0435952	9.38092e-06
0.29	103	0.0435973	1.13586e-05
0.29	104	0.0436083	9.38012e-06
0.29	105	0.0436045	8.45427e-06
0.29	106	0.0436143	1.33624e-05
0.29	107	0.0436217	1.10545e-05
0.29	108	0.0436135	8.4101e-06
0.29	109	0.0436173	5.80187e-06
0.29	110	0.0436089	3.73394e-06
0.29	111	0.0436129	1.10752e-05
0.29	112	0.0436184	1.04779e-05
0.29	113	0.0436234	1.18998e-05
0.29	114	0.0436279	1.12731e-05
0.29	115	0.0436248	1.31238e-05
0.29	116	0.0436213	1.37494e-05
0.29	117	0.0436252	1.45409e-05
0.29	118	0.0436163	1.69387e-05
0.29	119	0.0436088	1.75914e-05
0.29	120	0.0436051	1.53115e-05
0.29	121	0.0435987	1.60294e-05
0.29	122	0.0436101	1.34946e-05
0.29	123	0.0436088	1.47487e-05
0.29	124	0.0436204	1.65468e-05
0.29	125	0.0436225	1.20864e-05
0.29	126	0.0436319	8.77142e-06
0.29	127	0.0436329	1.12479e-05
0.29	128	0.0436343	1.54071e-05
0.29	129	0.0436256	1.22053e-05
0.29	130	0.0436282	7.83885e-06
0.29	131	0.0436304	4.49053e-06
0.29	132	0.0436252	8.27786e-06
0.29	133	0.0436342	8.71972e-06
0.29	134	0.0436308	8.74503e-06
0.29	135	0.0436349	9.59672e-06
0.29	136	0.0436247	1.15841e-05
0.29	137	0.0436123	1.35127e-05
0.29	138	0.0436103	1.33669e-05
0.29	139	0.0436211	1.24542e-05
0.29	140	0.0436324	1.03012e-05
0.29	141	0.0436328	1.52e-05
0.29	142	0.0436302	1.75171e-05
0.29	143	0.0436139	1.66685e-05
0.29	144	0.0436221	1.84983e-05
0.29	145	0.0436151	2.23043e-05
0.29	146	0.043614	1.97372e-05
0.29	147	0.0436157	1.6327e-05
0.29	148	0.0436217	9.25265e-06
0.29	149	0.0436329	9.53236e-06
0.29	150	0.0436377	8.6199e-06
0.29	151	0.0436304	8.06445e-06
0.29	152	0.0436285	9.22625e-06
0.29	153	0.0436243	5.23235e-06
0.29	154	0.0436203	7.13576e-06
0.29	155	0.0436079	7.34632e-06
0.29	156	0.0436036	9.75245e-06
0.29	157	0.0436044	1.43207e-05
0.29	158	0.0436055	1.7637e-05
0.29	159	0.0436142	1.61769e-05
0.29	160	0.0436175	1.34613e-05
0.29	161	0.0436233	1.19802e-05
0.29	162	0.043626	1.13381e-05
0.29	163	0.0436193	9.19781e-06
0.29	164	0.0436171	9.3586e-06
0.29	165	0.04362	8.31409e-06
0.29	166	0.0436199	1.0521e-05
0.29	167	0.0436251	1.53282e-05
0.29	168	0.0436303	1.62318e-05
0.29	169	0.0436314	1.61568e-05
0.29	170	0.0436209	1.36524e-05
0.29	171	0.0436195	9.58117e-06
0.29	172	0.0436139	6.00677e-06
0.29	173	0.0436111	1.03247e-05
0.29	174	0.0436068	1.77128e-05
0.29	175	0.0436009	1.94306e-05
0.29	176	0.0436055	1.09909e-05
0.29	177	0.043609	1.41584e-05
0.29	178	0.0436048	1.85259e-05
0.29	179	0.0435898	1.52857e-05
0.29	180	0.0435877	1.4286e-05
0.29	181	0.0435878	1.32047e-05
0.29	182	0.0435945	1.10861e-05
0.29	183	0.04358	6.7597e-06
0.29	184	0.043585	1.18716e-05
0.29	185	0.0435934	7.8709e-06
0.29	186	0.0435929	8.84586e-06
0.29	187	0.0435942	8.03902e-06
0.29	188	0.043588	7.00774e-06
0.29	189	0.0435929	6.08354e-06
0.29	190	0.0435913	8.53775e-06
0.29	191	0.0436082	1.29981e-05
0.29	192	0.0436076	1.52833e-05
0.29	193	0.0435944	1.04963e-05
0.29	194	0.0435908	1.03725e-05
0.29	195	0.0435899	7.21077e-06
0.29	196	0.0436001	8.7168e-06
0.29	197	0.0435989	7.06521e-06
0.29	198	0.0435813	6.23144e-06
0.29	199	0.0435861	9.65478e-06
0.29	200	0.04358	1.2283e-05
0.29	201	0.0435843	9.68222e-06
0.29	202	0.0436034	1.05776e-05
0.29	203	0.0436064	1.26632e-05
0.29	204	0.0436001	1.05829e-05
0.29	205	0.0435989	1.06318e-05
0.29	206	0.0436062	1.04191e-05
0.29	207	0.0436074	8.74389e-06
0.29	208	0.0436053	7.47543e-06
0.29	209	0.0436125	1.15037e-05
0.29	210	0.0436131	1.24082e-05
0.29	211	0.043605	1.09951e-05
0.29	212	0.043605	1.09315e-05
0.29	213	0.0435969	1.39308e-05
0.29	214	0.0435977	1.00319e-05
0.29	215	0.0435835	1.23064e-05
0.29	216	0.0435959	1.16605e-05
0.29	217	0.0436002	1.16911e-05
0.29	218	0.0436032	1.10173e-05
0.29	219	0.0436162	9.07901e-06
0.29	220	0.0436311	8.69851e-06
0.29	221	0.0436314	1.58818e-05
0.29	222	0.0436212	1.70257e-05
0.29	223	0.043626	1.88352e-05
0.29	224	0.0436274	2.12532e-05
0.29	225	0.0436295	2.16031e-05
0.29	226	0.0436196	1.94043e-05
0.29	227	0.0436167	1.44559e-05
0.29	228	0.043623	1.14275e-05
0.29	229	0.0436167	1.0384e-05
0.29	230	0.0436336	1.27366e-05
0.29	231	0.0436429	1.76185e-05
0.29	232	0.0436327	1.81426e-05
0.29	233	0.0436339	1.76759e-05
0.29	234	0.043635	1.9809e-05
0.29	235	0.0436397	1.88483e-05
0.29	236	0.0436425	2.08496e-05
0.29	237	0.0436436	2.10915e-05
0.29	238	0.0436307	2.00954e-05
0.29	239	0.0436193	2.13914e-05
0.29	240	0.0436264	1.97948e-05
0.29	241	0.0436288	1.84467e-05
0.29	242	0.0436204	1.82365e-05
0.29	243	0.0436385	1.81097e-05
0.29	244	0.0436205	1.81907e-05
0.29	245	0.0436244	1.32895e-05
0.29	246	0.0436364	1.41416e-05
0.29	247	0.0436241	1.06111e-05
0.29	248	0.0436227	1.34363e-05
0.29	249	0.0436266	2.11073e-05
0.29	250	0.0436189	1.71091e-05
0.29	251	0.0436132	1.86103e-05
0.29	252	0.0436006	1.97885e-05
0.29	253	0.0435857	2.12137e-05
0.29	254	0.0435873	1.80787e-05
0.29	255	0.0435924	1.74288e-05
0.29	256	0.043605	1.31564e-05
0.29	257	0.0436079	7.78572e-06
0.29	258	0.0436039	6.55626e-06
0.29	259	0.0435977	7.73109e-06
0.29	260	0.0435926	7.86682e-06
0.29	261	0.0435932	1.0468e-05
0.29	262	0.0435955	8.5823e-06
0.29	263	0.0435948	5.67884e-06
0.29	264	0.0435931	2.16021e-06
0.29	265	0.0435968	2.64202e-06
0.29	266	0.0435878	2.65387e-06
0.29	267	0.043597	2.24835e-06
0.29	268	0.043587	3.72485e-06
0.29	269	0.0435922	1.0183e-05
0.29	270	0.0435929	1.42263e-05
0.29	271	0.0435899	1.88851e-05
0.29	272	0.0435936	2.16732e-05
0.29	273	0.0435928	2.26788e-05
0.29	274	0.043589	2.67326e-05
0.29	275	0.0435926	2.68127e-05
0.29	276	0.0435955	2.5686e-05
0.29	277	0.0436008	2.33599e-05
0.29	278	0.0436106	2.16089e-05
0.29	279	0.0436069	2.68757e-05
0.29	280	0.0436121	2.69687e-05
0.29	281	0.0436063	2.1552e-05
0.29	282	0.0436018	1.67657e-05
0.29	283	0.0436066	1.6458e-05
0.29	284	0.0436094	1.58672e-05
0.29	285	0.0436204	1.43476e-05
0.29	286	0.0436227	1.15223e-05
0.29	287	0.0436198	6.60218e-06
0.29	288	0.0436257	9.77606e-06
0.29	289	0.0436151	1.32125e-05
0.29	290	0.0436178	1.16485e-05
0.29	291	0.043621	1.05921e-05
0.29	292	0.0436197	7.46558e-06
0.29	293	0.0436185	1.07248e-05
0.29	294	0.0436181	1.45041e-05
0.29	295	0.0436157	5.87633e-06
0.29	296	0.0436187	5.90083e-06
0.29	297	0.0436176	4.41316e-06
0.29	298	0.0436274	4.76899e-06
0.29	299	0.0436197	1.04762e-05
0.29	300	0.0436175	7.48564e-06
0.29	301	0.0436042	7.53324e-06
0.29	302	0.0436111	7.54964e-06
0.29	303	0.043613	5.80168e-06
0.29	304	0.0436045	1.34435e-05
0.29	305	0.0436167	1.48049e-05
0.29	306	0.0436065	1.02181e-05
0.29	307	0.043615	1.07343e-05
0.29	308	0.043624	1.19632e-05
0.29	309	0.0436117	1.42714e-05
0.29	310	0.0436019	1.59717e-05
0.29	311	0.0436067	1.76734e-05
0.29	312	0.0436122	1.24302e-05
0.29	313	0.0436128	1.17181e-05
0.29	314	0.0436114	8.71607e-06
0.29	315	0.0436018	5.9261e-06
0.29	316	0.0435879	9.91135e-06
0.29	317	0.043593	9.41751e-06
0.29	318	0.0435953	6.46679e-06
0.29	319	0.043598	9.1657e-06
0.29	320	0.0435852	1.45645e-05
0.29	321	0.0435745	1.37134e-05
0.29	322	0.0435797	1.08251e-05
0.29	323	0.043591	1.22764e-05
0.29	324	0.0435897	1.0643e-05
0.29	325	0.043594	8.04056e-06
0.29	326	0.043594	9.97085e-06
0.29	327	0.0435901	1.14971e-05
0.29	328	0.0435885	3.93011e-06
0.29	329	0.0435855	7.03431e-06
0.29	330	0.0435754	4.47053e-06
0.29	331	0.0435726	4.46933e-06
0.29	332	0.0435636	4.57995e-06
0.29	333	0.0435728	2.95653e-06
0.29	334	0.0435898	2.67508e-06
0.29	335	0.0435997	1.1137e-06
0.29	336	0.0435949	5.12093e-06
0.29	337	0.0435825	6.60915e-06
0.29	338	0.0435813	8.29981e-06
0.29	339	0.0435816	7.32931e-06
0.29	340	0.0435799	1.26071e-06
0.29	341	0.0435826	1.85978e-06
0.29	342	0.0435868	1.89679e-06
0.29	343	0.0435892	2.96399e-06
0.29	344	0.0435916	3.59481e-06
0.29	345	0.0435796	5.42188e-06
0.29	346	0.0435904	2.10601e-06
0.29	347	0.0435841	1.12615e-06
0.29	348	0.0435894	2.09561e-06
0.29	349	0.0435814	4.58037e-06
0.29	350	0.0435752	2.60401e-06
0.29	351	0.0435739	5.43881e-06
0.29	352	0.0435858	8.559e-06
0.29	353	0.0435825	9.92356e-06
0.29	354	0.0435786	1.09368e-05
0.29	355	0.0435744	1.01029e-05
0.29	356	0.0435746	1.11895e-05
0.29	357	0.0435731	1.27963e-05
0.29	358	0.043554	1.33818e-05
0.29	359	0.0435666	1.22774e-05
0.29	360	0.0435758	1.17723e-05
0.29	361	0.0435891	1.09759e-05
0.29	362	0.0435848	1.5212e-05
0.29	363	0.0435913	1.65565e-05
0.29	364	0.0436002	1.76953e-05
0.29	365	0.043601	1.19082e-05
0.29	366	0.0435917	7.84523e-06
0.29	367	0.0435882	1.06773e-05
0.29	368	0.0435794	1.27437e-05
0.29	369	0.0435764	1.12595e-05
0.29	370	0.043582	1.10113e-05
0.29	371	0.0435872	1.36628e-05
0.29	372	0.0435819	1.706e-05
0.29	373	0.0435741	1.44702e-05
0.29	374	0.043597	1.17506e-05
0.29	375	0.043599	1.00017e-05
0.29	376	0.0436003	1.57711e-05
0.29	377	0.0435971	1.48469e-05
0.29	378	0.0436015	1.59247e-05
0.29	379	0.0436127	1.23333e-05
0.29	380	0.0436285	1.69124e-05
0.29	381	0.0436182	1.34531e-05
0.29	382	0.0436226	7.19855e-06
0.29	383	0.043621	2.50515e-06
0.29	384	0.0436247	4.84147e-06
0.29	385	0.0436369	5.80871e-06
0.29	386	0.0436171	4.11457e-06
0.29	387	0.0436167	2.23397e-06
0.29	388	0.0436082	5.68702e-06
0.29	389	0.0435979	1.14608e-05
0.29	390	0.0436084	1.28294e-05
0.29	391	0.0436138	1.12455e-05
0.29	392	0.0435995	1.54218e-05
0.29	393	0.0435989	1.55002e-05
0.29	394	0.043604	1.57372e-05
0.29	395	0.0436101	1.25748e-05
0.29	396	0.0435971	9.82271e-06
0.29	397	0.0435878	1.29281e-05
0.29	398	0.0435966	5.82452e-06
0.29	399	0.0435883	1.04679e-05
0.29	400	0.0435858	1.51504e-05
0.29	401	0.0435813	1.78057e-05
0.29	402	0.0435836	1.90032e-05
0.29	403	0.043576	8.43198e-06
0.29	404	0.0435756	1.19565e-05
0.29	405	0.043586	1.01613e-05
0.29	406	0.0435961	9.66008e-06
0.29	407	0.0435906	1.07304e-05
0.29	408	0.0435859	1.04352e-05
0.29	409	0.0435819	8.99441e-06
0.29	410	0.0436042	7.63008e-06
0.29	411	0.0435987	7.87837e-06
0.29	412	0.043605	3.56086e-06
0.29	413	0.0436056	9.13997e-06
0.29	414	0.043607	9.27516e-06
0.29	415	0.0436084	1.16051e-05
0.29	416	0.0436103	1.06735e-05
0.29	417	0.0436089	1.33761e-05
0.29	418	0.0436016	1.86339e-05
0.29	419	0.0436086	1.92905e-05
0.29	420	0.0436214	2.33098e-05
0.29	421	0.0436181	2.23728e-05
0.29	422	0.0436211	1.52055e-05
0.29	423	0.0436163	1.56362e-05
0.29	424	0.0436085	1.29194e-05
0.29	425	0.0436051	1.15423e-05
0.29	426	0.0436015	9.00831e-06
0.29	427	0.0435979	9.67718e-06
0.29	428	0.0435914	8.23214e-06
0.29	429	0.0435986	8.74278e-06
0.29	430	0.0436231	3.86584e-06
0.29	431	0.043617	8.48253e-07
0.29	432	0.0436268	4.18219e-06
0.29	433	0.0436135	1.47038e-05
0.29	434	0.0436108	9.38134e-06
0.29	435	0.0436053	5.80654e-06
0.29	436	0.0436125	4.48642e-06
0.29	437	0.0436194	4.52129e-07
0.29	438	0.0436221	2.0797e-06
0.29	439	0.0436233	5.20411e-06
0.29	440	0.0436135	4.86977e-06
0.29	441	0.0436185	5.7496e-06
0.29	442	0.0436175	9.25258e-06
0.29	443	0.0436115	1.24691e-05
0.29	444	0.0436112	1.36467e-05
0.29	445	0.0436181	1.43594e-05
0.29	446	0.0436146	1.14383e-05
0.29	447	0.0436126	1.42828e-05
0.29	448	0.0436033	2.15741e-05
0.29	449	0.043598	2.05214e-05
0.29	450	0.04359	1.32504e-05
0.29	451	0.0435951	1.40744e-05
0.29	452	0.0435865	1.42206e-05
0.29	453	0.0436014	1.11982e-05
0.29	454	0.0436113	9.35606e-06
0.29	455	0.0436054	4.70934e-06
0.29	456	0.0436101	6.82888e-06
0.29	457	0.0436011	9.09528e-06
0.29	458	0.0436126	1.01704e-05
0.29	459	0.0436089	9.78294e-06
0.29	460	0.0435929	1.24105e-05
0.29	461	0.0435967	7.67924e-06
0.29	462	0.0435952	1.27261e-05
0.29	463	0.0435877	1.05191e-05
0.29	464	0.043597	9.2352e-06
0.29	465	0.0436031	1.32287e-05
0.29	466	0.0436067	1.05661e-05
0.29	467	0.0436141	5.89734e-06
0.29	468	0.0436373	6.16547e-06
0.29	469	0.043621	7.20652e-06
0.29	470	0.0436157	6.92118e-06
0.29	471	0.0436189	4.74168e-06
0.29	472	0.0436183	9.77577e-06
0.29	473	0.0436128	6.88186e-06
0.29	474	0.0436008	1.45644e-05
0.29	475	0.0436163	1.42584e-05
0.29	476	0.0436171	1.22107e-05
0.29	477	0.0436074	9.62564e-06
0.29	478	0.0436205	7.49344e-06
0.29	479	0.043619	9.29569e-06
0.29	480	0.0436161	1.11781e-05
0.29	481	0.0436236	1.25224e-05
0.29	482	0.0436274	9.78532e-06
0.29	483	0.0436281	7.60765e-06
0.29	484	0.0436365	1.29975e-05
0.29	485	0.043649	1.37616e-05
0.29	486	0.0436516	1.44542e-05
0.29	487	0.0436513	1.11235e-05
0.29	488	0.0436419	6.0409e-06
0.29	489	0.0436271	5.98204e-06
0.29	490	0.0436231	3.48997e-06
0.29	491	0.0436259	3.37459e-06
0.29	492	0.0436179	2.45901e-06
0.29	493	0.0436212	1.00685e-06
0.29	494	0.0436161	1.8925e-06
0.29	495	0.0436157	3.60335e-06
0.29	496	0.0436093	1.05065e-06
0.29	497	0.0436143	9.64828e-06
0.29	498	0.0436079	7.10563e-06
0.29	499	0.0436076	4.25229e-06
0.29	500	0.0436143	5.60383e-06
0.29	501	0.0436142	6.36486e-06
0.29	502	0.0436126	6.35771e-06
0.29	503	0.0436146	6.49685e-06
0.29	504	0.0436069	1.07808e-06
0.29	505	0.043609	5.35664e-06
0.29	506	0.0436206	4.82461e-06
0.29	507	0.0436165	7.81164e-06
0.29	508	0.0436236	1.32388e-05
0.29	509	0.0436353	1.37841e-05
0.29	510	0.0436327	1.06226e-05
0.29	511	0.0436429	1.26752e-05
0.29	512	0.0436297	1.66081e-05
0.29	513	0.0436295	1.61484e-05
0.29	514	0.0436333	1.28499e-05
0.29	515	0.0436237	1.67314e-05
0.29	516	0.0436298	1.83288e-05
0.29	517	0.0436237	2.03459e-05
0.29	518	0.0436443	2.42076e-05
0.29	519	0.0436317	2.65221e-05
0.29	520	0.0436371	2.08211e-05
0.29	521	0.0436383	2.2711e-05
0.29	522	0.0436274	2.08917e-05
0.29	523	0.0436167	1.91757e-05
0.29	524	0.0436155	2.14606e-05
0.29	525	0.0436147	2.06209e-05
0.29	526	0.0436013	1.20634e-05
0.29	527	0.0436094	1.23145e-05
0.29	528	0.0436248	1.08144e-05
0.29	529	0.0436353	1.25972e-05
0.29	530	0.0436344	1.06987e-05
0.29	531	0.043634	1.19284e-05
0.29	532	0.0436324	1.49144e-05
0.29	533	0.0436199	1.43253e-05
0.29	534	0.043624	1.63677e-05
0.29	535	0.0436378	1.39042e-05
0.29	536	0.0436271	1.33695e-05
0.29	537	0.043612	1.21455e-05
0.29	538	0.0436176	1.08579e-05
0.29	539	0.0436213	6.50272e-06
0.29	540	0.0436112	2.70372e-06
0.29	541	0.0436075	6.1324e-06
0.29	542	0.043609	2.95007e-06
0.29	543	0.0436107	2.79288e-06
0.29	544	0.0436177	2.5727e-06
0.29	545	0.0436168	5.37206e-06
0.29	546	0.0436112	6.19134e-06
0.29	547	0.0436137	9.21023e-06
0.29	548	0.043607	1.15236e-05
0.29	549	0.0436208	1.28185e-05
0.29	550	0.0436209	8.41493e-06
0.29	551	0.0436163	4.66907e-06
0.29	552	0.0436187	2.83053e-06
0.29	553	0.0436195	2.13869e-06
0.29	554	0.0436103	4.60958e-06
0.29	555	0.0436093	9.60721e-06
0.29	556	0.0436122	1.32879e-05
0.29	557	0.0436111	1.24758e-05
0.29	558	0.0436172	1.13532e-05
0.29	559	0.0436092	9.3697e-06
0.29	560	0.0436111	1.01635e-05
0.29	561	0.043622	6.91849e-06
0.29	562	0.0436272	2.66868e-06
0.29	563	0.0436306	7.76041e-06
0.29	564	0.04363	9.68341e-06
0.29	565	0.0436195	9.60938e-06
0.29	566	0.0436247	6.39711e-06
0.29	567	0.0436244	1.40406e-05
0.29	568	0.0436183	1.2856e-05
0.29	569	0.0436259	1.08815e-05
0.29	570	0.0436346	1.3112e-06
0.29	571	0.0436542	2.81328e-06
0.29	572	0.0436416	3.94782e-06
0.29	573	0.0436446	2.79805e-06
0.29	574	0.0436314	1.14755e-06
0.29	575	0.0436291	3.39222e-06
0.29	576	0.0436215	3.81929e-06
0.29	577	0.043618	6.94968e-07
0.29	578	0.043616	2.2887e-06
0.29	579	0.043622	1.00078e-06
0.29	580	0.0436278	2.72876e-06
0.29	581	0.0436315	3.81281e-06
0.29	582	0.0436239	6.25208e-06
0.29	583	0.0436239	4.74403e-06
0.29	584	0.0436167	9.9648e-08
0.29	585	0.0436233	7.40764e-07
0.29	586	0.0436366	2.08275e-06
0.29	587	0.0436318	7.6523e-07
0.29	588	0.0436284	2.24206e-06
0.29	589	0.0436262	1.80382e-07
0.29	590	0.0436372	4.97283e-07
0.29	591	0.0436305	3.00644e-06
0.29	592	0.0436203	4.23284e-06
0.29	593	0.0436122	6.53381e-06
0.29	594	0.0436026	1.13116e-05
0.29	595	0.0436041	1.39516e-05
0.29	596	0.0436145	1.17758e-05
0.29	597	0.0436242	1.11415e-05
0.29	598	0.0436303	1.44299e-05
0.29	599	0.0436442	1.7564e-05
0.29	600	0.0436357	1.23304e-05
0.29	601	0.043638	9.52999e-06
0.29	602	0.0436464	1.1547e-05
0.29	603	0.043637	1.66681e-05
0.29	604	0.0436458	1.82735e-05
0.29	605	0.0436571	1.49697e-05
0.29	606	0.0436518	1.09456e-05
0.29	607	0.0436512	1.07635e-05
0.29	608	0.0436506	1.1585e-05
0.29	609	0.0436494	1.10465e-05
0.29	610	0.0436494	7.04542e-06
0.29	611	0.0436488	1.09314e-07
0.29	612	0.0436409	3.42555e-06
0.29	613	0.0436492	3.35749e-06
0.29	614	0.043638	8.28463e-08
0.29	615	0.0436298	6.05075e-06
0.29	616	0.0436129	7.74743e-06
0.29	617	0.0436122	5.69135e-06
0.29	618	0.0436087	1.03583e-05
0.29	619	0.0436001	1.25408e-05
0.29	620	0.043598	1.41257e-05
0.29	621	0.0435916	1.10933e-05
0.29	622	0.0435972	1.01972e-05
0.29	623	0.0436048	1.30074e-05
0.29	624	0.0435986	1.19109e-05
0.29	625	0.0435974	1.63896e-05
0.29	626	0.0436194	1.82336e-05
0.29	627	0.0436269	1.63916e-05
0.29	628	0.0436269	1.26112e-05
0.29	629	0.0436286	1.19539e-05
0.29	630	0.0436293	1.30968e-05
0.29	631	0.043626	1.27091e-05
0.29	632	0.043626	1.19127e-05
0.29	633	0.0436165	1.09344e-05
0.29	634	0.0436152	1.00315e-05
0.29	635	0.0436297	1.15619e-05
0.29	636	0.0436279	1.39974e-05
0.29	637	0.0436221	1.56435e-05
0.29	638	0.0436243	1.12775e-05
0.29	639	0.0436328	9.68068e-06
0.29	640	0.0436405	7.65797e-06
0.29	641	0.0436288	5.51544e-06
0.29	642	0.0436121	5.64284e-06
0.29	643	0.0435997	1.35144e-05
0.29	644	0.0435964	1.17183e-05
0.29	645	0.0435996	1.21837e-05
0.29	646	0.0436013	1.41859e-05
0.29	647	0.0436047	1.82841e-05
0.29	648	0.043614	1.51016e-05
0.29	649	0.0436055	1.1013e-05
0.29	650	0.0436085	1.20965e-05
0.29	651	0.0436151	1.1777e-05
0.29	652	0.0436187	1.25076e-05
0.29	653	0.0436204	1.04845e-05
0.29	654	0.0436087	5.57852e-06
0.29	655	0.0436029	9.55308e-06
0.29	656	0.0435961	5.24076e-06
0.29	657	0.0435926	5.25676e-06
0.29	658	0.0435764	3.37796e-06
0.29	659	0.0435764	9.83481e-07
0.29	660	0.0435842	2.31098e-06
0.29	661	0.0435768	1.90215e-06
0.29	662	0.0435846	2.0833e-06
0.29	663	0.0435963	1.2411e-05
0.29	664	0.0436028	1.69226e-05
0.29	665	0.0436155	1.80648e-05
0.29	666	0.0436221	1.98551e-05
0.29	667	0.0436213	1.53632e-05
0.29	668	0.043614	1.68681e-05
0.29	669	0.0436112	1.65675e-05
0.29	670	0.0436188	2.03208e-05
0.29	671	0.0436201	2.1482e-05
0.29	672	0.0436132	1.71467e-05
0.29	673	0.0436036	1.9775e-05
0.29	674	0.043612	2.19909e-05
0.29	675	0.0436143	2.07586e-05
0.29	676	0.0436138	2.02282e-05
0.29	677	0.0436092	2.02091e-05
0.29	678	0.0436114	1.94587e-05
0.29	679	0.0436162	2.02394e-05
0.29	680	0.0436228	2.01684e-05
0.29	681	0.0436076	2.50918e-05
0.29	682	0.0436126	2.44931e-05
0.29	683	0.0436054	2.11975e-05
0.29	684	0.0436043	1.34451e-05
0.29	685	0.043612	1.54357e-05
0.29	686	0.0436115	1.87927e-05
0.29	687	0.0435978	1.73471e-05
0.29	688	0.0435995	1.54004e-05
0.29	689	0.0435945	1.79028e-05
0.29	690	0.0435853	1.7371e-05
0.29	691	0.0435926	1.55083e-05
0.29	692	0.0435973	1.96488e-05
0.29	693	0.0436018	1.52846e-05
0.29	694	0.0436112	1.04088e-05
0.29	695	0.0436095	9.69604e-06
0.29	696	0.0436089	1.15834e-05
0.29	697	0.0435987	1.06561e-05
0.29	698	0.0435933	1.15295e-05
0.29	699	0.0435851	5.19042e-06
0.29	700	0.0435753	1.49982e-06
0.29	701	0.0435794	5.61509e-06
0.29	702	0.0435769	2.79791e-06
0.29	703	0.0435816	5.46846e-07
0.29	704	0.0435769	1.569e-06
0.29	705	0.0435777	3.3494e-06
0.29	706	0.0435908	4.94603e-06
0.29	707	0.0435877	5.11154e-06
0.29	708	0.0435805	1.88298e-06
0.29	709	0.0435769	5.76532e-06
0.29	710	0.0435774	8.1079e-06
0.29	711	0.0435688	7.9554e-06
0.29	712	0.0435886	6.02328e-06
0.29	713	0.0435965	6.10591e-06
0.29	714	0.0436053	8.41069e-06
0.29	715	0.0436127	4.00471e-06
0.29	716	0.0436183	2.3734e-06
0.29	717	0.0436175	5.36537e-06
0.29	718	0.0436107	8.88169e-06
0.29	719	0.0436122	3.81033e-06
0.29	720	0.0436111	1.69078e-06
0.29	721	0.0435998	2.29373e-06
0.29	722	0.0435956	8.07065e-07
0.29	723	0.043586	6.20887e-07
0.29	724	0.0435839	5.43661e-06
0.29	725	0.0435866	8.09244e-06
0.29	726	0.0435942	1.10752e-05
0.29	727	0.0435934	1.15435e-05
0.29	728	0.0436038	1.04083e-05
0.29	729	0.0436034	1.19279e-05
0.29	730	0.0436155	9.54215e-06
0.29	731	0.0436203	1.00655e-05
0.29	732	0.0436129	1.09156e-05
0.29	733	0.043603	1.00088e-05
0.29	734	0.0436116	7.22992e-06
0.29	735	0.0436101	1.28887e-05
0.29	736	0.0436002	1.32477e-05
0.29	737	0.0435974	1.14636e-05
0.29	738	0.0435832	1.34648e-05
0.29	739	0.0435905	6.58496e-06
0.29	740	0.0436043	5.23712e-06
0.29	741	0.0436039	4.34217e-06
0.29	742	0.043606	1.77954e-06
0.29	743	0.043599	3.13585e-06
0.29	744	0.0436073	3.68847e-06
0.29	745	0.0436138	2.31864e-06
0.29	746	0.0436066	2.05432e-06
0.29	747	0.0436086	2.8764e-06
0.29	748	0.043602	5.87003e-06
0.29	749	0.0435844	7.99958e-06
0.29	750	0.0436047	1.31568e-05
0.29	751	0.0436027	1.56928e-05
0.29	752	0.0436084	1.41541e-05
0.29	753	0.0436214	1.50624e-05
0.29	754	0.0436202	1.55557e-05
0.29	755	0.0436171	1.88125e-05
0.29	756	0.0436122	1.52261e-05
0.29	757	0.0436066	1.27306e-05
0.29	758	0.0436009	1.06621e-05
0.29	759	0.0436024	8.88187e-06
0.29	760	0.0435986	6.36818e-06
0.29	761	0.0435932	8.98894e-06
0.29	762	0.0435975	9.85382e-06
0.29	763	0.0435956	3.98134e-06
0.29	764	0.0435871	3.38194e-06
0.29	765	0.0435958	5.0351e-06
0.29	766	0.0435845	9.87088e-06
0.29	767	0.0435842	1.33731e-05
0.29	768	0.0435915	9.14196e-06
0.29	769	0.0435941	9.4122e-06
0.29	770	0.0435873	8.68694e-06
0.29	771	0.0435821	8.27313e-06
0.29	772	0.043597	8.96535e-06
0.29	773	0.0435897	1.26078e-05
0.29	774	0.043588	1.86909e-05
0.29	775	0.0435915	1.93535e-05
0.29	776	0.0435796	1.55221e-05
0.29	777	0.0435808	1.27294e-05
0.29	778	0.0435906	1.46233e-05
0.29	779	0.0435959	1.59181e-05
0.29	780	0.0435907	1.67626e-05
0.29	781	0.0435895	1.978e-05
0.29	782	0.0435953	1.95688e-05
0.29	783	0.0436106	1.98633e-05
0.29	784	0.0436031	1.34927e-05
0.29	785	0.0436091	1.00998e-05
0.29	786	0.0436174	7.09561e-06
0.29	787	0.0436077	6.6345e-06
0.29	788	0.0436025	5.37412e-06
0.29	789	0.0436034	1.3249e-05
0.29	790	0.0436116	1.47952e-05
0.29	791	0.0436031	9.96844e-06
0.29	792	0.0436039	1.03664e-05
0.29	793	0.0436173	1.42095e-05
0.29	794	0.0436228	1.03617e-05
0.29	795	0.0436292	1.20431e-05
0.29	796	0.0436307	1.12252e-05
0.29	797	0.0436243	1.07603e-05
0.29	798	0.0436251	1.01598e-05
0.29	799	0.043621	4.66435e-06
0.29	800	0.0436191	3.35593e-06
0.29	801	0.0436179	6.29671e-06
0.29	802	0.0436175	8.48315e-06
0.29	803	0.0436318	7.68976e-06
0.29	804	0.0436265	1.3224e-05
0.29	805	0.0436192	1.37172e-05
0.29	806	0.0436332	1.20316e-05
0.29	807	0.0436266	9.44352e-06
0.29	808	0.0436336	1.08027e-05
0.29	809	0.0436241	1.01687e-05
0.29	810	0.043615	7.21914e-06
0.29	811	0.0436133	8.72279e-06
0.29	812	0.0436284	1.29928e-05
0.29	813	0.0436165	1.64137e-05
0.29	814	0.0436121	1.56028e-05
0.29	815	0.0436131	2.0322e-05
0.29	816	0.0436094	1.58301e-05
0.29	817	0.0436007	1.32456e-05
0.29	818	0.0436071	1.29428e-05
0.29	819	0.043602	1.10165e-05
0.29	820	0.0436036	1.10607e-05
0.29	821	0.0435996	1.80888e-05
0.29	822	0.0435942	1.11881e-05
0.29	823	0.0435988	1.08294e-05
0.29	824	0.0436098	1.09064e-05
0.29	825	0.0436227	6.42974e-06
0.29	826	0.043626	1.25857e-05
0.29	827	0.0436118	1.52052e-05
0.29	828	0.0436001	1.41544e-05
0.29	829	0.0436096	1.46174e-05
0.29	830	0.0436117	1.04506e-05
0.29	831	0.0436219	1.46333e-05
0.29	832	0.0436221	1.56121e-05
0.29	833	0.0436136	2.05051e-05
0.29	834	0.0436184	1.97413e-05
0.29	835	0.0436231	2.431e-05
0.29	836	0.0436182	1.96871e-05
0.29	837	0.0436145	2.05256e-05
0.29	838	0.043625	2.25583e-05
0.29	839	0.0436064	2.01205e-05
0.29	840	0.0436152	2.33731e-05
0.29	841	0.0436136	2.04038e-05
0.29	842	0.0436065	2.03367e-05
0.29	843	0.0436063	2.11253e-05
0.29	844	0.0436147	1.50638e-05
0.29	845	0.0436091	1.68946e-05
0.29	846	0.043605	1.58589e-05
0.29	847	0.0436138	1.18586e-05
0.29	848	0.0436183	1.43145e-05
0.29	849	0.0436217	1.09749e-05
0.29	850	0.0436108	7.47605e-06
0.29	851	0.0436119	1.21566e-05
0.29	852	0.0436005	5.52181e-06
0.29	853	0.0436016	2.86184e-06
0.29	854	0.0436126	9.39316e-07
0.29	855	0.0436139	1.04719e-06
0.29	856	0.0436126	2.59323e-06
0.29	857	0.0436088	9.34543e-07
0.29	858	0.0436131	4.71418e-06
0.29	859	0.0436123	2.69835e-06
0.29	860	0.0435975	1.77323e-07
0.29	861	0.0435957	2.36112e-06
0.29	862	0.0435932	5.19514e-06
0.29	863	0.0435967	5.75059e-07
0.29	864	0.043597	2.42352e-06
0.29	865	0.0436044	3.58318e-06
0.29	866	0.0436163	5.9986e-06
0.29	867	0.0436152	3.6789e-06
0.29	868	0.0436086	6.96772e-06
0.29	869	0.0436256	8.56516e-06
0.29	870	0.0436441	1.23345e-05
0.29	871	0.0436396	1.27872e-05
0.29	872	0.0436186	1.12274e-05
0.29	873	0.0436223	1.00459e-05
0.29	874	0.0436235	7.73097e-06
0.29	875	0.0436156	4.60298e-06
0.29	876	0.0436134	2.67934e-06
0.29	877	0.0436125	3.7793e-06
0.29	878	0.0436024	3.32304e-06
0.29	879	0.0436003	1.54366e-07
0.29	880	0.0436009	3.07213e-06
0.29	881	0.043602	4.09104e-06
0.29	882	0.0436032	3.41478e-06
0.29	883	0.0436108	4.81686e-06
0.29	884	0.0435994	1.33597e-07
0.29	885	0.0436068	1.95923e-06
0.29	886	0.043612	5.94417e-06
0.29	887	0.0435995	7.22983e-06
0.29	888	0.0436027	1.16404e-05
0.29	889	0.0436	1.51334e-05
0.29	890	0.043593	1.38106e-05
0.29	891	0.0435941	1.27341e-05
0.29	892	0.0436009	8.68566e-06
0.29	893	0.0435973	1.06284e-05
0.29	894	0.0435888	7.14152e-06
0.29	895	0.0435962	8.65058e-06
0.29	896	0.0435903	6.81611e-06
0.29	897	0.043587	7.3185e-06
0.29	898	0.0435895	4.10275e-06
0.29	899	0.0435738	6.61776e-06
0.29	900	0.0435935	8.79767e-06
0.29	901	0.0435997	6.68568e-06
0.29	902	0.0436035	9.88715e-06
0.29	903	0.0436119	9.95609e-06
0.29	904	0.0436179	1.04216e-05
0.29	905	0.0436265	9.91035e-06
0.29	906	0.0436225	1.10687e-05
0.29	907	0.0436214	1.02782e-05
0.29	908	0.043634	1.17301e-05
0.29	909	0.0436266	1.12632e-05
0.29	910	0.0436326	1.26603e-05
0.29	911	0.0436384	1.3778e-05
0.29	912	0.0436301	1.43873e-05
0.29	913	0.0436305	1.31425e-05
0.29	914	0.0436381	1.45839e-05
0.29	915	0.0436416	1.5603e-05
0.29	916	0.043635	1.55367e-05
0.29	917	0.043642	1.36217e-05
0.29	918	0.0436429	7.86771e-06
0.29	919	0.0436385	4.98974e-06
0.29	920	0.0436322	6.49164e-06
0.29	921	0.0436225	5.24398e-06
0.29	922	0.0436147	1.01487e-05
0.29	923	0.0436195	1.17892e-05
0.29	924	0.0436207	1.28721e-05
0.29	925	0.0436049	6.19302e-06
0.29	926	0.043626	3.79193e-06
0.29	927	0.0436244	6.36728e-06
0.29	928	0.0436217	5.8938e-06
0.29	929	0.0436147	3.40962e-06
0.29	930	0.0436095	5.10205e-06
0.29	931	0.0436143	2.60639e-06
0.29	932	0.0436082	4.02295e-06
0.29	933	0.0436072	3.8909e-06
0.29	934	0.0436176	1.40877e-07
0.29	935	0.0436158	5.01282e-06
0.29	936	0.0436216	4.81299e-06
0.29	937	0.0436278	4.9889e-06
0.29	938	0.0436292	4.71394e-06
0.29	939	0.0436321	5.8685e-06
0.29	940	0.0436315	6.70653e-06
0.29	941	0.0436254	6.3462e-06
0.29	942	0.043618	6.63162e-06
0.29	943	0.043616	7.99854e-06
0.29	944	0.0436295	6.04647e-06
0.29	945	0.0436368	8.26182e-06
0.29	946	0.0436342	1.26062e-05
0.29	947	0.0436347	1.2043e-05
0.29	948	0.0436321	1.47215e-05
0.29	949	0.0436179	1.20028e-05
0.29	950	0.043611	1.02932e-05
0.29	951	0.0436163	1.14371e-05
0.29	952	0.0436239	1.20829e-05
0.29	953	0.0436161	9.5886e-06
0.29	954	0.043623	1.37141e-05
0.29	955	0.0436303	1.65507e-05
0.29	956	0.04363	1.56886e-05
0.29	957	0.0436286	1.55163e-05
0.29	958	0.0436362	1.8519e-05
0.29	959	0.04365	1.25218e-05
0.29	960	0.0436516	1.27117e-05
0.29	961	0.0436444	1.58943e-05
0.29	962	0.0436408	1.83009e-05
0.29	963	0.0436312	2.2717e-05
0.29	964	0.0436202	2.11758e-05
0.29	965	0.0436206	1.72892e-05
0.29	966	0.0436192	2.04679e-05
0.29	967	0.0436269	1.6242e-05
0.29	968	0.0436157	1.75237e-05
0.29	969	0.0436085	1.44208e-05
0.29	970	0.0436043	9.60287e-06
0.29	971	0.0436095	1.14447e-05
0.29	972	0.0436155	6.51717e-06
0.29	973	0.0436166	2.06408e-06
0.29	974	0.0436112	7.8288e-06
0.29	975	0.0436184	8.42488e-06
0.29	976	0.0436096	7.42342e-06
0.29	977	0.0436044	6.9074e-06
0.29	978	0.0436146	6.0326e-06
0.29	979	0.0436119	6.71847e-06
0.29	980	0.0436057	1.43953e-05
0.29	981	0.043602	1.05969e-05
0.29	982	0.0435988	5.76607e-06
0.29	983	0.0436018	8.19147e-06
0.29	984	0.0436022	4.08851e-06
0.29	985	0.0436223	3.27108e-06
0.29	986	0.0436131	7.11263e-07
0.29	987	0.0436156	5.64431e-06
0.29	988	0.0436218	7.87872e-06
0.29	989	0.0436306	4.19479e-06
0.29	990	0.0436292	7.38593e-06
0.29	991	0.0436105	1.05477e-05
0.29	992	0.0436166	1.71867e-05
0.29	993	0.043623	1.59234e-05
0.29	994	0.0436278	1.46878e-05
0.29	995	0.0436446	1.5092e-05
0.29	996	0.0436452	1.09107e-05
0.29	997	0.0436385	7.54335e-06
0.29	998	0.0436359	3.96356e-06
0.29	999	0.0436475	1.24234e-06
0.29	1000	0.0436517	2.7141e-06
0.29	1001	0.0436416	1.83567e-06
0.29	1002	0.0436476	3.91898e-07
0.29	1003	0.0436479	1.13036e-06
0.29	1004	0.0436412	8.31119e-08
0.29	1005	0.0436398	1.17844e-07
0.29	1006	0.0436476	2.95627e-06
0.29	1007	0.0436229	4.83413e-07
0.29	1008	0.0436137	6.31691e-07
0.29	1009	0.0436149	9.4554e-08
0.29	1010	0.0436158	6.77202e-06
0.29	1011	0.0436042	5.91464e-07
0.29	1012	0.0436048	3.07926e-06
0.29	1013	0.0436006	4.4884e-06
0.29	1014	0.0436098	5.01338e-06
0.29	1015	0.0436093	2.7358e-06
0.29	1016	0.0436181	3.99e-06
0.29	1017	0.043612	6.4257e-06
0.29	1018	0.0436158	1.05337e-05
0.29	1019	0.0436094	1.44922e-05
0.29	1020	0.0436269	1.13016e-05
0.29	1021	0.0436142	7.1899e-06
0.29	1022	0.0436175	8.12581e-06
0.29	1023	0.0436041	5.26024e-06
0.29	1024	0.043606	7.8586e-06

## Sheet: APBCZ_20x650_Q2
tau	Q_2
0	0.0419478
350	0.0419478

## Sheet: APBCZ_20x650_overlap
k	tau	Q_2(tau)	Error
0.29	0	1	0
0.29	1	0.252936	1.96747e-05
0.29	2	0.125927	2.22379e-05
0.29	3	0.0875487	2.57138e-05
0.29	4	0.0711203	3.1061e-05
0.29	5	0.0625052	2.97299e-05
0.29	6	0.0573459	3.84466e-05
0.29	7	0.0539891	4.40516e-05
0.29	8	0.0516509	4.92006e-05
0.29	9	0.049973	5.61847e-05
0.29	10	0.0487129	5.30105e-05
0.29	11	0.0476935	4.89607e-05
0.29	12	0.0468716	4.13701e-05
0.29	13	0.046232	3.24125e-05
0.29	14	0.0457163	2.69316e-05
0.29	15	0.0452906	2.88939e-05
0.29	16	0.0449308	2.30649e-05
0.29	17	0.0446002	3.96372e-05
0.29	18	0.0443253	3.61483e-05
0.29	19	0.0440983	3.98484e-05
0.29	20	0.0438739	4.45716e-05
0.29	21	0.0436998	3.92531e-05
0.29	22	0.0435486	4.83746e-05
0.29	23	0.0434035	4.75537e-05
0.29	24	0.0432668	4.73246e-05
0.29	25	0.0431382	4.79993e-05
0.29	26	0.0430419	4.52102e-05
0.29	27	0.0429406	4.48766e-05
0.29	28	0.0428446	4.55682e-05
0.29	29	0.0427773	3.01557e-05
0.29	30	0.0427072	3.00434e-05
0.29	31	0.0426353	3.35618e-05
0.29	32	0.0425975	3.72711e-05
0.29	33	0.04252	3.88624e-05
0.29	34	0.042465	3.70071e-05
0.29	35	0.0424214	4.35745e-05
0.29	36	0.0423851	4.55344e-05
0.29	37	0.042338	4.31539e-05
0.29	38	0.0423135	5.46177e-05
0.29	39	0.0422737	5.7968e-05
0.29	40	0.0422452	5.82051e-05
0.29	41	0.0421976	5.06726e-05
0.29	42	0.0421688	5.05971e-05
0.29	43	0.0421604	5.01168e-05
0.29	44	0.0421475	4.98615e-05
0.29	45	0.0421256	5.2929e-05
0.29	46	0.0420946	5.53957e-05
0.29	47	0.0420553	6.05391e-05
0.29	48	0.0420778	6.42918e-05
0.29	49	0.0420605	6.78962e-05
0.29	50	0.042058	7.50439e-05
0.29	51	0.042043	7.28505e-05
0.29	52	0.0420405	8.22249e-05
0.29	53	0.042056	9.34617e-05
0.29	54	0.0420354	9.03719e-05
0.29	55	0.0420311	8.594e-05
0.29	56	0.0420131	8.42217e-05
0.29	57	0.0420176	8.22008e-05
0.29	58	0.0420182	7.37396e-05
0.29	59	0.0420191	7.33303e-05
0.29	60	0.0419978	6.48398e-05
0.29	61	0.0420028	6.84179e-05
0.29	62	0.0419779	7.58458e-05
0.29	63	0.041966	7.35491e-05
0.29	64	0.0419614	7.85079e-05
0.29	65	0.0419456	7.75294e-05
0.29	66	0.0419545	7.80148e-05
0.29	67	0.0419647	8.02399e-05
0.29	68	0.0419816	8.33657e-05
0.29	69	0.0419918	8.00097e-05
0.29	70	0.041977	7.87136e-05
0.29	71	0.0419689	7.76102e-05
0.29	72	0.0419523	7.82813e-05
0.29	73	0.0419566	7.23496e-05
0.29	74	0.0419626	7.02162e-05
0.29	75	0.0419503	7.85691e-05
0.29	76	0.0419468	7.66594e-05
0.29	77	0.0419328	7.40084e-05
0.29	78	0.0419546	7.64231e-05
0.29	79	0.041959	8.33985e-05
0.29	80	0.041946	8.27821e-05
0.29	81	0.0419274	8.18987e-05
0.29	82	0.0419341	8.89451e-05
0.29	83	0.0419564	9.23951e-05
0.29	84	0.0419547	9.68238e-05
0.29	85	0.0419569	9.73508e-05
0.29	86	0.0419603	0.000106823
0.29	87	0.041945	0.000108676
0.29	88	0.0419476	0.000109315
0.29	89	0.0419477	0.000109931
0.29	90	0.0419968	0.000108919
0.29	91	0.0420016	0.000103108
0.29	92	0.0419938	9.30156e-05
0.29	93	0.0419717	8.84452e-05
0.29	94	0.0419714	9.59542e-05
0.29	95	0.0419624	9.16354e-05
0.29	96	0.0419508	9.08023e-05
0.29	97	0.0419425	8.2102e-05
0.29	98	0.0419431	8.84319e-05
0.29	99	0.0419237	9.30362e-05
0.29	100	0.0419124	9.73274e-05
0.29	101	0.0419063	9.35977e-05
0.29	102	0.0419188	9.83648e-05
0.29	103	0.0419191	9.44605e-05
0.29	104	0.0419212	8.81338e-05
0.29	105	0.0419252	8.19279e-05
0.29	106	0.0419178	7.72109e-05
0.29	107	0.0418976	8.49443e-05
0.29	108	0.0418821	8.10609e-05
0.29	109	0.0418669	7.94367e-05
0.29	110	0.0418597	8.1763e-05
0.29	111	0.0418536	8.83067e-05
0.29	112	0.0418437	8.28209e-05
0.29	113	0.0418508	7.48623e-05
0.29	114	0.0418734	6.95165e-05
0.29	115	0.0418895	7.82275e-05
0.29	116	0.0418893	7.87705e-05
0.29	117	0.0419076	7.47882e-05
0.29	118	0.0419026	7.32675e-05
0.29	119	0.0419269	7.15266e-05
0.29	120	0.0419374	7.83325e-05
0.29	121	0.0419287	7.3617e-05
0.29	122	0.0419407	7.07294e-05
0.29	123	0.041918	7.39711e-05
0.29	124	0.0419224	7.45245e-05
0.29	125	0.0419107	7.78492e-05
0.29	126	0.0419321	8.29032e-05
0.29	127	0.0419348	8.34753e-05
0.29	128	0.041932	8.05607e-05
0.29	129	0.0419322	6.7031e-05
0.29	130	0.0419188	6.59497e-05
0.29	131	0.0419158	6.56762e-05
0.29	132	0.041911	6.69493e-05
0.29	133	0.0418986	5.66928e-05
0.29	134	0.041898	6.75868e-05
0.29	135	0.0419123	7.46728e-05
0.29	136	0.0419168	8.38287e-05
0.29	137	0.0419043	8.43719e-05
0.29	138	0.0418685	8.56136e-05
0.29	139	0.0418618	7.6761e-05
0.29	140	0.0418535	7.86032e-05
0.29	141	0.0418697	7.76552e-05
0.29	142	0.041876	7.55306e-05
0.29	143	0.0418846	7.089e-05
0.29	144	0.0418603	7.6355e-05
0.29	145	0.0418639	7.89533e-05
0.29	146	0.0418728	8.51289e-05
0.29	147	0.0418707	8.4815e-05
0.29	148	0.0418662	8.6504e-05
0.29	149	0.041872	8.6526e-05
0.29	150	0.0418661	7.97712e-05
0.29	151	0.0418736	7.46971e-05
0.29	152	0.0418492	7.57586e-05
0.29	153	0.041867	7.09493e-05
0.29	154	0.0418634	5.83309e-05
0.29	155	0.0418648	6.09529e-05
0.29	156	0.0418757	6.71162e-05
0.29	157	0.0418815	6.79515e-05
0.29	158	0.0418909	6.89901e-05
0.29	159	0.0418828	6.30882e-05
0.29	160	0.0418864	6.03708e-05
0.29	161	0.0418974	6.23677e-05
0.29	162	0.0418914	6.04688e-05
0.29	163	0.041876	5.45708e-05
0.29	164	0.0418592	6.05025e-05
0.29	165	0.0418695	5.92844e-05
0.29	166	0.0418852	7.45462e-05
0.29	167	0.0418936	6.61377e-05
0.29	168	0.0419044	6.45391e-05
0.29	169	0.0419046	6.54661e-05
0.29	170	0.0419153	6.73489e-05
0.29	171	0.0419206	6.95011e-05
0.29	172	0.041909	6.46821e-05
0.29	173	0.041928	7.08923e-05
0.29	174	0.0419388	7.11539e-05
0.29	175	0.0419298	6.79823e-05
0.29	176	0.0419152	7.16923e-05
0.29	177	0.0419019	7.43649e-05
0.29	178	0.041918	6.94858e-05
0.29	179	0.0419176	6.95044e-05
0.29	180	0.0419086	6.91052e-05
0.29	181	0.0419004	7.15632e-05
0.29	182	0.0419025	7.53129e-05
0.29	183	0.0418942	7.365e-05
0.29	184	0.0418835	7.46491e-05
0.29	185	0.0418699	7.5512e-05
0.29	186	0.0418626	7.62732e-05
0.29	187	0.0418707	7.48702e-05
0.29	188	0.0418998	7.34065e-05
0.29	189	0.0419138	8.53096e-05
0.29	190	0.0418953	8.46757e-05
0.29	191	0.0418832	8.70264e-05
0.29	192	0.0418888	8.39631e-05
0.29	193	0.0418911	8.01264e-05
0.29	194	0.0419099	7.47091e-05
0.29	195	0.0419072	7.70314e-05
0.29	196	0.0419179	7.83119e-05
0.29	197	0.0419131	7.85292e-05
0.29	198	0.0419136	7.89663e-05
0.29	199	0.0418989	7.49495e-05
0.29	200	0.0418868	6.85439e-05
0.29	201	0.0418724	7.51804e-05
0.29	202	0.041891	7.30802e-05
0.29	203	0.0418805	6.46567e-05
0.29	204	0.0418999	5.70516e-05
0.29	205	0.0419148	5.70257e-05
0.29	206	0.0419268	5.69567e-05
0.29	207	0.0419176	6.15142e-05
0.29	208	0.0419106	6.58039e-05
0.29	209	0.0419125	6.76315e-05
0.29	210	0.0419132	6.29002e-05
0.29	211	0.0419081	6.99292e-05
0.29	212	0.0419199	5.42837e-05
0.29	213	0.0419372	5.04375e-05
0.29	214	0.0419397	4.74967e-05
0.29	215	0.0419443	5.77887e-05
0.29	216	0.0419617	5.15597e-05
0.29	217	0.0419509	4.61018e-05
0.29	218	0.0419355	5.0587e-05
0.29	219	0.0419084	6.00322e-05
0.29	220	0.041893	6.00205e-05
0.29	221	0.0418664	6.86153e-05
0.29	222	0.0418693	7.3774e-05
0.29	223	0.0418893	7.09591e-05
0.29	224	0.0418771	6.66259e-05
0.29	225	0.0418628	5.92394e-05
0.29	226	0.0418681	5.9164e-05
0.29	227	0.0418852	5.66328e-05
0.29	228	0.0418792	4.62947e-05
0.29	229	0.041876	3.64039e-05
0.29	230	0.0418703	3.35324e-05
0.29	231	0.0418804	3.55715e-05
0.29	232	0.0418816	4.13352e-05
0.29	233	0.0418803	4.37764e-05
0.29	234	0.0418585	4.09551e-05
0.29	235	0.0418614	4.77596e-05
0.29	236	0.0418678	4.56778e-05
0.29	237	0.0418483	4.60231e-05
0.29	238	0.0418462	4.47223e-05
0.29	239	0.0418528	4.76157e-05
0.29	240	0.0418423	5.19289e-05
0.29	241	0.0418407	4.87362e-05
0.29	242	0.041848	5.46568e-05
0.29	243	0.0418434	5.2538e-05
0.29	244	0.0418406	4.23905e-05
0.29	245	0.0418621	5.0558e-05
0.29	246	0.0418603	5.42199e-05
0.29	247	0.0418794	6.0324e-05
0.29	248	0.0418908	6.18166e-05
0.29	249	0.0418739	5.38816e-05
0.29	250	0.041869	5.67283e-05
0.29	251	0.0418527	5.61259e-05
0.29	252	0.0418522	4.40319e-05
0.29	253	0.0418768	4.5149e-05
0.29	254	0.0418697	4.98731e-05
0.29	255	0.041874	5.13015e-05
0.29	256	0.041899	5.26162e-05
0.29	257	0.0419116	4.6036e-05
0.29	258	0.0419018	4.88064e-05
0.29	259	0.0418861	5.28708e-05
0.29	260	0.0418862	6.19371e-05
0.29	261	0.0418949	6.08967e-05
0.29	262	0.0418995	5.81714e-05
0.29	263	0.041915	6.12856e-05
0.29	264	0.0419168	6.09927e-05
0.29	265	0.0419119	6.33628e-05
0.29	266	0.041895	6.73251e-05
0.29	267	0.0418853	6.87383e-05
0.29	268	0.0418905	6.50645e-05
0.29	269	0.0419011	6.21465e-05
0.29	270	0.0419082	6.21292e-05
0.29	271	0.0419075	5.84033e-05
0.29	272	0.0418856	5.28071e-05
0.29	273	0.0418622	5.81066e-05
0.29	274	0.0418652	4.82377e-05
0.29	275	0.0418456	4.39941e-05
0.29	276	0.0418401	5.46195e-05
0.29	277	0.0418368	5.67926e-05
0.29	278	0.041836	5.78394e-05
0.29	279	0.0418293	6.05156e-05
0.29	280	0.0418194	5.47553e-05
0.29	281	0.0418219	5.07544e-05
0.29	282	0.0418234	6.29224e-05
0.29	283	0.041813	7.47796e-05
0.29	284	0.041815	8.05042e-05
0.29	285	0.0417889	7.25115e-05
0.29	286	0.0417827	8.03099e-05
0.29	287	0.0417948	8.01169e-05
0.29	288	0.0417916	7.84242e-05
0.29	289	0.0417818	7.5438e-05
0.29	290	0.0417939	6.67547e-05
0.29	291	0.0418036	5.76815e-05
0.29	292	0.0418156	6.13046e-05
0.29	293	0.0418271	7.20962e-05
0.29	294	0.041846	7.71057e-05
0.29	295	0.0418555	8.59578e-05
0.29	296	0.041839	9.16713e-05
0.29	297	0.0418364	8.49741e-05
0.29	298	0.0418349	7.83973e-05
0.29	299	0.0418425	7.95443e-05
0.29	300	0.0418489	7.02519e-05
0.29	301	0.0418598	7.0306e-05
0.29	302	0.0418568	6.90212e-05
0.29	303	0.0418773	7.56809e-05
0.29	304	0.0418696	7.77782e-05
0.29	305	0.0418718	7.41366e-05
0.29	306	0.0418743	7.59792e-05
0.29	307	0.0418769	7.89148e-05
0.29	308	0.0418563	7.77848e-05
0.29	309	0.0418388	7.50109e-05
0.29	310	0.0418419	6.68975e-05
0.29	311	0.041861	5.72773e-05
0.29	312	0.0418651	4.68382e-05
0.29	313	0.0418611	4.19383e-05
0.29	314	0.0418639	3.72843e-05
0.29	315	0.0418549	4.75916e-05
0.29	316	0.0418707	5.79061e-05
0.29	317	0.0418712	5.20955e-05
0.29	318	0.0418755	5.21509e-05
0.29	319	0.0418714	5.59087e-05
0.29	320	0.0418817	5.32787e-05
0.29	321	0.0418754	6.10184e-05
0.29	322	0.0418723	7.34228e-05
0.29	323	0.0418557	7.42685e-05
0.29	324	0.0418593	8.01552e-05
0.29	325	0.0418668	7.65091e-05

## Sheet: 20x2048_Q2
tau	Q_2
0	0.0442006
350	0.0442006

## Sheet: 20x2048_overlap
k	tau	Q_2(tau)	Error
0.29	0	1	0
0.29	1	0.253567	2.03664e-05
0.29	2	0.126682	1.54355e-05
0.29	3	0.0883934	2.04479e-05
0.29	4	0.0720658	2.52455e-05
0.29	5	0.0635146	2.15396e-05
0.29	6	0.0584279	2.16903e-05
0.29	7	0.0551434	2.50834e-05
0.29	8	0.0528796	2.77424e-05
0.29	9	0.0512597	2.43362e-05
0.29	10	0.0500636	2.48288e-05
0.29	11	0.0491317	2.86222e-05
0.29	12	0.0483965	2.87983e-05
0.29	13	0.0478106	2.87128e-05
0.29	14	0.0473366	3.27261e-05
0.29	15	0.0469365	3.1072e-05
0.29	16	0.0466074	2.94087e-05
0.29	17	0.0463223	2.96092e-05
0.29	18	0.0460759	3.24225e-05
0.29	19	0.0458553	3.36442e-05
0.29	20	0.0456795	3.00415e-05
0.29	21	0.0455264	3.28236e-05
0.29	22	0.0453882	3.8245e-05
0.29	23	0.0452857	3.99461e-05
0.29	24	0.0451903	3.80377e-05
0.29	25	0.0451057	4.15911e-05
0.29	26	0.0450381	4.52057e-05
0.29	27	0.0449594	4.40034e-05
0.29	28	0.0448964	4.78898e-05
0.29	29	0.044835	4.70817e-05
0.29	30	0.0447748	4.99553e-05
0.29	31	0.0447322	4.7426e-05
0.29	32	0.0446758	4.83302e-05
0.29	33	0.0446253	4.33166e-05
0.29	34	0.0445917	3.85789e-05
0.29	35	0.0445688	4.05111e-05
0.29	36	0.0445465	4.81995e-05
0.29	37	0.0445105	4.60646e-05
0.29	38	0.0444777	4.20318e-05
0.29	39	0.0444596	3.96759e-05
0.29	40	0.0444197	4.0554e-05
0.29	41	0.0444165	3.61834e-05
0.29	42	0.0444037	3.70026e-05
0.29	43	0.0443951	4.36596e-05
0.29	44	0.0443832	4.20459e-05
0.29	45	0.0443649	4.25184e-05
0.29	46	0.0443528	4.13586e-05
0.29	47	0.0443613	3.93707e-05
0.29	48	0.0443444	3.95181e-05
0.29	49	0.044334	4.47539e-05
0.29	50	0.0443225	3.84967e-05
0.29	51	0.0443103	4.03816e-05
0.29	52	0.0442963	3.92575e-05
0.29	53	0.0442893	3.89699e-05
0.29	54	0.0442885	4.09959e-05
0.29	55	0.044273	3.61553e-05
0.29	56	0.0442663	3.65051e-05
0.29	57	0.0442639	3.64258e-05
0.29	58	0.0442576	3.36686e-05
0.29	59	0.0442548	3.56331e-05
0.29	60	0.0442557	3.84934e-05
0.29	61	0.0442491	3.9553e-05
0.29	62	0.0442519	4.42556e-05
0.29	63	0.0442431	4.40245e-05
0.29	64	0.0442361	4.33423e-05
0.29	65	0.0442354	4.71558e-05
0.29	66	0.044243	4.73493e-05
0.29	67	0.0442445	4.4563e-05
0.29	68	0.04425	4.60227e-05
0.29	69	0.0442537	5.0311e-05
0.29	70	0.0442547	5.52731e-05
0.29	71	0.0442493	4.98657e-05
0.29	72	0.0442541	5.36902e-05
0.29	73	0.0442399	5.3334e-05
0.29	74	0.0442404	5.10049e-05
0.29	75	0.0442283	4.94104e-05
0.29	76	0.0442242	4.66909e-05
0.29	77	0.0442198	3.95381e-05
0.29	78	0.0442059	4.03997e-05
0.29	79	0.0442152	4.01542e-05
0.29	80	0.0442206	4.47782e-05
0.29	81	0.0442242	4.09805e-05
0.29	82	0.0442116	4.78384e-05
0.29	83	0.0442186	5.0285e-05
0.29	84	0.0442314	4.74149e-05
0.29	85	0.0442368	4.84516e-05
0.29	86	0.044234	4.39244e-05
0.29	87	0.0442391	4.32571e-05
0.29	88	0.0442325	4.61612e-05
0.29	89	0.044216	4.77398e-05
0.29	90	0.0442109	4.53738e-05
0.29	91	0.0442136	4.56489e-05
0.29	92	0.0442167	4.9699e-05
0.29	93	0.0442094	4.32702e-05
0.29	94	0.0442108	3.80384e-05
0.29	95	0.0442127	4.52899e-05
0.29	96	0.0442092	4.69762e-05
0.29	97	0.0442055	5.07559e-05
0.29	98	0.0442029	4.77623e-05
0.29	99	0.0442005	4.77576e-05
0.29	100	0.0442029	5.04121e-05
0.29	101	0.0442017	4.69879e-05
0.29	102	0.044198	4.31393e-05
0.29	103	0.0441948	4.68082e-05
0.29	104	0.0442037	4.89132e-05
0.29	105	0.0442139	4.34927e-05
0.29	106	0.0442057	4.43491e-05
0.29	107	0.044208	4.57286e-05
0.29	108	0.0441923	4.26443e-05
0.29	109	0.0441932	4.1653e-05
0.29	110	0.044183	3.96808e-05
0.29	111	0.0441937	3.52236e-05
0.29	112	0.0441949	3.81494e-05
0.29	113	0.0441933	4.17178e-05
0.29	114	0.0441857	4.41227e-05
0.29	115	0.0441799	4.4212e-05
0.29	116	0.0441835	4.42557e-05
0.29	117	0.0441871	4.34884e-05
0.29	118	0.0441877	4.09302e-05
0.29	119	0.0441959	4.36642e-05
0.29	120	0.0442063	4.66124e-05
0.29	121	0.0442177	4.72783e-05
0.29	122	0.0442027	4.42737e-05
0.29	123	0.0442007	4.94181e-05
0.29	124	0.0441995	4.82671e-05
0.29	125	0.0442058	5.16943e-05
0.29	126	0.0441961	5.14726e-05
0.29	127	0.0442107	4.71312e-05
0.29	128	0.0441998	4.57083e-05
0.29	129	0.0441911	4.43379e-05
0.29	130	0.0441868	4.91384e-05
0.29	131	0.0441848	4.84356e-05
0.29	132	0.0441885	5.1619e-05
0.29	133	0.0441949	5.23646e-05
0.29	134	0.0442075	4.71406e-05
0.29	135	0.0442099	5.36465e-05
0.29	136	0.0442089	5.65351e-05
0.29	137	0.0442131	5.66573e-05
0.29	138	0.0442106	4.92572e-05
0.29	139	0.0442064	4.95541e-05
0.29	140	0.0441989	4.42033e-05
0.29	141	0.0442075	4.31914e-05
0.29	142	0.0442136	4.61725e-05
0.29	143	0.0442134	4.72954e-05
0.29	144	0.0442161	4.6701e-05
0.29	145	0.0442074	4.84909e-05
0.29	146	0.0441958	5.07932e-05
0.29	147	0.0441913	5.35318e-05
0.29	148	0.0441971	5.0131e-05
0.29	149	0.0442059	4.89772e-05
0.29	150	0.0442146	4.60581e-05
0.29	151	0.0442045	4.39802e-05
0.29	152	0.0442008	4.48662e-05
0.29	153	0.0441845	3.62515e-05
0.29	154	0.0441855	3.50505e-05
0.29	155	0.0441865	3.86633e-05
0.29	156	0.0442022	4.44025e-05
0.29	157	0.0441976	4.82517e-05
0.29	158	0.0441923	4.45983e-05
0.29	159	0.0441916	4.52428e-05
0.29	160	0.0441978	5.01123e-05
0.29	161	0.0442149	4.85577e-05
0.29	162	0.0442173	4.84813e-05
0.29	163	0.044209	4.56285e-05
0.29	164	0.044212	4.66409e-05
0.29	165	0.0442139	4.83976e-05
0.29	166	0.0442159	4.5293e-05
0.29	167	0.0442076	4.66026e-05
0.29	168	0.0442088	4.78616e-05
0.29	169	0.0442329	4.24935e-05
0.29	170	0.0442409	4.21772e-05
0.29	171	0.0442324	4.42232e-05
0.29	172	0.0442235	4.62364e-05
0.29	173	0.0442247	4.88784e-05
0.29	174	0.0442113	4.72876e-05
0.29	175	0.0442083	4.45556e-05
0.29	176	0.0442029	4.55619e-05
0.29	177	0.0442019	4.78244e-05
0.29	178	0.0441929	4.56843e-05
0.29	179	0.0441982	4.74429e-05
0.29	180	0.0442062	4.47742e-05
0.29	181	0.0442047	4.92987e-05
0.29	182	0.0442081	5.05509e-05
0.29	183	0.0442076	5.5628e-05
0.29	184	0.0442191	5.152e-05
0.29	185	0.0442166	5.27264e-05
0.29	186	0.0442075	5.09181e-05
0.29	187	0.0441945	5.13753e-05
0.29	188	0.044191	5.09105e-05
0.29	189	0.0441943	5.17692e-05
0.29	190	0.0442006	4.88737e-05
0.29	191	0.0442109	4.6111e-05
0.29	192	0.0442177	4.34077e-05
0.29	193	0.0442171	4.64345e-05
0.29	194	0.0442257	4.99754e-05
0.29	195	0.0442269	5.62851e-05
0.29	196	0.0442173	5.50181e-05
0.29	197	0.0442234	5.36974e-05
0.29	198	0.0442128	5.55326e-05
0.29	199	0.0442032	5.40046e-05
0.29	200	0.0442112	4.85553e-05
0.29	201	0.044237	4.35119e-05
0.29	202	0.0442429	4.52789e-05
0.29	203	0.0442242	4.40046e-05
0.29	204	0.0442017	3.96324e-05
0.29	205	0.0441923	3.56126e-05
0.29	206	0.0442045	4.06077e-05
0.29	207	0.0442105	4.03734e-05
0.29	208	0.0442075	3.9506e-05
0.29	209	0.0442083	3.98489e-05
0.29	210	0.0442103	4.22262e-05
0.29	211	0.0442105	4.17543e-05
0.29	212	0.0442089	4.31087e-05
0.29	213	0.044211	3.83357e-05
0.29	214	0.0442127	3.87006e-05
0.29	215	0.0442016	3.98775e-05
0.29	216	0.04421	4.31335e-05
0.29	217	0.0442033	4.64316e-05
0.29	218	0.0442072	4.43539e-05
0.29	219	0.0442047	4.58637e-05
0.29	220	0.0442033	5.21206e-05
0.29	221	0.0441975	4.37393e-05
0.29	222	0.0441927	4.13167e-05
0.29	223	0.0441973	3.9923e-05
0.29	224	0.0441895	4.12796e-05
0.29	225	0.0441848	3.90327e-05
0.29	226	0.0441977	4.26394e-05
0.29	227	0.0441938	3.72029e-05
0.29	228	0.0441859	4.34769e-05
0.29	229	0.0441826	4.16116e-05
0.29	230	0.0441997	3.7438e-05
0.29	231	0.0442028	3.69737e-05
0.29	232	0.0442005	4.22271e-05
0.29	233	0.0442036	3.77766e-05
0.29	234	0.0442152	3.6526e-05
0.29	235	0.0442174	4.05308e-05
0.29	236	0.0442231	3.87349e-05
0.29	237	0.0442165	4.27174e-05
0.29	238	0.0442119	4.7494e-05
0.29	239	0.0442173	4.22976e-05
0.29	240	0.0442222	4.13597e-05
0.29	241	0.0442155	4.11601e-05
0.29	242	0.0442205	3.87143e-05
0.29	243	0.0442102	4.10446e-05
0.29	244	0.0442054	4.05301e-05
0.29	245	0.044203	4.3839e-05
0.29	246	0.0442055	4.52856e-05
0.29	247	0.0442155	4.22346e-05
0.29	248	0.0442043	4.29235e-05
0.29	249	0.0442084	4.1658e-05
0.29	250	0.0442057	4.61025e-05
0.29	251	0.0441931	4.69877e-05
0.29	252	0.0441898	4.65474e-05
0.29	253	0.0441873	4.78889e-05
0.29	254	0.0441835	4.256e-05
0.29	255	0.0441813	4.34451e-05
0.29	256	0.0441878	4.61056e-05
0.29	257	0.0441919	4.11638e-05
0.29	258	0.0441917	3.80839e-05
0.29	259	0.0441873	3.54042e-05
0.29	260	0.0441937	3.1883e-05
0.29	261	0.0441908	3.67177e-05
0.29	262	0.0441943	3.67392e-05
0.29	263	0.0442045	3.28112e-05
0.29	264	0.0442105	3.09102e-05
0.29	265	0.0442089	3.63445e-05
0.29	266	0.0442186	3.72718e-05
0.29	267	0.0442099	4.31642e-05
0.29	268	0.0442039	4.34515e-05
0.29	269	0.0442136	4.74157e-05
0.29	270	0.0442138	4.34315e-05
0.29	271	0.044221	3.92889e-05
0.29	272	0.0442277	3.91596e-05
0.29	273	0.0442269	3.73607e-05
0.29	274	0.0442298	3.8086e-05
0.29	275	0.0442248	4.09388e-05
0.29	276	0.0442345	4.1344e-05
0.29	277	0.0442315	3.68545e-05
0.29	278	0.0442286	3.78028e-05
0.29	279	0.0442295	4.3213e-05
0.29	280	0.0442288	3.88329e-05
0.29	281	0.0442215	3.73054e-05
0.29	282	0.0442202	4.01233e-05
0.29	283	0.0442292	3.68201e-05
0.29	284	0.0442307	3.57906e-05
0.29	285	0.0442286	3.97083e-05
0.29	286	0.0442263	3.91763e-05
0.29	287	0.0442172	3.84283e-05
0.29	288	0.0442055	3.20088e-05
0.29	289	0.0442115	3.42368e-05
0.29	290	0.0442055	3.41611e-05
0.29	291	0.0442049	3.56387e-05
0.29	292	0.0442065	3.34176e-05
0.29	293	0.0442103	3.07655e-05
0.29	294	0.0442148	3.09071e-05
0.29	295	0.0442131	3.38399e-05
0.29	296	0.0442171	3.35977e-05
0.29	297	0.0442245	3.71346e-05
0.29	298	0.0442255	4.01602e-05
0.29	299	0.0442181	4.09094e-05
0.29	300	0.0442164	3.86238e-05
0.29	301	0.0442193	4.19917e-05
0.29	302	0.0442198	4.05607e-05
0.29	303	0.044225	4.18346e-05
0.29	304	0.0442223	4.40539e-05
0.29	305	0.0442256	4.06482e-05
0.29	306	0.0442222	4.18191e-05
0.29	307	0.0442133	3.88163e-05
0.29	308	0.0442234	4.01156e-05
0.29	309	0.0442301	4.29591e-05
0.29	310	0.0442324	3.90077e-05
0.29	311	0.0442364	3.61891e-05
0.29	312	0.0442312	3.36735e-05
0.29	313	0.0442386	3.146e-05
0.29	314	0.0442198	2.85885e-05
0.29	315	0.0442125	3.04064e-05
0.29	316	0.0442071	3.85228e-05
0.29	317	0.0442107	3.90497e-05
0.29	318	0.0442066	3.97259e-05
0.29	319	0.0442177	4.55436e-05
0.29	320	0.0442079	4.96431e-05
0.29	321	0.0442115	4.61913e-05
0.29	322	0.0442041	4.49096e-05
0.29	323	0.0442234	4.50951e-05
0.29	324	0.0442298	4.49363e-05
0.29	325	0.0442202	4.74023e-05
0.29	326	0.0442246	4.74815e-05
0.29	327	0.0442271	5.06487e-05
0.29	328	0.0442169	4.98025e-05
0.29	329	0.044227	5.03247e-05
0.29	330	0.0442272	4.23594e-05
0.29	331	0.0442198	4.09781e-05
0.29	332	0.0442163	4.23748e-05
0.29	333	0.0442164	4.26408e-05
0.29	334	0.0442267	3.67542e-05
0.29	335	0.0442158	3.70195e-05
0.29	336	0.0442215	3.88624e-05
0.29	337	0.0442254	4.11101e-05
0.29	338	0.0442398	3.47607e-05
0.29	339	0.0442436	3.74224e-05
0.29	340	0.0442495	3.53674e-05
0.29	341	0.0442312	3.57909e-05
0.29	342	0.0442283	3.83015e-05
0.29	343	0.0442277	3.95284e-05
0.29	344	0.0442153	3.67197e-05
0.29	345	0.0442151	3.65326e-05
0.29	346	0.0442036	4.10611e-05
0.29	347	0.0441996	4.45929e-05
0.29	348	0.0442078	4.41827e-05
0.29	349	0.0442002	4.28177e-05
0.29	350	0.0441981	4.83196e-05
0.29	351	0.0441994	4.50276e-05
0.29	352	0.0441992	5.07132e-05
0.29	353	0.0442008	4.99915e-05
0.29	354	0.0441974	4.82717e-05
0.29	355	0.0441853	5.03426e-05
0.29	356	0.0441783	5.13925e-05
0.29	357	0.0441864	4.88354e-05
0.29	358	0.0441786	5.1311e-05
0.29	359	0.0441753	5.22869e-05
0.29	360	0.0441861	5.52014e-05
0.29	361	0.0441968	6.0568e-05
0.29	362	0.0441985	5.51519e-05
0.29	363	0.0442112	4.862e-05
0.29	364	0.044211	4.75681e-05
0.29	365	0.0442112	4.8334e-05
0.29	366	0.0442043	4.97279e-05
0.29	367	0.044218	4.86861e-05
0.29	368	0.0442207	5.05764e-05
0.29	369	0.0442269	4.62967e-05
0.29	370	0.0442255	4.66046e-05
0.29	371	0.0442213	4.52476e-05
0.29	372	0.0442269	4.45714e-05
0.29	373	0.0442292	4.13894e-05
0.29	374	0.0442191	4.32877e-05
0.29	375	0.0442167	4.78657e-05
0.29	376	0.0442252	4.62834e-05
0.29	377	0.044229	4.49156e-05
0.29	378	0.0442166	4.58123e-05
0.29	379	0.0442154	4.41614e-05
0.29	380	0.044195	3.93533e-05
0.29	381	0.0442	4.12351e-05
0.29	382	0.044203	4.21213e-05
0.29	383	0.0442067	4.6216e-05
0.29	384	0.0442121	4.20326e-05
0.29	385	0.0442242	3.74764e-05
0.29	386	0.0442225	3.05419e-05
0.29	387	0.044226	3.31994e-05
0.29	388	0.0442232	3.03872e-05
0.29	389	0.0442244	3.13526e-05
0.29	390	0.044219	3.5328e-05
0.29	391	0.0442156	3.54132e-05
0.29	392	0.0442153	3.29749e-05
0.29	393	0.0442212	3.68948e-05
0.29	394	0.0442211	3.7688e-05
0.29	395	0.0442213	3.71707e-05
0.29	396	0.0442347	3.48545e-05
0.29	397	0.0442217	3.64229e-05
0.29	398	0.0442134	3.19301e-05
0.29	399	0.0442176	3.36467e-05
0.29	400	0.0442142	3.49004e-05
0.29	401	0.0442037	3.16998e-05
0.29	402	0.0441959	3.64714e-05
0.29	403	0.0441986	3.28127e-05
0.29	404	0.0441858	3.64402e-05
0.29	405	0.0441859	3.72349e-05
0.29	406	0.0441894	3.80307e-05
0.29	407	0.0442017	3.54635e-05
0.29	408	0.0442128	3.50937e-05
0.29	409	0.0442109	3.95582e-05
0.29	410	0.0442187	4.09048e-05
0.29	411	0.0442263	3.92695e-05
0.29	412	0.0442249	4.09362e-05
0.29	413	0.0442226	4.46914e-05
0.29	414	0.0442081	4.07055e-05
0.29	415	0.0442147	3.90821e-05
0.29	416	0.0442208	3.72273e-05
0.29	417	0.0442252	4.28721e-05
0.29	418	0.0442239	3.91508e-05
0.29	419	0.0442288	3.91969e-05
0.29	420	0.0442312	4.59286e-05
0.29	421	0.0442347	4.61025e-05
0.29	422	0.0442267	4.47092e-05
0.29	423	0.0442269	4.15276e-05
0.29	424	0.0442227	4.30269e-05
0.29	425	0.0442177	3.95261e-05
0.29	426	0.0442102	4.08808e-05
0.29	427	0.0442119	3.94331e-05
0.29	428	0.0442024	4.27632e-05
0.29	429	0.0441971	3.94841e-05
0.29	430	0.0441988	4.09963e-05
0.29	431	0.0441925	3.81296e-05
0.29	432	0.0441996	4.00077e-05
0.29	433	0.0442053	3.59861e-05
0.29	434	0.0442068	4.35712e-05
0.29	435	0.0442035	4.6744e-05
0.29	436	0.0442055	4.60849e-05
0.29	437	0.0442144	4.93044e-05
0.29	438	0.0442149	5.04248e-05
0.29	439	0.0442221	5.44733e-05
0.29	440	0.0442344	5.54107e-05
0.29	441	0.0442282	5.20255e-05
0.29	442	0.0442255	5.31221e-05
0.29	443	0.0442249	4.44012e-05
0.29	444	0.0442255	5.09293e-05
0.29	445	0.0442286	5.55452e-05
0.29	446	0.0442215	5.77275e-05
0.29	447	0.0442125	5.014e-05
0.29	448	0.0442149	4.43033e-05
0.29	449	0.0442204	4.36245e-05
0.29	450	0.0442211	4.38426e-05
0.29	451	0.0442211	4.30046e-05
0.29	452	0.0442168	4.48372e-05
0.29	453	0.044212	4.44121e-05
0.29	454	0.0442255	4.71191e-05
0.29	455	0.0442244	4.45769e-05
0.29	456	0.0442149	4.48771e-05
0.29	457	0.0442198	4.11837e-05
0.29	458	0.0442152	3.70721e-05
0.29	459	0.04421	4.41664e-05
0.29	460	0.0442095	4.11005e-05
0.29	461	0.0442039	4.46964e-05
0.29	462	0.0442134	4.14742e-05
0.29	463	0.0442166	3.95138e-05
0.29	464	0.044216	3.95608e-05
0.29	465	0.0442167	4.33246e-05
0.29	466	0.0442268	4.32875e-05
0.29	467	0.0442232	4.05616e-05
0.29	468	0.0442117	4.13933e-05
0.29	469	0.0442115	4.43565e-05
0.29	470	0.0442197	4.23317e-05
0.29	471	0.0442137	4.31162e-05
0.29	472	0.0442235	4.40339e-05
0.29	473	0.044221	4.35026e-05
0.29	474	0.0442072	4.48909e-05
0.29	475	0.0442198	4.89853e-05
0.29	476	0.0442289	4.96528e-05
0.29	477	0.0442266	5.03311e-05
0.29	478	0.0442199	4.54594e-05
0.29	479	0.0442239	4.41344e-05
0.29	480	0.0442197	5.01545e-05
0.29	481	0.0442138	4.85562e-05
0.29	482	0.0442107	4.99091e-05
0.29	483	0.0442237	5.0601e-05
0.29	484	0.0442153	4.99342e-05
0.29	485	0.0442123	5.07691e-05
0.29	486	0.044202	5.06208e-05
0.29	487	0.0441984	5.04792e-05
0.29	488	0.0441994	4.90492e-05
0.29	489	0.0441951	4.94235e-05
0.29	490	0.0441939	4.92385e-05
0.29	491	0.0441968	5.20776e-05
0.29	492	0.0442002	5.13249e-05
0.29	493	0.0441867	4.67856e-05
0.29	494	0.0441847	4.28285e-05
0.29	495	0.044186	4.13722e-05
0.29	496	0.0442002	4.70079e-05
0.29	497	0.044209	4.4479e-05
0.29	498	0.0441945	4.34936e-05
0.29	499	0.0442031	4.62534e-05
0.29	500	0.0442024	4.52803e-05
0.29	501	0.0442058	4.51796e-05
0.29	502	0.0442104	4.32956e-05
0.29	503	0.0442037	3.87506e-05
0.29	504	0.0442029	4.14289e-05
0.29	505	0.0441952	4.14741e-05
0.29	506	0.0442107	3.80825e-05
0.29	507	0.0441977	3.84396e-05
0.29	508	0.0441913	3.92109e-05
0.29	509	0.0441801	3.67253e-05
0.29	510	0.0441757	4.26952e-05
0.29	511	0.0441845	4.3289e-05
0.29	512	0.0441945	4.49525e-05
0.29	513	0.044214	4.6802e-05
0.29	514	0.0442047	5.01456e-05
0.29	515	0.0441994	5.28079e-05
0.29	516	0.0442007	5.12838e-05
0.29	517	0.0442054	4.96998e-05
0.29	518	0.0442032	5.23554e-05
0.29	519	0.0442049	5.16179e-05
0.29	520	0.0442068	5.24098e-05
0.29	521	0.044213	5.20097e-05
0.29	522	0.0442098	5.845e-05
0.29	523	0.0442195	4.60984e-05
0.29	524	0.0442227	5.16917e-05
0.29	525	0.0442206	4.58256e-05
0.29	526	0.0442207	4.39525e-05
0.29	527	0.0442197	4.76181e-05
0.29	528	0.044218	4.61323e-05
0.29	529	0.0442189	4.44465e-05
0.29	530	0.0442255	4.45849e-05
0.29	531	0.0442334	3.673e-05
0.29	532	0.044233	3.88228e-05
0.29	533	0.044231	3.74321e-05
0.29	534	0.0442345	4.21024e-05
0.29	535	0.0442244	3.79032e-05
0.29	536	0.0442132	3.30292e-05
0.29	537	0.0442269	3.16224e-05
0.29	538	0.0442204	3.17578e-05
0.29	539	0.0442129	2.98696e-05
0.29	540	0.0442116	3.0783e-05
0.29	541	0.0442141	2.9367e-05
0.29	542	0.0442171	3.16375e-05
0.29	543	0.0442196	3.4107e-05
0.29	544	0.0442232	3.73678e-05
0.29	545	0.0442222	4.16196e-05
0.29	546	0.0442219	4.66148e-05
0.29	547	0.0442318	4.39625e-05
0.29	548	0.0442163	4.14438e-05
0.29	549	0.0442046	4.12457e-05
0.29	550	0.0442066	4.42754e-05
0.29	551	0.044213	4.51412e-05
0.29	552	0.0442163	4.0964e-05
0.29	553	0.0442091	4.2449e-05
0.29	554	0.0442135	4.81347e-05
0.29	555	0.0442149	4.68445e-05
0.29	556	0.0442072	4.47537e-05
0.29	557	0.0442226	4.16906e-05
0.29	558	0.044238	4.30069e-05
0.29	559	0.0442355	4.42677e-05
0.29	560	0.0442367	4.416e-05
0.29	561	0.0442271	3.94777e-05
0.29	562	0.0442269	3.69709e-05
0.29	563	0.0442317	3.84122e-05
0.29	564	0.0442258	3.90261e-05
0.29	565	0.0442293	3.88035e-05
0.29	566	0.0442135	3.87473e-05
0.29	567	0.0442213	3.69412e-05
0.29	568	0.0442141	3.3968e-05
0.29	569	0.0442211	3.65217e-05
0.29	570	0.0442188	4.08544e-05
0.29	571	0.0442145	3.84119e-05
0.29	572	0.044228	3.38773e-05
0.29	573	0.044206	3.11967e-05
0.29	574	0.0442049	3.12985e-05
0.29	575	0.0442078	3.4256e-05
0.29	576	0.0442097	3.46456e-05
0.29	577	0.0442157	3.08851e-05
0.29	578	0.0442176	3.12107e-05
0.29	579	0.0442156	2.69441e-05
0.29	580	0.0442224	2.69997e-05
0.29	581	0.0442224	2.40046e-05
0.29	582	0.044218	3.04915e-05
0.29	583	0.0442191	3.2655e-05
0.29	584	0.0442272	3.10088e-05
0.29	585	0.0442215	3.04596e-05
0.29	586	0.0442219	3.27158e-05
0.29	587	0.0442105	3.30863e-05
0.29	588	0.044204	3.70745e-05
0.29	589	0.0442214	3.30582e-05
0.29	590	0.0442157	3.3025e-05
0.29	591	0.044222	4.06858e-05
0.29	592	0.044225	4.03696e-05
0.29	593	0.044219	4.39663e-05
0.29	594	0.0442093	4.32355e-05
0.29	595	0.0442143	3.96591e-05
0.29	596	0.0442088	3.52858e-05
0.29	597	0.0442057	3.7404e-05
0.29	598	0.0442232	3.62015e-05
0.29	599	0.0442291	3.98072e-05
0.29	600	0.0442325	4.06485e-05
0.29	601	0.0442376	3.93905e-05
0.29	602	0.0442564	3.9748e-05
0.29	603	0.0442426	3.47873e-05
0.29	604	0.0442405	3.74517e-05
0.29	605	0.0442443	3.80728e-05
0.29	606	0.0442348	3.69938e-05
0.29	607	0.0442173	3.83805e-05
0.29	608	0.0442155	3.557e-05
0.29	609	0.0442058	3.35262e-05
0.29	610	0.0442032	3.58655e-05
0.29	611	0.0441997	4.62911e-05
0.29	612	0.0441972	4.5127e-05
0.29	613	0.0442091	4.43521e-05
0.29	614	0.0442063	4.56676e-05
0.29	615	0.0442072	4.5519e-05
0.29	616	0.0442101	4.76007e-05
0.29	617	0.0442078	4.94684e-05
0.29	618	0.044209	5.13386e-05
0.29	619	0.0442001	5.46511e-05
0.29	620	0.0441946	4.80279e-05
0.29	621	0.0442058	5.06789e-05
0.29	622	0.0441893	4.93305e-05
0.29	623	0.0441943	4.74436e-05
0.29	624	0.0441885	4.94292e-05
0.29	625	0.0441894	4.9987e-05
0.29	626	0.0441798	4.92219e-05
0.29	627	0.0441846	5.08309e-05
0.29	628	0.0441837	4.83948e-05
0.29	629	0.0442017	5.12354e-05
0.29	630	0.0442047	4.36199e-05
0.29	631	0.044204	4.09133e-05
0.29	632	0.044209	4.46063e-05
0.29	633	0.0442189	4.81769e-05
0.29	634	0.0442176	4.64879e-05
0.29	635	0.0442104	4.44635e-05
0.29	636	0.0442154	4.6704e-05
0.29	637	0.0442193	4.47959e-05
0.29	638	0.0442151	4.34005e-05
0.29	639	0.0442114	3.6559e-05
0.29	640	0.0442069	4.17726e-05
0.29	641	0.0442014	4.09289e-05
0.29	642	0.0442027	4.05852e-05
0.29	643	0.0442022	4.1246e-05
0.29	644	0.0442068	3.44214e-05
0.29	645	0.0442041	3.467e-05
0.29	646	0.0442047	2.8711e-05
0.29	647	0.0442122	2.6355e-05
0.29	648	0.0442168	2.66449e-05
0.29	649	0.0442222	3.42353e-05
0.29	650	0.0442034	3.33327e-05
0.29	651	0.0441937	3.14615e-05
0.29	652	0.0441891	2.67611e-05
0.29	653	0.0441875	2.59211e-05
0.29	654	0.0441756	2.73863e-05
0.29	655	0.044196	3.12867e-05
0.29	656	0.0442019	3.74095e-05
0.29	657	0.044201	3.66075e-05
0.29	658	0.0441996	3.67236e-05
0.29	659	0.0442121	3.71759e-05
0.29	660	0.0442224	3.81288e-05
0.29	661	0.0442278	4.21597e-05
0.29	662	0.0442304	4.40809e-05
0.29	663	0.0442199	4.5651e-05
0.29	664	0.0442302	3.9602e-05
0.29	665	0.0442252	3.90593e-05
0.29	666	0.0442282	3.88045e-05
0.29	667	0.0442269	3.7338e-05
0.29	668	0.0442147	4.07633e-05
0.29	669	0.0441964	4.61174e-05
0.29	670	0.0441868	4.85524e-05
0.29	671	0.0441924	4.2623e-05
0.29	672	0.0441955	4.36788e-05
0.29	673	0.0442082	4.5515e-05
0.29	674	0.0442082	4.33531e-05
0.29	675	0.0441984	4.40398e-05
0.29	676	0.0442112	4.14237e-05
0.29	677	0.0442221	3.79286e-05
0.29	678	0.0442312	3.68953e-05
0.29	679	0.0442306	3.45136e-05
0.29	680	0.0442115	3.53744e-05
0.29	681	0.0442088	3.77456e-05
0.29	682	0.0442099	3.41719e-05
0.29	683	0.0442196	2.89193e-05
0.29	684	0.0442084	3.10995e-05
0.29	685	0.0442064	2.82129e-05
0.29	686	0.0442105	3.36857e-05
0.29	687	0.0442104	3.71623e-05
0.29	688	0.0442036	3.43663e-05
0.29	689	0.0442018	3.02005e-05
0.29	690	0.0442083	3.52505e-05
0.29	691	0.0442132	3.72925e-05
0.29	692	0.0442143	3.46611e-05
0.29	693	0.0442148	3.86429e-05
0.29	694	0.0441976	3.77636e-05
0.29	695	0.0441948	3.6538e-05
0.29	696	0.0442016	3.29823e-05
0.29	697	0.044201	3.35508e-05
0.29	698	0.0442061	3.52505e-05
0.29	699	0.0442002	3.41315e-05
0.29	700	0.0442057	3.5203e-05
0.29	701	0.0441923	2.92884e-05
0.29	702	0.0441749	3.25922e-05
0.29	703	0.044175	3.6739e-05
0.29	704	0.0441677	3.79334e-05
0.29	705	0.0441711	3.91318e-05
0.29	706	0.0441737	3.46689e-05
0.29	707	0.0441758	3.48158e-05
0.29	708	0.0441875	3.60815e-05
0.29	709	0.0441966	3.6449e-05
0.29	710	0.0442029	3.79276e-05
0.29	711	0.0442045	3.46381e-05
0.29	712	0.0442011	4.1823e-05
0.29	713	0.0442068	4.37525e-05
0.29	714	0.0442163	4.06777e-05
0.29	715	0.0442072	4.0701e-05
0.29	716	0.0442066	3.96432e-05
0.29	717	0.044212	4.19156e-05
0.29	718	0.0442165	4.34671e-05
0.29	719	0.044219	4.03505e-05
0.29	720	0.044209	3.70582e-05
0.29	721	0.0442086	3.68212e-05
0.29	722	0.0442221	4.21479e-05
0.29	723	0.0442108	4.74956e-05
0.29	724	0.0442017	4.67863e-05
0.29	725	0.044198	4.98572e-05
0.29	726	0.0441964	4.81672e-05
0.29	727	0.0442061	4.53781e-05
0.29	728	0.0442051	4.54616e-05
0.29	729	0.0442043	4.22093e-05
0.29	730	0.0442032	4.21824e-05
0.29	731	0.0441904	4.94415e-05
0.29	732	0.0441941	4.7516e-05
0.29	733	0.0441878	4.55748e-05
0.29	734	0.0441861	5.19856e-05
0.29	735	0.0441866	5.0825e-05
0.29	736	0.0441863	5.05658e-05
0.29	737	0.0441929	4.94214e-05
0.29	738	0.0441926	4.73895e-05
0.29	739	0.0441971	4.50573e-05
0.29	740	0.0441928	4.56138e-05
0.29	741	0.0441837	4.60518e-05
0.29	742	0.0441818	4.52001e-05
0.29	743	0.0441821	4.18129e-05
0.29	744	0.0442003	3.78949e-05
0.29	745	0.0442033	4.01975e-05
0.29	746	0.0442096	4.16483e-05
0.29	747	0.044201	3.96685e-05
0.29	748	0.0441974	4.14157e-05
0.29	749	0.0442032	3.67864e-05
0.29	750	0.044209	4.09341e-05
0.29	751	0.0442054	3.89198e-05
0.29	752	0.0442061	3.6132e-05
0.29	753	0.0442168	3.76909e-05
0.29	754	0.0442247	4.06255e-05
0.29	755	0.0442324	4.28674e-05
0.29	756	0.0442359	3.83609e-05
0.29	757	0.0442282	3.86453e-05
0.29	758	0.0442089	4.15875e-05
0.29	759	0.0441992	4.13551e-05
0.29	760	0.0442126	4.3774e-05
0.29	761	0.0442116	4.96435e-05
0.29	762	0.0442122	5.61893e-05
0.29	763	0.044208	5.51247e-05
0.29	764	0.0442185	5.54941e-05
0.29	765	0.0442248	5.54453e-05
0.29	766	0.0442028	5.25109e-05
0.29	767	0.0441967	4.91749e-05
0.29	768	0.0442013	4.7935e-05
0.29	769	0.0442012	4.70032e-05
0.29	770	0.0442002	4.20906e-05
0.29	771	0.044204	4.26383e-05
0.29	772	0.0441956	4.37728e-05
0.29	773	0.0442093	4.137e-05
0.29	774	0.0442021	3.91018e-05
0.29	775	0.0441989	4.42613e-05
0.29	776	0.0441942	4.29361e-05
0.29	777	0.0441994	4.44593e-05
0.29	778	0.044205	4.60212e-05
0.29	779	0.0442079	4.05513e-05
0.29	780	0.0442074	4.02091e-05
0.29	781	0.0442121	3.85291e-05
0.29	782	0.0442072	3.75084e-05
0.29	783	0.0442005	3.9218e-05
0.29	784	0.0442053	3.7764e-05
0.29	785	0.0442172	3.83819e-05
0.29	786	0.0442172	4.18215e-05
0.29	787	0.0442183	4.2824e-05
0.29	788	0.0442262	4.64655e-05
0.29	789	0.0442372	5.03529e-05
0.29	790	0.0442369	4.61671e-05
0.29	791	0.0442354	4.84457e-05
0.29	792	0.0442222	4.71763e-05
0.29	793	0.0442208	5.03684e-05
0.29	794	0.0442296	4.82662e-05
0.29	795	0.0442309	4.06244e-05
0.29	796	0.0442481	4.60215e-05
0.29	797	0.0442448	4.82244e-05
0.29	798	0.0442372	4.35868e-05
0.29	799	0.0442362	4.24318e-05
0.29	800	0.0442331	4.23634e-05
0.29	801	0.0442303	4.01629e-05
0.29	802	0.0442163	4.27323e-05
0.29	803	0.0441972	3.934e-05
0.29	804	0.0441858	4.32714e-05
0.29	805	0.0441798	4.32835e-05
0.29	806	0.0442004	4.1879e-05
0.29	807	0.0442045	4.32418e-05
0.29	808	0.0442032	4.15005e-05
0.29	809	0.0442113	3.92461e-05
0.29	810	0.0442166	3.67444e-05
0.29	811	0.0442248	3.23252e-05
0.29	812	0.0442085	3.47122e-05
0.29	813	0.0442258	3.49772e-05
0.29	814	0.0442279	3.74162e-05
0.29	815	0.0442182	3.67288e-05
0.29	816	0.0442159	3.45132e-05
0.29	817	0.0441961	3.83285e-05
0.29	818	0.0441965	4.05376e-05
0.29	819	0.0441979	4.50706e-05
0.29	820	0.0441949	4.4079e-05
0.29	821	0.0441947	4.22639e-05
0.29	822	0.0441905	4.19381e-05
0.29	823	0.0441927	4.30917e-05
0.29	824	0.0441918	3.83315e-05
0.29	825	0.0442125	3.64359e-05
0.29	826	0.0442076	3.55968e-05
0.29	827	0.0442104	3.49434e-05
0.29	828	0.0442077	3.85298e-05
0.29	829	0.0442148	4.08275e-05
0.29	830	0.0442025	4.13601e-05
0.29	831	0.044213	3.84548e-05
0.29	832	0.0442073	4.23665e-05
0.29	833	0.0442045	4.15712e-05
0.29	834	0.0442016	4.35626e-05
0.29	835	0.0442138	4.5537e-05
0.29	836	0.0442044	4.43868e-05
0.29	837	0.0442069	4.53277e-05
0.29	838	0.0441979	4.58834e-05
0.29	839	0.0442057	4.50457e-05
0.29	840	0.044215	4.39775e-05
0.29	841	0.0442252	4.63992e-05
0.29	842	0.0442324	4.7977e-05
0.29	843	0.0442362	4.63966e-05
0.29	844	0.0442339	4.64275e-05
0.29	845	0.0442261	4.28513e-05
0.29	846	0.0442098	4.06348e-05
0.29	847	0.0442038	3.93589e-05
0.29	848	0.0441886	3.60419e-05
0.29	849	0.0441889	4.07603e-05
0.29	850	0.0441762	4.20837e-05
0.29	851	0.0441833	4.48762e-05
0.29	852	0.0441872	4.66898e-05
0.29	853	0.0441911	4.70366e-05
0.29	854	0.0441986	4.72971e-05
0.29	855	0.0441859	4.35544e-05
0.29	856	0.0441887	3.83278e-05
0.29	857	0.0441951	3.81478e-05
0.29	858	0.0441969	3.63595e-05
0.29	859	0.0441927	2.92823e-05
0.29	860	0.0441905	2.77624e-05
0.29	861	0.0441904	2.40498e-05
0.29	862	0.0442078	2.57824e-05
0.29	863	0.0442163	2.85782e-05
0.29	864	0.0442195	2.73104e-05
0.29	865	0.0442105	2.43907e-05
0.29	866	0.044215	2.74635e-05
0.29	867	0.0442147	3.28018e-05
0.29	868	0.0442046	3.70695e-05
0.29	869	0.0441977	3.20995e-05
0.29	870	0.0441974	3.40073e-05
0.29	871	0.0441984	3.65394e-05
0.29	872	0.0441997	3.53065e-05
0.29	873	0.0441911	3.44435e-05
0.29	874	0.0441956	3.70798e-05
0.29	875	0.0441952	3.41277e-05
0.29	876	0.0442058	3.96248e-05
0.29	877	0.0442114	3.37866e-05
0.29	878	0.0442112	3.55759e-05
0.29	879	0.0442139	3.39155e-05
0.29	880	0.0442113	3.84796e-05
0.29	881	0.0442007	4.04962e-05
0.29	882	0.0442001	4.29029e-05
0.29	883	0.0442088	3.90946e-05
0.29	884	0.044209	4.2629e-05
0.29	885	0.0442063	4.4855e-05
0.29	886	0.0442052	4.13343e-05
0.29	887	0.0441992	4.04778e-05
0.29	888	0.0441893	3.93302e-05
0.29	889	0.0441838	3.48007e-05
0.29	890	0.0441945	3.87838e-05
0.29	891	0.044202	3.8794e-05
0.29	892	0.0442075	3.51644e-05
0.29	893	0.0442065	3.72384e-05
0.29	894	0.044203	3.51132e-05
0.29	895	0.0442097	3.14539e-05
0.29	896	0.044215	3.8256e-05
0.29	897	0.0442111	4.08998e-05
0.29	898	0.0442057	3.78497e-05
0.29	899	0.0441969	3.34957e-05
0.29	900	0.0441924	3.10644e-05
0.29	901	0.0442021	3.8366e-05
0.29	902	0.0441931	3.8754e-05
0.29	903	0.044194	4.10069e-05
0.29	904	0.0441969	4.46416e-05
0.29	905	0.0441815	4.19622e-05
0.29	906	0.0441964	4.93541e-05
0.29	907	0.0442033	4.93717e-05
0.29	908	0.0442016	4.75672e-05
0.29	909	0.0441985	4.37216e-05
0.29	910	0.0442029	4.19643e-05
0.29	911	0.0442141	4.76342e-05
0.29	912	0.0442058	4.63243e-05
0.29	913	0.0442065	5.24194e-05
0.29	914	0.0442225	5.28997e-05
0.29	915	0.0442166	5.32879e-05
0.29	916	0.0442063	5.99314e-05
0.29	917	0.0442004	5.4666e-05
0.29	918	0.0441983	5.30363e-05
0.29	919	0.0441961	5.3929e-05
0.29	920	0.0441834	5.3122e-05
0.29	921	0.0442019	5.19556e-05
0.29	922	0.0442038	4.8701e-05
0.29	923	0.0442037	4.57631e-05
0.29	924	0.0442082	4.21967e-05
0.29	925	0.0442085	4.47745e-05
0.29	926	0.0442	4.84565e-05
0.29	927	0.044195	4.69209e-05
0.29	928	0.0441914	4.15797e-05
0.29	929	0.0441922	4.36654e-05
0.29	930	0.044199	4.16886e-05
0.29	931	0.0442058	4.03809e-05
0.29	932	0.0442114	3.58268e-05
0.29	933	0.0442094	4.15076e-05
0.29	934	0.0442152	4.19994e-05
0.29	935	0.0441977	3.84621e-05
0.29	936	0.0441985	4.05469e-05
0.29	937	0.0441945	4.19056e-05
0.29	938	0.0441954	4.29844e-05
0.29	939	0.0441997	3.94128e-05
0.29	940	0.0442032	4.15172e-05
0.29	941	0.0441957	4.25346e-05
0.29	942	0.0441949	4.73877e-05
0.29	943	0.0441845	4.16718e-05
0.29	944	0.0441719	4.07741e-05
0.29	945	0.0441727	3.99318e-05
0.29	946	0.0441857	4.09756e-05
0.29	947	0.044186	3.9647e-05
0.29	948	0.0441863	4.16134e-05
0.29	949	0.0441991	4.37372e-05
0.29	950	0.0441948	3.94105e-05
0.29	951	0.0442019	3.85051e-05
0.29	952	0.0441992	4.03058e-05
0.29	953	0.0442097	3.62663e-05
0.29	954	0.0442106	3.41961e-05
0.29	955	0.0442111	3.74882e-05
0.29	956	0.044208	3.65257e-05
0.29	957	0.0442018	3.89428e-05
0.29	958	0.0442023	3.82642e-05
0.29	959	0.0442095	3.99226e-05
0.29	960	0.0442096	3.97263e-05
0.29	961	0.0442046	4.64762e-05
0.29	962	0.0442074	4.67532e-05
0.29	963	0.0442057	4.51492e-05
0.29	964	0.0442015	4.92926e-05
0.29	965	0.0441827	4.59506e-05
0.29	966	0.0442073	4.37633e-05
0.29	967	0.0442107	4.34591e-05
0.29	968	0.0442154	4.59702e-05
0.29	969	0.0442157	4.61822e-05
0.29	970	0.0442123	4.05878e-05
0.29	971	0.0442112	4.48992e-05
0.29	972	0.0442037	4.19719e-05
0.29	973	0.0441945	4.5693e-05
0.29	974	0.0441925	4.42872e-05
0.29	975	0.0441897	4.49884e-05
0.29	976	0.0441907	4.74011e-05
0.29	977	0.0441933	4.60327e-05
0.29	978	0.0441917	4.80479e-05
0.29	979	0.044193	4.51267e-05
0.29	980	0.044195	4.3125e-05
0.29	981	0.0441881	4.92863e-05
0.29	982	0.0441903	5.06049e-05
0.29	983	0.0442014	4.64581e-05
0.29	984	0.0441962	4.66621e-05
0.29	985	0.0441915	4.46216e-05
0.29	986	0.0441918	4.31426e-05
0.29	987	0.0441838	4.1507e-05
0.29	988	0.0441907	3.63732e-05
0.29	989	0.0441949	3.80874e-05
0.29	990	0.0441981	4.14941e-05
0.29	991	0.0441963	3.95911e-05
0.29	992	0.044186	4.23123e-05
0.29	993	0.0441872	4.23306e-05
0.29	994	0.0441814	3.57457e-05
0.29	995	0.0441945	3.53175e-05
0.29	996	0.0441967	3.88794e-05
0.29	997	0.0441964	3.26295e-05
0.29	998	0.044183	3.59031e-05
0.29	999	0.0441828	3.44762e-05
0.29	1000	0.0441821	3.67966e-05
0.29	1001	0.0441931	3.49273e-05
0.29	1002	0.0441938	4.0754e-05
0.29	1003	0.0441945	3.76724e-05
0.29	1004	0.0441956	4.09351e-05
0.29	1005	0.0441854	4.44474e-05
0.29	1006	0.0441831	4.34931e-05
0.29	1007	0.0441866	4.36079e-05
0.29	1008	0.044183	4.55392e-05
0.29	1009	0.0441816	4.56433e-05
0.29	1010	0.0441865	4.03487e-05
0.29	1011	0.0441931	4.24765e-05
0.29	1012	0.0441927	4.33342e-05
0.29	1013	0.0441907	4.40745e-05
0.29	1014	0.0441852	3.91346e-05
0.29	1015	0.0441916	3.6375e-05
0.29	1016	0.0441829	3.83819e-05
0.29	1017	0.0441895	3.88187e-05
0.29	1018	0.0441919	3.39888e-05
0.29	1019	0.0442076	3.66939e-05
0.29	1020	0.0442075	3.82278e-05
0.29	1021	0.044206	3.9092e-05
0.29	1022	0.0442	3.92724e-05
0.29	1023	0.0441986	3.9279e-05
0.29	1024	0.044211	3.88502e-05

## Sheet: 20x650_Q2
tau	Q_2
0	0.0444432
350	0.0444432

## Sheet: 20x650_overlap
k	tau	Q_2(tau)	Error
0.29	0	1	0
0.29	1	0.253556	6.65172e-06
0.29	2	0.126679	3.70706e-06
0.29	3	0.0884354	1.44949e-05
0.29	4	0.0721367	2.09644e-05
0.29	5	0.0635995	2.69241e-05
0.29	6	0.0585649	2.7862e-05
0.29	7	0.0553135	2.70347e-05
0.29	8	0.0530418	2.25144e-05
0.29	9	0.0514281	1.6428e-05
0.29	10	0.0502193	1.81285e-05
0.29	11	0.0493106	1.78694e-05
0.29	12	0.0485852	1.19916e-05
0.29	13	0.0480072	6.42078e-06
0.29	14	0.0475253	8.05595e-06
0.29	15	0.0471423	7.91311e-06
0.29	16	0.0468182	1.53295e-06
0.29	17	0.0465589	5.06318e-07
0.29	18	0.0463387	1.88626e-06
0.29	19	0.0461556	3.09645e-06
0.29	20	0.0459631	5.81907e-07
0.29	21	0.0458108	7.32713e-06
0.29	22	0.045684	1.04919e-05
0.29	23	0.0455684	1.03122e-05
0.29	24	0.0454689	1.06544e-05
0.29	25	0.0453584	1.18605e-05
0.29	26	0.0452982	8.26011e-06
0.29	27	0.045195	1.85775e-05
0.29	28	0.0451415	2.4208e-05
0.29	29	0.0450698	2.18405e-05
0.29	30	0.0450268	2.31903e-05
0.29	31	0.0449667	2.02927e-05
0.29	32	0.0449333	1.75796e-05
0.29	33	0.0449073	1.798e-05
0.29	34	0.0448799	2.60489e-05
0.29	35	0.0448387	2.13461e-05
0.29	36	0.0448077	1.66311e-05
0.29	37	0.0447774	1.76353e-05
0.29	38	0.0447438	1.22144e-05
0.29	39	0.0447163	8.7877e-06
0.29	40	0.0446943	7.3895e-06
0.29	41	0.04469	1.23153e-05
0.29	42	0.0446759	1.20043e-05
0.29	43	0.0446526	1.6203e-05
0.29	44	0.0446289	6.65551e-06
0.29	45	0.0446301	6.85698e-06
0.29	46	0.0446238	1.99225e-05
0.29	47	0.0445921	2.26899e-05
0.29	48	0.0445564	2.56088e-05
0.29	49	0.044548	2.38846e-05
0.29	50	0.0445327	3.23608e-05
0.29	51	0.0445345	3.40539e-05
0.29	52	0.0445155	1.80929e-05
0.29	53	0.0445272	6.64096e-06
0.29	54	0.0445252	1.36292e-05
0.29	55	0.0445279	8.66764e-06
0.29	56	0.044535	9.61005e-06
0.29	57	0.0445226	1.34552e-05
0.29	58	0.0445305	1.20867e-05
0.29	59	0.044499	1.25489e-05
0.29	60	0.044526	1.55989e-05
0.29	61	0.0445363	2.0708e-05
0.29	62	0.0445375	6.2468e-06
0.29	63	0.0445471	2.15661e-05
0.29	64	0.0445513	1.83699e-05
0.29	65	0.0445393	2.78776e-05
0.29	66	0.0445341	2.29758e-05
0.29	67	0.0445184	2.60903e-05
0.29	68	0.0445044	2.23905e-05
0.29	69	0.0444833	2.01813e-05
0.29	70	0.044469	1.52197e-05
0.29	71	0.0444731	1.4544e-05
0.29	72	0.0444741	2.1782e-05
0.29	73	0.0444658	2.43389e-05
0.29	74	0.0444782	1.61561e-05
0.29	75	0.0444769	2.19346e-05
0.29	76	0.0444769	2.32286e-05
0.29	77	0.0444592	1.21475e-05
0.29	78	0.0444699	1.32566e-05
0.29	79	0.0444527	1.69387e-05
0.29	80	0.0444324	2.67869e-05
0.29	81	0.0444482	4.09874e-05
0.29	82	0.0444587	3.87721e-05
0.29	83	0.0444791	3.5137e-05
0.29	84	0.0444723	3.09598e-05
0.29	85	0.0444607	2.05684e-05
0.29	86	0.0444703	2.14659e-05
0.29	87	0.0444794	2.15872e-05
0.29	88	0.0444937	2.44103e-05
0.29	89	0.044504	1.28936e-05
0.29	90	0.0444845	1.55091e-05
0.29	91	0.044493	1.60775e-05
0.29	92	0.0444646	2.12658e-05
0.29	93	0.0444851	1.85011e-05
0.29	94	0.044473	1.72718e-05
0.29	95	0.044459	1.79227e-05
0.29	96	0.0444572	1.0562e-05
0.29	97	0.0444562	7.18287e-06
0.29	98	0.0444662	9.94007e-06
0.29	99	0.0444491	1.01527e-05
0.29	100	0.0444538	1.41364e-05
0.29	101	0.0444685	5.26799e-06
0.29	102	0.0444666	1.27192e-05
0.29	103	0.0444655	1.17525e-05
0.29	104	0.0444585	1.60668e-05
0.29	105	0.0444476	1.62187e-05
0.29	106	0.0444477	2.01693e-05
0.29	107	0.0444631	1.98221e-05
0.29	108	0.0444751	1.71328e-05
0.29	109	0.0444789	2.29718e-05
0.29	110	0.0444827	2.52784e-05
0.29	111	0.0444776	3.02336e-05
0.29	112	0.0444788	3.10771e-05
0.29	113	0.0444934	3.95342e-05
0.29	114	0.0444836	3.79803e-05
0.29	115	0.0444669	4.1281e-05
0.29	116	0.0444633	3.51365e-05
0.29	117	0.0444463	3.04329e-05
0.29	118	0.044425	2.14545e-05
0.29	119	0.0444112	2.28977e-05
0.29	120	0.0444016	2.11099e-05
0.29	121	0.0444176	9.7509e-06
0.29	122	0.0444013	5.83356e-06
0.29	123	0.0443982	9.08474e-07
0.29	124	0.0443979	2.51158e-06
0.29	125	0.0444179	3.23627e-06
0.29	126	0.0444126	1.69403e-06
0.29	127	0.0444114	1.36612e-06
0.29	128	0.0444258	3.59068e-06
0.29	129	0.0444271	1.28628e-05
0.29	130	0.0444186	3.75298e-06
0.29	131	0.0444383	1.0831e-06
0.29	132	0.0444465	6.69104e-06
0.29	133	0.0444673	1.44014e-05
0.29	134	0.0444773	2.01533e-05
0.29	135	0.0444848	8.84228e-06
0.29	136	0.0444565	1.02325e-05
0.29	137	0.0444615	8.77326e-06
0.29	138	0.044473	4.05255e-06
0.29	139	0.044467	4.13951e-06
0.29	140	0.0444574	1.11403e-05
0.29	141	0.0444464	1.16993e-05
0.29	142	0.0444342	4.69013e-07
0.29	143	0.0444175	6.82869e-06
0.29	144	0.0444296	5.07403e-06
0.29	145	0.0444437	6.44504e-07
0.29	146	0.0444641	2.99114e-06
0.29	147	0.0444599	2.21295e-06
0.29	148	0.0444649	7.15329e-06
0.29	149	0.0444637	1.18774e-05
0.29	150	0.0444575	1.18791e-05
0.29	151	0.0444505	6.76819e-06
0.29	152	0.0444537	5.63559e-06
0.29	153	0.0444499	1.44083e-05
0.29	154	0.0444761	1.45067e-05
0.29	155	0.044478	1.49749e-05
0.29	156	0.044476	1.25338e-05
0.29	157	0.0444657	1.67973e-05
0.29	158	0.0444653	1.66383e-05
0.29	159	0.0444513	1.83356e-05
0.29	160	0.0444422	2.01089e-05
0.29	161	0.0444283	1.4075e-05
0.29	162	0.044445	1.84063e-05
0.29	163	0.044433	2.45542e-05
0.29	164	0.0444543	2.46231e-05
0.29	165	0.0444693	2.84736e-05
0.29	166	0.0444534	3.58571e-05
0.29	167	0.044448	4.2768e-05
0.29	168	0.0444317	4.57013e-05
0.29	169	0.044429	4.29078e-05
0.29	170	0.0444177	4.18863e-05
0.29	171	0.044417	3.20216e-05
0.29	172	0.0444325	2.51334e-05
0.29	173	0.0444328	2.50532e-05
0.29	174	0.0444469	2.95014e-05
0.29	175	0.0444665	3.10319e-05
0.29	176	0.0444685	3.52234e-05
0.29	177	0.04447	3.32525e-05
0.29	178	0.0444864	2.56648e-05
0.29	179	0.044477	1.45677e-05
0.29	180	0.0444762	1.42977e-05
0.29	181	0.0444677	1.13974e-05
0.29	182	0.0444659	1.97537e-05
0.29	183	0.0444745	1.65997e-05
0.29	184	0.0444834	8.0436e-06
0.29	185	0.044492	1.21413e-05
0.29	186	0.0444792	2.32698e-05
0.29	187	0.0444936	1.66811e-05
0.29	188	0.0444864	1.1449e-05
0.29	189	0.0444789	1.57934e-05
0.29	190	0.0444565	1.93788e-05
0.29	191	0.0444694	2.77896e-05
0.29	192	0.0444656	2.53761e-05
0.29	193	0.0444578	2.41572e-05
0.29	194	0.044454	2.26219e-05
0.29	195	0.0444675	2.22755e-05
0.29	196	0.0444713	2.74521e-05
0.29	197	0.0444659	2.22855e-05
0.29	198	0.044476	1.88693e-05
0.29	199	0.0444793	1.76315e-05
0.29	200	0.044466	2.10263e-05
0.29	201	0.0444474	2.07868e-05
0.29	202	0.0444388	1.16284e-05
0.29	203	0.0444286	7.8454e-06
0.29	204	0.0444221	1.07001e-05
0.29	205	0.0443998	1.4828e-05
0.29	206	0.0444032	1.80063e-05
0.29	207	0.0444249	1.32522e-05
0.29	208	0.0444186	1.51766e-05
0.29	209	0.0444482	2.1008e-05
0.29	210	0.0444491	2.47938e-05
0.29	211	0.0444595	2.25834e-05
0.29	212	0.0444803	2.82785e-05
0.29	213	0.044485	3.11825e-05
0.29	214	0.0444668	3.48114e-05
0.29	215	0.0444643	2.64537e-05
0.29	216	0.0444738	2.61411e-05
0.29	217	0.0444731	2.27766e-05
0.29	218	0.0444793	2.21153e-05
0.29	219	0.0444947	2.03554e-05
0.29	220	0.0444491	1.22906e-05
0.29	221	0.0444365	1.01644e-05
0.29	222	0.0444466	1.5403e-05
0.29	223	0.0444531	2.82035e-05
0.29	224	0.0444582	3.57933e-05
0.29	225	0.0444461	3.96642e-05
0.29	226	0.0444199	3.35327e-05
0.29	227	0.0444222	2.01071e-05
0.29	228	0.0444296	2.614e-05
0.29	229	0.0444404	2.98163e-05
0.29	230	0.044447	2.72014e-05
0.29	231	0.0444381	1.80362e-05
0.29	232	0.0444351	2.06082e-05
0.29	233	0.0444325	2.1232e-05
0.29	234	0.044456	2.26573e-05
0.29	235	0.0444518	2.74924e-05
0.29	236	0.044461	3.13383e-05
0.29	237	0.0444482	3.37291e-05
0.29	238	0.0444687	3.71084e-05
0.29	239	0.0444511	3.47894e-05
0.29	240	0.044448	2.79866e-05
0.29	241	0.0444635	3.66732e-05
0.29	242	0.0444589	3.60781e-05
0.29	243	0.0444975	2.7004e-05
0.29	244	0.044488	2.25989e-05
0.29	245	0.0444946	2.25247e-05
0.29	246	0.0444864	1.7794e-05
0.29	247	0.0444878	1.93742e-05
0.29	248	0.0444946	2.25237e-05
0.29	249	0.0444815	2.07863e-05
0.29	250	0.044463	2.84401e-05
0.29	251	0.0444695	3.00299e-05
0.29	252	0.0444649	2.54714e-05
0.29	253	0.0444638	2.69361e-05
0.29	254	0.0444466	3.04554e-05
0.29	255	0.0444353	3.68393e-05
0.29	256	0.0444105	2.41358e-05
0.29	257	0.0444462	2.01808e-05
0.29	258	0.0444505	2.06797e-05
0.29	259	0.0444282	1.91362e-05
0.29	260	0.0444335	2.59927e-05
0.29	261	0.0444289	3.33428e-05
0.29	262	0.0444182	2.82932e-05
0.29	263	0.0444288	2.30187e-05
0.29	264	0.0444649	2.42509e-05
0.29	265	0.0444759	2.18705e-05
0.29	266	0.0444752	1.83356e-05
0.29	267	0.0444745	2.35859e-05
0.29	268	0.0444638	2.85702e-05
0.29	269	0.044458	2.83426e-05
0.29	270	0.0444533	2.54019e-05
0.29	271	0.0444436	1.7895e-05
0.29	272	0.044464	1.76168e-05
0.29	273	0.0444936	2.13782e-05
0.29	274	0.0444791	1.94517e-05
0.29	275	0.0444745	1.292e-05
0.29	276	0.0444666	3.14331e-06
0.29	277	0.0444604	6.44951e-06
0.29	278	0.0444515	7.84112e-06
0.29	279	0.0444626	6.76785e-07
0.29	280	0.0444591	1.0077e-06
0.29	281	0.04445	4.5124e-06
0.29	282	0.0444429	4.75972e-06
0.29	283	0.0444377	1.08352e-05
0.29	284	0.0444486	1.2264e-05
0.29	285	0.0444374	1.82699e-05
0.29	286	0.0444405	2.52598e-05
0.29	287	0.0444679	2.54736e-05
0.29	288	0.0444701	3.46517e-05
0.29	289	0.0444496	3.88244e-05
0.29	290	0.0444261	3.74563e-05
0.29	291	0.0444237	4.19578e-05
0.29	292	0.0444436	3.3173e-05
0.29	293	0.0444504	2.55012e-05
0.29	294	0.0444362	2.34155e-05
0.29	295	0.0444387	3.37552e-05
0.29	296	0.0444264	4.05741e-05
0.29	297	0.0444203	3.97381e-05
0.29	298	0.0444194	3.5881e-05
0.29	299	0.0444044	3.67465e-05
0.29	300	0.0444121	2.49177e-05
0.29	301	0.0444242	2.1627e-05
0.29	302	0.0444335	1.68647e-05
0.29	303	0.0444377	2.13434e-05
0.29	304	0.0444375	2.57498e-05
0.29	305	0.0444295	2.68693e-05
0.29	306	0.0444096	2.50606e-05
0.29	307	0.0444013	2.56583e-05
0.29	308	0.0444001	2.62596e-05
0.29	309	0.044422	1.35361e-05
0.29	310	0.0444409	1.65425e-05
0.29	311	0.0444472	2.54379e-05
0.29	312	0.0444566	3.11242e-05
0.29	313	0.044466	2.93643e-05
0.29	314	0.0444506	3.73813e-05
0.29	315	0.044451	4.10339e-05
0.29	316	0.0444404	3.45293e-05
0.29	317	0.0444473	3.5584e-05
0.29	318	0.0444493	3.14008e-05
0.29	319	0.044459	2.66788e-05
0.29	320	0.0444791	3.07941e-05
0.29	321	0.0444846	3.01278e-05
0.29	322	0.0445066	2.77072e-05
0.29	323	0.0445131	3.08658e-05
0.29	324	0.0444862	3.07841e-05
0.29	325	0.0444815	2.76723e-05
