# Supplementary material for: The quantum transition of the two-dimensional Ising spin glass
Source: Nature. 2024 Jul 10;631(8022):749–54. doi: 10.1038/s41586-024-07647-y (PMC11269196; doi:10.1038/s41586-024-07647-y)
Supplement: Supplementary file 6 — Source Data Extended Data Fig. 3 [file 41586_2024_7647_MOESM6_ESM.xlsx]

## Sheet: diag_L6_k0295
eta	Emp. Dist. Fun.
2.53988	0.003125
2.81394	0.00625
2.84515	0.009375
3.03855	0.0125
3.1111	0.015625
3.1122	0.01875
3.16937	0.021875
3.20446	0.025
3.23075	0.028125
3.27427	0.03125
3.28831	0.034375
3.29089	0.0375
3.29631	0.040625
3.33956	0.04375
3.35188	0.046875
3.35821	0.05
3.37564	0.053125
3.42472	0.05625
3.44934	0.059375
3.45386	0.0625
3.51126	0.065625
3.51526	0.06875
3.5626	0.071875
3.57768	0.075
3.57854	0.078125
3.60135	0.08125
3.61129	0.084375
3.67564	0.0875
3.69511	0.090625
3.70953	0.09375
3.74386	0.096875
3.80989	0.1
3.83181	0.103125
3.839	0.10625
3.8398	0.109375
3.84015	0.1125
3.87588	0.115625
3.88942	0.11875
3.90169	0.121875
3.91714	0.125
3.9213	0.128125
3.96268	0.13125
3.971	0.134375
3.97113	0.1375
3.97634	0.140625
3.99108	0.14375
4.02546	0.146875
4.02742	0.15
4.03303	0.153125
4.05159	0.15625
4.09675	0.159375
4.12198	0.1625
4.18474	0.165625
4.2033	0.16875
4.21283	0.171875
4.23176	0.175
4.23373	0.178125
4.24625	0.18125
4.24726	0.184375
4.25401	0.1875
4.26796	0.190625
4.27193	0.19375
4.27929	0.196875
4.28288	0.2
4.28501	0.203125
4.29782	0.20625
4.31536	0.209375
4.34086	0.2125
4.34685	0.215625
4.36188	0.21875
4.37761	0.221875
4.38401	0.225
4.38453	0.228125
4.42066	0.23125
4.42368	0.234375
4.43803	0.2375
4.44295	0.240625
4.45762	0.24375
4.50525	0.246875
4.50837	0.25
4.53749	0.253125
4.56964	0.25625
4.5875	0.259375
4.59206	0.2625
4.59268	0.265625
4.59914	0.26875
4.6025	0.271875
4.61204	0.275
4.63676	0.278125
4.64343	0.28125
4.67705	0.284375
4.69305	0.2875
4.69909	0.290625
4.74064	0.29375
4.74769	0.296875
4.75752	0.3
4.76432	0.303125
4.78919	0.30625
4.80658	0.309375
4.80727	0.3125
4.82662	0.315625
4.82851	0.31875
4.84511	0.321875
4.84784	0.325
4.86103	0.328125
4.86199	0.33125
4.87027	0.334375
4.8713	0.3375
4.88564	0.340625
4.91198	0.34375
4.96314	0.346875
4.993	0.35
5.03019	0.353125
5.03848	0.35625
5.04608	0.359375
5.0545	0.3625
5.06896	0.365625
5.09763	0.36875
5.10793	0.371875
5.11534	0.375
5.12813	0.378125
5.17279	0.38125
5.17819	0.384375
5.18555	0.3875
5.21559	0.390625
5.22113	0.39375
5.22322	0.396875
5.22621	0.4
5.25224	0.403125
5.28593	0.40625
5.29717	0.409375
5.2977	0.4125
5.31183	0.415625
5.32991	0.41875
5.33031	0.421875
5.359	0.425
5.36024	0.428125
5.40921	0.43125
5.43724	0.434375
5.43854	0.4375
5.45391	0.440625
5.46982	0.44375
5.55241	0.446875
5.56121	0.45
5.57884	0.453125
5.58651	0.45625
5.61491	0.459375
5.62575	0.4625
5.64524	0.465625
5.67936	0.46875
5.69874	0.471875
5.70691	0.475
5.71918	0.478125
5.75704	0.48125
5.78862	0.484375
5.79009	0.4875
5.79602	0.490625
5.84642	0.49375
5.8979	0.496875
5.90288	0.5
5.97594	0.503125
5.97699	0.50625
5.99324	0.509375
6.01287	0.5125
6.06949	0.515625
6.08114	0.51875
6.08662	0.521875
6.09714	0.525
6.10739	0.528125
6.19342	0.53125
6.19551	0.534375
6.21257	0.5375
6.2183	0.540625
6.23637	0.54375
6.33647	0.546875
6.34405	0.55
6.37907	0.553125
6.38037	0.55625
6.39127	0.559375
6.39551	0.5625
6.40921	0.565625
6.46452	0.56875
6.5437	0.571875
6.56472	0.575
6.63851	0.578125
6.71425	0.58125
6.71834	0.584375
6.79619	0.5875
6.98553	0.590625
7.00765	0.59375
7.0203	0.596875
7.0343	0.6
7.05725	0.603125
7.14281	0.60625
7.14428	0.609375
7.14541	0.6125
7.18803	0.615625
7.1997	0.61875
7.26562	0.621875
7.29831	0.625
7.29875	0.628125
7.31122	0.63125
7.32525	0.634375
7.33375	0.6375
7.34574	0.640625
7.35644	0.64375
7.36797	0.646875
7.41287	0.65
7.47864	0.653125
7.52691	0.65625
7.53458	0.659375
7.59615	0.6625
7.6122	0.665625
7.63377	0.66875
7.67098	0.671875
7.70583	0.675
7.76142	0.678125
7.87689	0.68125
7.92677	0.684375
7.98558	0.6875
7.98918	0.690625
8.01535	0.69375
8.04228	0.696875
8.10592	0.7
8.11996	0.703125
8.18	0.70625
8.21937	0.709375
8.24293	0.7125
8.27203	0.715625
8.30761	0.71875
8.32454	0.721875
8.3599	0.725
8.46103	0.728125
8.48236	0.73125
8.55821	0.734375
8.57125	0.7375
8.61046	0.740625
8.63785	0.74375
8.75323	0.746875
8.83323	0.75
8.86572	0.753125
9.17053	0.75625
9.17559	0.759375
9.60946	0.7625
9.71701	0.765625
9.74277	0.76875
9.7513	0.771875
9.79398	0.775
9.82496	0.778125
9.88605	0.78125
9.96513	0.784375
10.0299	0.7875
10.1613	0.790625
10.215	0.79375
10.2365	0.796875
10.2926	0.8
10.3691	0.803125
10.4052	0.80625
10.4982	0.809375
10.6337	0.8125
10.6861	0.815625
10.7852	0.81875
10.7936	0.821875
10.8881	0.825
11.0404	0.828125
11.0437	0.83125
11.1349	0.834375
11.2374	0.8375
11.3288	0.840625
11.3385	0.84375
11.3445	0.846875
11.3685	0.85
11.3761	0.853125
11.4737	0.85625
11.5067	0.859375
11.695	0.8625
11.8623	0.865625
11.9513	0.86875
12.0512	0.871875
12.1226	0.875
12.1493	0.878125
12.2108	0.88125
13.3778	0.884375
13.3994	0.8875
13.6771	0.890625
13.8433	0.89375
13.8454	0.896875
14.4861	0.9
14.6308	0.903125
14.6585	0.90625
14.6821	0.909375
14.8181	0.9125
15.1044	0.915625
15.1555	0.91875
15.9078	0.921875
16.2847	0.925
16.5284	0.928125
16.9712	0.93125
17.7696	0.934375
18.5814	0.9375
18.982	0.940625
19.8253	0.94375
20.2443	0.946875
21.0374	0.95
21.2747	0.953125
21.6714	0.95625
21.9703	0.959375
22.203	0.9625
24.1614	0.965625
24.2702	0.96875
27.9631	0.971875
28.3812	0.975
30.2756	0.978125
31.9613	0.98125
36.9043	0.984375
36.983	0.9875
37.3157	0.990625
56.4484	0.99375
60.5618	0.996875
61.4047	1

## Sheet: diag_L6_k0300
eta	Emp. Dist. Fun.
2.72463	0.003125
3.05716	0.00625
3.08368	0.009375
3.33316	0.0125
3.39502	0.015625
3.4033	0.01875
3.44917	0.021875
3.5134	0.025
3.52336	0.028125
3.57618	0.03125
3.60785	0.034375
3.60836	0.0375
3.61138	0.040625
3.65786	0.04375
3.70135	0.046875
3.71681	0.05
3.72086	0.053125
3.78099	0.05625
3.7989	0.059375
3.80341	0.0625
3.89874	0.065625
3.91626	0.06875
3.94837	0.071875
3.9855	0.075
3.99202	0.078125
3.99863	0.08125
4.00061	0.084375
4.08528	0.0875
4.10393	0.090625
4.12237	0.09375
4.19538	0.096875
4.21729	0.1
4.23111	0.103125
4.26451	0.10625
4.30123	0.109375
4.31902	0.1125
4.32521	0.115625
4.35967	0.11875
4.36481	0.121875
4.36983	0.125
4.3849	0.128125
4.42719	0.13125
4.42778	0.134375
4.43408	0.1375
4.49251	0.140625
4.50004	0.14375
4.5209	0.146875
4.53313	0.15
4.53486	0.153125
4.54243	0.15625
4.62272	0.159375
4.71001	0.1625
4.73556	0.165625
4.74145	0.16875
4.76292	0.171875
4.76537	0.175
4.76931	0.178125
4.79399	0.18125
4.80017	0.184375
4.81187	0.1875
4.82538	0.190625
4.83715	0.19375
4.85894	0.196875
4.86528	0.2
4.8736	0.203125
4.8868	0.20625
4.92912	0.209375
4.93679	0.2125
4.97859	0.215625
4.98213	0.21875
4.98497	0.221875
4.98867	0.225
5.00511	0.228125
5.0072	0.23125
5.06059	0.234375
5.07211	0.2375
5.07987	0.240625
5.11124	0.24375
5.11861	0.246875
5.12723	0.25
5.13182	0.253125
5.17208	0.25625
5.1987	0.259375
5.21545	0.2625
5.21987	0.265625
5.22666	0.26875
5.25506	0.271875
5.3042	0.275
5.3045	0.278125
5.32976	0.28125
5.33122	0.284375
5.33743	0.2875
5.34776	0.290625
5.36874	0.29375
5.3715	0.296875
5.40948	0.3
5.44193	0.303125
5.47824	0.30625
5.48413	0.309375
5.5077	0.3125
5.53663	0.315625
5.53996	0.31875
5.56459	0.321875
5.5926	0.325
5.64176	0.328125
5.65538	0.33125
5.66739	0.334375
5.68965	0.3375
5.6976	0.340625
5.75635	0.34375
5.76812	0.346875
5.79042	0.35
5.79703	0.353125
5.83958	0.35625
5.88848	0.359375
5.92187	0.3625
5.95052	0.365625
5.95444	0.36875
5.96307	0.371875
5.98286	0.375
5.9917	0.378125
5.99958	0.38125
6.01406	0.384375
6.0339	0.3875
6.04381	0.390625
6.0451	0.39375
6.07402	0.396875
6.10194	0.4
6.13027	0.403125
6.13727	0.40625
6.15752	0.409375
6.18764	0.4125
6.22005	0.415625
6.23472	0.41875
6.24169	0.421875
6.24906	0.425
6.27265	0.428125
6.2797	0.43125
6.33682	0.434375
6.3939	0.4375
6.44891	0.440625
6.4874	0.44375
6.49002	0.446875
6.5294	0.45
6.54938	0.453125
6.56139	0.45625
6.57532	0.459375
6.57588	0.4625
6.6301	0.465625
6.66612	0.46875
6.66963	0.471875
6.67464	0.475
6.72003	0.478125
6.75295	0.48125
6.7552	0.484375
6.92911	0.4875
6.938	0.490625
6.99144	0.49375
7.00825	0.496875
7.128	0.5
7.13536	0.503125
7.1659	0.50625
7.16626	0.509375
7.20969	0.5125
7.2479	0.515625
7.29378	0.51875
7.30058	0.521875
7.31378	0.525
7.32057	0.528125
7.33433	0.53125
7.35386	0.534375
7.35446	0.5375
7.45819	0.540625
7.49272	0.54375
7.49832	0.546875
7.54261	0.55
7.55566	0.553125
7.56179	0.55625
7.5843	0.559375
7.64745	0.5625
7.67888	0.565625
7.82583	0.56875
7.92894	0.571875
8.03383	0.575
8.09747	0.578125
8.17764	0.58125
8.18744	0.584375
8.28379	0.5875
8.34813	0.590625
8.37526	0.59375
8.4424	0.596875
8.65385	0.6
8.66027	0.603125
8.69761	0.60625
8.72289	0.609375
8.74169	0.6125
8.74369	0.615625
8.7842	0.61875
8.80348	0.621875
8.81405	0.625
8.85767	0.628125
8.85814	0.63125
8.88113	0.634375
8.89954	0.6375
8.94856	0.640625
9.01419	0.64375
9.02127	0.646875
9.07367	0.65
9.11463	0.653125
9.14832	0.65625
9.17835	0.659375
9.20607	0.6625
9.27421	0.665625
9.29593	0.66875
9.57254	0.671875
9.63086	0.675
9.68718	0.678125
9.73009	0.68125
9.75099	0.684375
9.84275	0.6875
9.86191	0.690625
9.98985	0.69375
10.0544	0.696875
10.0694	0.7
10.0737	0.703125
10.1833	0.70625
10.1972	0.709375
10.2344	0.7125
10.3033	0.715625
10.3978	0.71875
10.4158	0.721875
10.4471	0.725
10.496	0.728125
10.6695	0.73125
10.6765	0.734375
10.7024	0.7375
10.745	0.740625
10.8712	0.74375
11.0529	0.746875
11.2102	0.75
11.2732	0.753125
11.3994	0.75625
11.6257	0.759375
12.3788	0.7625
12.3849	0.765625
12.4826	0.76875
12.4925	0.771875
12.5859	0.775
12.7258	0.778125
12.7264	0.78125
12.7759	0.784375
12.8088	0.7875
12.9643	0.790625
13.0046	0.79375
13.1936	0.796875
13.2453	0.8
13.3094	0.803125
13.3943	0.80625
13.5037	0.809375
13.6242	0.8125
14.041	0.815625
14.083	0.81875
14.2223	0.821875
14.2232	0.825
14.2305	0.828125
14.2881	0.83125
14.3257	0.834375
14.464	0.8375
14.6925	0.840625
14.738	0.84375
14.7523	0.846875
14.7615	0.85
14.8601	0.853125
14.8988	0.85625
15.0399	0.859375
15.1828	0.8625
15.2081	0.865625
15.3375	0.86875
15.6823	0.871875
16.1814	0.875
16.2495	0.878125
16.5659	0.88125
17.8546	0.884375
17.9623	0.8875
18.1354	0.890625
18.8514	0.89375
18.9468	0.896875
19.3837	0.9
19.4302	0.903125
19.941	0.90625
20.2273	0.909375
20.6073	0.9125
20.6171	0.915625
21.4607	0.91875
21.7532	0.921875
22.5028	0.925
23.0803	0.928125
23.2579	0.93125
23.7726	0.934375
25.1269	0.9375
26.9522	0.940625
27.7039	0.94375
28.0935	0.946875
28.7718	0.95
29.9225	0.953125
30.7302	0.95625
31.443	0.959375
33.0444	0.9625
34.2669	0.965625
34.4715	0.96875
40.5276	0.971875
42.0278	0.975
45.0039	0.978125
46.6179	0.98125
55.0434	0.984375
56.7759	0.9875
57.0588	0.990625
88.2114	0.99375
95.6267	0.996875
98.6733	1

## Sheet: diag_L6_k0305
eta	Emp. Dist. Fun.
2.75579	0.00078125
2.93193	0.0015625
2.96701	0.00234375
3.12329	0.003125
3.16056	0.00390625
3.22459	0.0046875
3.23477	0.00546875
3.26016	0.00625
3.29501	0.00703125
3.313	0.0078125
3.33881	0.00859375
3.34746	0.009375
3.35869	0.0101563
3.38845	0.0109375
3.474	0.0117188
3.48013	0.0125
3.49986	0.0132812
3.52285	0.0140625
3.52918	0.0148437
3.52965	0.015625
3.55038	0.0164063
3.55059	0.0171875
3.58758	0.0179687
3.60067	0.01875
3.60917	0.0195312
3.62349	0.0203125
3.63551	0.0210938
3.63893	0.021875
3.67124	0.0226562
3.68093	0.0234375
3.68356	0.0242188
3.69345	0.025
3.72128	0.0257812
3.73424	0.0265625
3.74247	0.0273438
3.74288	0.028125
3.75103	0.0289063
3.76417	0.0296875
3.76684	0.0304687
3.80343	0.03125
3.80957	0.0320312
3.81301	0.0328125
3.83055	0.0335937
3.83245	0.034375
3.83408	0.0351562
3.89439	0.0359375
3.89704	0.0367188
3.89934	0.0375
3.89988	0.0382813
3.92445	0.0390625
3.9292	0.0398437
3.93467	0.040625
3.95426	0.0414062
3.96055	0.0421875
3.96523	0.0429688
3.96717	0.04375
3.96862	0.0445313
3.97265	0.0453125
3.97554	0.0460938
3.98321	0.046875
3.99183	0.0476562
4.00247	0.0484375
4.00454	0.0492187
4.01036	0.05
4.01095	0.0507812
4.02282	0.0515625
4.02358	0.0523438
4.03616	0.053125
4.06231	0.0539063
4.07478	0.0546875
4.07706	0.0554687
4.09139	0.05625
4.10432	0.0570312
4.13557	0.0578125
4.14432	0.0585938
4.15966	0.059375
4.16566	0.0601563
4.16925	0.0609375
4.16956	0.0617188
4.19363	0.0625
4.19857	0.0632812
4.1997	0.0640625
4.20091	0.0648438
4.20182	0.065625
4.20323	0.0664062
4.21768	0.0671875
4.22461	0.0679687
4.2292	0.06875
4.24307	0.0695313
4.25383	0.0703125
4.26833	0.0710937
4.27038	0.071875
4.27285	0.0726563
4.2795	0.0734375
4.29643	0.0742188
4.31294	0.075
4.31819	0.0757812
4.33438	0.0765625
4.35268	0.0773438
4.35797	0.078125
4.36217	0.0789062
4.37809	0.0796875
4.39964	0.0804688
4.4022	0.08125
4.40325	0.0820312
4.40641	0.0828125
4.40923	0.0835937
4.41777	0.084375
4.41985	0.0851563
4.42841	0.0859375
4.44555	0.0867187
4.44984	0.0875
4.45249	0.0882813
4.46031	0.0890625
4.46042	0.0898438
4.4759	0.090625
4.50507	0.0914062
4.51196	0.0921875
4.51783	0.0929688
4.52077	0.09375
4.52243	0.0945312
4.52637	0.0953125
4.53056	0.0960938
4.53114	0.096875
4.55147	0.0976562
4.57495	0.0984375
4.5878	0.0992187
4.59249	0.1
4.59694	0.100781
4.60088	0.101562
4.61023	0.102344
4.61345	0.103125
4.62677	0.103906
4.63598	0.104688
4.63643	0.105469
4.64456	0.10625
4.6448	0.107031
4.64693	0.107813
4.6475	0.108594
4.6503	0.109375
4.65187	0.110156
4.6743	0.110937
4.67949	0.111719
4.67998	0.1125
4.68278	0.113281
4.6875	0.114062
4.69154	0.114844
4.69193	0.115625
4.6922	0.116406
4.72338	0.117188
4.73155	0.117969
4.74594	0.11875
4.75911	0.119531
4.76824	0.120313
4.77211	0.121094
4.77494	0.121875
4.79333	0.122656
4.81024	0.123438
4.81027	0.124219
4.8107	0.125
4.8343	0.125781
4.84103	0.126562
4.84253	0.127344
4.84775	0.128125
4.84899	0.128906
4.85127	0.129688
4.86104	0.130469
4.86177	0.13125
4.87335	0.132031
4.88668	0.132812
4.89307	0.133594
4.89609	0.134375
4.89628	0.135156
4.89842	0.135937
4.90385	0.136719
4.90458	0.1375
4.90809	0.138281
4.91096	0.139063
4.92857	0.139844
4.93512	0.140625
4.93872	0.141406
4.94222	0.142187
4.94303	0.142969
4.95228	0.14375
4.9533	0.144531
4.9573	0.145313
4.96516	0.146094
4.96908	0.146875
4.97904	0.147656
4.97938	0.148438
4.98423	0.149219
4.99431	0.15
4.9958	0.150781
5.022	0.151562
5.02326	0.152344
5.02695	0.153125
5.0278	0.153906
5.02992	0.154688
5.04119	0.155469
5.05522	0.15625
5.07223	0.157031
5.07267	0.157812
5.09595	0.158594
5.10811	0.159375
5.10921	0.160156
5.10963	0.160938
5.11007	0.161719
5.11087	0.1625
5.11306	0.163281
5.11781	0.164062
5.11792	0.164844
5.12672	0.165625
5.13009	0.166406
5.13643	0.167187
5.13783	0.167969
5.16834	0.16875
5.17728	0.169531
5.17835	0.170313
5.1988	0.171094
5.23266	0.171875
5.24721	0.172656
5.26103	0.173437
5.26321	0.174219
5.26879	0.175
5.29337	0.175781
5.30545	0.176563
5.31865	0.177344
5.32799	0.178125
5.33293	0.178906
5.33537	0.179688
5.33566	0.180469
5.337	0.18125
5.35454	0.182031
5.35755	0.182812
5.3602	0.183594
5.36096	0.184375
5.36209	0.185156
5.36404	0.185938
5.37294	0.186719
5.37765	0.1875
5.38312	0.188281
5.38465	0.189062
5.39776	0.189844
5.39906	0.190625
5.3991	0.191406
5.40369	0.192188
5.40432	0.192969
5.40459	0.19375
5.40609	0.194531
5.41158	0.195312
5.41565	0.196094
5.4402	0.196875
5.44143	0.197656
5.44553	0.198437
5.45314	0.199219
5.4577	0.2
5.46004	0.200781
5.46576	0.201563
5.48084	0.202344
5.48117	0.203125
5.48406	0.203906
5.4941	0.204687
5.49624	0.205469
5.49774	0.20625
5.50242	0.207031
5.52111	0.207813
5.52294	0.208594
5.526	0.209375
5.52728	0.210156
5.53069	0.210938
5.53071	0.211719
5.54643	0.2125
5.54674	0.213281
5.54778	0.214062
5.55095	0.214844
5.552	0.215625
5.55476	0.216406
5.55865	0.217188
5.56023	0.217969
5.56327	0.21875
5.57743	0.219531
5.58093	0.220312
5.58305	0.221094
5.58785	0.221875
5.59292	0.222656
5.59437	0.223438
5.59977	0.224219
5.60431	0.225
5.60443	0.225781
5.63385	0.226562
5.64745	0.227344
5.65482	0.228125
5.65487	0.228906
5.65533	0.229687
5.65941	0.230469
5.66597	0.23125
5.6742	0.232031
5.68386	0.232813
5.69587	0.233594
5.69779	0.234375
5.69875	0.235156
5.71344	0.235937
5.71819	0.236719
5.72003	0.2375
5.72177	0.238281
5.72299	0.239063
5.72599	0.239844
5.73044	0.240625
5.73127	0.241406
5.75023	0.242188
5.7537	0.242969
5.75806	0.24375
5.76895	0.244531
5.78366	0.245312
5.79466	0.246094
5.80413	0.246875
5.80612	0.247656
5.80944	0.248438
5.8119	0.249219
5.81337	0.25
5.81765	0.250781
5.82835	0.251563
5.83421	0.252344
5.83762	0.253125
5.84145	0.253906
5.84676	0.254688
5.85034	0.255469
5.85509	0.25625
5.85775	0.257031
5.85792	0.257812
5.87742	0.258594
5.88296	0.259375
5.88991	0.260156
5.89029	0.260937
5.8969	0.261719
5.91152	0.2625
5.9138	0.263281
5.92461	0.264062
5.92561	0.264844
5.92655	0.265625
5.93165	0.266406
5.93734	0.267188
5.95539	0.267969
5.95668	0.26875
5.96736	0.269531
5.97053	0.270313
5.97334	0.271094
5.9814	0.271875
5.9829	0.272656
5.9843	0.273438
5.98554	0.274219
5.99114	0.275
5.99133	0.275781
5.99864	0.276562
6.00189	0.277344
6.00968	0.278125
6.01817	0.278906
6.01981	0.279687
6.02134	0.280469
6.03184	0.28125
6.04312	0.282031
6.0443	0.282813
6.0444	0.283594
6.04558	0.284375
6.06114	0.285156
6.0691	0.285938
6.08801	0.286719
6.08878	0.2875
6.11303	0.288281
6.12382	0.289062
6.12946	0.289844
6.13407	0.290625
6.13547	0.291406
6.13675	0.292187
6.1611	0.292969
6.16644	0.29375
6.16843	0.294531
6.17939	0.295312
6.18139	0.296094
6.18526	0.296875
6.18606	0.297656
6.19516	0.298438
6.20168	0.299219
6.21013	0.3
6.21331	0.300781
6.21472	0.301563
6.21595	0.302344
6.21922	0.303125
6.22338	0.303906
6.22818	0.304688
6.25192	0.305469
6.26445	0.30625
6.27317	0.307031
6.27803	0.307812
6.28707	0.308594
6.28989	0.309375
6.29015	0.310156
6.29242	0.310937
6.30277	0.311719
6.30896	0.3125
6.31321	0.313281
6.32068	0.314063
6.32429	0.314844
6.35464	0.315625
6.35532	0.316406
6.36952	0.317188
6.37476	0.317969
6.38076	0.31875
6.39487	0.319531
6.3988	0.320312
6.40431	0.321094
6.40455	0.321875
6.40578	0.322656
6.4337	0.323437
6.43543	0.324219
6.45213	0.325
6.45356	0.325781
6.47142	0.326562
6.48321	0.327344
6.48364	0.328125
6.48729	0.328906
6.49205	0.329688
6.49361	0.330469
6.49979	0.33125
6.5028	0.332031
6.5071	0.332813
6.51594	0.333594
6.52062	0.334375
6.52542	0.335156
6.53488	0.335938
6.53745	0.336719
6.55301	0.3375
6.58084	0.338281
6.58651	0.339062
6.5938	0.339844
6.59996	0.340625
6.61068	0.341406
6.63362	0.342187
6.63772	0.342969
6.63911	0.34375
6.66822	0.344531
6.67637	0.345313
6.68406	0.346094
6.68633	0.346875
6.68644	0.347656
6.71217	0.348438
6.72516	0.349219
6.72859	0.35
6.73067	0.350781
6.7318	0.351562
6.73299	0.352344
6.73508	0.353125
6.74276	0.353906
6.75705	0.354687
6.75938	0.355469
6.77568	0.35625
6.7826	0.357031
6.78506	0.357812
6.78722	0.358594
6.7909	0.359375
6.79094	0.360156
6.79373	0.360938
6.8047	0.361719
6.81113	0.3625
6.82395	0.363281
6.84597	0.364063
6.85566	0.364844
6.86259	0.365625
6.8633	0.366406
6.86968	0.367188
6.87222	0.367969
6.88064	0.36875
6.88145	0.369531
6.88705	0.370312
6.90644	0.371094
6.90828	0.371875
6.94332	0.372656
6.94776	0.373437
6.95134	0.374219
6.96325	0.375
6.96822	0.375781
6.97251	0.376563
6.97437	0.377344
6.98716	0.378125
6.98806	0.378906
7.00014	0.379688
7.00244	0.380469
7.01033	0.38125
7.01124	0.382031
7.01748	0.382812
7.01902	0.383594
7.02297	0.384375
7.03178	0.385156
7.05802	0.385937
7.06019	0.386719
7.06136	0.3875
7.08149	0.388281
7.08891	0.389062
7.09975	0.389844
7.09982	0.390625
7.10125	0.391406
7.10152	0.392188
7.11059	0.392969
7.14436	0.39375
7.15011	0.394531
7.16112	0.395313
7.16257	0.396094
7.16363	0.396875
7.17045	0.397656
7.1982	0.398438
7.20582	0.399219
7.21974	0.4
7.2354	0.400781
7.24066	0.401562
7.25484	0.402344
7.26245	0.403125
7.26648	0.403906
7.28256	0.404687
7.30792	0.405469
7.31721	0.40625
7.31932	0.407031
7.33124	0.407813
7.34363	0.408594
7.35501	0.409375
7.35728	0.410156
7.35878	0.410938
7.36708	0.411719
7.37138	0.4125
7.37985	0.413281
7.38136	0.414062
7.38979	0.414844
7.39449	0.415625
7.39995	0.416406
7.40736	0.417187
7.4082	0.417969
7.41379	0.41875
7.43234	0.419531
7.44058	0.420312
7.44413	0.421094
7.47096	0.421875
7.47877	0.422656
7.49153	0.423438
7.49688	0.424219
7.50763	0.425
7.51185	0.425781
7.52826	0.426563
7.57742	0.427344
7.58169	0.428125
7.63075	0.428906
7.63445	0.429688
7.64421	0.430469
7.65743	0.43125
7.65833	0.432031
7.6758	0.432812
7.68575	0.433594
7.6971	0.434375
7.69935	0.435156
7.70349	0.435937
7.70382	0.436719
7.71062	0.4375
7.71433	0.438281
7.72058	0.439063
7.73205	0.439844
7.73385	0.440625
7.74365	0.441406
7.74769	0.442188
7.77307	0.442969
7.77715	0.44375
7.77748	0.444531
7.78575	0.445312
7.78944	0.446094
7.81276	0.446875
7.82435	0.447656
7.83799	0.448437
7.86127	0.449219
7.86189	0.45
7.86337	0.450781
7.87207	0.451562
7.87345	0.452344
7.88821	0.453125
7.89273	0.453906
7.90336	0.454688
7.91654	0.455469
7.91972	0.45625
7.92728	0.457031
7.92786	0.457813
7.93308	0.458594
7.95051	0.459375
7.95876	0.460156
7.95984	0.460938
7.96337	0.461719
7.96912	0.4625
7.97272	0.463281
7.98598	0.464062
7.99054	0.464844
8.005	0.465625
8.02308	0.466406
8.03671	0.467187
8.03786	0.467969
8.05402	0.46875
8.06306	0.469531
8.08795	0.470313
8.10877	0.471094
8.11272	0.471875
8.11773	0.472656
8.14772	0.473438
8.15006	0.474219
8.151	0.475
8.16166	0.475781
8.1742	0.476562
8.22017	0.477344
8.22333	0.478125
8.23638	0.478906
8.23797	0.479687
8.26319	0.480469
8.26364	0.48125
8.29574	0.482031
8.29809	0.482812
8.33617	0.483594
8.37356	0.484375
8.40543	0.485156
8.40841	0.485938
8.43441	0.486719
8.43937	0.4875
8.46875	0.488281
8.50037	0.489063
8.51232	0.489844
8.53097	0.490625
8.53641	0.491406
8.54115	0.492188
8.58552	0.492969
8.58919	0.49375
8.60221	0.494531
8.60669	0.495312
8.61137	0.496094
8.61561	0.496875
8.61986	0.497656
8.62998	0.498437
8.63423	0.499219
8.64859	0.5
8.67548	0.500781
8.68376	0.501563
8.68404	0.502344
8.68629	0.503125
8.69334	0.503906
8.72338	0.504687
8.73361	0.505469
8.73415	0.50625
8.74169	0.507031
8.75661	0.507812
8.76279	0.508594
8.76623	0.509375
8.78489	0.510156
8.78764	0.510938
8.80989	0.511719
8.81816	0.5125
8.82401	0.513281
8.82459	0.514062
8.82568	0.514844
8.83518	0.515625
8.84684	0.516406
8.8486	0.517188
8.86074	0.517969
8.88271	0.51875
8.88339	0.519531
8.89312	0.520312
8.90722	0.521094
8.91251	0.521875
8.92034	0.522656
8.93012	0.523438
8.94102	0.524219
8.9417	0.525
8.94883	0.525781
8.95092	0.526563
8.95959	0.527344
8.96494	0.528125
8.9798	0.528906
8.98289	0.529687
9.0368	0.530469
9.04734	0.53125
9.04993	0.532031
9.06041	0.532813
9.06597	0.533594
9.08106	0.534375
9.11566	0.535156
9.13342	0.535937
9.13424	0.536719
9.16393	0.5375
9.16977	0.538281
9.17688	0.539062
9.17885	0.539844
9.20157	0.540625
9.20947	0.541406
9.21743	0.542188
9.2188	0.542969
9.23523	0.54375
9.24388	0.544531
9.24457	0.545312
9.2507	0.546094
9.25677	0.546875
9.26617	0.547656
9.28572	0.548438
9.29028	0.549219
9.30769	0.55
9.31239	0.550781
9.32011	0.551562
9.32231	0.552344
9.33283	0.553125
9.33588	0.553906
9.33754	0.554688
9.3506	0.555469
9.37225	0.55625
9.37946	0.557031
9.38284	0.557813
9.3845	0.558594
9.40499	0.559375
9.46313	0.560156
9.47438	0.560937
9.48456	0.561719
9.4952	0.5625
9.54635	0.563281
9.57568	0.564063
9.60873	0.564844
9.61158	0.565625
9.64075	0.566406
9.69715	0.567187
9.70708	0.567969
9.71381	0.56875
9.72202	0.569531
9.7486	0.570312
9.77514	0.571094
9.77773	0.571875
9.78258	0.572656
9.78439	0.573438
9.80491	0.574219
9.81117	0.575
9.82177	0.575781
9.84524	0.576562
9.85666	0.577344
9.87172	0.578125
9.89405	0.578906
9.93748	0.579688
9.94325	0.580469
9.97739	0.58125
9.98495	0.582031
10.005	0.582812
10.0197	0.583594
10.0425	0.584375
10.0596	0.585156
10.0637	0.585938
10.0723	0.586719
10.0826	0.5875
10.1026	0.588281
10.1639	0.589063
10.1679	0.589844
10.1848	0.590625
10.2348	0.591406
10.2518	0.592187
10.2888	0.592969
10.2937	0.59375
10.3004	0.594531
10.3029	0.595313
10.4252	0.596094
10.4565	0.596875
10.4858	0.597656
10.4893	0.598437
10.5081	0.599219
10.5088	0.6
10.5183	0.600781
10.5297	0.601562
10.5373	0.602344
10.5478	0.603125
10.5518	0.603906
10.5823	0.604688
10.6075	0.605469
10.6258	0.60625
10.6781	0.607031
10.688	0.607812
10.711	0.608594
10.7399	0.609375
10.747	0.610156
10.754	0.610938
10.7821	0.611719
10.7874	0.6125
10.791	0.613281
10.7978	0.614062
10.8061	0.614844
10.8456	0.615625
10.8495	0.616406
10.8531	0.617188
10.8583	0.617969
10.8822	0.61875
10.8992	0.619531
10.9051	0.620313
10.9131	0.621094
10.9189	0.621875
10.9296	0.622656
10.9354	0.623437
10.9572	0.624219
10.9589	0.625
10.9814	0.625781
10.9979	0.626563
11.019	0.627344
11.0311	0.628125
11.036	0.628906
11.0371	0.629687
11.0604	0.630469
11.0682	0.63125
11.0764	0.632031
11.084	0.632812
11.0845	0.633594
11.1438	0.634375
11.1719	0.635156
11.1731	0.635938
11.1929	0.636719
11.2153	0.6375
11.2282	0.638281
11.2334	0.639062
11.2446	0.639844
11.2447	0.640625
11.2484	0.641406
11.268	0.642188
11.2682	0.642969
11.2689	0.64375
11.2727	0.644531
11.2776	0.645312
11.2905	0.646094
11.3078	0.646875
11.308	0.647656
11.3274	0.648438
11.3863	0.649219
11.4228	0.65
11.4326	0.650781
11.4556	0.651563
11.5007	0.652344
11.5302	0.653125
11.5308	0.653906
11.5499	0.654687
11.5518	0.655469
11.5673	0.65625
11.5728	0.657031
11.5802	0.657813
11.6111	0.658594
11.6206	0.659375
11.6313	0.660156
11.7085	0.660937
11.7251	0.661719
11.7423	0.6625
11.7448	0.663281
11.7555	0.664062
11.7912	0.664844
11.8038	0.665625
11.813	0.666406
11.8141	0.667188
11.8938	0.667969
11.8967	0.66875
11.9054	0.669531
11.9333	0.670312
11.9649	0.671094
11.9688	0.671875
11.9905	0.672656
12.0816	0.673438
12.105	0.674219
12.1075	0.675
12.1091	0.675781
12.1269	0.676562
12.1343	0.677344
12.1788	0.678125
12.1937	0.678906
12.2045	0.679688
12.2621	0.680469
12.2872	0.68125
12.2961	0.682031
12.3155	0.682813
12.3555	0.683594
12.3866	0.684375
12.3903	0.685156
12.4398	0.685937
12.4844	0.686719
12.5586	0.6875
12.576	0.688281
12.5904	0.689063
12.5909	0.689844
12.5984	0.690625
12.6125	0.691406
12.69	0.692187
12.7375	0.692969
12.7467	0.69375
12.7495	0.694531
12.7741	0.695312
12.7935	0.696094
12.7977	0.696875
12.799	0.697656
12.8042	0.698438
12.9122	0.699219
12.9282	0.7
12.9646	0.700781
12.979	0.701562
12.9986	0.702344
13.0043	0.703125
13.0428	0.703906
13.051	0.704688
13.0534	0.705469
13.0592	0.70625
13.0818	0.707031
13.087	0.707812
13.0884	0.708594
13.1046	0.709375
13.2168	0.710156
13.2262	0.710938
13.2366	0.711719
13.2966	0.7125
13.2992	0.713281
13.3089	0.714063
13.3261	0.714844
13.3374	0.715625
13.4268	0.716406
13.4523	0.717187
13.4649	0.717969
13.5339	0.71875
13.5454	0.719531
13.551	0.720313
13.5628	0.721094
13.5629	0.721875
13.6398	0.722656
13.6717	0.723437
13.7022	0.724219
13.719	0.725
13.808	0.725781
13.8407	0.726562
13.904	0.727344
13.9721	0.728125
13.9909	0.728906
14.0232	0.729688
14.1225	0.730469
14.1488	0.73125
14.2167	0.732031
14.2314	0.732812
14.2569	0.733594
14.2679	0.734375
14.2737	0.735156
14.2878	0.735938
14.2973	0.736719
14.3305	0.7375
14.4052	0.738281
14.4104	0.739062
14.4106	0.739844
14.4998	0.740625
14.5078	0.741406
14.5508	0.742188
14.5532	0.742969
14.5757	0.74375
14.6469	0.744531
14.6903	0.745313
14.6953	0.746094
14.7323	0.746875
14.7447	0.747656
14.7487	0.748437
14.8108	0.749219
14.8849	0.75
14.9106	0.750781
14.9633	0.751563
15.0178	0.752344
15.0389	0.753125
15.0769	0.753906
15.1074	0.754687
15.1705	0.755469
15.2713	0.75625
15.2858	0.757031
15.3196	0.757812
15.4522	0.758594
15.5482	0.759375
15.5962	0.760156
15.6321	0.760938
15.6506	0.761719
15.8155	0.7625
15.852	0.763281
15.8847	0.764062
15.9486	0.764844
16.035	0.765625
16.0465	0.766406
16.0777	0.767188
16.0799	0.767969
16.0896	0.76875
16.1237	0.769531
16.1438	0.770312
16.1511	0.771094
16.1576	0.771875
16.268	0.772656
16.3316	0.773438
16.3527	0.774219
16.3557	0.775
16.3722	0.775781
16.3863	0.776563
16.4209	0.777344
16.4355	0.778125
16.4503	0.778906
16.4786	0.779687
16.4995	0.780469
16.5327	0.78125
16.5887	0.782031
16.5904	0.782813
16.5928	0.783594
16.6456	0.784375
16.6666	0.785156
16.6919	0.785937
16.7411	0.786719
16.7594	0.7875
16.7664	0.788281
16.7712	0.789062
16.7887	0.789844
16.7981	0.790625
16.8552	0.791406
16.8899	0.792188
16.8931	0.792969
16.9086	0.79375
16.961	0.794531
16.9818	0.795312
17.05	0.796094
17.1327	0.796875
17.1858	0.797656
17.2287	0.798438
17.2633	0.799219
17.3772	0.8
17.3892	0.800781
17.3935	0.801562
17.3961	0.802344
17.4502	0.803125
17.5687	0.803906
17.5786	0.804688
17.5887	0.805469
17.5901	0.80625
17.7264	0.807031
17.8024	0.807813
17.8234	0.808594
17.8731	0.809375
17.9332	0.810156
18.0283	0.810937
18.0333	0.811719
18.0568	0.8125
18.1625	0.813281
18.1722	0.814063
18.2956	0.814844
18.3101	0.815625
18.3235	0.816406
18.3437	0.817187
18.3929	0.817969
18.3958	0.81875
18.4054	0.819531
18.508	0.820312
18.5823	0.821094
18.591	0.821875
18.7389	0.822656
18.7506	0.823438
18.7879	0.824219
18.8382	0.825
18.9019	0.825781
18.9286	0.826562
19.0485	0.827344
19.0545	0.828125
19.1374	0.828906
19.1555	0.829688
19.162	0.830469
19.1659	0.83125
19.276	0.832031
19.2773	0.832812
19.3213	0.833594
19.3547	0.834375
19.4586	0.835156
19.5016	0.835938
19.6106	0.836719
19.7017	0.8375
19.7046	0.838281
19.8047	0.839063
19.8132	0.839844
19.8411	0.840625
19.8632	0.841406
19.8803	0.842187
19.9345	0.842969
20.1921	0.84375
20.2876	0.844531
20.299	0.845313
20.4135	0.846094
20.5234	0.846875
20.5253	0.847656
20.5609	0.848437
20.5971	0.849219
20.6007	0.85
20.601	0.850781
20.6605	0.851562
20.9675	0.852344
21.0061	0.853125
21.0238	0.853906
21.0333	0.854688
21.1503	0.855469
21.3477	0.85625
21.3798	0.857031
21.3977	0.857812
21.5524	0.858594
21.6296	0.859375
21.7632	0.860156
22.0458	0.860938
22.1588	0.861719
22.1656	0.8625
22.3782	0.863281
22.4522	0.864062
22.4882	0.864844
22.4915	0.865625
22.5001	0.866406
22.5003	0.867188
22.5262	0.867969
22.5355	0.86875
22.6224	0.869531
23.1687	0.870313
23.4627	0.871094
23.4868	0.871875
23.6948	0.872656
23.9837	0.873437
24.1219	0.874219
24.1427	0.875
24.3437	0.875781
24.5287	0.876563
24.6967	0.877344
24.7709	0.878125
24.8111	0.878906
24.9214	0.879687
25.0025	0.880469
25.1319	0.88125
25.1952	0.882031
25.3583	0.882812
25.5961	0.883594
25.7132	0.884375
25.7246	0.885156
25.7282	0.885938
25.7939	0.886719
25.9454	0.8875
26.0046	0.888281
26.0294	0.889062
26.0467	0.889844
26.0533	0.890625
26.1167	0.891406
26.192	0.892188
26.23	0.892969
26.4695	0.89375
26.4788	0.894531
26.5608	0.895312
26.5709	0.896094
26.5852	0.896875
26.6826	0.897656
26.7081	0.898438
26.8362	0.899219
26.8651	0.9
26.9287	0.900781
27.185	0.901563
27.2612	0.902344
27.286	0.903125
27.29	0.903906
27.3177	0.904687
27.398	0.905469
27.402	0.90625
27.8685	0.907031
27.9381	0.907813
28.3707	0.908594
28.3746	0.909375
28.5709	0.910156
28.5739	0.910937
28.6794	0.911719
28.6956	0.9125
28.857	0.913281
28.8855	0.914062
29.2085	0.914844
29.353	0.915625
29.4756	0.916406
29.7443	0.917188
29.9317	0.917969
30.2762	0.91875
30.2978	0.919531
30.5632	0.920312
30.5691	0.921094
30.8605	0.921875
31.1231	0.922656
31.318	0.923438
31.3533	0.924219
31.605	0.925
31.6243	0.925781
31.7956	0.926562
31.8637	0.927344
31.8684	0.928125
31.8706	0.928906
31.8962	0.929688
32.1844	0.930469
32.2881	0.93125
32.3667	0.932031
32.5697	0.932813
33.1996	0.933594
33.4572	0.934375
33.7288	0.935156
34.5072	0.935937
34.5526	0.936719
34.6413	0.9375
34.8714	0.938281
34.9866	0.939063
35.1087	0.939844
35.5633	0.940625
35.5936	0.941406
35.906	0.942187
36.3087	0.942969
36.7241	0.94375
36.8692	0.944531
36.9368	0.945312
37.4846	0.946094
37.5898	0.946875
38.3433	0.947656
38.6529	0.948438
38.7262	0.949219
39.1648	0.95
39.4692	0.950781
39.4778	0.951562
39.5421	0.952344
39.7577	0.953125
39.797	0.953906
40.363	0.954688
40.517	0.955469
41.452	0.95625
41.5242	0.957031
42.6559	0.957812
42.7126	0.958594
43.089	0.959375
43.3648	0.960156
43.4981	0.960938
44.537	0.961719
45.499	0.9625
45.5861	0.963281
45.7198	0.964063
47.1046	0.964844
47.2161	0.965625
48.7774	0.966406
48.8797	0.967187
49.2295	0.967969
50.1485	0.96875
51.1829	0.969531
52.1371	0.970313
53.3025	0.971094
53.3859	0.971875
53.6223	0.972656
54.9103	0.973437
55.0598	0.974219
55.086	0.975
55.6355	0.975781
59.8565	0.976562
62.7132	0.977344
63.5243	0.978125
64.0933	0.978906
64.1216	0.979688
65.7003	0.980469
66.3328	0.98125
67.2279	0.982031
68.1824	0.982812
71.9089	0.983594
73.7504	0.984375
78.8847	0.985156
82.741	0.985938
84.5819	0.986719
86.2917	0.9875
88.0239	0.988281
89.3684	0.989062
89.7897	0.989844
90.7601	0.990625
93.1541	0.991406
113.203	0.992188
119.563	0.992969
133.782	0.99375
139.212	0.994531
140.134	0.995313
143.246	0.996094
149.575	0.996875
149.852	0.997656
153.532	0.998437
161.408	0.999219
185.935	1

## Sheet: diag_L6_k0310
eta	Emp. Dist. Fun.
2.94906	0.00078125
3.16555	0.0015625
3.20306	0.00234375
3.38281	0.003125
3.42968	0.00390625
3.50514	0.0046875
3.51921	0.00546875
3.56461	0.00625
3.61724	0.00703125
3.63313	0.0078125
3.66808	0.00859375
3.6736	0.009375
3.67915	0.0101563
3.70995	0.0109375
3.80387	0.0117188
3.80616	0.0125
3.85382	0.0132812
3.86994	0.0140625
3.87115	0.0148437
3.87398	0.015625
3.89611	0.0164063
3.90936	0.0171875
3.91326	0.0179687
3.93994	0.01875
3.94436	0.0195312
3.96611	0.0203125
3.97316	0.0210938
3.99372	0.021875
4.03184	0.0226562
4.06167	0.0234375
4.09594	0.0242188
4.09786	0.025
4.10467	0.0257812
4.12373	0.0265625
4.12849	0.0273438
4.1362	0.028125
4.14067	0.0289063
4.14278	0.0296875
4.17104	0.0304687
4.1858	0.03125
4.21481	0.0320312
4.21814	0.0328125
4.22757	0.0335937
4.24538	0.034375
4.25542	0.0351562
4.26379	0.0359375
4.28737	0.0367188
4.31126	0.0375
4.32684	0.0382813
4.32865	0.0390625
4.3364	0.0398437
4.34917	0.040625
4.37664	0.0414062
4.38142	0.0421875
4.39737	0.0429688
4.39765	0.04375
4.40485	0.0445313
4.40643	0.0453125
4.44534	0.0460938
4.45209	0.046875
4.46452	0.0476562
4.46531	0.0484375
4.46741	0.0492187
4.48557	0.05
4.48926	0.0507812
4.50581	0.0515625
4.51245	0.0523438
4.51966	0.053125
4.53509	0.0539063
4.53645	0.0546875
4.54575	0.0554687
4.55012	0.05625
4.55381	0.0570312
4.60449	0.0578125
4.6345	0.0585938
4.65927	0.059375
4.65979	0.0601563
4.68217	0.0609375
4.68664	0.0617188
4.69057	0.0625
4.69547	0.0632812
4.70569	0.0640625
4.70828	0.0648438
4.71371	0.065625
4.72141	0.0664062
4.72358	0.0671875
4.73353	0.0679687
4.7638	0.06875
4.76629	0.0695313
4.76714	0.0703125
4.76805	0.0710937
4.77704	0.071875
4.78768	0.0726563
4.80404	0.0734375
4.80939	0.0742188
4.81499	0.075
4.82021	0.0757812
4.8588	0.0765625
4.85928	0.0773438
4.87707	0.078125
4.90674	0.0789062
4.92167	0.0796875
4.92251	0.0804688
4.95537	0.08125
4.95746	0.0820312
4.97983	0.0828125
4.98884	0.0835937
4.99882	0.084375
5.00754	0.0851563
5.01992	0.0859375
5.02498	0.0867187
5.02829	0.0875
5.03948	0.0882813
5.03973	0.0890625
5.04285	0.0898438
5.05294	0.090625
5.0684	0.0914062
5.07222	0.0921875
5.07667	0.0929688
5.10776	0.09375
5.13028	0.0945312
5.14934	0.0953125
5.16386	0.0960938
5.16561	0.096875
5.16735	0.0976562
5.18392	0.0984375
5.18408	0.0992187
5.18714	0.1
5.18926	0.100781
5.19587	0.101562
5.20352	0.102344
5.20511	0.103125
5.21112	0.103906
5.22629	0.104688
5.22703	0.105469
5.22808	0.10625
5.23255	0.107031
5.24457	0.107813
5.24595	0.108594
5.24622	0.109375
5.26123	0.110156
5.26313	0.110937
5.26956	0.111719
5.27218	0.1125
5.28899	0.113281
5.29471	0.114062
5.31155	0.114844
5.31602	0.115625
5.32797	0.116406
5.35022	0.117188
5.36979	0.117969
5.39208	0.11875
5.39493	0.119531
5.39788	0.120313
5.41946	0.121094
5.42651	0.121875
5.43137	0.122656
5.43434	0.123438
5.47217	0.124219
5.47698	0.125
5.47856	0.125781
5.47866	0.126562
5.49007	0.127344
5.49688	0.128125
5.49829	0.128906
5.50251	0.129688
5.50535	0.130469
5.5361	0.13125
5.54207	0.132031
5.55193	0.132812
5.55649	0.133594
5.57121	0.134375
5.58878	0.135156
5.59152	0.135937
5.59964	0.136719
5.60113	0.1375
5.61014	0.138281
5.61767	0.139063
5.61874	0.139844
5.61934	0.140625
5.61985	0.141406
5.62084	0.142187
5.62198	0.142969
5.62882	0.14375
5.6339	0.144531
5.63686	0.145313
5.65515	0.146094
5.65655	0.146875
5.67436	0.147656
5.6834	0.148438
5.68668	0.149219
5.69599	0.15
5.72252	0.150781
5.72879	0.151562
5.75462	0.152344
5.75622	0.153125
5.76365	0.153906
5.77382	0.154688
5.79005	0.155469
5.79904	0.15625
5.8205	0.157031
5.82311	0.157812
5.82897	0.158594
5.86408	0.159375
5.87581	0.160156
5.89093	0.160938
5.89102	0.161719
5.89457	0.1625
5.90262	0.163281
5.9114	0.164062
5.91738	0.164844
5.91915	0.165625
5.92647	0.166406
5.92924	0.167187
5.93575	0.167969
5.94221	0.16875
5.95226	0.169531
5.96802	0.170313
5.97563	0.171094
6.02003	0.171875
6.02029	0.172656
6.03215	0.173437
6.05109	0.174219
6.05331	0.175
6.06401	0.175781
6.06432	0.176563
6.0672	0.177344
6.09958	0.178125
6.10295	0.178906
6.12146	0.179688
6.12191	0.180469
6.13699	0.18125
6.14664	0.182031
6.14784	0.182812
6.15757	0.183594
6.17841	0.184375
6.17854	0.185156
6.18074	0.185938
6.18104	0.186719
6.19362	0.1875
6.19366	0.188281
6.19838	0.189062
6.20405	0.189844
6.21106	0.190625
6.21192	0.191406
6.21613	0.192188
6.23396	0.192969
6.23965	0.19375
6.23975	0.194531
6.24189	0.195312
6.25791	0.196094
6.26058	0.196875
6.26808	0.197656
6.26978	0.198437
6.27088	0.199219
6.27263	0.2
6.28046	0.200781
6.29478	0.201563
6.3117	0.202344
6.31739	0.203125
6.3194	0.203906
6.31944	0.204687
6.33219	0.205469
6.33983	0.20625
6.35151	0.207031
6.35191	0.207813
6.35985	0.208594
6.37329	0.209375
6.38258	0.210156
6.39193	0.210938
6.39733	0.211719
6.40236	0.2125
6.40801	0.213281
6.41073	0.214062
6.41169	0.214844
6.42166	0.215625
6.42361	0.216406
6.42401	0.217188
6.42532	0.217969
6.43771	0.21875
6.45019	0.219531
6.46193	0.220312
6.47376	0.221094
6.48176	0.221875
6.49028	0.222656
6.49391	0.223438
6.50077	0.224219
6.51558	0.225
6.52452	0.225781
6.53776	0.226562
6.54545	0.227344
6.56268	0.228125
6.60141	0.228906
6.60643	0.229687
6.60681	0.230469
6.61354	0.23125
6.61599	0.232031
6.61683	0.232813
6.65033	0.233594
6.66691	0.234375
6.67021	0.235156
6.67032	0.235937
6.67764	0.236719
6.67922	0.2375
6.68203	0.238281
6.68406	0.239063
6.69567	0.239844
6.69629	0.240625
6.70181	0.241406
6.71077	0.242188
6.7165	0.242969
6.7312	0.24375
6.73184	0.244531
6.74306	0.245312
6.74551	0.246094
6.74576	0.246875
6.74943	0.247656
6.76148	0.248438
6.76896	0.249219
6.76977	0.25
6.77056	0.250781
6.7724	0.251563
6.77666	0.252344
6.78497	0.253125
6.78926	0.253906
6.80408	0.254688
6.819	0.255469
6.8226	0.25625
6.82299	0.257031
6.82495	0.257812
6.84078	0.258594
6.84338	0.259375
6.85446	0.260156
6.86516	0.260937
6.86967	0.261719
6.87019	0.2625
6.87646	0.263281
6.87822	0.264062
6.88125	0.264844
6.88633	0.265625
6.89901	0.266406
6.90585	0.267188
6.91762	0.267969
6.92677	0.26875
6.93536	0.269531
6.93684	0.270313
6.93949	0.271094
6.94143	0.271875
6.95592	0.272656
6.97597	0.273438
6.97607	0.274219
6.98097	0.275
6.98452	0.275781
6.98704	0.276562
6.99155	0.277344
6.99905	0.278125
7.00506	0.278906
7.02177	0.279687
7.03032	0.280469
7.03214	0.28125
7.03758	0.282031
7.04365	0.282813
7.04796	0.283594
7.05455	0.284375
7.0796	0.285156
7.08237	0.285938
7.09212	0.286719
7.10325	0.2875
7.11761	0.288281
7.12513	0.289062
7.14025	0.289844
7.14251	0.290625
7.15138	0.291406
7.15773	0.292187
7.17036	0.292969
7.178	0.29375
7.18269	0.294531
7.1855	0.295312
7.1991	0.296094
7.23091	0.296875
7.23344	0.297656
7.24297	0.298438
7.26527	0.299219
7.26849	0.3
7.27325	0.300781
7.29626	0.301563
7.32188	0.302344
7.33844	0.303125
7.34009	0.303906
7.35285	0.304688
7.36284	0.305469
7.36653	0.30625
7.37374	0.307031
7.37842	0.307812
7.38376	0.308594
7.39034	0.309375
7.39789	0.310156
7.39904	0.310937
7.39972	0.311719
7.40199	0.3125
7.40601	0.313281
7.40743	0.314063
7.40861	0.314844
7.41682	0.315625
7.43713	0.316406
7.48796	0.317188
7.50887	0.317969
7.53134	0.31875
7.53561	0.319531
7.55596	0.320312
7.55638	0.321094
7.56255	0.321875
7.58329	0.322656
7.61601	0.323437
7.63709	0.324219
7.63975	0.325
7.65377	0.325781
7.67803	0.326562
7.67928	0.327344
7.6866	0.328125
7.70564	0.328906
7.71148	0.329688
7.73236	0.330469
7.73853	0.33125
7.73977	0.332031
7.74376	0.332813
7.74408	0.333594
7.75192	0.334375
7.75364	0.335156
7.758	0.335938
7.76201	0.336719
7.77863	0.3375
7.79132	0.338281
7.79671	0.339062
7.79745	0.339844
7.80144	0.340625
7.83767	0.341406
7.86345	0.342187
7.90089	0.342969
7.90566	0.34375
7.90907	0.344531
7.91015	0.345313
7.91158	0.346094
7.91856	0.346875
7.92627	0.347656
7.93215	0.348438
7.93835	0.349219
7.95945	0.35
7.96692	0.350781
7.96866	0.351562
7.9706	0.352344
7.98017	0.353125
7.98843	0.353906
7.99695	0.354687
8.03923	0.355469
8.042	0.35625
8.06649	0.357031
8.0756	0.357812
8.08998	0.358594
8.09314	0.359375
8.10007	0.360156
8.10614	0.360938
8.10927	0.361719
8.12565	0.3625
8.12758	0.363281
8.13437	0.364063
8.15261	0.364844
8.19244	0.365625
8.19371	0.366406
8.19845	0.367188
8.19942	0.367969
8.22215	0.36875
8.23937	0.369531
8.24077	0.370312
8.24191	0.371094
8.2489	0.371875
8.25534	0.372656
8.29966	0.373437
8.31106	0.374219
8.31223	0.375
8.31729	0.375781
8.31985	0.376563
8.32162	0.377344
8.33067	0.378125
8.3427	0.378906
8.34897	0.379688
8.35845	0.380469
8.36243	0.38125
8.38438	0.382031
8.3903	0.382812
8.39645	0.383594
8.40196	0.384375
8.41	0.385156
8.41014	0.385937
8.41054	0.386719
8.41547	0.3875
8.41744	0.388281
8.42131	0.389062
8.42404	0.389844
8.43882	0.390625
8.43994	0.391406
8.44007	0.392188
8.45484	0.392969
8.48303	0.39375
8.49716	0.394531
8.49953	0.395313
8.50129	0.396094
8.5599	0.396875
8.56595	0.397656
8.58925	0.398438
8.59145	0.399219
8.60048	0.4
8.604	0.400781
8.60649	0.401562
8.6335	0.402344
8.63945	0.403125
8.64389	0.403906
8.64906	0.404687
8.65024	0.405469
8.71941	0.40625
8.75226	0.407031
8.78686	0.407813
8.79009	0.408594
8.79884	0.409375
8.81727	0.410156
8.8703	0.410938
8.8705	0.411719
8.88355	0.4125
8.88643	0.413281
8.91883	0.414062
8.92215	0.414844
8.92785	0.415625
8.94115	0.416406
8.94983	0.417187
8.95974	0.417969
8.99568	0.41875
8.99799	0.419531
9.01383	0.420312
9.02348	0.421094
9.04768	0.421875
9.07366	0.422656
9.07795	0.423438
9.08518	0.424219
9.10172	0.425
9.11964	0.425781
9.12684	0.426563
9.13005	0.427344
9.13644	0.428125
9.13806	0.428906
9.17459	0.429688
9.17587	0.430469
9.20256	0.43125
9.20862	0.432031
9.21489	0.432812
9.22256	0.433594
9.23318	0.434375
9.2463	0.435156
9.25818	0.435937
9.28426	0.436719
9.29329	0.4375
9.31517	0.438281
9.31621	0.439063
9.34968	0.439844
9.34984	0.440625
9.35993	0.441406
9.3743	0.442188
9.38176	0.442969
9.38718	0.44375
9.39444	0.444531
9.40432	0.445312
9.41156	0.446094
9.4208	0.446875
9.42278	0.447656
9.43552	0.448437
9.4487	0.449219
9.47714	0.45
9.48951	0.450781
9.49448	0.451562
9.50657	0.452344
9.51071	0.453125
9.51392	0.453906
9.53573	0.454688
9.53712	0.455469
9.55018	0.45625
9.59292	0.457031
9.60018	0.457813
9.61033	0.458594
9.64166	0.459375
9.64761	0.460156
9.66141	0.460938
9.6664	0.461719
9.70233	0.4625
9.70431	0.463281
9.70757	0.464062
9.7202	0.464844
9.7227	0.465625
9.7254	0.466406
9.74728	0.467187
9.75131	0.467969
9.80382	0.46875
9.80897	0.469531
9.88158	0.470313
9.90324	0.471094
9.91064	0.471875
9.91535	0.472656
9.93345	0.473438
9.93863	0.474219
9.94331	0.475
9.95281	0.475781
9.95983	0.476562
9.97717	0.477344
9.98672	0.478125
10.0009	0.478906
10.0394	0.479687
10.0604	0.480469
10.0648	0.48125
10.0786	0.482031
10.0969	0.482812
10.1567	0.483594
10.1575	0.484375
10.2006	0.485156
10.2464	0.485938
10.2494	0.486719
10.2857	0.4875
10.3691	0.488281
10.3756	0.489063
10.4251	0.489844
10.4276	0.490625
10.4284	0.491406
10.4467	0.492188
10.455	0.492969
10.4886	0.49375
10.4908	0.494531
10.5142	0.495312
10.5227	0.496094
10.5503	0.496875
10.5973	0.497656
10.6149	0.498437
10.6271	0.499219
10.6288	0.5
10.6362	0.500781
10.6796	0.501563
10.6847	0.502344
10.6912	0.503125
10.7379	0.503906
10.7417	0.504687
10.7583	0.505469
10.7919	0.50625
10.7967	0.507031
10.8123	0.507812
10.8166	0.508594
10.8216	0.509375
10.8264	0.510156
10.8424	0.510938
10.8426	0.511719
10.8524	0.5125
10.86	0.513281
10.8688	0.514062
10.8806	0.514844
10.8903	0.515625
10.9114	0.516406
10.9414	0.517188
10.9715	0.517969
10.9735	0.51875
10.9908	0.519531
11.0143	0.520312
11.0401	0.521094
11.0432	0.521875
11.0552	0.522656
11.0555	0.523438
11.0855	0.524219
11.0945	0.525
11.1029	0.525781
11.1081	0.526563
11.1228	0.527344
11.1418	0.528125
11.1498	0.528906
11.1655	0.529687
11.1761	0.530469
11.1964	0.53125
11.212	0.532031
11.2174	0.532813
11.2297	0.533594
11.2332	0.534375
11.2395	0.535156
11.2414	0.535937
11.2738	0.536719
11.2826	0.5375
11.2865	0.538281
11.3033	0.539062
11.3612	0.539844
11.3663	0.540625
11.3815	0.541406
11.4119	0.542188
11.4191	0.542969
11.421	0.54375
11.4452	0.544531
11.4639	0.545312
11.5	0.546094
11.5105	0.546875
11.5361	0.547656
11.6118	0.548438
11.6171	0.549219
11.6665	0.55
11.6744	0.550781
11.6787	0.551562
11.6905	0.552344
11.7013	0.553125
11.7127	0.553906
11.7382	0.554688
11.7509	0.555469
11.7658	0.55625
11.7801	0.557031
11.8005	0.557813
11.8064	0.558594
11.8099	0.559375
11.8139	0.560156
11.8143	0.560937
11.8576	0.561719
11.8922	0.5625
11.9075	0.563281
11.942	0.564063
11.9611	0.564844
11.9731	0.565625
11.9894	0.566406
12.0008	0.567187
12.012	0.567969
12.043	0.56875
12.0608	0.569531
12.1265	0.570312
12.1545	0.571094
12.1759	0.571875
12.2019	0.572656
12.2152	0.573438
12.2399	0.574219
12.2664	0.575
12.2747	0.575781
12.3768	0.576562
12.379	0.577344
12.4032	0.578125
12.4254	0.578906
12.4276	0.579688
12.4357	0.580469
12.4482	0.58125
12.4501	0.582031
12.4673	0.582812
12.5008	0.583594
12.5813	0.584375
12.5878	0.585156
12.593	0.585938
12.6475	0.586719
12.6675	0.5875
12.678	0.588281
12.7428	0.589063
12.7735	0.589844
12.8219	0.590625
12.8871	0.591406
12.8986	0.592187
12.914	0.592969
12.9231	0.59375
12.9347	0.594531
12.9461	0.595313
12.9554	0.596094
12.9907	0.596875
12.9953	0.597656
13.017	0.598437
13.0943	0.599219
13.1164	0.6
13.1552	0.600781
13.1666	0.601562
13.2084	0.602344
13.2228	0.603125
13.3061	0.603906
13.3104	0.604688
13.326	0.605469
13.3375	0.60625
13.3619	0.607031
13.3905	0.607812
13.3961	0.608594
13.3986	0.609375
13.4166	0.610156
13.4432	0.610938
13.4894	0.611719
13.5029	0.6125
13.5135	0.613281
13.5917	0.614062
13.6441	0.614844
13.6535	0.615625
13.6546	0.616406
13.6615	0.617188
13.741	0.617969
13.7716	0.61875
13.8101	0.619531
13.8135	0.620313
13.8171	0.621094
13.8472	0.621875
13.8519	0.622656
13.8964	0.623437
13.9087	0.624219
13.9264	0.625
13.927	0.625781
13.9675	0.626563
13.9754	0.627344
13.978	0.628125
14.0162	0.628906
14.0265	0.629687
14.0714	0.630469
14.0768	0.63125
14.0828	0.632031
14.1014	0.632812
14.1289	0.633594
14.1702	0.634375
14.1766	0.635156
14.1781	0.635938
14.2299	0.636719
14.2642	0.6375
14.297	0.638281
14.2993	0.639062
14.3153	0.639844
14.3404	0.640625
14.3719	0.641406
14.3894	0.642188
14.3947	0.642969
14.4385	0.64375
14.4541	0.644531
14.469	0.645312
14.5286	0.646094
14.5339	0.646875
14.6199	0.647656
14.6283	0.648438
14.6355	0.649219
14.6753	0.65
14.7185	0.650781
14.7258	0.651563
14.7356	0.652344
14.7538	0.653125
14.7593	0.653906
14.7678	0.654687
14.7748	0.655469
14.7861	0.65625
14.8123	0.657031
14.8485	0.657813
14.8602	0.658594
14.8629	0.659375
14.8745	0.660156
14.9174	0.660937
14.9377	0.661719
14.9381	0.6625
14.9443	0.663281
14.9521	0.664062
14.9891	0.664844
15.0164	0.665625
15.0506	0.666406
15.0649	0.667188
15.0733	0.667969
15.1556	0.66875
15.2462	0.669531
15.3006	0.670312
15.3634	0.671094
15.403	0.671875
15.4152	0.672656
15.4583	0.673438
15.4748	0.674219
15.5135	0.675
15.5871	0.675781
15.634	0.676562
15.6839	0.677344
15.6933	0.678125
15.7604	0.678906
15.7642	0.679688
15.8289	0.680469
15.8617	0.68125
15.9028	0.682031
15.9205	0.682813
15.9377	0.683594
15.9398	0.684375
15.9805	0.685156
15.9982	0.685937
16.0221	0.686719
16.0416	0.6875
16.1093	0.688281
16.1459	0.689063
16.2014	0.689844
16.2338	0.690625
16.2482	0.691406
16.3101	0.692187
16.3221	0.692969
16.4142	0.69375
16.4187	0.694531
16.4505	0.695312
16.457	0.696094
16.5415	0.696875
16.618	0.697656
16.6234	0.698438
16.624	0.699219
16.6766	0.7
16.6953	0.700781
16.7207	0.701562
16.7951	0.702344
16.9588	0.703125
16.972	0.703906
17.0012	0.704688
17.0338	0.705469
17.039	0.70625
17.0644	0.707031
17.0842	0.707812
17.1285	0.708594
17.1787	0.709375
17.2542	0.710156
17.2637	0.710938
17.2654	0.711719
17.2874	0.7125
17.3341	0.713281
17.3486	0.714063
17.3519	0.714844
17.4145	0.715625
17.5372	0.716406
17.6419	0.717187
17.6815	0.717969
17.7629	0.71875
17.7819	0.719531
17.8088	0.720313
17.8553	0.721094
17.8611	0.721875
18.0355	0.722656
18.0383	0.723437
18.0425	0.724219
18.0599	0.725
18.2691	0.725781
18.2826	0.726562
18.2929	0.727344
18.3638	0.728125
18.393	0.728906
18.4385	0.729688
18.4637	0.730469
18.5239	0.73125
18.5366	0.732031
18.627	0.732812
18.7232	0.733594
18.7487	0.734375
18.7697	0.735156
18.9024	0.735938
18.9481	0.736719
19.0206	0.7375
19.1032	0.738281
19.1042	0.739062
19.1521	0.739844
19.2106	0.740625
19.2121	0.741406
19.217	0.742188
19.2798	0.742969
19.3247	0.74375
19.5241	0.744531
19.6367	0.745313
19.7351	0.746094
19.7912	0.746875
19.7962	0.747656
19.8314	0.748437
19.8626	0.749219
19.8856	0.75
19.9302	0.750781
19.9351	0.751563
19.9426	0.752344
20.0077	0.753125
20.0644	0.753906
20.1469	0.754687
20.1571	0.755469
20.3105	0.75625
20.4732	0.757031
20.5821	0.757812
20.6897	0.758594
20.7526	0.759375
20.9588	0.760156
21.0566	0.760938
21.0777	0.761719
21.1281	0.7625
21.1481	0.763281
21.1695	0.764062
21.2504	0.764844
21.3023	0.765625
21.3216	0.766406
21.3568	0.767188
21.3634	0.767969
21.4048	0.76875
21.4115	0.769531
21.44	0.770312
21.4505	0.771094
21.4648	0.771875
21.4657	0.772656
21.7694	0.773438
21.7823	0.774219
21.8902	0.775
21.9326	0.775781
21.9869	0.776563
22.005	0.777344
22.047	0.778125
22.1043	0.778906
22.1513	0.779687
22.1719	0.780469
22.1823	0.78125
22.1833	0.782031
22.2246	0.782813
22.2911	0.783594
22.3497	0.784375
22.3834	0.785156
22.3972	0.785937
22.402	0.786719
22.4394	0.7875
22.4683	0.788281
22.5953	0.789062
22.5963	0.789844
22.604	0.790625
22.6457	0.791406
22.6477	0.792188
22.7192	0.792969
22.9075	0.79375
22.9085	0.794531
22.9141	0.795312
23.2014	0.796094
23.2095	0.796875
23.2531	0.797656
23.2762	0.798438
23.3391	0.799219
23.6334	0.8
23.6375	0.800781
23.7013	0.801562
23.7643	0.802344
23.9151	0.803125
23.9161	0.803906
23.958	0.804688
23.9762	0.805469
23.9866	0.80625
24.0619	0.807031
24.1392	0.807813
24.2812	0.808594
24.3207	0.809375
24.3646	0.810156
24.376	0.810937
24.3819	0.811719
24.4107	0.8125
24.566	0.813281
24.6102	0.814063
24.6236	0.814844
24.7092	0.815625
24.7884	0.816406
24.8037	0.817187
24.8185	0.817969
24.8267	0.81875
24.8577	0.819531
24.8877	0.820312
25.544	0.821094
25.5505	0.821875
25.6726	0.822656
25.6726	0.823438
25.7323	0.824219
25.7348	0.825
25.7431	0.825781
25.8436	0.826562
25.928	0.827344
25.9576	0.828125
25.9595	0.828906
25.9714	0.829688
26.0852	0.830469
26.0898	0.83125
26.1199	0.832031
26.1374	0.832812
26.3052	0.833594
26.4348	0.834375
26.4394	0.835156
26.4415	0.835938
26.5321	0.836719
26.677	0.8375
26.7909	0.838281
26.813	0.839063
27.3375	0.839844
27.3421	0.840625
27.401	0.841406
27.5106	0.842187
27.6137	0.842969
27.7007	0.84375
27.7931	0.844531
27.8463	0.845313
27.8982	0.846094
27.9238	0.846875
27.9807	0.847656
28.2802	0.848437
28.4431	0.849219
28.5132	0.85
28.5492	0.850781
28.592	0.851562
28.6046	0.852344
28.6973	0.853125
28.7187	0.853906
28.7939	0.854688
29.1801	0.855469
29.2209	0.85625
29.7508	0.857031
29.8465	0.857812
30.0782	0.858594
30.3094	0.859375
30.7014	0.860156
30.9294	0.860938
31.0647	0.861719
31.0986	0.8625
31.3536	0.863281
31.3808	0.864062
31.6048	0.864844
31.6634	0.865625
32.062	0.866406
32.1518	0.867188
32.4618	0.867969
32.4767	0.86875
32.6369	0.869531
32.928	0.870313
33.202	0.871094
33.2333	0.871875
33.311	0.872656
33.5306	0.873437
33.7639	0.874219
33.9063	0.875
34.7419	0.875781
34.9374	0.876563
34.9683	0.877344
35.0352	0.878125
35.2792	0.878906
35.4955	0.879687
35.5664	0.880469
35.5708	0.88125
35.7453	0.882031
35.8304	0.882812
35.9218	0.883594
36.0394	0.884375
36.1533	0.885156
36.1592	0.885938
36.2262	0.886719
36.3432	0.8875
36.3845	0.888281
36.4288	0.889062
36.5342	0.889844
36.7242	0.890625
36.8218	0.891406
36.9201	0.892188
36.9473	0.892969
37.0901	0.89375
37.0993	0.894531
37.2051	0.895312
37.386	0.896094
37.3945	0.896875
37.4892	0.897656
37.691	0.898438
38.0005	0.899219
38.2595	0.9
38.6258	0.900781
38.6883	0.901563
39.0196	0.902344
39.4215	0.903125
39.4816	0.903906
39.4852	0.904687
40.0961	0.905469
40.1657	0.90625
40.5698	0.907031
40.8349	0.907813
40.9075	0.908594
40.9602	0.909375
41.0238	0.910156
41.0522	0.910937
41.1593	0.911719
41.2628	0.9125
41.4581	0.913281
41.6126	0.914062
41.7626	0.914844
41.8697	0.915625
42.0213	0.916406
42.0926	0.917188
42.2711	0.917969
42.6837	0.91875
43.9831	0.919531
44.0524	0.920312
44.2857	0.921094
44.349	0.921875
44.4247	0.922656
44.7302	0.923438
44.7746	0.924219
44.7991	0.925
46.1092	0.925781
46.3726	0.926562
46.4273	0.927344
46.4725	0.928125
46.4912	0.928906
46.8664	0.929688
47.0431	0.930469
47.0945	0.93125
47.2321	0.932031
47.3867	0.932813
47.4063	0.933594
47.5343	0.934375
48.2317	0.935156
49.0524	0.935937
49.0858	0.936719
50.4127	0.9375
50.4444	0.938281
50.8156	0.939063
51.4527	0.939844
52.6444	0.940625
52.8068	0.941406
53.9261	0.942187
54.7131	0.942969
54.7582	0.94375
54.8244	0.944531
55.4981	0.945312
55.7296	0.946094
55.9531	0.946875
55.9589	0.947656
56.2087	0.948438
56.4248	0.949219
56.4589	0.95
56.9848	0.950781
57.2006	0.951562
57.4037	0.952344
57.7856	0.953125
58.0137	0.953906
58.3655	0.954688
60.6046	0.955469
62.5377	0.95625
62.933	0.957031
63.0389	0.957812
64.1658	0.958594
64.3771	0.959375
64.8122	0.960156
65.7805	0.960938
67.1702	0.961719
67.3927	0.9625
67.4956	0.963281
67.9593	0.964063
70.8073	0.964844
71.7622	0.965625
73.5606	0.966406
73.7942	0.967187
74.16	0.967969
77.3854	0.96875
78.2631	0.969531
78.5602	0.970313
78.8586	0.971094
79.1585	0.971875
81.1286	0.972656
81.7973	0.973437
82.4278	0.974219
83.9015	0.975
84.6757	0.975781
89.7983	0.976562
92.2484	0.977344
95.328	0.978125
97.1537	0.978906
97.5939	0.979688
101.994	0.980469
102.473	0.98125
104.024	0.982031
108.919	0.982812
108.99	0.983594
117.882	0.984375
119.25	0.985156
126.457	0.985938
132.422	0.986719
133.99	0.9875
137.195	0.988281
142.229	0.989062
143.318	0.989844
143.494	0.990625
146.006	0.991406
173.773	0.992188
192.297	0.992969
205.988	0.99375
225.618	0.994531
233.053	0.995313
235.025	0.996094
236.768	0.996875
247.46	0.997656
249.829	0.998437
267.752	0.999219
298.994	1

## Sheet: even_diag_L6_k0295
eta_e	Emp. Dist. Fun.
1.21726	0.003125
1.24851	0.00625
1.31511	0.009375
1.31858	0.0125
1.32206	0.015625
1.33711	0.01875
1.35403	0.021875
1.35824	0.025
1.3658	0.028125
1.36694	0.03125
1.36718	0.034375
1.39677	0.0375
1.39777	0.040625
1.39952	0.04375
1.40708	0.046875
1.41509	0.05
1.42157	0.053125
1.42418	0.05625
1.42432	0.059375
1.42738	0.0625
1.43048	0.065625
1.431	0.06875
1.43175	0.071875
1.43821	0.075
1.44326	0.078125
1.445	0.08125
1.44545	0.084375
1.4471	0.0875
1.44839	0.090625
1.45205	0.09375
1.45343	0.096875
1.45827	0.1
1.46684	0.103125
1.46691	0.10625
1.4705	0.109375
1.47456	0.1125
1.47564	0.115625
1.4789	0.11875
1.4801	0.121875
1.48472	0.125
1.48553	0.128125
1.488	0.13125
1.48968	0.134375
1.50014	0.1375
1.50336	0.140625
1.50364	0.14375
1.50514	0.146875
1.51061	0.15
1.51206	0.153125
1.51453	0.15625
1.51588	0.159375
1.52396	0.1625
1.52556	0.165625
1.52902	0.16875
1.53079	0.171875
1.5312	0.175
1.53269	0.178125
1.5356	0.18125
1.53863	0.184375
1.54194	0.1875
1.54253	0.190625
1.5446	0.19375
1.54529	0.196875
1.54539	0.2
1.54602	0.203125
1.54624	0.20625
1.54819	0.209375
1.5494	0.2125
1.55167	0.215625
1.55295	0.21875
1.55683	0.221875
1.55887	0.225
1.56057	0.228125
1.56105	0.23125
1.56136	0.234375
1.56351	0.2375
1.56611	0.240625
1.56657	0.24375
1.57528	0.246875
1.57656	0.25
1.58148	0.253125
1.58238	0.25625
1.5881	0.259375
1.58837	0.2625
1.59417	0.265625
1.59526	0.26875
1.60067	0.271875
1.60389	0.275
1.60763	0.278125
1.60792	0.28125
1.60876	0.284375
1.60995	0.2875
1.61134	0.290625
1.61247	0.29375
1.61302	0.296875
1.61642	0.3
1.61934	0.303125
1.6207	0.30625
1.62333	0.309375
1.62667	0.3125
1.62816	0.315625
1.63184	0.31875
1.6321	0.321875
1.63589	0.325
1.63636	0.328125
1.64077	0.33125
1.64381	0.334375
1.64387	0.3375
1.64534	0.340625
1.64625	0.34375
1.64638	0.346875
1.64851	0.35
1.65183	0.353125
1.65185	0.35625
1.65237	0.359375
1.65374	0.3625
1.65432	0.365625
1.66274	0.36875
1.66511	0.371875
1.66729	0.375
1.67221	0.378125
1.67283	0.38125
1.67397	0.384375
1.67453	0.3875
1.67592	0.390625
1.68156	0.39375
1.68198	0.396875
1.68225	0.4
1.68267	0.403125
1.68484	0.40625
1.68509	0.409375
1.68697	0.4125
1.68723	0.415625
1.68837	0.41875
1.68968	0.421875
1.68983	0.425
1.69063	0.428125
1.69185	0.43125
1.69437	0.434375
1.70597	0.4375
1.70603	0.440625
1.70975	0.44375
1.71298	0.446875
1.71522	0.45
1.71614	0.453125
1.71724	0.45625
1.7192	0.459375
1.71977	0.4625
1.72006	0.465625
1.72136	0.46875
1.72349	0.471875
1.72787	0.475
1.73045	0.478125
1.73337	0.48125
1.73351	0.484375
1.73469	0.4875
1.73615	0.490625
1.73636	0.49375
1.73802	0.496875
1.74052	0.5
1.74199	0.503125
1.74274	0.50625
1.74329	0.509375
1.74556	0.5125
1.74792	0.515625
1.75327	0.51875
1.75462	0.521875
1.75464	0.525
1.75514	0.528125
1.75604	0.53125
1.75656	0.534375
1.75941	0.5375
1.75976	0.540625
1.76101	0.54375
1.76363	0.546875
1.76481	0.55
1.76539	0.553125
1.76731	0.55625
1.76815	0.559375
1.77311	0.5625
1.77316	0.565625
1.77356	0.56875
1.77454	0.571875
1.77534	0.575
1.77707	0.578125
1.77944	0.58125
1.78056	0.584375
1.78105	0.5875
1.78374	0.590625
1.78431	0.59375
1.78781	0.596875
1.79125	0.6
1.79288	0.603125
1.79301	0.60625
1.79331	0.609375
1.79378	0.6125
1.7983	0.615625
1.79881	0.61875
1.79909	0.621875
1.80724	0.625
1.80827	0.628125
1.81039	0.63125
1.8131	0.634375
1.81562	0.6375
1.81662	0.640625
1.81742	0.64375
1.82045	0.646875
1.82379	0.65
1.82743	0.653125
1.82764	0.65625
1.83242	0.659375
1.83405	0.6625
1.839	0.665625
1.83989	0.66875
1.84059	0.671875
1.84247	0.675
1.84528	0.678125
1.84546	0.68125
1.84585	0.684375
1.84772	0.6875
1.84922	0.690625
1.85	0.69375
1.85168	0.696875
1.85238	0.7
1.85616	0.703125
1.85628	0.70625
1.85799	0.709375
1.86146	0.7125
1.86284	0.715625
1.8657	0.71875
1.86894	0.721875
1.86952	0.725
1.86954	0.728125
1.87032	0.73125
1.87482	0.734375
1.87601	0.7375
1.88179	0.740625
1.88409	0.74375
1.88476	0.746875
1.88573	0.75
1.88609	0.753125
1.8878	0.75625
1.88985	0.759375
1.89161	0.7625
1.89603	0.765625
1.89648	0.76875
1.90255	0.771875
1.90412	0.775
1.90815	0.778125
1.90968	0.78125
1.91094	0.784375
1.91246	0.7875
1.91558	0.790625
1.91601	0.79375
1.91859	0.796875
1.9224	0.8
1.92438	0.803125
1.93012	0.80625
1.93631	0.809375
1.94212	0.8125
1.94561	0.815625
1.94591	0.81875
1.95247	0.821875
1.95335	0.825
1.95353	0.828125
1.95536	0.83125
1.96022	0.834375
1.96029	0.8375
1.9616	0.840625
1.96259	0.84375
1.96565	0.846875
1.96583	0.85
1.97098	0.853125
1.97683	0.85625
1.98143	0.859375
1.98155	0.8625
1.9859	0.865625
1.99036	0.86875
2.00107	0.871875
2.0086	0.875
2.0096	0.878125
2.01292	0.88125
2.0184	0.884375
2.02273	0.8875
2.02605	0.890625
2.031	0.89375
2.04041	0.896875
2.04879	0.9
2.06176	0.903125
2.07032	0.90625
2.07327	0.909375
2.07548	0.9125
2.08746	0.915625
2.09117	0.91875
2.09437	0.921875
2.10359	0.925
2.1104	0.928125
2.11051	0.93125
2.11114	0.934375
2.12259	0.9375
2.12325	0.940625
2.12641	0.94375
2.12736	0.946875
2.13095	0.95
2.18991	0.953125
2.1924	0.95625
2.19764	0.959375
2.20055	0.9625
2.2011	0.965625
2.20152	0.96875
2.22512	0.971875
2.27834	0.975
2.27909	0.978125
2.2891	0.98125
2.29243	0.984375
2.31744	0.9875
2.35662	0.990625
2.37516	0.99375
2.42383	0.996875
2.44654	1

## Sheet: even_diag_L6_k0300
eta_e	Emp. Dist. Fun.
1.304	0.003125
1.33829	0.00625
1.36731	0.009375
1.41154	0.0125
1.41425	0.015625
1.41678	0.01875
1.42974	0.021875
1.43087	0.025
1.45372	0.028125
1.45943	0.03125
1.46076	0.034375
1.46572	0.0375
1.46956	0.040625
1.47526	0.04375
1.49395	0.046875
1.49836	0.05
1.49843	0.053125
1.50343	0.05625
1.50462	0.059375
1.51292	0.0625
1.51422	0.065625
1.51673	0.06875
1.51693	0.071875
1.53026	0.075
1.53096	0.078125
1.53526	0.08125
1.53675	0.084375
1.53774	0.0875
1.54345	0.090625
1.54358	0.09375
1.54456	0.096875
1.54812	0.1
1.54917	0.103125
1.55076	0.10625
1.55624	0.109375
1.56635	0.1125
1.5679	0.115625
1.56921	0.11875
1.57456	0.121875
1.57687	0.125
1.58823	0.128125
1.59115	0.13125
1.59405	0.134375
1.59519	0.1375
1.60033	0.140625
1.60219	0.14375
1.60496	0.146875
1.60851	0.15
1.61001	0.153125
1.61153	0.15625
1.61634	0.159375
1.61727	0.1625
1.62046	0.165625
1.62229	0.16875
1.62482	0.171875
1.62506	0.175
1.63059	0.178125
1.63741	0.18125
1.63793	0.184375
1.63974	0.1875
1.64118	0.190625
1.64156	0.19375
1.64547	0.196875
1.64595	0.2
1.64838	0.203125
1.64857	0.20625
1.64956	0.209375
1.6539	0.2125
1.65809	0.215625
1.66136	0.21875
1.66296	0.221875
1.66334	0.225
1.6656	0.228125
1.66664	0.23125
1.66673	0.234375
1.67109	0.2375
1.67396	0.240625
1.67515	0.24375
1.67634	0.246875
1.67954	0.25
1.68016	0.253125
1.68244	0.25625
1.68561	0.259375
1.68809	0.2625
1.6943	0.265625
1.69557	0.26875
1.69603	0.271875
1.69709	0.275
1.69718	0.278125
1.70142	0.28125
1.71039	0.284375
1.71597	0.2875
1.71891	0.290625
1.71981	0.29375
1.72242	0.296875
1.72337	0.3
1.72838	0.303125
1.72854	0.30625
1.72944	0.309375
1.72969	0.3125
1.73185	0.315625
1.73241	0.31875
1.73258	0.321875
1.73411	0.325
1.73421	0.328125
1.73717	0.33125
1.7458	0.334375
1.7509	0.3375
1.75164	0.340625
1.75212	0.34375
1.75323	0.346875
1.7548	0.35
1.76097	0.353125
1.76828	0.35625
1.76837	0.359375
1.76945	0.3625
1.77018	0.365625
1.77215	0.36875
1.77252	0.371875
1.77306	0.375
1.77742	0.378125
1.77874	0.38125
1.7792	0.384375
1.78153	0.3875
1.78391	0.390625
1.78602	0.39375
1.79764	0.396875
1.79925	0.4
1.80008	0.403125
1.80153	0.40625
1.80496	0.409375
1.80803	0.4125
1.80821	0.415625
1.80822	0.41875
1.81161	0.421875
1.81173	0.425
1.81533	0.428125
1.81692	0.43125
1.81702	0.434375
1.8174	0.4375
1.81756	0.440625
1.81858	0.44375
1.82025	0.446875
1.82269	0.45
1.82307	0.453125
1.82322	0.45625
1.82332	0.459375
1.82428	0.4625
1.83045	0.465625
1.831	0.46875
1.83284	0.471875
1.83511	0.475
1.83625	0.478125
1.83652	0.48125
1.83733	0.484375
1.83734	0.4875
1.84117	0.490625
1.84216	0.49375
1.844	0.496875
1.84532	0.5
1.84699	0.503125
1.84871	0.50625
1.85902	0.509375
1.86122	0.5125
1.86228	0.515625
1.87208	0.51875
1.87434	0.521875
1.87717	0.525
1.87746	0.528125
1.87816	0.53125
1.87834	0.534375
1.87991	0.5375
1.88109	0.540625
1.88607	0.54375
1.88855	0.546875
1.88991	0.55
1.89964	0.553125
1.90407	0.55625
1.90604	0.559375
1.9064	0.5625
1.90825	0.565625
1.91061	0.56875
1.9124	0.571875
1.91278	0.575
1.91693	0.578125
1.91804	0.58125
1.91834	0.584375
1.91918	0.5875
1.92107	0.590625
1.92129	0.59375
1.92199	0.596875
1.92249	0.6
1.92289	0.603125
1.92335	0.60625
1.92863	0.609375
1.93067	0.6125
1.93089	0.615625
1.93135	0.61875
1.93349	0.621875
1.9336	0.625
1.93444	0.628125
1.93502	0.63125
1.9366	0.634375
1.93673	0.6375
1.9368	0.640625
1.93734	0.64375
1.9374	0.646875
1.94204	0.65
1.94593	0.653125
1.94755	0.65625
1.94917	0.659375
1.94992	0.6625
1.95219	0.665625
1.95513	0.66875
1.95686	0.671875
1.95726	0.675
1.95742	0.678125
1.96073	0.68125
1.96143	0.684375
1.96476	0.6875
1.96624	0.690625
1.96973	0.69375
1.98005	0.696875
1.98119	0.7
1.98682	0.703125
1.98943	0.70625
1.98944	0.709375
1.99359	0.7125
1.99453	0.715625
1.99507	0.71875
1.99561	0.721875
1.99684	0.725
2.004	0.728125
2.00432	0.73125
2.00631	0.734375
2.00769	0.7375
2.00903	0.740625
2.01251	0.74375
2.02038	0.746875
2.02099	0.75
2.02774	0.753125
2.02811	0.75625
2.02845	0.759375
2.02922	0.7625
2.03171	0.765625
2.03576	0.76875
2.03623	0.771875
2.04024	0.775
2.04192	0.778125
2.04523	0.78125
2.04968	0.784375
2.05206	0.7875
2.07002	0.790625
2.0704	0.79375
2.07311	0.796875
2.0749	0.8
2.07611	0.803125
2.07775	0.80625
2.07952	0.809375
2.07997	0.8125
2.09385	0.815625
2.09518	0.81875
2.09712	0.821875
2.09962	0.825
2.10871	0.828125
2.11483	0.83125
2.11542	0.834375
2.11635	0.8375
2.12058	0.840625
2.12077	0.84375
2.12147	0.846875
2.12566	0.85
2.12735	0.853125
2.12752	0.85625
2.13486	0.859375
2.13952	0.8625
2.1457	0.865625
2.14906	0.86875
2.15189	0.871875
2.15197	0.875
2.15281	0.878125
2.15371	0.88125
2.15895	0.884375
2.17571	0.8875
2.19142	0.890625
2.19982	0.89375
2.2044	0.896875
2.20663	0.9
2.21761	0.903125
2.22827	0.90625
2.23003	0.909375
2.23751	0.9125
2.2435	0.915625
2.26369	0.91875
2.26383	0.921875
2.28199	0.925
2.29866	0.928125
2.32277	0.93125
2.32483	0.934375
2.32553	0.9375
2.32667	0.940625
2.32916	0.94375
2.34248	0.946875
2.3594	0.95
2.36603	0.953125
2.37714	0.95625
2.40305	0.959375
2.40677	0.9625
2.43701	0.965625
2.47392	0.96875
2.47576	0.971875
2.50253	0.975
2.50778	0.978125
2.51338	0.98125
2.54047	0.984375
2.55306	0.9875
2.55492	0.990625
2.61279	0.99375
2.67869	0.996875
2.72762	1

## Sheet: even_diag_L6_k0305
eta_e	Emp. Dist. Fun.
1.21452	0.00078125
1.24402	0.0015625
1.27562	0.00234375
1.28484	0.003125
1.30017	0.00390625
1.3208	0.0046875
1.33925	0.00546875
1.35445	0.00625
1.3687	0.00703125
1.3715	0.0078125
1.37724	0.00859375
1.38632	0.009375
1.39232	0.0101563
1.40163	0.0109375
1.40306	0.0117188
1.41322	0.0125
1.41552	0.0132812
1.42165	0.0140625
1.42181	0.0148437
1.4257	0.015625
1.42924	0.0164063
1.43024	0.0171875
1.43442	0.0179687
1.43893	0.01875
1.44064	0.0195312
1.44258	0.0203125
1.44319	0.0210938
1.44418	0.021875
1.4469	0.0226562
1.45312	0.0234375
1.45621	0.0242188
1.46142	0.025
1.46703	0.0257812
1.47351	0.0265625
1.48278	0.0273438
1.48712	0.028125
1.48769	0.0289063
1.50149	0.0296875
1.50216	0.0304687
1.50484	0.03125
1.50604	0.0320312
1.5101	0.0328125
1.51263	0.0335937
1.51271	0.034375
1.51364	0.0351562
1.51846	0.0359375
1.52044	0.0367188
1.52187	0.0375
1.52467	0.0382813
1.52564	0.0390625
1.52637	0.0398437
1.52973	0.040625
1.53031	0.0414062
1.53066	0.0421875
1.53217	0.0429688
1.53286	0.04375
1.53307	0.0445313
1.53776	0.0453125
1.54015	0.0460938
1.54114	0.046875
1.54173	0.0476562
1.54605	0.0484375
1.54663	0.0492187
1.55045	0.05
1.55172	0.0507812
1.55323	0.0515625
1.554	0.0523438
1.55647	0.053125
1.56205	0.0539063
1.56248	0.0546875
1.56266	0.0554687
1.56363	0.05625
1.56411	0.0570312
1.56445	0.0578125
1.56865	0.0585938
1.57004	0.059375
1.57182	0.0601563
1.57214	0.0609375
1.57342	0.0617188
1.57466	0.0625
1.57552	0.0632812
1.57631	0.0640625
1.57782	0.0648438
1.578	0.065625
1.57945	0.0664062
1.57959	0.0671875
1.57975	0.0679687
1.57986	0.06875
1.58204	0.0695313
1.58293	0.0703125
1.58297	0.0710937
1.58367	0.071875
1.58845	0.0726563
1.59027	0.0734375
1.59671	0.0742188
1.59716	0.075
1.5999	0.0757812
1.60034	0.0765625
1.60035	0.0773438
1.60452	0.078125
1.6054	0.0789062
1.60566	0.0796875
1.60766	0.0804688
1.6095	0.08125
1.60969	0.0820312
1.60983	0.0828125
1.61098	0.0835937
1.61146	0.084375
1.61265	0.0851563
1.61309	0.0859375
1.61392	0.0867187
1.61392	0.0875
1.61591	0.0882813
1.61684	0.0890625
1.61729	0.0898438
1.61779	0.090625
1.62026	0.0914062
1.62277	0.0921875
1.62328	0.0929688
1.62353	0.09375
1.62371	0.0945312
1.62466	0.0953125
1.62523	0.0960938
1.62825	0.096875
1.63042	0.0976562
1.63044	0.0984375
1.63067	0.0992187
1.63086	0.1
1.63279	0.100781
1.6329	0.101562
1.63341	0.102344
1.63436	0.103125
1.63646	0.103906
1.63738	0.104688
1.63866	0.105469
1.64026	0.10625
1.64149	0.107031
1.64164	0.107813
1.6425	0.108594
1.64439	0.109375
1.6452	0.110156
1.64626	0.110937
1.64656	0.111719
1.64667	0.1125
1.64855	0.113281
1.65124	0.114062
1.65172	0.114844
1.6518	0.115625
1.65615	0.116406
1.66187	0.117188
1.66217	0.117969
1.66233	0.11875
1.66313	0.119531
1.66346	0.120313
1.66504	0.121094
1.66524	0.121875
1.66574	0.122656
1.66615	0.123438
1.66621	0.124219
1.66667	0.125
1.66741	0.125781
1.66798	0.126562
1.66947	0.127344
1.66965	0.128125
1.6704	0.128906
1.67085	0.129688
1.67189	0.130469
1.67217	0.13125
1.67246	0.132031
1.67287	0.132812
1.67307	0.133594
1.67771	0.134375
1.6802	0.135156
1.68033	0.135937
1.68036	0.136719
1.68054	0.1375
1.68064	0.138281
1.68374	0.139063
1.68417	0.139844
1.68574	0.140625
1.68585	0.141406
1.68635	0.142187
1.68763	0.142969
1.68964	0.14375
1.68976	0.144531
1.69067	0.145313
1.69103	0.146094
1.69147	0.146875
1.69175	0.147656
1.69205	0.148438
1.69206	0.149219
1.69253	0.15
1.69343	0.150781
1.69354	0.151562
1.69541	0.152344
1.69554	0.153125
1.69667	0.153906
1.69796	0.154688
1.69967	0.155469
1.70005	0.15625
1.7009	0.157031
1.7032	0.157812
1.70439	0.158594
1.70704	0.159375
1.70766	0.160156
1.70866	0.160938
1.70895	0.161719
1.70897	0.1625
1.70995	0.163281
1.71024	0.164062
1.71128	0.164844
1.71179	0.165625
1.71217	0.166406
1.71255	0.167187
1.71431	0.167969
1.71499	0.16875
1.71671	0.169531
1.71864	0.170313
1.72055	0.171094
1.72273	0.171875
1.72345	0.172656
1.72416	0.173437
1.72418	0.174219
1.72434	0.175
1.72613	0.175781
1.72749	0.176563
1.72851	0.177344
1.72879	0.178125
1.72884	0.178906
1.72899	0.179688
1.73046	0.180469
1.73106	0.18125
1.73213	0.182031
1.73216	0.182812
1.73249	0.183594
1.73399	0.184375
1.73439	0.185156
1.73478	0.185938
1.73496	0.186719
1.73518	0.1875
1.7354	0.188281
1.73567	0.189062
1.73597	0.189844
1.73664	0.190625
1.73682	0.191406
1.73717	0.192188
1.73722	0.192969
1.73724	0.19375
1.73726	0.194531
1.73738	0.195312
1.7396	0.196094
1.73979	0.196875
1.7405	0.197656
1.74142	0.198437
1.74153	0.199219
1.74242	0.2
1.74261	0.200781
1.74462	0.201563
1.74467	0.202344
1.7462	0.203125
1.74697	0.203906
1.74788	0.204687
1.74816	0.205469
1.74828	0.20625
1.7489	0.207031
1.74917	0.207813
1.74973	0.208594
1.74992	0.209375
1.7508	0.210156
1.75329	0.210938
1.7534	0.211719
1.75399	0.2125
1.75533	0.213281
1.75623	0.214062
1.75672	0.214844
1.75698	0.215625
1.75816	0.216406
1.75839	0.217188
1.75925	0.217969
1.76008	0.21875
1.76062	0.219531
1.76069	0.220312
1.76134	0.221094
1.76297	0.221875
1.76352	0.222656
1.76355	0.223438
1.76418	0.224219
1.76484	0.225
1.76524	0.225781
1.76541	0.226562
1.76552	0.227344
1.7666	0.228125
1.76774	0.228906
1.77022	0.229687
1.77034	0.230469
1.77043	0.23125
1.77171	0.232031
1.77176	0.232813
1.77197	0.233594
1.77245	0.234375
1.77294	0.235156
1.77296	0.235937
1.77298	0.236719
1.77373	0.2375
1.77537	0.238281
1.77564	0.239063
1.77566	0.239844
1.77723	0.240625
1.77729	0.241406
1.7773	0.242188
1.7777	0.242969
1.77781	0.24375
1.77794	0.244531
1.77857	0.245312
1.77929	0.246094
1.7801	0.246875
1.7818	0.247656
1.78187	0.248438
1.78393	0.249219
1.78435	0.25
1.78452	0.250781
1.78498	0.251563
1.78524	0.252344
1.78606	0.253125
1.78662	0.253906
1.78677	0.254688
1.78838	0.255469
1.78846	0.25625
1.78913	0.257031
1.78958	0.257812
1.79163	0.258594
1.79257	0.259375
1.79262	0.260156
1.79515	0.260937
1.79531	0.261719
1.79558	0.2625
1.79583	0.263281
1.79657	0.264062
1.79808	0.264844
1.8015	0.265625
1.80199	0.266406
1.80267	0.267188
1.80284	0.267969
1.80436	0.26875
1.80472	0.269531
1.80571	0.270313
1.80649	0.271094
1.80651	0.271875
1.80921	0.272656
1.80988	0.273438
1.81071	0.274219
1.8115	0.275
1.81223	0.275781
1.81242	0.276562
1.81341	0.277344
1.81348	0.278125
1.81393	0.278906
1.81394	0.279687
1.81473	0.280469
1.81477	0.28125
1.81491	0.282031
1.81497	0.282813
1.81515	0.283594
1.81778	0.284375
1.81864	0.285156
1.81954	0.285938
1.82014	0.286719
1.82025	0.2875
1.82116	0.288281
1.82156	0.289062
1.82206	0.289844
1.82319	0.290625
1.82321	0.291406
1.82348	0.292187
1.82361	0.292969
1.82518	0.29375
1.82536	0.294531
1.82562	0.295312
1.82586	0.296094
1.82619	0.296875
1.8271	0.297656
1.8281	0.298438
1.82887	0.299219
1.82894	0.3
1.82902	0.300781
1.82907	0.301563
1.82925	0.302344
1.83001	0.303125
1.83053	0.303906
1.83316	0.304688
1.83347	0.305469
1.83479	0.30625
1.83515	0.307031
1.83533	0.307812
1.83545	0.308594
1.83618	0.309375
1.83692	0.310156
1.83706	0.310937
1.83761	0.311719
1.83825	0.3125
1.83981	0.313281
1.84041	0.314063
1.84068	0.314844
1.8414	0.315625
1.8427	0.316406
1.84325	0.317188
1.8434	0.317969
1.84466	0.31875
1.84503	0.319531
1.84637	0.320312
1.84659	0.321094
1.84705	0.321875
1.84724	0.322656
1.84821	0.323437
1.84855	0.324219
1.84856	0.325
1.84941	0.325781
1.84947	0.326562
1.85028	0.327344
1.85129	0.328125
1.85174	0.328906
1.85187	0.329688
1.85197	0.330469
1.85197	0.33125
1.852	0.332031
1.85336	0.332813
1.8534	0.333594
1.85351	0.334375
1.85358	0.335156
1.85461	0.335938
1.85466	0.336719
1.85473	0.3375
1.85517	0.338281
1.85524	0.339062
1.85528	0.339844
1.85558	0.340625
1.85718	0.341406
1.85722	0.342187
1.8578	0.342969
1.85846	0.34375
1.85939	0.344531
1.85957	0.345313
1.85965	0.346094
1.86112	0.346875
1.8618	0.347656
1.86226	0.348438
1.86227	0.349219
1.86292	0.35
1.86298	0.350781
1.86361	0.351562
1.8637	0.352344
1.86372	0.353125
1.86426	0.353906
1.86433	0.354687
1.86444	0.355469
1.86468	0.35625
1.86575	0.357031
1.86613	0.357812
1.86712	0.358594
1.86715	0.359375
1.86741	0.360156
1.86999	0.360938
1.87046	0.361719
1.87056	0.3625
1.87167	0.363281
1.87281	0.364063
1.87304	0.364844
1.87475	0.365625
1.87606	0.366406
1.87613	0.367188
1.87761	0.367969
1.87941	0.36875
1.87961	0.369531
1.88098	0.370312
1.88147	0.371094
1.88157	0.371875
1.8817	0.372656
1.88221	0.373437
1.88397	0.374219
1.88494	0.375
1.88619	0.375781
1.88655	0.376563
1.88733	0.377344
1.88733	0.378125
1.88753	0.378906
1.88754	0.379688
1.88775	0.380469
1.88781	0.38125
1.88944	0.382031
1.8899	0.382812
1.88992	0.383594
1.8906	0.384375
1.89082	0.385156
1.8915	0.385937
1.89159	0.386719
1.8916	0.3875
1.89259	0.388281
1.89263	0.389062
1.89283	0.389844
1.89312	0.390625
1.89397	0.391406
1.89472	0.392188
1.89512	0.392969
1.89586	0.39375
1.8975	0.394531
1.89794	0.395313
1.8984	0.396094
1.89849	0.396875
1.89917	0.397656
1.89973	0.398438
1.90095	0.399219
1.90414	0.4
1.9049	0.400781
1.90568	0.401562
1.90651	0.402344
1.90699	0.403125
1.90731	0.403906
1.90872	0.404687
1.90878	0.405469
1.91089	0.40625
1.9114	0.407031
1.91262	0.407813
1.91305	0.408594
1.91319	0.409375
1.91324	0.410156
1.91409	0.410938
1.91496	0.411719
1.915	0.4125
1.91503	0.413281
1.91539	0.414062
1.91639	0.414844
1.9183	0.415625
1.9183	0.416406
1.91966	0.417187
1.91985	0.417969
1.92006	0.41875
1.92067	0.419531
1.92115	0.420312
1.92249	0.421094
1.92337	0.421875
1.92408	0.422656
1.92436	0.423438
1.92454	0.424219
1.92462	0.425
1.92467	0.425781
1.92495	0.426563
1.925	0.427344
1.92597	0.428125
1.92668	0.428906
1.92701	0.429688
1.92716	0.430469
1.92785	0.43125
1.92803	0.432031
1.92811	0.432812
1.9286	0.433594
1.92863	0.434375
1.92921	0.435156
1.92975	0.435937
1.92986	0.436719
1.92994	0.4375
1.93007	0.438281
1.93045	0.439063
1.93054	0.439844
1.93129	0.440625
1.93171	0.441406
1.93294	0.442188
1.93344	0.442969
1.9339	0.44375
1.93524	0.444531
1.93538	0.445312
1.93654	0.446094
1.93679	0.446875
1.93719	0.447656
1.93818	0.448437
1.93844	0.449219
1.93885	0.45
1.93887	0.450781
1.93898	0.451562
1.9392	0.452344
1.9392	0.453125
1.93966	0.453906
1.94046	0.454688
1.94081	0.455469
1.94108	0.45625
1.94152	0.457031
1.94157	0.457813
1.942	0.458594
1.94202	0.459375
1.94224	0.460156
1.94264	0.460938
1.94314	0.461719
1.94323	0.4625
1.94448	0.463281
1.94475	0.464062
1.94621	0.464844
1.94628	0.465625
1.94663	0.466406
1.94753	0.467187
1.94824	0.467969
1.94872	0.46875
1.94882	0.469531
1.95029	0.470313
1.95057	0.471094
1.9507	0.471875
1.95077	0.472656
1.95101	0.473438
1.9514	0.474219
1.95268	0.475
1.95272	0.475781
1.95292	0.476562
1.9534	0.477344
1.95386	0.478125
1.95417	0.478906
1.95456	0.479687
1.95462	0.480469
1.95527	0.48125
1.95534	0.482031
1.95567	0.482812
1.95569	0.483594
1.95572	0.484375
1.95638	0.485156
1.95706	0.485938
1.95749	0.486719
1.95783	0.4875
1.95897	0.488281
1.95937	0.489063
1.95957	0.489844
1.96076	0.490625
1.96091	0.491406
1.96123	0.492188
1.96176	0.492969
1.96193	0.49375
1.96216	0.494531
1.96222	0.495312
1.9628	0.496094
1.96283	0.496875
1.96359	0.497656
1.96376	0.498437
1.96381	0.499219
1.96407	0.5
1.96459	0.500781
1.96493	0.501563
1.96582	0.502344
1.96634	0.503125
1.96637	0.503906
1.96738	0.504687
1.96807	0.505469
1.96988	0.50625
1.97047	0.507031
1.97049	0.507812
1.97183	0.508594
1.9732	0.509375
1.9739	0.510156
1.97396	0.510938
1.97397	0.511719
1.97417	0.5125
1.97448	0.513281
1.97541	0.514062
1.97739	0.514844
1.97782	0.515625
1.97818	0.516406
1.97855	0.517188
1.97994	0.517969
1.98039	0.51875
1.98131	0.519531
1.98223	0.520312
1.98233	0.521094
1.98321	0.521875
1.98335	0.522656
1.98343	0.523438
1.9835	0.524219
1.9843	0.525
1.98494	0.525781
1.98576	0.526563
1.9864	0.527344
1.9865	0.528125
1.9868	0.528906
1.98691	0.529687
1.98752	0.530469
1.98994	0.53125
1.99037	0.532031
1.99103	0.532813
1.99107	0.533594
1.99141	0.534375
1.9919	0.535156
1.99237	0.535937
1.99296	0.536719
1.99407	0.5375
1.99604	0.538281
1.99649	0.539062
1.99835	0.539844
1.9988	0.540625
1.99932	0.541406
1.99986	0.542188
2.00058	0.542969
2.00153	0.54375
2.00236	0.544531
2.00256	0.545312
2.00345	0.546094
2.00375	0.546875
2.0057	0.547656
2.00747	0.548438
2.00786	0.549219
2.00969	0.55
2.01032	0.550781
2.01053	0.551562
2.01172	0.552344
2.01178	0.553125
2.01202	0.553906
2.01296	0.554688
2.01301	0.555469
2.01389	0.55625
2.01393	0.557031
2.01548	0.557813
2.01616	0.558594
2.01625	0.559375
2.01673	0.560156
2.01701	0.560937
2.01814	0.561719
2.01907	0.5625
2.02008	0.563281
2.02091	0.564063
2.02111	0.564844
2.0214	0.565625
2.02213	0.566406
2.02274	0.567187
2.02455	0.567969
2.0246	0.56875
2.02528	0.569531
2.02562	0.570312
2.02586	0.571094
2.02634	0.571875
2.02687	0.572656
2.02715	0.573438
2.02736	0.574219
2.02737	0.575
2.02773	0.575781
2.02804	0.576562
2.0283	0.577344
2.02867	0.578125
2.02889	0.578906
2.02907	0.579688
2.03014	0.580469
2.03134	0.58125
2.03251	0.582031
2.03253	0.582812
2.03317	0.583594
2.03356	0.584375
2.03357	0.585156
2.03367	0.585938
2.03416	0.586719
2.03453	0.5875
2.03499	0.588281
2.03525	0.589063
2.03565	0.589844
2.0368	0.590625
2.03779	0.591406
2.0387	0.592187
2.03872	0.592969
2.03972	0.59375
2.04118	0.594531
2.04261	0.595313
2.04271	0.596094
2.04277	0.596875
2.04306	0.597656
2.04323	0.598437
2.04415	0.599219
2.04513	0.6
2.04534	0.600781
2.04564	0.601562
2.04574	0.602344
2.04602	0.603125
2.04664	0.603906
2.04666	0.604688
2.04749	0.605469
2.04762	0.60625
2.04818	0.607031
2.04833	0.607812
2.04851	0.608594
2.04903	0.609375
2.0515	0.610156
2.05314	0.610938
2.05372	0.611719
2.05633	0.6125
2.05642	0.613281
2.05706	0.614062
2.05721	0.614844
2.05779	0.615625
2.0592	0.616406
2.06072	0.617188
2.0617	0.617969
2.06191	0.61875
2.06193	0.619531
2.06206	0.620313
2.06306	0.621094
2.06398	0.621875
2.06426	0.622656
2.06479	0.623437
2.06587	0.624219
2.06671	0.625
2.06722	0.625781
2.06774	0.626563
2.06788	0.627344
2.0683	0.628125
2.06857	0.628906
2.06929	0.629687
2.06945	0.630469
2.06983	0.63125
2.07004	0.632031
2.07141	0.632812
2.0722	0.633594
2.07312	0.634375
2.07328	0.635156
2.07353	0.635938
2.07401	0.636719
2.07402	0.6375
2.07413	0.638281
2.07621	0.639062
2.07652	0.639844
2.07714	0.640625
2.07718	0.641406
2.07827	0.642188
2.08045	0.642969
2.08083	0.64375
2.08198	0.644531
2.08225	0.645312
2.08232	0.646094
2.08293	0.646875
2.0836	0.647656
2.08385	0.648438
2.08396	0.649219
2.08428	0.65
2.08475	0.650781
2.08543	0.651563
2.08758	0.652344
2.08819	0.653125
2.09008	0.653906
2.09028	0.654687
2.09032	0.655469
2.09051	0.65625
2.09134	0.657031
2.09191	0.657813
2.09285	0.658594
2.09308	0.659375
2.09334	0.660156
2.09401	0.660937
2.09452	0.661719
2.09531	0.6625
2.09548	0.663281
2.09689	0.664062
2.097	0.664844
2.09734	0.665625
2.0977	0.666406
2.09796	0.667188
2.09852	0.667969
2.0987	0.66875
2.10036	0.669531
2.10038	0.670312
2.10056	0.671094
2.10096	0.671875
2.10293	0.672656
2.10364	0.673438
2.10369	0.674219
2.10383	0.675
2.10443	0.675781
2.10514	0.676562
2.10539	0.677344
2.10691	0.678125
2.10747	0.678906
2.10798	0.679688
2.10828	0.680469
2.10838	0.68125
2.10851	0.682031
2.11012	0.682813
2.11057	0.683594
2.11103	0.684375
2.11128	0.685156
2.11129	0.685937
2.11173	0.686719
2.11218	0.6875
2.11478	0.688281
2.11483	0.689063
2.11507	0.689844
2.11649	0.690625
2.11702	0.691406
2.11712	0.692187
2.11731	0.692969
2.12099	0.69375
2.12121	0.694531
2.12135	0.695312
2.12197	0.696094
2.12248	0.696875
2.12271	0.697656
2.12288	0.698438
2.1232	0.699219
2.12443	0.7
2.12453	0.700781
2.12518	0.701562
2.12555	0.702344
2.12702	0.703125
2.12829	0.703906
2.13004	0.704688
2.1304	0.705469
2.13104	0.70625
2.13315	0.707031
2.13444	0.707812
2.13545	0.708594
2.13596	0.709375
2.13629	0.710156
2.13692	0.710938
2.13842	0.711719
2.13845	0.7125
2.13845	0.713281
2.13882	0.714063
2.13924	0.714844
2.14026	0.715625
2.1419	0.716406
2.14203	0.717187
2.14246	0.717969
2.1441	0.71875
2.14463	0.719531
2.14468	0.720313
2.14814	0.721094
2.14925	0.721875
2.14987	0.722656
2.14989	0.723437
2.15123	0.724219
2.15347	0.725
2.15415	0.725781
2.15426	0.726562
2.15527	0.727344
2.15664	0.728125
2.15729	0.728906
2.15853	0.729688
2.15888	0.730469
2.15898	0.73125
2.15901	0.732031
2.16007	0.732812
2.1612	0.733594
2.16152	0.734375
2.16313	0.735156
2.16387	0.735938
2.16427	0.736719
2.16431	0.7375
2.16639	0.738281
2.16716	0.739062
2.16776	0.739844
2.16853	0.740625
2.16856	0.741406
2.1688	0.742188
2.1691	0.742969
2.16951	0.74375
2.16983	0.744531
2.17245	0.745313
2.17382	0.746094
2.17391	0.746875
2.17413	0.747656
2.17623	0.748437
2.17762	0.749219
2.17777	0.75
2.1829	0.750781
2.18326	0.751563
2.18379	0.752344
2.18428	0.753125
2.18602	0.753906
2.18734	0.754687
2.18907	0.755469
2.18918	0.75625
2.18938	0.757031
2.18984	0.757812
2.18988	0.758594
2.19098	0.759375
2.19177	0.760156
2.19264	0.760938
2.1928	0.761719
2.19318	0.7625
2.19326	0.763281
2.19437	0.764062
2.19459	0.764844
2.19499	0.765625
2.1974	0.766406
2.19799	0.767188
2.19846	0.767969
2.19912	0.76875
2.20028	0.769531
2.20088	0.770312
2.20152	0.771094
2.20266	0.771875
2.20313	0.772656
2.20441	0.773438
2.20459	0.774219
2.20611	0.775
2.20903	0.775781
2.21026	0.776563
2.21047	0.777344
2.21107	0.778125
2.2125	0.778906
2.21524	0.779687
2.22019	0.780469
2.22042	0.78125
2.22124	0.782031
2.22302	0.782813
2.22486	0.783594
2.22486	0.784375
2.22708	0.785156
2.22756	0.785937
2.22777	0.786719
2.2291	0.7875
2.23044	0.788281
2.23056	0.789062
2.23059	0.789844
2.23153	0.790625
2.23264	0.791406
2.23544	0.792188
2.23581	0.792969
2.23618	0.79375
2.23689	0.794531
2.23717	0.795312
2.239	0.796094
2.23932	0.796875
2.23948	0.797656
2.24091	0.798438
2.24224	0.799219
2.24327	0.8
2.24751	0.800781
2.25547	0.801562
2.25628	0.802344
2.25639	0.803125
2.25723	0.803906
2.25817	0.804688
2.26252	0.805469
2.26394	0.80625
2.26417	0.807031
2.26472	0.807813
2.26712	0.808594
2.26971	0.809375
2.2713	0.810156
2.27156	0.810937
2.27167	0.811719
2.27177	0.8125
2.27359	0.813281
2.27374	0.814063
2.27584	0.814844
2.27756	0.815625
2.27791	0.816406
2.28057	0.817187
2.2846	0.817969
2.28508	0.81875
2.28517	0.819531
2.28634	0.820312
2.28686	0.821094
2.28833	0.821875
2.28852	0.822656
2.29034	0.823438
2.29353	0.824219
2.29831	0.825
2.30006	0.825781
2.30105	0.826562
2.30198	0.827344
2.30246	0.828125
2.30295	0.828906
2.30398	0.829688
2.30441	0.830469
2.30465	0.83125
2.3061	0.832031
2.30663	0.832812
2.30946	0.833594
2.30962	0.834375
2.30964	0.835156
2.31014	0.835938
2.31219	0.836719
2.31235	0.8375
2.31282	0.838281
2.3137	0.839063
2.31395	0.839844
2.31747	0.840625
2.32094	0.841406
2.32168	0.842187
2.32252	0.842969
2.32256	0.84375
2.32269	0.844531
2.3286	0.845313
2.33	0.846094
2.33206	0.846875
2.33323	0.847656
2.33445	0.848437
2.33646	0.849219
2.3397	0.85
2.3409	0.850781
2.34656	0.851562
2.34756	0.852344
2.34815	0.853125
2.34981	0.853906
2.35159	0.854688
2.35258	0.855469
2.35289	0.85625
2.35345	0.857031
2.35624	0.857812
2.35696	0.858594
2.35712	0.859375
2.35771	0.860156
2.35777	0.860938
2.35835	0.861719
2.35866	0.8625
2.36089	0.863281
2.36297	0.864062
2.36598	0.864844
2.36851	0.865625
2.36852	0.866406
2.36865	0.867188
2.37216	0.867969
2.37275	0.86875
2.37652	0.869531
2.38015	0.870313
2.38041	0.871094
2.3818	0.871875
2.38181	0.872656
2.38285	0.873437
2.38678	0.874219
2.38722	0.875
2.38874	0.875781
2.39017	0.876563
2.39031	0.877344
2.39134	0.878125
2.39156	0.878906
2.39183	0.879687
2.39188	0.880469
2.39413	0.88125
2.39555	0.882031
2.39671	0.882812
2.39709	0.883594
2.39912	0.884375
2.40089	0.885156
2.40232	0.885938
2.40234	0.886719
2.40272	0.8875
2.40688	0.888281
2.40694	0.889062
2.40978	0.889844
2.41036	0.890625
2.41093	0.891406
2.41188	0.892188
2.41417	0.892969
2.416	0.89375
2.41636	0.894531
2.41899	0.895312
2.41968	0.896094
2.42114	0.896875
2.42161	0.897656
2.4238	0.898438
2.4241	0.899219
2.42417	0.9
2.4277	0.900781
2.4303	0.901563
2.43186	0.902344
2.43346	0.903125
2.43987	0.903906
2.44089	0.904687
2.44235	0.905469
2.44385	0.90625
2.44468	0.907031
2.44632	0.907813
2.45292	0.908594
2.45706	0.909375
2.45884	0.910156
2.45909	0.910937
2.46229	0.911719
2.46411	0.9125
2.46696	0.913281
2.47135	0.914062
2.47208	0.914844
2.4836	0.915625
2.48454	0.916406
2.48565	0.917188
2.48719	0.917969
2.49674	0.91875
2.49838	0.919531
2.49861	0.920312
2.5153	0.921094
2.51843	0.921875
2.51983	0.922656
2.51996	0.923438
2.52286	0.924219
2.5267	0.925
2.52691	0.925781
2.53477	0.926562
2.54575	0.927344
2.55328	0.928125
2.55361	0.928906
2.55433	0.929688
2.55591	0.930469
2.55743	0.93125
2.56169	0.932031
2.56873	0.932813
2.56967	0.933594
2.57418	0.934375
2.57837	0.935156
2.58314	0.935937
2.58885	0.936719
2.58971	0.9375
2.59099	0.938281
2.59662	0.939063
2.5991	0.939844
2.59977	0.940625
2.59997	0.941406
2.61397	0.942187
2.61681	0.942969
2.6173	0.94375
2.61753	0.944531
2.62524	0.945312
2.63674	0.946094
2.64263	0.946875
2.64764	0.947656
2.64884	0.948438
2.64973	0.949219
2.65331	0.95
2.65494	0.950781
2.65858	0.951562
2.66262	0.952344
2.66611	0.953125
2.67639	0.953906
2.68552	0.954688
2.68594	0.955469
2.6869	0.95625
2.68977	0.957031
2.69233	0.957812
2.69544	0.958594
2.69843	0.959375
2.69854	0.960156
2.70132	0.960938
2.71166	0.961719
2.71523	0.9625
2.72689	0.963281
2.72876	0.964063
2.72879	0.964844
2.72898	0.965625
2.73011	0.966406
2.73489	0.967187
2.73591	0.967969
2.73636	0.96875
2.7391	0.969531
2.75951	0.970313
2.76472	0.971094
2.77328	0.971875
2.77379	0.972656
2.78435	0.973437
2.79506	0.974219
2.80485	0.975
2.80592	0.975781
2.80706	0.976562
2.82578	0.977344
2.82763	0.978125
2.8283	0.978906
2.84487	0.979688
2.85885	0.980469
2.86333	0.98125
2.86746	0.982031
2.88308	0.982812
2.88418	0.983594
2.88832	0.984375
2.92488	0.985156
2.93692	0.985938
2.96265	0.986719
2.99607	0.9875
2.99739	0.988281
3.00573	0.989062
3.03509	0.989844
3.04409	0.990625
3.07734	0.991406
3.08936	0.992188
3.11472	0.992969
3.14913	0.99375
3.17833	0.994531
3.20467	0.995313
3.26184	0.996094
3.26676	0.996875
3.44851	0.997656
3.60466	0.998437
3.88013	0.999219
4.93043	1

## Sheet: even_diag_L6_k0310
eta_e	Emp. Dist. Fun.
1.28675	0.00078125
1.29675	0.0015625
1.302	0.00234375
1.31916	0.003125
1.32323	0.00390625
1.34626	0.0046875
1.35574	0.00546875
1.36646	0.00625
1.37097	0.00703125
1.37679	0.0078125
1.3837	0.00859375
1.38673	0.009375
1.40828	0.0101563
1.4207	0.0109375
1.44464	0.0117188
1.44551	0.0125
1.47385	0.0132812
1.48151	0.0140625
1.48348	0.0148437
1.48509	0.015625
1.49889	0.0164063
1.51212	0.0171875
1.51541	0.0179687
1.52451	0.01875
1.52516	0.0195312
1.52579	0.0203125
1.52861	0.0210938
1.52909	0.021875
1.53515	0.0226562
1.5369	0.0234375
1.53763	0.0242188
1.5406	0.025
1.54145	0.0257812
1.55044	0.0265625
1.55213	0.0273438
1.55426	0.028125
1.55946	0.0289063
1.56181	0.0296875
1.56237	0.0304687
1.57078	0.03125
1.57906	0.0320312
1.59655	0.0328125
1.59926	0.0335937
1.59983	0.034375
1.60343	0.0351562
1.60573	0.0359375
1.60662	0.0367188
1.60914	0.0375
1.61058	0.0382813
1.61744	0.0390625
1.61811	0.0398437
1.61958	0.040625
1.61991	0.0414062
1.62548	0.0421875
1.62717	0.0429688
1.62934	0.04375
1.63043	0.0445313
1.63508	0.0453125
1.63595	0.0460938
1.63634	0.046875
1.63735	0.0476562
1.63872	0.0484375
1.63882	0.0492187
1.64002	0.05
1.64444	0.0507812
1.64492	0.0515625
1.64614	0.0523438
1.64792	0.053125
1.64866	0.0539063
1.64907	0.0546875
1.65024	0.0554687
1.65104	0.05625
1.65114	0.0570312
1.65164	0.0578125
1.65237	0.0585938
1.65276	0.059375
1.65467	0.0601563
1.65731	0.0609375
1.65902	0.0617188
1.65989	0.0625
1.66678	0.0632812
1.66712	0.0640625
1.66815	0.0648438
1.66898	0.065625
1.67086	0.0664062
1.67354	0.0671875
1.67472	0.0679687
1.67623	0.06875
1.68496	0.0695313
1.68536	0.0703125
1.686	0.0710937
1.68762	0.071875
1.68857	0.0726563
1.68923	0.0734375
1.68991	0.0742188
1.69038	0.075
1.69218	0.0757812
1.6931	0.0765625
1.69736	0.0773438
1.69743	0.078125
1.69779	0.0789062
1.69794	0.0796875
1.69795	0.0804688
1.69915	0.08125
1.69983	0.0820312
1.70296	0.0828125
1.70362	0.0835937
1.70429	0.084375
1.70475	0.0851563
1.70493	0.0859375
1.70591	0.0867187
1.70979	0.0875
1.71073	0.0882813
1.71099	0.0890625
1.711	0.0898438
1.71206	0.090625
1.71314	0.0914062
1.7133	0.0921875
1.71535	0.0929688
1.71608	0.09375
1.71763	0.0945312
1.71775	0.0953125
1.72004	0.0960938
1.7212	0.096875
1.72406	0.0976562
1.7251	0.0984375
1.72594	0.0992187
1.7265	0.1
1.72724	0.100781
1.73119	0.101562
1.73139	0.102344
1.73173	0.103125
1.73269	0.103906
1.73445	0.104688
1.73589	0.105469
1.73622	0.10625
1.73667	0.107031
1.73804	0.107813
1.73823	0.108594
1.73962	0.109375
1.73987	0.110156
1.74053	0.110937
1.74149	0.111719
1.74196	0.1125
1.74264	0.113281
1.74382	0.114062
1.7443	0.114844
1.74456	0.115625
1.74556	0.116406
1.74573	0.117188
1.74605	0.117969
1.74734	0.11875
1.74761	0.119531
1.74894	0.120313
1.75006	0.121094
1.7506	0.121875
1.75214	0.122656
1.7524	0.123438
1.75585	0.124219
1.75612	0.125
1.75615	0.125781
1.75708	0.126562
1.76017	0.127344
1.76058	0.128125
1.76125	0.128906
1.76148	0.129688
1.76597	0.130469
1.76597	0.13125
1.76612	0.132031
1.76787	0.132812
1.76802	0.133594
1.76891	0.134375
1.77054	0.135156
1.77411	0.135937
1.77549	0.136719
1.77631	0.1375
1.77916	0.138281
1.77946	0.139063
1.78053	0.139844
1.78123	0.140625
1.78127	0.141406
1.78136	0.142187
1.78281	0.142969
1.78292	0.14375
1.78319	0.144531
1.78363	0.145313
1.78413	0.146094
1.7844	0.146875
1.78453	0.147656
1.78623	0.148438
1.78725	0.149219
1.78746	0.15
1.78823	0.150781
1.78868	0.151562
1.79075	0.152344
1.79082	0.153125
1.79279	0.153906
1.79402	0.154688
1.79403	0.155469
1.79474	0.15625
1.79513	0.157031
1.7977	0.157812
1.79779	0.158594
1.80004	0.159375
1.80082	0.160156
1.80087	0.160938
1.80194	0.161719
1.80303	0.1625
1.80426	0.163281
1.80428	0.164062
1.80444	0.164844
1.80512	0.165625
1.80604	0.166406
1.80763	0.167187
1.80836	0.167969
1.80866	0.16875
1.80871	0.169531
1.80888	0.170313
1.80916	0.171094
1.80944	0.171875
1.81002	0.172656
1.81022	0.173437
1.81042	0.174219
1.81095	0.175
1.81152	0.175781
1.81225	0.176563
1.81248	0.177344
1.81327	0.178125
1.81456	0.178906
1.81832	0.179688
1.81869	0.180469
1.82001	0.18125
1.82148	0.182031
1.82148	0.182812
1.82156	0.183594
1.82161	0.184375
1.8225	0.185156
1.82268	0.185938
1.82428	0.186719
1.8245	0.1875
1.82629	0.188281
1.82676	0.189062
1.82703	0.189844
1.82829	0.190625
1.82875	0.191406
1.83321	0.192188
1.83356	0.192969
1.83384	0.19375
1.83456	0.194531
1.83537	0.195312
1.83619	0.196094
1.83698	0.196875
1.8374	0.197656
1.83877	0.198437
1.83933	0.199219
1.83942	0.2
1.84016	0.200781
1.84082	0.201563
1.84108	0.202344
1.84119	0.203125
1.84246	0.203906
1.84269	0.204687
1.84273	0.205469
1.84398	0.20625
1.84417	0.207031
1.84462	0.207813
1.84488	0.208594
1.84572	0.209375
1.84793	0.210156
1.84853	0.210938
1.84893	0.211719
1.84928	0.2125
1.84941	0.213281
1.84954	0.214062
1.84959	0.214844
1.84967	0.215625
1.85211	0.216406
1.85277	0.217188
1.85519	0.217969
1.85715	0.21875
1.85804	0.219531
1.85859	0.220312
1.85913	0.221094
1.86013	0.221875
1.86081	0.222656
1.8611	0.223438
1.8614	0.224219
1.86141	0.225
1.86295	0.225781
1.86381	0.226562
1.86436	0.227344
1.86448	0.228125
1.86553	0.228906
1.86618	0.229687
1.86707	0.230469
1.86727	0.23125
1.86821	0.232031
1.87098	0.232813
1.87129	0.233594
1.87153	0.234375
1.87169	0.235156
1.87196	0.235937
1.87306	0.236719
1.87315	0.2375
1.8732	0.238281
1.87373	0.239063
1.87585	0.239844
1.87641	0.240625
1.87641	0.241406
1.87686	0.242188
1.87784	0.242969
1.87843	0.24375
1.87998	0.244531
1.88022	0.245312
1.88039	0.246094
1.88045	0.246875
1.8815	0.247656
1.8818	0.248438
1.88413	0.249219
1.88433	0.25
1.88494	0.250781
1.88531	0.251563
1.88651	0.252344
1.88786	0.253125
1.88952	0.253906
1.89021	0.254688
1.89023	0.255469
1.8911	0.25625
1.89198	0.257031
1.89212	0.257812
1.89238	0.258594
1.89281	0.259375
1.89294	0.260156
1.89332	0.260937
1.89358	0.261719
1.89423	0.2625
1.89447	0.263281
1.89966	0.264062
1.90153	0.264844
1.90194	0.265625
1.9027	0.266406
1.90354	0.267188
1.90366	0.267969
1.90445	0.26875
1.90515	0.269531
1.90559	0.270313
1.90588	0.271094
1.90707	0.271875
1.90889	0.272656
1.90893	0.273438
1.90994	0.274219
1.91028	0.275
1.91037	0.275781
1.9113	0.276562
1.91132	0.277344
1.91145	0.278125
1.91158	0.278906
1.91432	0.279687
1.91445	0.280469
1.91723	0.28125
1.91727	0.282031
1.91771	0.282813
1.91778	0.283594
1.91785	0.284375
1.91785	0.285156
1.91819	0.285938
1.91854	0.286719
1.91861	0.2875
1.91883	0.288281
1.91933	0.289062
1.92077	0.289844
1.92127	0.290625
1.92184	0.291406
1.922	0.292187
1.92212	0.292969
1.92564	0.29375
1.92625	0.294531
1.92646	0.295312
1.9268	0.296094
1.92779	0.296875
1.92831	0.297656
1.92918	0.298438
1.9299	0.299219
1.93001	0.3
1.93061	0.300781
1.93072	0.301563
1.93106	0.302344
1.93226	0.303125
1.93237	0.303906
1.93263	0.304688
1.93554	0.305469
1.93665	0.30625
1.93797	0.307031
1.93798	0.307812
1.93972	0.308594
1.94033	0.309375
1.94054	0.310156
1.94093	0.310937
1.94141	0.311719
1.94175	0.3125
1.94245	0.313281
1.94264	0.314063
1.94542	0.314844
1.94618	0.315625
1.94732	0.316406
1.94769	0.317188
1.94876	0.317969
1.94966	0.31875
1.95175	0.319531
1.95237	0.320312
1.95266	0.321094
1.95314	0.321875
1.95325	0.322656
1.95409	0.323437
1.95424	0.324219
1.95486	0.325
1.95636	0.325781
1.95749	0.326562
1.95921	0.327344
1.9593	0.328125
1.96035	0.328906
1.96101	0.329688
1.96144	0.330469
1.96148	0.33125
1.96151	0.332031
1.96206	0.332813
1.96317	0.333594
1.96397	0.334375
1.96522	0.335156
1.96537	0.335938
1.96649	0.336719
1.96691	0.3375
1.96783	0.338281
1.96872	0.339062
1.9688	0.339844
1.96935	0.340625
1.9711	0.341406
1.97129	0.342187
1.97132	0.342969
1.97145	0.34375
1.97203	0.344531
1.97209	0.345313
1.97341	0.346094
1.97388	0.346875
1.97424	0.347656
1.97469	0.348438
1.97491	0.349219
1.97516	0.35
1.97551	0.350781
1.97559	0.351562
1.97563	0.352344
1.97569	0.353125
1.97604	0.353906
1.97674	0.354687
1.97731	0.355469
1.97792	0.35625
1.97924	0.357031
1.9793	0.357812
1.97936	0.358594
1.98141	0.359375
1.9823	0.360156
1.98242	0.360938
1.98246	0.361719
1.98265	0.3625
1.98287	0.363281
1.98364	0.364063
1.98388	0.364844
1.98424	0.365625
1.98444	0.366406
1.98538	0.367188
1.98606	0.367969
1.98619	0.36875
1.98638	0.369531
1.98659	0.370312
1.98688	0.371094
1.98777	0.371875
1.98871	0.372656
1.98879	0.373437
1.9889	0.374219
1.98892	0.375
1.98927	0.375781
1.98992	0.376563
1.98995	0.377344
1.99012	0.378125
1.99115	0.378906
1.99217	0.379688
1.99261	0.380469
1.9934	0.38125
1.99375	0.382031
1.99406	0.382812
1.99451	0.383594
1.99536	0.384375
1.99561	0.385156
1.99594	0.385937
1.99597	0.386719
1.9972	0.3875
1.99746	0.388281
1.99748	0.389062
1.99782	0.389844
1.99812	0.390625
1.99815	0.391406
2.00031	0.392188
2.00102	0.392969
2.00121	0.39375
2.00157	0.394531
2.0016	0.395313
2.0016	0.396094
2.00178	0.396875
2.00249	0.397656
2.00281	0.398438
2.00319	0.399219
2.00345	0.4
2.00359	0.400781
2.00377	0.401562
2.00385	0.402344
2.0045	0.403125
2.00546	0.403906
2.00613	0.404687
2.0064	0.405469
2.00703	0.40625
2.00859	0.407031
2.01091	0.407813
2.01187	0.408594
2.01189	0.409375
2.01273	0.410156
2.01391	0.410938
2.01411	0.411719
2.01431	0.4125
2.01515	0.413281
2.01569	0.414062
2.01692	0.414844
2.02041	0.415625
2.02096	0.416406
2.02173	0.417187
2.02201	0.417969
2.02205	0.41875
2.02254	0.419531
2.02255	0.420312
2.02281	0.421094
2.02314	0.421875
2.02328	0.422656
2.02518	0.423438
2.02552	0.424219
2.02622	0.425
2.02656	0.425781
2.02697	0.426563
2.02721	0.427344
2.02804	0.428125
2.02879	0.428906
2.02965	0.429688
2.03069	0.430469
2.03121	0.43125
2.03221	0.432031
2.03284	0.432812
2.03351	0.433594
2.03429	0.434375
2.03484	0.435156
2.03594	0.435937
2.03631	0.436719
2.0365	0.4375
2.0367	0.438281
2.03673	0.439063
2.03724	0.439844
2.0396	0.440625
2.04046	0.441406
2.04053	0.442188
2.04277	0.442969
2.04321	0.44375
2.04338	0.444531
2.04342	0.445312
2.0436	0.446094
2.04362	0.446875
2.04392	0.447656
2.04394	0.448437
2.04417	0.449219
2.04455	0.45
2.04546	0.450781
2.0459	0.451562
2.04681	0.452344
2.04695	0.453125
2.0487	0.453906
2.04902	0.454688
2.0492	0.455469
2.0512	0.45625
2.05168	0.457031
2.05277	0.457813
2.05431	0.458594
2.05456	0.459375
2.05508	0.460156
2.05559	0.460938
2.05636	0.461719
2.0565	0.4625
2.05808	0.463281
2.05816	0.464062
2.05853	0.464844
2.05934	0.465625
2.0605	0.466406
2.06087	0.467187
2.06127	0.467969
2.06216	0.46875
2.06239	0.469531
2.0624	0.470313
2.06249	0.471094
2.06336	0.471875
2.06389	0.472656
2.0642	0.473438
2.06426	0.474219
2.06471	0.475
2.06473	0.475781
2.06506	0.476562
2.06539	0.477344
2.06552	0.478125
2.0673	0.478906
2.06739	0.479687
2.06816	0.480469
2.06967	0.48125
2.07141	0.482031
2.07167	0.482812
2.07177	0.483594
2.07208	0.484375
2.07212	0.485156
2.0724	0.485938
2.07302	0.486719
2.07306	0.4875
2.07449	0.488281
2.07524	0.489063
2.07548	0.489844
2.07977	0.490625
2.08054	0.491406
2.0812	0.492188
2.08123	0.492969
2.08151	0.49375
2.08181	0.494531
2.08182	0.495312
2.08316	0.496094
2.08373	0.496875
2.08384	0.497656
2.08474	0.498437
2.08564	0.499219
2.08591	0.5
2.0864	0.500781
2.08668	0.501563
2.08757	0.502344
2.08966	0.503125
2.09042	0.503906
2.091	0.504687
2.09218	0.505469
2.09313	0.50625
2.09354	0.507031
2.09364	0.507812
2.09376	0.508594
2.09438	0.509375
2.09447	0.510156
2.09634	0.510938
2.09751	0.511719
2.09859	0.5125
2.0988	0.513281
2.09882	0.514062
2.09908	0.514844
2.09932	0.515625
2.09938	0.516406
2.0996	0.517188
2.10115	0.517969
2.10296	0.51875
2.10351	0.519531
2.10367	0.520312
2.10423	0.521094
2.10522	0.521875
2.10531	0.522656
2.10547	0.523438
2.10643	0.524219
2.10653	0.525
2.10682	0.525781
2.10728	0.526563
2.10771	0.527344
2.10804	0.528125
2.1084	0.528906
2.1085	0.529687
2.10859	0.530469
2.10883	0.53125
2.10894	0.532031
2.10925	0.532813
2.11162	0.533594
2.11207	0.534375
2.11262	0.535156
2.11266	0.535937
2.11278	0.536719
2.11278	0.5375
2.11453	0.538281
2.11537	0.539062
2.11633	0.539844
2.11689	0.540625
2.11713	0.541406
2.11755	0.542188
2.11783	0.542969
2.11939	0.54375
2.11972	0.544531
2.12055	0.545312
2.12166	0.546094
2.12229	0.546875
2.12358	0.547656
2.12393	0.548438
2.12398	0.549219
2.12423	0.55
2.1249	0.550781
2.12537	0.551562
2.12573	0.552344
2.12577	0.553125
2.12585	0.553906
2.1265	0.554688
2.12781	0.555469
2.12816	0.55625
2.12922	0.557031
2.12927	0.557813
2.12936	0.558594
2.12948	0.559375
2.1297	0.560156
2.13162	0.560937
2.13193	0.561719
2.13363	0.5625
2.13365	0.563281
2.13399	0.564063
2.13466	0.564844
2.13485	0.565625
2.13564	0.566406
2.13644	0.567187
2.13905	0.567969
2.13923	0.56875
2.13945	0.569531
2.13977	0.570312
2.13979	0.571094
2.14125	0.571875
2.14249	0.572656
2.14255	0.573438
2.14455	0.574219
2.14488	0.575
2.14505	0.575781
2.14586	0.576562
2.14629	0.577344
2.14663	0.578125
2.1481	0.578906
2.14908	0.579688
2.14937	0.580469
2.15071	0.58125
2.1508	0.582031
2.152	0.582812
2.15629	0.583594
2.15637	0.584375
2.15641	0.585156
2.15843	0.585938
2.15933	0.586719
2.16024	0.5875
2.16026	0.588281
2.1612	0.589063
2.16128	0.589844
2.16135	0.590625
2.16281	0.591406
2.16329	0.592187
2.16391	0.592969
2.16554	0.59375
2.16577	0.594531
2.16579	0.595313
2.16584	0.596094
2.16584	0.596875
2.16902	0.597656
2.17095	0.598437
2.17165	0.599219
2.17183	0.6
2.17199	0.600781
2.17242	0.601562
2.17256	0.602344
2.173	0.603125
2.17414	0.603906
2.17589	0.604688
2.1769	0.605469
2.17736	0.60625
2.17779	0.607031
2.17811	0.607812
2.17874	0.608594
2.18037	0.609375
2.18075	0.610156
2.18084	0.610938
2.18129	0.611719
2.18193	0.6125
2.18339	0.613281
2.18678	0.614062
2.18714	0.614844
2.18783	0.615625
2.18829	0.616406
2.18916	0.617188
2.18938	0.617969
2.19208	0.61875
2.19209	0.619531
2.19399	0.620313
2.19507	0.621094
2.19544	0.621875
2.19635	0.622656
2.19643	0.623437
2.19817	0.624219
2.19848	0.625
2.19858	0.625781
2.19956	0.626563
2.19971	0.627344
2.20031	0.628125
2.20042	0.628906
2.20222	0.629687
2.20267	0.630469
2.20449	0.63125
2.20519	0.632031
2.20534	0.632812
2.20666	0.633594
2.20669	0.634375
2.2068	0.635156
2.20725	0.635938
2.20743	0.636719
2.20792	0.6375
2.20942	0.638281
2.20958	0.639062
2.21061	0.639844
2.21149	0.640625
2.21153	0.641406
2.21187	0.642188
2.2119	0.642969
2.21288	0.64375
2.21292	0.644531
2.21334	0.645312
2.21373	0.646094
2.21384	0.646875
2.21418	0.647656
2.21453	0.648438
2.21471	0.649219
2.21539	0.65
2.21543	0.650781
2.21767	0.651563
2.21825	0.652344
2.21954	0.653125
2.2196	0.653906
2.22166	0.654687
2.22168	0.655469
2.22278	0.65625
2.22331	0.657031
2.22387	0.657813
2.22408	0.658594
2.22465	0.659375
2.22471	0.660156
2.22492	0.660937
2.22492	0.661719
2.22497	0.6625
2.22625	0.663281
2.22683	0.664062
2.22726	0.664844
2.22727	0.665625
2.22733	0.666406
2.22873	0.667188
2.23302	0.667969
2.23351	0.66875
2.23369	0.669531
2.23467	0.670312
2.23699	0.671094
2.23726	0.671875
2.23729	0.672656
2.23887	0.673438
2.23932	0.674219
2.24026	0.675
2.24186	0.675781
2.24205	0.676562
2.24249	0.677344
2.24269	0.678125
2.24353	0.678906
2.24367	0.679688
2.24448	0.680469
2.24506	0.68125
2.24582	0.682031
2.24636	0.682813
2.24727	0.683594
2.24789	0.684375
2.24901	0.685156
2.24948	0.685937
2.25006	0.686719
2.25096	0.6875
2.25183	0.688281
2.25377	0.689063
2.25387	0.689844
2.2578	0.690625
2.25845	0.691406
2.2586	0.692187
2.26009	0.692969
2.26035	0.69375
2.26041	0.694531
2.26146	0.695312
2.2616	0.696094
2.26229	0.696875
2.26398	0.697656
2.26643	0.698438
2.26644	0.699219
2.26731	0.7
2.26743	0.700781
2.2679	0.701562
2.26878	0.702344
2.26956	0.703125
2.26989	0.703906
2.2699	0.704688
2.27124	0.705469
2.2727	0.70625
2.27282	0.707031
2.27298	0.707812
2.27748	0.708594
2.27755	0.709375
2.27863	0.710156
2.27886	0.710938
2.27926	0.711719
2.28054	0.7125
2.2808	0.713281
2.28367	0.714063
2.2841	0.714844
2.28562	0.715625
2.28809	0.716406
2.28833	0.717187
2.29	0.717969
2.29034	0.71875
2.29578	0.719531
2.29623	0.720313
2.29674	0.721094
2.2973	0.721875
2.29778	0.722656
2.2986	0.723437
2.29871	0.724219
2.30038	0.725
2.3005	0.725781
2.30149	0.726562
2.30882	0.727344
2.31046	0.728125
2.31178	0.728906
2.31208	0.729688
2.31266	0.730469
2.31367	0.73125
2.31379	0.732031
2.31379	0.732812
2.3155	0.733594
2.31676	0.734375
2.31923	0.735156
2.31965	0.735938
2.32093	0.736719
2.32102	0.7375
2.32124	0.738281
2.32187	0.739062
2.32321	0.739844
2.32328	0.740625
2.32744	0.741406
2.32818	0.742188
2.32871	0.742969
2.33251	0.74375
2.33437	0.744531
2.33492	0.745313
2.33584	0.746094
2.33723	0.746875
2.3373	0.747656
2.33844	0.748437
2.33893	0.749219
2.33982	0.75
2.3404	0.750781
2.34098	0.751563
2.34145	0.752344
2.34192	0.753125
2.34299	0.753906
2.34335	0.754687
2.3436	0.755469
2.34677	0.75625
2.34735	0.757031
2.34812	0.757812
2.34931	0.758594
2.35017	0.759375
2.35367	0.760156
2.35427	0.760938
2.35522	0.761719
2.35638	0.7625
2.35646	0.763281
2.35658	0.764062
2.35745	0.764844
2.35765	0.765625
2.35798	0.766406
2.36071	0.767188
2.36496	0.767969
2.36595	0.76875
2.36679	0.769531
2.36701	0.770312
2.36709	0.771094
2.36823	0.771875
2.36945	0.772656
2.36987	0.773438
2.37396	0.774219
2.37438	0.775
2.37449	0.775781
2.37636	0.776563
2.37762	0.777344
2.37864	0.778125
2.37864	0.778906
2.38136	0.779687
2.38197	0.780469
2.38443	0.78125
2.38493	0.782031
2.38684	0.782813
2.38782	0.783594
2.38894	0.784375
2.38996	0.785156
2.39007	0.785937
2.39047	0.786719
2.39112	0.7875
2.39315	0.788281
2.3935	0.789062
2.3953	0.789844
2.3975	0.790625
2.39959	0.791406
2.40225	0.792188
2.40504	0.792969
2.40534	0.79375
2.40584	0.794531
2.40669	0.795312
2.40679	0.796094
2.40736	0.796875
2.41181	0.797656
2.41286	0.798438
2.41348	0.799219
2.4159	0.8
2.41612	0.800781
2.41638	0.801562
2.41643	0.802344
2.41689	0.803125
2.41696	0.803906
2.42411	0.804688
2.42522	0.805469
2.42619	0.80625
2.4265	0.807031
2.42812	0.807813
2.43058	0.808594
2.43069	0.809375
2.43092	0.810156
2.43124	0.810937
2.43234	0.811719
2.43326	0.8125
2.43346	0.813281
2.43583	0.814063
2.43613	0.814844
2.43788	0.815625
2.44011	0.816406
2.44215	0.817187
2.44292	0.817969
2.4463	0.81875
2.44731	0.819531
2.44881	0.820312
2.44931	0.821094
2.45166	0.821875
2.45628	0.822656
2.45907	0.823438
2.46281	0.824219
2.4637	0.825
2.46413	0.825781
2.46566	0.826562
2.46842	0.827344
2.46967	0.828125
2.46976	0.828906
2.47532	0.829688
2.48266	0.830469
2.48611	0.83125
2.48901	0.832031
2.48952	0.832812
2.49258	0.833594
2.49605	0.834375
2.49653	0.835156
2.49988	0.835938
2.50043	0.836719
2.50314	0.8375
2.50453	0.838281
2.50469	0.839063
2.50555	0.839844
2.50961	0.840625
2.50984	0.841406
2.51186	0.842187
2.51303	0.842969
2.51581	0.84375
2.51617	0.844531
2.51786	0.845313
2.51946	0.846094
2.52103	0.846875
2.52127	0.847656
2.52181	0.848437
2.52207	0.849219
2.52303	0.85
2.52306	0.850781
2.52434	0.851562
2.52533	0.852344
2.52882	0.853125
2.53253	0.853906
2.53317	0.854688
2.53365	0.855469
2.535	0.85625
2.53634	0.857031
2.5399	0.857812
2.54421	0.858594
2.54707	0.859375
2.55119	0.860156
2.55217	0.860938
2.55298	0.861719
2.5553	0.8625
2.55705	0.863281
2.55912	0.864062
2.55943	0.864844
2.56006	0.865625
2.56276	0.866406
2.56306	0.867188
2.56312	0.867969
2.56313	0.86875
2.56403	0.869531
2.56679	0.870313
2.5676	0.871094
2.57028	0.871875
2.57267	0.872656
2.57487	0.873437
2.57506	0.874219
2.57648	0.875
2.57683	0.875781
2.57793	0.876563
2.57848	0.877344
2.58023	0.878125
2.58114	0.878906
2.58328	0.879687
2.58387	0.880469
2.58458	0.88125
2.58773	0.882031
2.59322	0.882812
2.59525	0.883594
2.59619	0.884375
2.5999	0.885156
2.60117	0.885938
2.60273	0.886719
2.60413	0.8875
2.60579	0.888281
2.60854	0.889062
2.61136	0.889844
2.6116	0.890625
2.61257	0.891406
2.61691	0.892188
2.61964	0.892969
2.62144	0.89375
2.62382	0.894531
2.6248	0.895312
2.62886	0.896094
2.63378	0.896875
2.63498	0.897656
2.63648	0.898438
2.63973	0.899219
2.64048	0.9
2.64099	0.900781
2.64197	0.901563
2.64629	0.902344
2.64758	0.903125
2.6491	0.903906
2.65081	0.904687
2.65169	0.905469
2.65303	0.90625
2.65521	0.907031
2.66231	0.907813
2.66256	0.908594
2.6653	0.909375
2.66642	0.910156
2.67532	0.910937
2.68222	0.911719
2.68349	0.9125
2.68391	0.913281
2.68563	0.914062
2.69031	0.914844
2.69168	0.915625
2.69736	0.916406
2.69876	0.917188
2.70749	0.917969
2.71507	0.91875
2.71512	0.919531
2.71644	0.920312
2.71828	0.921094
2.72122	0.921875
2.72816	0.922656
2.73141	0.923438
2.73484	0.924219
2.73566	0.925
2.74365	0.925781
2.74637	0.926562
2.75003	0.927344
2.75124	0.928125
2.75193	0.928906
2.75882	0.929688
2.7641	0.930469
2.76721	0.93125
2.76815	0.932031
2.77398	0.932813
2.79676	0.933594
2.79722	0.934375
2.79852	0.935156
2.8028	0.935937
2.80349	0.936719
2.8074	0.9375
2.81131	0.938281
2.81693	0.939063
2.82543	0.939844
2.82585	0.940625
2.82627	0.941406
2.82902	0.942187
2.83529	0.942969
2.83971	0.94375
2.85311	0.944531
2.85486	0.945312
2.86114	0.946094
2.86769	0.946875
2.8778	0.947656
2.88082	0.948438
2.89409	0.949219
2.90148	0.95
2.9091	0.950781
2.91487	0.951562
2.91768	0.952344
2.92616	0.953125
2.92687	0.953906
2.93893	0.954688
2.94837	0.955469
2.95498	0.95625
2.95968	0.957031
2.95987	0.957812
2.96094	0.958594
2.96753	0.959375
2.97204	0.960156
2.97243	0.960938
2.9811	0.961719
2.99036	0.9625
2.99426	0.963281
2.99455	0.964063
3.02849	0.964844
3.02887	0.965625
3.03044	0.966406
3.03356	0.967187
3.04684	0.967969
3.0477	0.96875
3.05132	0.969531
3.06606	0.970313
3.07041	0.971094
3.08064	0.971875
3.08634	0.972656
3.09295	0.973437
3.10312	0.974219
3.11138	0.975
3.13335	0.975781
3.14441	0.976562
3.15751	0.977344
3.16465	0.978125
3.17037	0.978906
3.17129	0.979688
3.17472	0.980469
3.17923	0.98125
3.18594	0.982031
3.19442	0.982812
3.1947	0.983594
3.20302	0.984375
3.21466	0.985156
3.2238	0.985938
3.24238	0.986719
3.297	0.9875
3.33375	0.988281
3.33703	0.989062
3.3483	0.989844
3.37202	0.990625
3.39868	0.991406
3.40859	0.992188
3.43345	0.992969
3.45345	0.99375
3.46898	0.994531
3.47622	0.995313
3.62951	0.996094
3.71038	0.996875
3.97504	0.997656
3.99687	0.998437
4.29711	0.999219
5.47595	1

## Sheet: even_sob_eta_odd_diag_L6_k0295
eta_o/eta_e	Emp. Dist. Fun.
0.924288	0.003125
0.9294	0.00625
0.929859	0.009375
0.96741	0.0125
0.989654	0.015625
0.997279	0.01875
0.998622	0.021875
1.00873	0.025
1.00875	0.028125
1.01258	0.03125
1.01544	0.034375
1.01545	0.0375
1.02305	0.040625
1.02973	0.04375
1.04199	0.046875
1.04204	0.05
1.04244	0.053125
1.04456	0.05625
1.04607	0.059375
1.0497	0.0625
1.05139	0.065625
1.05557	0.06875
1.05854	0.071875
1.06527	0.075
1.07971	0.078125
1.08585	0.08125
1.08779	0.084375
1.09393	0.0875
1.09459	0.090625
1.0948	0.09375
1.09673	0.096875
1.10144	0.1
1.10983	0.103125
1.1173	0.10625
1.12032	0.109375
1.13373	0.1125
1.13873	0.115625
1.14065	0.11875
1.14262	0.121875
1.14876	0.125
1.15248	0.128125
1.15284	0.13125
1.15499	0.134375
1.15502	0.1375
1.16223	0.140625
1.1626	0.14375
1.16562	0.146875
1.1706	0.15
1.17096	0.153125
1.17278	0.15625
1.17901	0.159375
1.18053	0.1625
1.18225	0.165625
1.18389	0.16875
1.18651	0.171875
1.19179	0.175
1.1924	0.178125
1.20559	0.18125
1.20689	0.184375
1.20934	0.1875
1.20999	0.190625
1.21244	0.19375
1.21386	0.196875
1.21397	0.2
1.21586	0.203125
1.21744	0.20625
1.22134	0.209375
1.22251	0.2125
1.22417	0.215625
1.23166	0.21875
1.23397	0.221875
1.23586	0.225
1.23613	0.228125
1.23925	0.23125
1.23984	0.234375
1.24241	0.2375
1.24254	0.240625
1.24925	0.24375
1.25402	0.246875
1.25636	0.25
1.2575	0.253125
1.25837	0.25625
1.25966	0.259375
1.26581	0.2625
1.26842	0.265625
1.27004	0.26875
1.27252	0.271875
1.27387	0.275
1.27643	0.278125
1.27719	0.28125
1.2775	0.284375
1.28264	0.2875
1.28437	0.290625
1.28651	0.29375
1.28673	0.296875
1.30857	0.3
1.31682	0.303125
1.32167	0.30625
1.32435	0.309375
1.32689	0.3125
1.33034	0.315625
1.33253	0.31875
1.33515	0.321875
1.33596	0.325
1.33829	0.328125
1.34895	0.33125
1.35143	0.334375
1.35446	0.3375
1.35488	0.340625
1.35755	0.34375
1.36087	0.346875
1.36539	0.35
1.36672	0.353125
1.37098	0.35625
1.37295	0.359375
1.38091	0.3625
1.38118	0.365625
1.38336	0.36875
1.38436	0.371875
1.38485	0.375
1.38875	0.378125
1.39721	0.38125
1.39862	0.384375
1.40059	0.3875
1.40241	0.390625
1.40503	0.39375
1.40934	0.396875
1.41029	0.4
1.41187	0.403125
1.41349	0.40625
1.41353	0.409375
1.41488	0.4125
1.41999	0.415625
1.4207	0.41875
1.42601	0.421875
1.42681	0.425
1.43401	0.428125
1.43462	0.43125
1.43973	0.434375
1.44171	0.4375
1.44283	0.440625
1.4464	0.44375
1.44874	0.446875
1.45694	0.45
1.45744	0.453125
1.46112	0.45625
1.46393	0.459375
1.46568	0.4625
1.46625	0.465625
1.47089	0.46875
1.4716	0.471875
1.48329	0.475
1.4933	0.478125
1.49791	0.48125
1.49845	0.484375
1.4987	0.4875
1.49888	0.490625
1.50134	0.49375
1.50183	0.496875
1.50301	0.5
1.50316	0.503125
1.50745	0.50625
1.50804	0.509375
1.51855	0.5125
1.52415	0.515625
1.5276	0.51875
1.52906	0.521875
1.53294	0.525
1.53765	0.528125
1.54234	0.53125
1.54245	0.534375
1.54444	0.5375
1.54762	0.540625
1.549	0.54375
1.54972	0.546875
1.56001	0.55
1.56503	0.553125
1.56551	0.55625
1.56946	0.559375
1.57198	0.5625
1.57612	0.565625
1.58114	0.56875
1.59563	0.571875
1.5978	0.575
1.60129	0.578125
1.60193	0.58125
1.60387	0.584375
1.60413	0.5875
1.60993	0.590625
1.61113	0.59375
1.61645	0.596875
1.61706	0.6
1.62017	0.603125
1.62423	0.60625
1.62938	0.609375
1.62963	0.6125
1.63035	0.615625
1.63238	0.61875
1.6326	0.621875
1.63383	0.625
1.6381	0.628125
1.63921	0.63125
1.63928	0.634375
1.6417	0.6375
1.64237	0.640625
1.64404	0.64375
1.64566	0.646875
1.64678	0.65
1.6497	0.653125
1.65135	0.65625
1.65386	0.659375
1.65491	0.6625
1.65733	0.665625
1.65873	0.66875
1.67223	0.671875
1.67861	0.675
1.6795	0.678125
1.68027	0.68125
1.68208	0.684375
1.68581	0.6875
1.68767	0.690625
1.69226	0.69375
1.69931	0.696875
1.70704	0.7
1.70954	0.703125
1.71032	0.70625
1.7118	0.709375
1.71396	0.7125
1.71681	0.715625
1.71771	0.71875
1.71868	0.721875
1.72275	0.725
1.72375	0.728125
1.72995	0.73125
1.73071	0.734375
1.73305	0.7375
1.73332	0.740625
1.73398	0.74375
1.73423	0.746875
1.73492	0.75
1.74213	0.753125
1.74327	0.75625
1.74418	0.759375
1.74682	0.7625
1.74738	0.765625
1.74799	0.76875
1.75201	0.771875
1.75369	0.775
1.75978	0.778125
1.76251	0.78125
1.76307	0.784375
1.76571	0.7875
1.766	0.790625
1.76699	0.79375
1.76725	0.796875
1.77275	0.8
1.77376	0.803125
1.77736	0.80625
1.78189	0.809375
1.78492	0.8125
1.78844	0.815625
1.78934	0.81875
1.79502	0.821875
1.80138	0.825
1.80217	0.828125
1.81234	0.83125
1.81289	0.834375
1.81712	0.8375
1.82065	0.840625
1.82071	0.84375
1.82741	0.846875
1.82823	0.85
1.83026	0.853125
1.83823	0.85625
1.84875	0.859375
1.84878	0.8625
1.85399	0.865625
1.85941	0.86875
1.85947	0.871875
1.86074	0.875
1.87075	0.878125
1.87864	0.88125
1.87942	0.884375
1.88176	0.8875
1.88696	0.890625
1.89665	0.89375
1.90034	0.896875
1.90145	0.9
1.90578	0.903125
1.90673	0.90625
1.90759	0.909375
1.90866	0.9125
1.91158	0.915625
1.9153	0.91875
1.93094	0.921875
1.93254	0.925
1.93295	0.928125
1.9378	0.93125
1.9383	0.934375
1.94027	0.9375
1.94122	0.940625
1.94142	0.94375
1.95146	0.946875
1.95312	0.95
1.959	0.953125
1.97663	0.95625
1.98433	0.959375
1.99443	0.9625
1.99743	0.965625
2.00004	0.96875
2.03217	0.971875
2.03377	0.975
2.03505	0.978125
2.05255	0.98125
2.05658	0.984375
2.09746	0.9875
2.13959	0.990625
2.14538	0.99375
2.16558	0.996875
2.20821	1

## Sheet: even_sob_eta_odd_diag_L6_k0300
eta_o/eta_e	Emp. Dist. Fun.
0.924124	0.003125
0.941843	0.00625
0.943921	0.009375
0.96009	0.0125
0.976355	0.015625
0.988425	0.01875
0.991702	0.021875
0.998338	0.025
1.00064	0.028125
1.00484	0.03125
1.00654	0.034375
1.00971	0.0375
1.01024	0.040625
1.01682	0.04375
1.02685	0.046875
1.0336	0.05
1.03454	0.053125
1.03608	0.05625
1.04323	0.059375
1.04549	0.0625
1.04816	0.065625
1.05024	0.06875
1.05231	0.071875
1.05472	0.075
1.05906	0.078125
1.06133	0.08125
1.0637	0.084375
1.06615	0.0875
1.06993	0.090625
1.07101	0.09375
1.0746	0.096875
1.07485	0.1
1.07813	0.103125
1.07874	0.10625
1.09313	0.109375
1.09523	0.1125
1.09988	0.115625
1.10577	0.11875
1.11079	0.121875
1.11179	0.125
1.11685	0.128125
1.11813	0.13125
1.12336	0.134375
1.12418	0.1375
1.12427	0.140625
1.12548	0.14375
1.12598	0.146875
1.13128	0.15
1.13555	0.153125
1.13685	0.15625
1.1392	0.159375
1.14092	0.1625
1.14417	0.165625
1.14753	0.16875
1.15411	0.171875
1.1588	0.175
1.15984	0.178125
1.16143	0.18125
1.16192	0.184375
1.16514	0.1875
1.16568	0.190625
1.16799	0.19375
1.17016	0.196875
1.1705	0.2
1.17054	0.203125
1.17302	0.20625
1.18236	0.209375
1.18741	0.2125
1.18851	0.215625
1.18933	0.21875
1.18992	0.221875
1.19075	0.225
1.19284	0.228125
1.19381	0.23125
1.19782	0.234375
1.19799	0.2375
1.1993	0.240625
1.20029	0.24375
1.20062	0.246875
1.20553	0.25
1.21645	0.253125
1.21647	0.25625
1.21719	0.259375
1.21883	0.2625
1.21982	0.265625
1.22435	0.26875
1.22468	0.271875
1.22803	0.275
1.23218	0.278125
1.23258	0.28125
1.2331	0.284375
1.23495	0.2875
1.24264	0.290625
1.24319	0.29375
1.24589	0.296875
1.26834	0.3
1.27335	0.303125
1.27667	0.30625
1.27742	0.309375
1.28141	0.3125
1.28301	0.315625
1.28375	0.31875
1.28809	0.321875
1.29255	0.325
1.29318	0.328125
1.29515	0.33125
1.29546	0.334375
1.29605	0.3375
1.30455	0.340625
1.30573	0.34375
1.3082	0.346875
1.30894	0.35
1.31155	0.353125
1.31927	0.35625
1.32429	0.359375
1.3274	0.3625
1.3306	0.365625
1.33458	0.36875
1.33659	0.371875
1.33691	0.375
1.33965	0.378125
1.34676	0.38125
1.34752	0.384375
1.34803	0.3875
1.35718	0.390625
1.35794	0.39375
1.35834	0.396875
1.36236	0.4
1.36349	0.403125
1.36429	0.40625
1.36527	0.409375
1.36942	0.4125
1.36975	0.415625
1.37361	0.41875
1.37393	0.421875
1.37809	0.425
1.38292	0.428125
1.38949	0.43125
1.39471	0.434375
1.3973	0.4375
1.3995	0.440625
1.39976	0.44375
1.40208	0.446875
1.40313	0.45
1.40325	0.453125
1.4039	0.45625
1.40756	0.459375
1.412	0.4625
1.42087	0.465625
1.42337	0.46875
1.42502	0.471875
1.43181	0.475
1.44148	0.478125
1.45307	0.48125
1.45346	0.484375
1.45363	0.4875
1.45487	0.490625
1.45641	0.49375
1.46016	0.496875
1.46064	0.5
1.46191	0.503125
1.46471	0.50625
1.46529	0.509375
1.46883	0.5125
1.47557	0.515625
1.47656	0.51875
1.47843	0.521875
1.48095	0.525
1.48752	0.528125
1.48753	0.53125
1.48765	0.534375
1.49624	0.5375
1.50013	0.540625
1.50133	0.54375
1.502	0.546875
1.50245	0.55
1.51566	0.553125
1.51934	0.55625
1.52559	0.559375
1.5258	0.5625
1.52747	0.565625
1.5358	0.56875
1.54326	0.571875
1.54596	0.575
1.54906	0.578125
1.55181	0.58125
1.56102	0.584375
1.56272	0.5875
1.56848	0.590625
1.56868	0.59375
1.5693	0.596875
1.57291	0.6
1.57611	0.603125
1.57625	0.60625
1.579	0.609375
1.58119	0.6125
1.5822	0.615625
1.58666	0.61875
1.5887	0.621875
1.59263	0.625
1.5933	0.628125
1.59347	0.63125
1.59913	0.634375
1.60556	0.6375
1.60595	0.640625
1.60793	0.64375
1.60865	0.646875
1.60938	0.65
1.61074	0.653125
1.61081	0.65625
1.61263	0.659375
1.61534	0.6625
1.61693	0.665625
1.61909	0.66875
1.63294	0.671875
1.63709	0.675
1.63749	0.678125
1.63918	0.68125
1.64157	0.684375
1.64238	0.6875
1.64261	0.690625
1.64276	0.69375
1.64447	0.696875
1.64653	0.7
1.66119	0.703125
1.66849	0.70625
1.66899	0.709375
1.67455	0.7125
1.67497	0.715625
1.67995	0.71875
1.68368	0.721875
1.68434	0.725
1.68701	0.728125
1.69285	0.73125
1.69377	0.734375
1.69659	0.7375
1.69686	0.740625
1.70196	0.74375
1.70442	0.746875
1.70497	0.75
1.70564	0.753125
1.70738	0.75625
1.70758	0.759375
1.70775	0.7625
1.71438	0.765625
1.71872	0.76875
1.72217	0.771875
1.72314	0.775
1.72675	0.778125
1.72695	0.78125
1.73177	0.784375
1.73489	0.7875
1.73633	0.790625
1.7381	0.79375
1.74031	0.796875
1.74179	0.8
1.74401	0.803125
1.74697	0.80625
1.75307	0.809375
1.7556	0.8125
1.76008	0.815625
1.762	0.81875
1.76286	0.821875
1.76802	0.825
1.7703	0.828125
1.78037	0.83125
1.78401	0.834375
1.7892	0.8375
1.78927	0.840625
1.78956	0.84375
1.79467	0.846875
1.80725	0.85
1.80796	0.853125
1.80848	0.85625
1.81135	0.859375
1.81425	0.8625
1.82652	0.865625
1.83401	0.86875
1.83953	0.871875
1.84058	0.875
1.85032	0.878125
1.85259	0.88125
1.85343	0.884375
1.85851	0.8875
1.85933	0.890625
1.85985	0.89375
1.86407	0.896875
1.86586	0.9
1.87353	0.903125
1.88234	0.90625
1.88623	0.909375
1.8936	0.9125
1.89479	0.915625
1.89711	0.91875
1.92285	0.921875
1.92382	0.925
1.92595	0.928125
1.92777	0.93125
1.92952	0.934375
1.9312	0.9375
1.93131	0.940625
1.93184	0.94375
1.93649	0.946875
1.93962	0.95
1.95108	0.953125
1.96931	0.95625
1.97524	0.959375
1.98491	0.9625
1.98821	0.965625
1.99088	0.96875
2.01309	0.971875
2.02521	0.975
2.03652	0.978125
2.04332	0.98125
2.05228	0.984375
2.10141	0.9875
2.14569	0.990625
2.14905	0.99375
2.18926	0.996875
2.24067	1

[truncated: 2 more sheets: even_sob_eta_odd_diag_L6_k0305, even_sob_eta_odd_diag_L6_k0310]
