# Supplementary material for: The quantum transition of the two-dimensional Ising spin glass
Source: Nature. 2024 Jul 10;631(8022):749–54. doi: 10.1038/s41586-024-07647-y (PMC11269196; doi:10.1038/s41586-024-07647-y)
Supplement: Supplementary file 7 — Source Data Extended Data Fig. 4 [file 41586_2024_7647_MOESM7_ESM.xlsx]

## Sheet: ED_FIG4
log[eta(0.295)]	log[eta(0.31)/eta(0.295)]
1.55766	0.444985
1.96611	0.725394
1.35477	0.350948
1.74168	0.551184
2.50232	1.00357
1.97404	0.592217
1.75615	0.63366
3.34573	1.23509
1.85323	0.510181
3.10023	1.11183
1.99558	0.694025
3.41034	1.37088
2.67319	0.936303
1.59168	0.52971
1.98315	0.692965
1.98764	0.60885
1.62878	0.511442
1.67341	0.525351
2.83152	1.00775
2.07809	0.762656
1.18609	0.315593
1.43144	0.424436
1.38036	0.34844
2.21655	0.7032
1.65271	0.553931
1.65369	0.450377
2.68663	0.884772
2.3512	0.766538
1.58145	0.509569
1.97242	0.6044
2.10169	0.741978
2.38767	0.873874
2.15615	0.831113
1.45207	0.402971
2.17852	0.600876
1.64588	0.5433
1.36141	0.356202
2.11288	0.79307
1.91636	0.568611
1.66717	0.483339
2.49507	0.941001
2.28493	0.889584
3.33089	1.16668
1.36536	0.345928
1.45114	0.450418
3.0463	1.11846
1.25597	0.337844
1.8556	0.60318
2.59521	0.928391
1.80327	0.543806
1.35826	0.391743
2.29909	0.794085
2.5936	0.962757
2.01848	0.58442
1.85302	0.599
1.49461	0.456649
1.82349	0.559977
1.57797	0.468242
1.39911	0.358583
3.46453	1.05996
1.74383	0.495519
1.66727	0.470795
1.63079	0.480066
1.80519	0.578291
1.86633	0.691983
1.9508	0.556066
1.56636	0.453278
1.71898	0.512775
1.75717	0.488706
2.34231	0.709244
2.14841	0.790875
1.90484	0.655953
1.84632	0.577285
1.94384	0.572161
2.69585	1.01369
2.09433	0.703822
1.46807	0.413327
3.08969	1.30634
1.51237	0.39654
2.71836	1.1327
1.31091	0.33843
1.44262	0.336811
1.55617	0.373366
1.61546	0.45287
1.21141	0.327451
2.61572	0.903669
1.53545	0.435567
1.23818	0.31059
1.45512	0.420445
1.17271	0.26668
2.07025	0.634084
1.13533	0.286037
2.28177	0.82905
2.33143	0.815013
1.69327	0.56851
1.39264	0.393776
2.87749	0.916306
1.80609	0.601113
2.37895	0.883744
2.80508	1.08781
1.75589	0.604705
3.00787	1.04224
1.53402	0.438049
1.15353	0.264379
1.90423	0.71035
2.6278	1.01659
1.74025	0.512511
1.72543	0.519056
1.98941	0.588273
1.65865	0.448177
1.8275	0.548181
1.78774	0.485165
1.6171	0.588271
1.39313	0.369714
1.34551	0.427902
1.23949	0.304269
1.38406	0.392821
2.48084	0.726336
3.18476	1.12147
3.61046	1.35583
1.58336	0.525563
2.18219	0.773603
2.02764	0.616887
1.3376	0.319907
2.94349	1.11719
1.96631	0.667517
1.95406	0.578156
2.08471	0.614156
2.36894	0.894423
1.63474	0.496348
2.47337	0.801569
1.48629	0.401754
1.72035	0.529832
2.32596	0.929364
1.7939	0.675036
1.5863	0.506708
2.04917	0.827947
2.12345	0.726531
1.99133	0.733003
1.54737	0.413184
1.8095	0.676407
1.20952	0.343046
1.73684	0.518353
1.65165	0.472097
2.44006	0.91351
1.54267	0.457506
1.28131	0.327893
1.34542	0.368725
2.10936	0.876134
2.40156	0.955242
2.26275	0.835148
4.10366	1.41711
1.50524	0.38204
1.94881	0.73736
1.43587	0.409776
1.52587	0.433115
2.03258	0.634278
4.11749	1.47257
1.23102	0.315578
2.68502	1.11563
1.82657	0.630147
1.51943	0.432692
1.16454	0.305441
1.19116	0.291548
2.41925	0.757055
1.30701	0.335013
1.5266	0.368067
1.39452	0.376326
2.16942	0.849694
1.45379	0.415205
1.46945	0.461926
1.27471	0.349064
1.58315	0.363483
1.37692	0.355894
1.69925	0.56941
1.52433	0.498008
1.99412	0.543339
2.07764	0.69105
2.14689	0.634775
1.9877	0.61077
1.21658	0.290255
1.61861	0.509197
1.27495	0.363914
2.32386	0.890516
1.71423	0.562756
1.44308	0.416959
1.44604	0.389705
1.71582	0.441771
3.18925	1.08411
1.82382	0.540438
2.30557	0.793769
1.67878	0.497935
1.41633	0.462437
1.48697	0.440144
2.27653	0.78229
1.55973	0.353758
1.69633	0.581069
1.8304	0.509059
1.28407	0.32688
2.62795	1.02758
2.10649	0.628069
1.72735	0.492127
1.58125	0.488932
2.01205	0.685848
2.45916	0.893966
2.13799	0.793136
1.32012	0.371179
1.45463	0.359709
1.69351	0.436795
2.79023	1.04079
2.02975	0.659353
1.96647	0.71698
2.2774	0.810574
2.44293	0.831752
1.25711	0.35009
1.8785	0.766451
1.52446	0.396121
3.07599	1.11033
1.67901	0.559759
2.42873	0.784435
1.30173	0.340633
1.60804	0.521449
2.98696	1.05961
1.79063	0.595264
2.68313	1.00988
1.78792	0.522497
1.85774	0.523808
1.44627	0.419654
1.19037	0.259785
1.57013	0.422997
1.89289	0.524097
1.50594	0.417346
2.4282	0.748858
1.66994	0.426162
1.49021	0.475537
1.62314	0.573609
2.11921	0.655978
1.57454	0.451409
2.03744	0.783643
1.52867	0.39969
1.41019	0.390044
2.00322	0.701634
3.05752	0.946617
1.75042	0.498459
2.11717	0.697955
1.20584	0.286017
1.4765	0.44102
1.49132	0.433581
2.36403	0.801502
2.76681	1.01857
1.04562	0.257066
2.216	0.787055
1.7746	0.640996
1.34521	0.335577
1.84752	0.569949
1.52334	0.413893
1.73081	0.521606
2.08136	0.801267
2.09259	0.707761
1.77544	0.685233
1.6881	0.485522
2.40186	0.971627
1.99714	0.612317
2.43151	0.825481
1.13498	0.275489
1.57853	0.422909
4.03333	1.38552
2.48916	0.978507
0.932117	0.22021
1.62028	0.422431
1.64341	0.613148
1.36642	0.299204
2.31859	0.862043
2.06393	0.628516
1.03459	0.265083
1.11138	0.298616
2.33883	0.713731
1.64446	0.511883
1.34334	0.310364
1.80782	0.611784
1.63224	0.496221
1.27049	0.329981
2.15298	0.695078
1.44786	0.360358
1.47796	0.419688
1.43813	0.382947
2.42735	0.740836
1.56999	0.552152
2.29112	0.827002
2.43085	0.83892
1.1928	0.284569
1.45811	0.401569
1.57415	0.464379
1.37905	0.40303
2.71499	1.0097
1.88171	0.677307
2.27388	0.824948
2.0195	0.571077
1.4729	0.435974
3.60833	1.35674
2.13547	0.675016
1.37902	0.347089
2.04198	0.77467
1.67333	0.543243
1.99249	0.611202
1.46218	0.444668
3.61941	1.22049
2.37817	0.910712
1.85493	0.558845
1.60204	0.516606
1.66505	0.5408
2.41008	0.9648
2.49727	0.8173
1.56115	0.402473
1.54608	0.438121
1.76583	0.679652
1.947	0.729481
2.92216	0.953855
1.47808	0.411407
1.65311	0.431564
