# Supplementary material for: The quantum transition of the two-dimensional Ising spin glass
Source: Nature. 2024 Jul 10;631(8022):749–54. doi: 10.1038/s41586-024-07647-y (PMC11269196; doi:10.1038/s41586-024-07647-y)
Supplement: Supplementary file 8 — Source Data Extended Data Fig. 5 [file 41586_2024_7647_MOESM8_ESM.xlsx]

## Sheet: ED_FIG5
L_a	L_b	k*[xi^{(3)}/L]	Error	k*[xi^{(2)}/L]	Error	k*(B)	Error
8	12	0.291059	0.00153571	0.293888	0.000987416	0.296408	0.000671423
8	16	0.291368	0.000815524	0.293528	0.00054802	0.295102	0.000588457
8	20	0.291129	0.00059928	0.293005	0.00038151	0.294162	0.000392046
8	24	0.290634	0.000532436	0.292313	0.000316104	0.293404	0.000193427
12	16	0.291696	0.00181873	0.293191	0.00119706	0.293832	0.00125349
12	20	0.291171	0.00106817	0.292546	0.000674566	0.292984	0.000651666
12	24	0.290466	0.000805453	0.291822	0.000460441	0.292472	0.000283638
16	20	0.290483	0.00280383	0.29173	0.00169801	0.292029	0.00206671
16	24	0.289726	0.00143173	0.291118	0.000778631	0.291799	0.000777845
20	24	0.289091	0.00235525	0.29069	0.00129838	0.291602	0.00218347
