# Supplementary material for: The quantum transition of the two-dimensional Ising spin glass
Source: Nature. 2024 Jul 10;631(8022):749–54. doi: 10.1038/s41586-024-07647-y (PMC11269196; doi:10.1038/s41586-024-07647-y)
Supplement: Supplementary file 9 — Source Data Extended Data Fig. 6 [file 41586_2024_7647_MOESM9_ESM.xlsx]

## Sheet: 24x2048_beta_0.287
k	tau	C(tau)	Error
0.2877	0	1	0
0.2877	1	0.444606	0.000220472
0.2877	2	0.26522	0.000334396
0.2877	3	0.187385	0.000395645
0.2877	4	0.145484	0.0004318
0.2877	5	0.119522	0.000454827
0.2877	6	0.101887	0.000470272
0.2877	7	0.0891269	0.000481064
0.2877	8	0.0794586	0.00048884
0.2877	9	0.0718714	0.000494357
0.2877	10	0.0657508	0.00049856
0.2877	11	0.0607031	0.000501591
0.2877	12	0.0564639	0.000503899
0.2877	13	0.052851	0.000505354
0.2877	14	0.0497318	0.000506285
0.2877	15	0.047008	0.00050712
0.2877	16	0.0446078	0.000507435
0.2877	17	0.0424748	0.000507552
0.2877	18	0.0405657	0.00050729
0.2877	19	0.0388459	0.00050677
0.2877	20	0.037287	0.000505885
0.2877	21	0.0358671	0.000505025
0.2877	22	0.0345669	0.000504114
0.2877	23	0.0333716	0.000503149
0.2877	24	0.0322678	0.000501918
0.2877	25	0.031247	0.000500719
0.2877	26	0.0302983	0.00049933
0.2877	27	0.0294142	0.00049806
0.2877	28	0.0285882	0.000496743
0.2877	29	0.0278138	0.000495308
0.2877	30	0.0270872	0.000494114
0.2877	31	0.0264036	0.000492952
0.2877	32	0.0257594	0.000491674
0.2877	33	0.0251502	0.000490541
0.2877	34	0.0245738	0.000489236
0.2877	35	0.024027	0.000488032
0.2877	36	0.0235086	0.000486734
0.2877	37	0.0230157	0.000485691
0.2877	38	0.0225461	0.000484428
0.2877	39	0.0220978	0.000482932
0.2877	40	0.0216687	0.000481641
0.2877	41	0.0212594	0.000480721
0.2877	42	0.0208679	0.000479903
0.2877	43	0.0204924	0.000479122
0.2877	44	0.0201326	0.000478449
0.2877	45	0.0197864	0.000477424
0.2877	46	0.0194545	0.000476821
0.2877	47	0.019135	0.000476108
0.2877	48	0.0188278	0.000475524
0.2877	49	0.0185311	0.000474853
0.2877	50	0.018246	0.00047432
0.2877	51	0.0179714	0.00047368
0.2877	52	0.0177056	0.000473114
0.2877	53	0.017448	0.00047249
0.2877	54	0.017199	0.000472126
0.2877	55	0.0169582	0.000471964
0.2877	56	0.0167249	0.000471454
0.2877	57	0.0165	0.000470579
0.2877	58	0.0162816	0.000470002
0.2877	59	0.0160682	0.000469428
0.2877	60	0.0158634	0.000468872
0.2877	61	0.0156637	0.000468399
0.2877	62	0.0154702	0.000467916
0.2877	63	0.0152826	0.000467492
0.2877	64	0.0150988	0.000467377
0.2877	65	0.0149205	0.000467199
0.2877	66	0.0147476	0.000467086
0.2877	67	0.0145792	0.000466775
0.2877	68	0.0144149	0.000466055
0.2877	69	0.0142554	0.000465625
0.2877	70	0.0140988	0.000465531
0.2877	71	0.0139458	0.000465287
0.2877	72	0.0137987	0.000465038
0.2877	73	0.0136542	0.000465017
0.2877	74	0.0135136	0.000465197
0.2877	75	0.0133764	0.000465119
0.2877	76	0.0132405	0.000464986
0.2877	77	0.0131087	0.000464784
0.2877	78	0.0129805	0.000464561
0.2877	79	0.0128554	0.000464259
0.2877	80	0.0127325	0.000464135
0.2877	81	0.0126121	0.000464162
0.2877	82	0.0124948	0.000464196
0.2877	83	0.0123797	0.000464241
0.2877	84	0.0122672	0.000464071
0.2877	85	0.0121572	0.000463745
0.2877	86	0.0120502	0.000463498
0.2877	87	0.011944	0.000463492
0.2877	88	0.0118411	0.000463556
0.2877	89	0.0117398	0.000463328
0.2877	90	0.0116403	0.000463252
0.2877	91	0.0115427	0.000463277
0.2877	92	0.0114474	0.000463193
0.2877	93	0.0113533	0.000462935
0.2877	94	0.0112618	0.000462707
0.2877	95	0.0111714	0.000462491
0.2877	96	0.0110836	0.00046241
0.2877	97	0.0109967	0.000462574
0.2877	98	0.0109111	0.00046218
0.2877	99	0.0108273	0.000462107
0.2877	100	0.0107458	0.000462215
0.2877	101	0.0106652	0.000462254
0.2877	102	0.0105857	0.000462273
0.2877	103	0.0105072	0.000462277
0.2877	104	0.0104301	0.000462183
0.2877	105	0.0103541	0.000462153
0.2877	106	0.0102809	0.000462204
0.2877	107	0.0102085	0.000462269
0.2877	108	0.0101368	0.000462236
0.2877	109	0.010066	0.000462052
0.2877	110	0.00999622	0.000462065
0.2877	111	0.00992847	0.000461914
0.2877	112	0.00986143	0.000461885
0.2877	113	0.00979497	0.00046201
0.2877	114	0.00972972	0.000461923
0.2877	115	0.00966534	0.000461851
0.2877	116	0.00960203	0.000461691
0.2877	117	0.00953972	0.000461529
0.2877	118	0.00947906	0.00046117
0.2877	119	0.0094194	0.00046116
0.2877	120	0.00935976	0.000461037
0.2877	121	0.0093015	0.000461147
0.2877	122	0.00924382	0.000461298
0.2877	123	0.00918789	0.00046142
0.2877	124	0.00913282	0.000461374
0.2877	125	0.00907814	0.0004614
0.2877	126	0.00902435	0.000461431
0.2877	127	0.00897027	0.000461582
0.2877	128	0.00891815	0.000461722
0.2877	129	0.00886676	0.000461591
0.2877	130	0.00881578	0.000461512
0.2877	131	0.00876494	0.000461223
0.2877	132	0.0087153	0.000461096
0.2877	133	0.00866624	0.000460859
0.2877	134	0.00861796	0.000460762
0.2877	135	0.00856951	0.000460723
0.2877	136	0.00852191	0.000460796
0.2877	137	0.00847563	0.000460773
0.2877	138	0.00842983	0.00046056
0.2877	139	0.00838475	0.00046043
0.2877	140	0.00833988	0.000460473
0.2877	141	0.0082962	0.0004603
0.2877	142	0.00825333	0.000460419
0.2877	143	0.00821005	0.000460191
0.2877	144	0.00816696	0.000459857
0.2877	145	0.00812429	0.000460029
0.2877	146	0.00808261	0.000460032
0.2877	147	0.00804115	0.000460026
0.2877	148	0.00800091	0.000459996
0.2877	149	0.00796068	0.000459891
0.2877	150	0.00792156	0.000459863
0.2877	151	0.00788242	0.000459749
0.2877	152	0.00784395	0.000459532
0.2877	153	0.00780598	0.000459655
0.2877	154	0.00776828	0.000459672
0.2877	155	0.00773129	0.000459776
0.2877	156	0.00769413	0.000459948
0.2877	157	0.00765831	0.000460141
0.2877	158	0.00762246	0.00046036
0.2877	159	0.00758772	0.000460507
0.2877	160	0.00755321	0.000460475
0.2877	161	0.0075183	0.000460454
0.2877	162	0.00748418	0.000460245
0.2877	163	0.00745031	0.000460066
0.2877	164	0.00741613	0.000459891
0.2877	165	0.00738232	0.000459727
0.2877	166	0.00734898	0.000459465
0.2877	167	0.00731602	0.00045922
0.2877	168	0.00728314	0.000458831
0.2877	169	0.00725158	0.000458729
0.2877	170	0.00721978	0.000458804
0.2877	171	0.00718916	0.000458756
0.2877	172	0.00715774	0.000458469
0.2877	173	0.00712716	0.00045842
0.2877	174	0.00709675	0.000458218
0.2877	175	0.0070668	0.00045812
0.2877	176	0.00703705	0.000458035
0.2877	177	0.00700722	0.000457824
0.2877	178	0.00697835	0.000457369
0.2877	179	0.00695061	0.000457083
0.2877	180	0.00692227	0.000456668
0.2877	181	0.00689353	0.000456616
0.2877	182	0.00686527	0.000456935
0.2877	183	0.00683719	0.000456916
0.2877	184	0.00680944	0.000456712
0.2877	185	0.00678385	0.000456517
0.2877	186	0.00675644	0.000456523
0.2877	187	0.00672984	0.000456221
0.2877	188	0.00670366	0.000455856
0.2877	189	0.00667737	0.000456073
0.2877	190	0.00665122	0.000455802
0.2877	191	0.00662569	0.000455689
0.2877	192	0.00660044	0.000455612
0.2877	193	0.00657516	0.000455728
0.2877	194	0.00655027	0.000455473
0.2877	195	0.00652598	0.000455452
0.2877	196	0.00650255	0.00045518
0.2877	197	0.00647784	0.000455005
0.2877	198	0.00645379	0.00045505
0.2877	199	0.00643017	0.000455008
0.2877	200	0.00640762	0.000455023
0.2877	201	0.00638456	0.000454822
0.2877	202	0.00636132	0.000454718
0.2877	203	0.00633779	0.000454697
0.2877	204	0.00631566	0.000454755
0.2877	205	0.00629356	0.000454772
0.2877	206	0.00627114	0.000454533
0.2877	207	0.00624991	0.000454174
0.2877	208	0.00622815	0.000454041
0.2877	209	0.00620748	0.000453969
0.2877	210	0.00618618	0.000453916
0.2877	211	0.00616465	0.000453839
0.2877	212	0.00614362	0.000453568
0.2877	213	0.00612314	0.000453543
0.2877	214	0.00610246	0.000453466
0.2877	215	0.00608127	0.000453497
0.2877	216	0.00606187	0.000453694
0.2877	217	0.00604198	0.000453842
0.2877	218	0.00602191	0.000453513
0.2877	219	0.00600205	0.000453115
0.2877	220	0.00598167	0.000452918
0.2877	221	0.00596239	0.000452965
0.2877	222	0.00594394	0.000452985
0.2877	223	0.00592584	0.000453055
0.2877	224	0.00590718	0.000452886
0.2877	225	0.00588841	0.00045276
0.2877	226	0.00587027	0.000452672
0.2877	227	0.00585222	0.000452626
0.2877	228	0.00583362	0.000452235
0.2877	229	0.00581594	0.000452142
0.2877	230	0.00579761	0.000451858
0.2877	231	0.00577989	0.000451419
0.2877	232	0.00576195	0.000451093
0.2877	233	0.00574448	0.000451054
0.2877	234	0.00572777	0.000451042
0.2877	235	0.00571084	0.000450745
0.2877	236	0.00569366	0.000450412
0.2877	237	0.00567801	0.000450316
0.2877	238	0.00566126	0.000450327
0.2877	239	0.00564379	0.000450262
0.2877	240	0.00562752	0.000449902
0.2877	241	0.00561096	0.000449644
0.2877	242	0.00559389	0.000449447
0.2877	243	0.00557758	0.000449076
0.2877	244	0.00556139	0.00044908
0.2877	245	0.00554455	0.000448839
0.2877	246	0.00552863	0.000448525
0.2877	247	0.00551316	0.000448401
0.2877	248	0.00549804	0.000448226
0.2877	249	0.00548263	0.000448036
0.2877	250	0.0054666	0.00044806
0.2877	251	0.00545101	0.000447952
0.2877	252	0.00543506	0.000447506
0.2877	253	0.00541908	0.000447267
0.2877	254	0.00540347	0.000447055
0.2877	255	0.0053883	0.000447046
0.2877	256	0.00537285	0.000446834
0.2877	257	0.00535858	0.00044685
0.2877	258	0.00534399	0.000446696
0.2877	259	0.00532982	0.000446627
0.2877	260	0.00531569	0.000446565
0.2877	261	0.00530049	0.000446643
0.2877	262	0.00528703	0.000446304
0.2877	263	0.00527263	0.000445823
0.2877	264	0.00525915	0.000445193
0.2877	265	0.00524517	0.000445027
0.2877	266	0.00523098	0.000444852
0.2877	267	0.00521682	0.000444765
0.2877	268	0.00520287	0.000444333
0.2877	269	0.00518954	0.000444033
0.2877	270	0.00517671	0.000443835
0.2877	271	0.00516385	0.000443466
0.2877	272	0.00515054	0.000443235
0.2877	273	0.00513627	0.000443199
0.2877	274	0.00512321	0.000442786
0.2877	275	0.00510962	0.000442567
0.2877	276	0.00509677	0.000442519
0.2877	277	0.00508405	0.00044242
0.2877	278	0.00507079	0.000442229
0.2877	279	0.0050575	0.000442163
0.2877	280	0.0050447	0.000442385
0.2877	281	0.0050322	0.000442142
0.2877	282	0.00502028	0.000442243
0.2877	283	0.00500854	0.000441991
0.2877	284	0.00499645	0.000441822
0.2877	285	0.00498419	0.000441795
0.2877	286	0.00497216	0.00044163
0.2877	287	0.00495966	0.000441657
0.2877	288	0.00494743	0.000441456
0.2877	289	0.00493536	0.000441125
0.2877	290	0.00492432	0.000440852
0.2877	291	0.00491316	0.000440595
0.2877	292	0.004901	0.000440332
0.2877	293	0.00488942	0.00044013
0.2877	294	0.00487827	0.000440055
0.2877	295	0.00486712	0.000440153
0.2877	296	0.00485626	0.000439855
0.2877	297	0.00484541	0.000439715
0.2877	298	0.00483496	0.000439604
0.2877	299	0.00482348	0.00043948
0.2877	300	0.00481295	0.000439206
0.2877	301	0.00480213	0.000439094
0.2877	302	0.00479179	0.000439031
0.2877	303	0.00478018	0.000438789
0.2877	304	0.00476931	0.000438509
0.2877	305	0.00475793	0.00043852
0.2877	306	0.00474753	0.000438419
0.2877	307	0.00473745	0.000438112
0.2877	308	0.00472699	0.000437879
0.2877	309	0.0047165	0.00043771
0.2877	310	0.00470668	0.000437475
0.2877	311	0.00469609	0.000437398
0.2877	312	0.00468621	0.000437096
0.2877	313	0.00467658	0.000436835
0.2877	314	0.00466666	0.000436542
0.2877	315	0.00465665	0.000436327
0.2877	316	0.00464639	0.000435918
0.2877	317	0.00463688	0.000435836
0.2877	318	0.00462705	0.000435719
0.2877	319	0.00461753	0.00043542
0.2877	320	0.00460831	0.000435318
0.2877	321	0.00459854	0.000434917
0.2877	322	0.00458825	0.000434564
0.2877	323	0.00457764	0.000434495
0.2877	324	0.00456901	0.000434505
0.2877	325	0.00456025	0.000434591
0.2877	326	0.00455076	0.000434491
0.2877	327	0.00454198	0.000434639
0.2877	328	0.00453286	0.000434672
0.2877	329	0.00452259	0.000434404
0.2877	330	0.00451337	0.000434364
0.2877	331	0.00450381	0.000434222
0.2877	332	0.00449369	0.000434029
0.2877	333	0.00448471	0.000433877
0.2877	334	0.00447598	0.000433743
0.2877	335	0.00446766	0.000433357
0.2877	336	0.0044584	0.000433342
0.2877	337	0.00444924	0.000433044
0.2877	338	0.00444038	0.000433181
0.2877	339	0.00443192	0.0004329
0.2877	340	0.00442375	0.000432692
0.2877	341	0.00441482	0.00043228
0.2877	342	0.0044056	0.000432244
0.2877	343	0.0043978	0.00043225
0.2877	344	0.00438858	0.000431934
0.2877	345	0.0043801	0.000431948
0.2877	346	0.00437199	0.000431873
0.2877	347	0.00436363	0.000431612
0.2877	348	0.0043541	0.00043139
0.2877	349	0.00434571	0.00043127
0.2877	350	0.00433887	0.00043106
0.2877	351	0.00433168	0.00043081
0.2877	352	0.00432441	0.000430774
0.2877	353	0.00431626	0.000430478
0.2877	354	0.00430816	0.000429926
0.2877	355	0.00430009	0.000429805
0.2877	356	0.00429223	0.000429433
0.2877	357	0.00428425	0.000429154
0.2877	358	0.00427651	0.000428559
0.2877	359	0.00426977	0.000428484
0.2877	360	0.00426243	0.000428261
0.2877	361	0.00425522	0.000427884
0.2877	362	0.00424761	0.000427805
0.2877	363	0.00423916	0.000427718
0.2877	364	0.00423154	0.000427592
0.2877	365	0.00422417	0.000427469
0.2877	366	0.00421598	0.000427324
0.2877	367	0.00420782	0.000427296
0.2877	368	0.00419943	0.000427432
0.2877	369	0.00419225	0.000427059
0.2877	370	0.00418432	0.00042676
0.2877	371	0.00417568	0.00042651
0.2877	372	0.00416819	0.000426363
0.2877	373	0.00416126	0.000426201
0.2877	374	0.00415382	0.000426231
0.2877	375	0.00414683	0.000426084
0.2877	376	0.00413928	0.000426118
0.2877	377	0.00413322	0.000425995
0.2877	378	0.00412633	0.000426019
0.2877	379	0.00411928	0.000425919
0.2877	380	0.00411222	0.000425765
0.2877	381	0.00410556	0.000425404
0.2877	382	0.00409845	0.000425045
0.2877	383	0.00409119	0.000425019
0.2877	384	0.004084	0.000424616
0.2877	385	0.00407719	0.000424641
0.2877	386	0.00406991	0.000424336
0.2877	387	0.0040622	0.000424189
0.2877	388	0.00405518	0.000423911
0.2877	389	0.00404771	0.0004236
0.2877	390	0.00404109	0.000423478
0.2877	391	0.00403461	0.000423531
0.2877	392	0.00402816	0.000423399
0.2877	393	0.00402194	0.000423053
0.2877	394	0.00401509	0.000423112
0.2877	395	0.00400808	0.000422955
0.2877	396	0.00400075	0.000422833
0.2877	397	0.003995	0.000422746
0.2877	398	0.00398842	0.000422717
0.2877	399	0.00398177	0.000422673
0.2877	400	0.00397476	0.000422546
0.2877	401	0.00396676	0.000422261
0.2877	402	0.0039601	0.000421835
0.2877	403	0.0039536	0.000421832
0.2877	404	0.00394732	0.000421796
0.2877	405	0.00394153	0.000421584
0.2877	406	0.00393522	0.000421278
0.2877	407	0.00392877	0.000421236
0.2877	408	0.003923	0.000421132
0.2877	409	0.00391699	0.000421108
0.2877	410	0.00391044	0.000420816
0.2877	411	0.00390463	0.000420693
0.2877	412	0.00389889	0.00042057
0.2877	413	0.0038935	0.000420479
0.2877	414	0.00388768	0.000420483
0.2877	415	0.00388191	0.00042034
0.2877	416	0.00387679	0.000419932
0.2877	417	0.0038717	0.000419806
0.2877	418	0.00386537	0.00041955
0.2877	419	0.00385994	0.000418896
0.2877	420	0.00385366	0.000418658
0.2877	421	0.00384733	0.000418441
0.2877	422	0.00384123	0.00041823
0.2877	423	0.00383623	0.000418146
0.2877	424	0.00383024	0.00041801
0.2877	425	0.00382417	0.000417934
0.2877	426	0.00381896	0.000417432
0.2877	427	0.00381373	0.000417306
0.2877	428	0.00380781	0.000416933
0.2877	429	0.00380303	0.000417018
0.2877	430	0.00379777	0.00041642
0.2877	431	0.00379256	0.00041619
0.2877	432	0.00378734	0.000416271
0.2877	433	0.00378229	0.000416292
0.2877	434	0.00377647	0.000416161
0.2877	435	0.00377065	0.000416152
0.2877	436	0.00376472	0.000416024
0.2877	437	0.00375949	0.000415805
0.2877	438	0.00375533	0.000415883
0.2877	439	0.0037498	0.000415883
0.2877	440	0.00374432	0.000415425
0.2877	441	0.00373905	0.000415282
0.2877	442	0.00373284	0.000415159
0.2877	443	0.00372789	0.000414958
0.2877	444	0.00372276	0.000414658
0.2877	445	0.00371775	0.000414616
0.2877	446	0.00371253	0.000414635
0.2877	447	0.00370725	0.000414586
0.2877	448	0.0037024	0.000414801
0.2877	449	0.00369763	0.000414889
0.2877	450	0.00369248	0.000415041
0.2877	451	0.00368724	0.000414753
0.2877	452	0.00368145	0.00041484
0.2877	453	0.00367657	0.000414981
0.2877	454	0.00367156	0.000414782
0.2877	455	0.00366663	0.000414461
0.2877	456	0.00366116	0.000414024
0.2877	457	0.0036562	0.000413631
0.2877	458	0.00365116	0.000413288
0.2877	459	0.00364681	0.000413228
0.2877	460	0.00364188	0.000413153
0.2877	461	0.00363642	0.000413153
0.2877	462	0.00363199	0.000412946
0.2877	463	0.00362754	0.00041287
0.2877	464	0.00362256	0.000412878
0.2877	465	0.00361798	0.000412882
0.2877	466	0.00361348	0.000412492
0.2877	467	0.00360885	0.000412236
0.2877	468	0.0036042	0.00041243
0.2877	469	0.00359972	0.000412294
0.2877	470	0.00359485	0.000412273
0.2877	471	0.00359016	0.00041211
0.2877	472	0.00358539	0.000411811
0.2877	473	0.00358066	0.000411727
0.2877	474	0.0035762	0.000411574
0.2877	475	0.00357101	0.000411174
0.2877	476	0.00356697	0.000410738
0.2877	477	0.00356226	0.000410332
0.2877	478	0.00355757	0.000410305
0.2877	479	0.00355342	0.00041056
0.2877	480	0.00354863	0.000410613
0.2877	481	0.00354343	0.000410542
0.2877	482	0.00353876	0.000410255
0.2877	483	0.00353456	0.000410138
0.2877	484	0.00353011	0.000409935
0.2877	485	0.00352573	0.000409761
0.2877	486	0.00352075	0.000409937
0.2877	487	0.00351617	0.000409638
0.2877	488	0.00351149	0.000409867
0.2877	489	0.00350709	0.000409714
0.2877	490	0.00350283	0.000409568
0.2877	491	0.0034982	0.00040952
0.2877	492	0.00349424	0.000409349
0.2877	493	0.00349016	0.000409278
0.2877	494	0.00348577	0.000409254
0.2877	495	0.00348137	0.00040898
0.2877	496	0.00347731	0.000408679
0.2877	497	0.00347389	0.000408464
0.2877	498	0.00347055	0.000408303
0.2877	499	0.0034665	0.000407932
0.2877	500	0.00346241	0.000407927
0.2877	501	0.00345856	0.000407618
0.2877	502	0.0034546	0.000407327
0.2877	503	0.00345021	0.000406853
0.2877	504	0.00344581	0.000407054
0.2877	505	0.00344189	0.000407067
0.2877	506	0.00343779	0.000406913
0.2877	507	0.00343452	0.000406788
0.2877	508	0.0034309	0.000406512
0.2877	509	0.00342712	0.000406479
0.2877	510	0.00342345	0.000406213
0.2877	511	0.00341958	0.000406086
0.2877	512	0.003416	0.000406188
0.2877	513	0.00341232	0.000405942
0.2877	514	0.00340989	0.000405921
0.2877	515	0.0034066	0.000405582
0.2877	516	0.00340231	0.000405619
0.2877	517	0.00339913	0.000405589
0.2877	518	0.00339513	0.00040557
0.2877	519	0.00339167	0.000405511
0.2877	520	0.00338715	0.000405142
0.2877	521	0.00338227	0.000405082
0.2877	522	0.00337812	0.000405103
0.2877	523	0.00337458	0.000405105
0.2877	524	0.00337139	0.000404918
0.2877	525	0.0033672	0.000404587
0.2877	526	0.00336334	0.000404444
0.2877	527	0.00335924	0.000404163
0.2877	528	0.00335534	0.000404028
0.2877	529	0.00335154	0.000403746
0.2877	530	0.00334837	0.000403494
0.2877	531	0.00334492	0.000403144
0.2877	532	0.00334176	0.000403075
0.2877	533	0.00333861	0.000402945
0.2877	534	0.0033358	0.0004029
0.2877	535	0.00333143	0.000402639
0.2877	536	0.00332766	0.00040256
0.2877	537	0.00332412	0.000402561
0.2877	538	0.00332025	0.000402517
0.2877	539	0.00331609	0.000402641
0.2877	540	0.0033126	0.000402422
0.2877	541	0.00330991	0.00040225
0.2877	542	0.00330671	0.00040214
0.2877	543	0.00330335	0.000402094
0.2877	544	0.00330033	0.000402051
0.2877	545	0.00329643	0.000402117
0.2877	546	0.00329349	0.000401835
0.2877	547	0.00329058	0.000401673
0.2877	548	0.00328678	0.000401527
0.2877	549	0.00328354	0.000401248
0.2877	550	0.00327959	0.000401165
0.2877	551	0.00327528	0.000400964
0.2877	552	0.00327189	0.000400947
0.2877	553	0.00326943	0.000401043
0.2877	554	0.00326573	0.000400638
0.2877	555	0.00326297	0.000400593
0.2877	556	0.00325986	0.000400557
0.2877	557	0.00325683	0.000400486
0.2877	558	0.00325326	0.000400029
0.2877	559	0.00325024	0.000399685
0.2877	560	0.00324813	0.000399489
0.2877	561	0.00324565	0.000399624
0.2877	562	0.00324275	0.000399527
0.2877	563	0.00323869	0.000399606
0.2877	564	0.00323505	0.000399576
0.2877	565	0.00323227	0.000399743
0.2877	566	0.00322841	0.000399803
0.2877	567	0.00322444	0.000399761
0.2877	568	0.00322129	0.000399827
0.2877	569	0.0032188	0.00039983
0.2877	570	0.00321612	0.000399791
0.2877	571	0.00321355	0.000399778
0.2877	572	0.00321056	0.000399527
0.2877	573	0.00320752	0.000399732
0.2877	574	0.00320493	0.000399488
0.2877	575	0.00320192	0.000399244
0.2877	576	0.00319978	0.000399139
0.2877	577	0.00319686	0.000398878
0.2877	578	0.00319333	0.000398712
0.2877	579	0.00319	0.000398521
0.2877	580	0.00318676	0.000398633
0.2877	581	0.00318395	0.000398515
0.2877	582	0.00318119	0.000398573
0.2877	583	0.00317875	0.000398347
0.2877	584	0.00317568	0.000398409
0.2877	585	0.00317232	0.000398225
0.2877	586	0.00316939	0.000398266
0.2877	587	0.00316749	0.000398106
0.2877	588	0.0031653	0.00039803
0.2877	589	0.00316269	0.000398036
0.2877	590	0.00316017	0.000397719
0.2877	591	0.00315802	0.000397789
0.2877	592	0.00315559	0.000397711
0.2877	593	0.0031525	0.000397696
0.2877	594	0.00315078	0.000397764
0.2877	595	0.00314833	0.000397555
0.2877	596	0.00314509	0.000397629
0.2877	597	0.00314308	0.000397516
0.2877	598	0.00314049	0.000397451
0.2877	599	0.00313731	0.000397214
0.2877	600	0.00313417	0.000396998
0.2877	601	0.0031321	0.000396623
0.2877	602	0.00312976	0.000396562
0.2877	603	0.00312749	0.000396713
0.2877	604	0.00312478	0.000396558
0.2877	605	0.003122	0.000396329
0.2877	606	0.00311818	0.000396259
0.2877	607	0.00311495	0.000396319
0.2877	608	0.00311249	0.00039626
0.2877	609	0.00310946	0.000396047
0.2877	610	0.00310643	0.000396036
0.2877	611	0.00310358	0.000395714
0.2877	612	0.0031022	0.000395584
0.2877	613	0.00309946	0.000395533
0.2877	614	0.00309726	0.00039562
0.2877	615	0.00309374	0.000395542
0.2877	616	0.00309107	0.000395396
0.2877	617	0.0030885	0.000394774
0.2877	618	0.00308667	0.000394942
0.2877	619	0.00308386	0.000394765
0.2877	620	0.00308117	0.000394564
0.2877	621	0.00307895	0.000394696
0.2877	622	0.00307672	0.000394959
0.2877	623	0.00307446	0.000394583
0.2877	624	0.00307244	0.000394615
0.2877	625	0.00306968	0.000394516
0.2877	626	0.0030666	0.000394522
0.2877	627	0.00306452	0.000394471
0.2877	628	0.00306191	0.000394541
0.2877	629	0.00306007	0.000394634
0.2877	630	0.00305789	0.00039443
0.2877	631	0.00305607	0.000394076
0.2877	632	0.00305354	0.000393586
0.2877	633	0.00305147	0.00039352
0.2877	634	0.00304888	0.000393228
0.2877	635	0.00304677	0.000392948
0.2877	636	0.00304424	0.000392958
0.2877	637	0.00304165	0.000392713
0.2877	638	0.00303911	0.000392692
0.2877	639	0.00303642	0.00039245
0.2877	640	0.00303374	0.000392293
0.2877	641	0.00303116	0.000392188
0.2877	642	0.00302905	0.000392053
0.2877	643	0.00302695	0.000391995
0.2877	644	0.00302485	0.000391874
0.2877	645	0.0030231	0.000391581
0.2877	646	0.00302059	0.000391629
0.2877	647	0.00301858	0.000391827
0.2877	648	0.00301553	0.000391848
0.2877	649	0.00301264	0.00039183
0.2877	650	0.00301015	0.000391885
0.2877	651	0.00300869	0.000391764
0.2877	652	0.00300623	0.000391808
0.2877	653	0.00300471	0.000391811
0.2877	654	0.00300199	0.000391853
0.2877	655	0.00300014	0.000391855
0.2877	656	0.00299859	0.000391611
0.2877	657	0.0029971	0.000391613
0.2877	658	0.00299525	0.000391797
0.2877	659	0.00299287	0.000391473
0.2877	660	0.00299006	0.000391298
0.2877	661	0.00298742	0.000391314
0.2877	662	0.00298428	0.000391011
0.2877	663	0.00298172	0.000390878
0.2877	664	0.00297973	0.000390951
0.2877	665	0.00297788	0.000390721
0.2877	666	0.00297523	0.000390739
0.2877	667	0.00297348	0.000390744
0.2877	668	0.00297152	0.000390624
0.2877	669	0.00296973	0.000390693
0.2877	670	0.0029676	0.000390461
0.2877	671	0.00296587	0.00039038
0.2877	672	0.00296423	0.000390567
0.2877	673	0.00296209	0.000390071
0.2877	674	0.00296102	0.000389661
0.2877	675	0.00295899	0.000389297
0.2877	676	0.00295651	0.000389111
0.2877	677	0.00295547	0.000388957
0.2877	678	0.00295398	0.000388895
0.2877	679	0.00295174	0.000388719
0.2877	680	0.00295006	0.00038861
0.2877	681	0.00294823	0.000388704
0.2877	682	0.00294587	0.000389027
0.2877	683	0.00294508	0.000388638
0.2877	684	0.00294317	0.000388664
0.2877	685	0.00294131	0.000388552
0.2877	686	0.00294005	0.000388267
0.2877	687	0.0029378	0.000388211
0.2877	688	0.00293639	0.000388035
0.2877	689	0.0029341	0.000387761
0.2877	690	0.00293199	0.000387821
0.2877	691	0.00293003	0.000388029
0.2877	692	0.00292728	0.000387936
0.2877	693	0.00292488	0.000387783
0.2877	694	0.00292297	0.000387761
0.2877	695	0.00292082	0.000387999
0.2877	696	0.0029186	0.000387686
0.2877	697	0.00291544	0.000387807
0.2877	698	0.00291315	0.000387608
0.2877	699	0.00291134	0.000387489
0.2877	700	0.00290976	0.000387353
0.2877	701	0.00290764	0.000387274
0.2877	702	0.00290483	0.000387142
0.2877	703	0.00290326	0.000387444
0.2877	704	0.00290152	0.00038722
0.2877	705	0.00290066	0.000386976
0.2877	706	0.00289853	0.000386751
0.2877	707	0.00289632	0.000386338
0.2877	708	0.00289442	0.00038634
0.2877	709	0.00289244	0.00038651
0.2877	710	0.00289143	0.000386213
0.2877	711	0.00288853	0.00038634
0.2877	712	0.00288653	0.000386187
0.2877	713	0.00288399	0.000386252
0.2877	714	0.00288162	0.000386167
0.2877	715	0.00287958	0.000386021
0.2877	716	0.00287839	0.000385874
0.2877	717	0.00287673	0.000385874
0.2877	718	0.00287463	0.000385908
0.2877	719	0.00287251	0.000385746
0.2877	720	0.0028702	0.000385869
0.2877	721	0.00286772	0.000386014
0.2877	722	0.00286642	0.000385897
0.2877	723	0.00286498	0.000385702
0.2877	724	0.00286232	0.000385571
0.2877	725	0.00286034	0.000385173
0.2877	726	0.0028589	0.000384833
0.2877	727	0.00285758	0.000384855
0.2877	728	0.00285664	0.00038473
0.2877	729	0.00285499	0.000384926
0.2877	730	0.00285308	0.000384828
0.2877	731	0.00285092	0.000385016
0.2877	732	0.00284907	0.000384861
0.2877	733	0.00284783	0.000384558
0.2877	734	0.00284638	0.000384614
0.2877	735	0.00284502	0.00038456
0.2877	736	0.00284342	0.000384551
0.2877	737	0.00284201	0.00038454
0.2877	738	0.00284084	0.000384184
0.2877	739	0.00283971	0.000384282
0.2877	740	0.00283751	0.000384163
0.2877	741	0.0028365	0.000384192
0.2877	742	0.00283569	0.000383937
0.2877	743	0.00283481	0.000384001
0.2877	744	0.00283318	0.000383693
0.2877	745	0.0028319	0.000383586
0.2877	746	0.00283063	0.000383452
0.2877	747	0.00282955	0.000383225
0.2877	748	0.00282776	0.000382921
0.2877	749	0.0028254	0.000382797
0.2877	750	0.00282496	0.000382851
0.2877	751	0.00282336	0.000383005
0.2877	752	0.00282254	0.000382907
0.2877	753	0.00282133	0.000382913
0.2877	754	0.00281998	0.000382762
0.2877	755	0.0028195	0.000382555
0.2877	756	0.00281761	0.000382471
0.2877	757	0.00281648	0.000382466
0.2877	758	0.00281483	0.0003826
0.2877	759	0.00281376	0.000382481
0.2877	760	0.00281207	0.000382569
0.2877	761	0.00281047	0.000382542
0.2877	762	0.00280894	0.000382807
0.2877	763	0.00280805	0.000382702
0.2877	764	0.00280635	0.000382807
0.2877	765	0.00280501	0.000382678
0.2877	766	0.00280277	0.000382802
0.2877	767	0.00280101	0.000382879
0.2877	768	0.00279998	0.000383167
0.2877	769	0.00279806	0.000383084
0.2877	770	0.00279622	0.000382925
0.2877	771	0.00279477	0.000382454
0.2877	772	0.00279353	0.000382366
0.2877	773	0.00279269	0.000382778
0.2877	774	0.00279129	0.000382903
0.2877	775	0.00279048	0.000382706
0.2877	776	0.00278935	0.000382573
0.2877	777	0.00278879	0.000382444
0.2877	778	0.00278778	0.000382323
0.2877	779	0.00278631	0.000382348
0.2877	780	0.00278455	0.000382368
0.2877	781	0.00278274	0.000382252
0.2877	782	0.0027814	0.00038196
0.2877	783	0.00277955	0.00038195
0.2877	784	0.00277768	0.000382111
0.2877	785	0.00277664	0.000381988
0.2877	786	0.00277474	0.000381987
0.2877	787	0.00277344	0.000381807
0.2877	788	0.00277316	0.000381851
0.2877	789	0.00277188	0.000381885
0.2877	790	0.00277047	0.000381714
0.2877	791	0.00276976	0.000381584
0.2877	792	0.00276893	0.000381434
0.2877	793	0.00276719	0.000381367
0.2877	794	0.00276569	0.000381411
0.2877	795	0.00276545	0.000381326
0.2877	796	0.0027651	0.000381082
0.2877	797	0.00276426	0.000380878
0.2877	798	0.00276358	0.000381142
0.2877	799	0.00276192	0.000381167
0.2877	800	0.00276113	0.00038124
0.2877	801	0.00276027	0.000381311
0.2877	802	0.00275986	0.000381243
0.2877	803	0.00275852	0.000381248
0.2877	804	0.00275735	0.000381119
0.2877	805	0.00275627	0.000380982
0.2877	806	0.00275481	0.000380931
0.2877	807	0.00275348	0.000380713
0.2877	808	0.00275261	0.000380436
0.2877	809	0.00275074	0.000380047
0.2877	810	0.00274867	0.000379673
0.2877	811	0.00274699	0.000379778
0.2877	812	0.00274559	0.000379687
0.2877	813	0.00274488	0.000379732
0.2877	814	0.00274489	0.000379769
0.2877	815	0.00274383	0.000379841
0.2877	816	0.00274277	0.000379591
0.2877	817	0.00274275	0.000379619
0.2877	818	0.00274171	0.000379573
0.2877	819	0.00274128	0.00037956
0.2877	820	0.00274025	0.000379816
0.2877	821	0.00273931	0.000379808
0.2877	822	0.00273833	0.000379711
0.2877	823	0.00273702	0.00037951
0.2877	824	0.00273605	0.000379243
0.2877	825	0.00273546	0.000379123
0.2877	826	0.00273457	0.000378945
0.2877	827	0.00273382	0.000378811
0.2877	828	0.00273307	0.000378922
0.2877	829	0.0027319	0.000378812
0.2877	830	0.00273181	0.000378688
0.2877	831	0.0027303	0.000378573
0.2877	832	0.00273002	0.000378677
0.2877	833	0.00272981	0.000378956
0.2877	834	0.00272941	0.000378899
0.2877	835	0.00272834	0.00037928
0.2877	836	0.00272786	0.000379298
0.2877	837	0.00272599	0.000379463
0.2877	838	0.00272503	0.000379569
0.2877	839	0.00272414	0.000379545
0.2877	840	0.00272291	0.000379579
0.2877	841	0.00272191	0.000379739
0.2877	842	0.00272078	0.000379756
0.2877	843	0.00271955	0.000380062
0.2877	844	0.00271892	0.000380221
0.2877	845	0.00271846	0.000380345
0.2877	846	0.00271796	0.00038033
0.2877	847	0.00271804	0.00038053
0.2877	848	0.00271774	0.000380433
0.2877	849	0.00271647	0.000380387
0.2877	850	0.0027153	0.000380205
0.2877	851	0.0027145	0.000380129
0.2877	852	0.00271371	0.000380121
0.2877	853	0.00271202	0.000380147
0.2877	854	0.00271188	0.000380365
0.2877	855	0.00271109	0.000380529
0.2877	856	0.0027101	0.000380385
0.2877	857	0.00271013	0.000380456
0.2877	858	0.00270882	0.000380113
0.2877	859	0.00270862	0.000379956
0.2877	860	0.00270762	0.000379753
0.2877	861	0.00270776	0.000379932
0.2877	862	0.00270731	0.000379898
0.2877	863	0.00270561	0.000379877
0.2877	864	0.00270318	0.000379872
0.2877	865	0.00270223	0.000379995
0.2877	866	0.00270278	0.000380006
0.2877	867	0.00270166	0.000380299
0.2877	868	0.00270121	0.000380206
0.2877	869	0.00270048	0.000380076
0.2877	870	0.00269951	0.000379805
0.2877	871	0.00269855	0.000379537
0.2877	872	0.00269818	0.000379361
0.2877	873	0.0026972	0.000379332
0.2877	874	0.00269619	0.000379649
0.2877	875	0.00269578	0.000379622
0.2877	876	0.00269492	0.000379469
0.2877	877	0.00269492	0.0003792
0.2877	878	0.00269463	0.00037904
0.2877	879	0.00269404	0.000378824
0.2877	880	0.00269302	0.000379029
0.2877	881	0.00269239	0.000378959
0.2877	882	0.00269083	0.000378875
0.2877	883	0.00269051	0.000378887
0.2877	884	0.0026901	0.000378828
0.2877	885	0.00268939	0.000378805
0.2877	886	0.00268884	0.00037897
0.2877	887	0.00268812	0.000379002
0.2877	888	0.00268732	0.000379094
0.2877	889	0.00268674	0.000379211
0.2877	890	0.00268628	0.000379337
0.2877	891	0.00268472	0.000379374
0.2877	892	0.00268376	0.000379201
0.2877	893	0.00268261	0.000379436
0.2877	894	0.00268255	0.000379442
0.2877	895	0.00268227	0.000379628
0.2877	896	0.00268199	0.00037976
0.2877	897	0.002681	0.000379569
0.2877	898	0.00268117	0.000379425
0.2877	899	0.00268002	0.000379457
0.2877	900	0.00267908	0.000379358
0.2877	901	0.00267825	0.000379188
0.2877	902	0.00267724	0.000378815
0.2877	903	0.0026763	0.000378847
0.2877	904	0.00267541	0.000379053
0.2877	905	0.00267477	0.000379014
0.2877	906	0.0026741	0.000379108
0.2877	907	0.00267283	0.000378984
0.2877	908	0.00267175	0.000379087
0.2877	909	0.00267169	0.000379327
0.2877	910	0.00267143	0.00037946
0.2877	911	0.00267052	0.000379464
0.2877	912	0.00266986	0.000379458
0.2877	913	0.00266886	0.000379632
0.2877	914	0.00266791	0.000379726
0.2877	915	0.00266735	0.000379883
0.2877	916	0.00266674	0.00038012
0.2877	917	0.00266535	0.000380057
0.2877	918	0.0026646	0.000379701
0.2877	919	0.00266391	0.000379835
0.2877	920	0.00266352	0.000380092
0.2877	921	0.00266293	0.000380058
0.2877	922	0.00266278	0.000379804
0.2877	923	0.0026622	0.000379988
0.2877	924	0.00266145	0.000380058
0.2877	925	0.00266129	0.000379809
0.2877	926	0.00266139	0.000379862
0.2877	927	0.00266123	0.000380033
0.2877	928	0.00266081	0.000380046
0.2877	929	0.00265962	0.000379831
0.2877	930	0.0026598	0.000379824
0.2877	931	0.00265936	0.00037947
0.2877	932	0.00265866	0.000379502
0.2877	933	0.00265878	0.000379513
0.2877	934	0.00265832	0.000379431
0.2877	935	0.00265714	0.000379392
0.2877	936	0.00265751	0.000379745
0.2877	937	0.00265693	0.000379752
0.2877	938	0.00265627	0.000379652
0.2877	939	0.00265591	0.000379763
0.2877	940	0.00265553	0.000379686
0.2877	941	0.00265541	0.000379893
0.2877	942	0.00265506	0.000380136
0.2877	943	0.00265441	0.000379977
0.2877	944	0.00265302	0.000379861
0.2877	945	0.00265201	0.000379528
0.2877	946	0.00265131	0.000379588
0.2877	947	0.00265067	0.000379552
0.2877	948	0.00265039	0.00037978
0.2877	949	0.00265017	0.000379733
0.2877	950	0.00264942	0.000379818
0.2877	951	0.00264896	0.000379901
0.2877	952	0.00264922	0.000379792
0.2877	953	0.00264871	0.000379799
0.2877	954	0.00264817	0.000379748
0.2877	955	0.00264806	0.000379891
0.2877	956	0.00264711	0.000379797
0.2877	957	0.00264697	0.000379518
0.2877	958	0.00264629	0.000379649
0.2877	959	0.00264618	0.000379495
0.2877	960	0.00264598	0.000379819
0.2877	961	0.00264555	0.000379638
0.2877	962	0.00264591	0.000379522
0.2877	963	0.00264658	0.000379442
0.2877	964	0.00264634	0.000379267
0.2877	965	0.00264656	0.00037921
0.2877	966	0.00264577	0.000379169
0.2877	967	0.00264544	0.000379327
0.2877	968	0.00264546	0.000379349
0.2877	969	0.00264606	0.000379458
0.2877	970	0.00264548	0.000379584
0.2877	971	0.00264614	0.000379356
0.2877	972	0.00264643	0.000379299
0.2877	973	0.00264644	0.000379218
0.2877	974	0.00264518	0.00037937
0.2877	975	0.00264448	0.000379377
0.2877	976	0.00264517	0.000379371
0.2877	977	0.00264495	0.000379555
0.2877	978	0.00264477	0.000379533
0.2877	979	0.0026448	0.000379416
0.2877	980	0.0026445	0.000379186
0.2877	981	0.00264444	0.000379108
0.2877	982	0.00264433	0.0003791
0.2877	983	0.00264392	0.00037917
0.2877	984	0.00264407	0.000379088
0.2877	985	0.00264267	0.000379274
0.2877	986	0.00264158	0.000379344
0.2877	987	0.00264119	0.0003793
0.2877	988	0.00264079	0.00037921
0.2877	989	0.00264072	0.000379067
0.2877	990	0.00264093	0.000379158
0.2877	991	0.00264012	0.000379399
0.2877	992	0.00263983	0.000379337
0.2877	993	0.00264015	0.000379251
0.2877	994	0.0026397	0.00037918
0.2877	995	0.00264025	0.000379363
0.2877	996	0.00263865	0.0003796
0.2877	997	0.00263816	0.000379653
0.2877	998	0.00263848	0.000379769
0.2877	999	0.00263818	0.000379579
0.2877	1000	0.00263818	0.000379654
0.2877	1001	0.00263825	0.000379692
0.2877	1002	0.0026389	0.000379476
0.2877	1003	0.00263849	0.000379255
0.2877	1004	0.00263873	0.000379116
0.2877	1005	0.00263787	0.000379191
0.2877	1006	0.00263716	0.000379038
0.2877	1007	0.00263718	0.000379224
0.2877	1008	0.00263727	0.000379273
0.2877	1009	0.00263775	0.000379164
0.2877	1010	0.00263822	0.000379225
0.2877	1011	0.00263737	0.000379194
0.2877	1012	0.00263753	0.000379064
0.2877	1013	0.00263783	0.000379118
0.2877	1014	0.00263798	0.000379009
0.2877	1015	0.00263871	0.000379111
0.2877	1016	0.0026392	0.000378981
0.2877	1017	0.0026393	0.000378937
0.2877	1018	0.00263897	0.000378844
0.2877	1019	0.00263963	0.00037881
0.2877	1020	0.00263984	0.000378989
0.2877	1021	0.00264031	0.000378894
0.2877	1022	0.00263988	0.000378667
0.2877	1023	0.00263989	0.000378822
0.2877	1024	0.0026405	0.000378678

## Sheet: 24x2048_beta_2.855
k	tau	C(tau)	Error
0.285	0	1	0
0.285	1	0.433719	0.000197642
0.285	2	0.251168	0.000295682
0.285	3	0.172315	0.000345065
0.285	4	0.130121	0.000371053
0.285	5	0.10416	0.000385205
0.285	6	0.0866619	0.000393166
0.285	7	0.0741036	0.000397692
0.285	8	0.0646691	0.000399957
0.285	9	0.0573296	0.000401009
0.285	10	0.0514607	0.000400532
0.285	11	0.0466648	0.000399586
0.285	12	0.0426736	0.000398102
0.285	13	0.0393008	0.000396025
0.285	14	0.0364143	0.000393886
0.285	15	0.0339162	0.000391443
0.285	16	0.0317342	0.000389109
0.285	17	0.0298117	0.000386183
0.285	18	0.0281064	0.000383446
0.285	19	0.0265815	0.000380602
0.285	20	0.0252113	0.00037778
0.285	21	0.0239734	0.000374977
0.285	22	0.0228506	0.000372255
0.285	23	0.021827	0.000369722
0.285	24	0.0208892	0.000366851
0.285	25	0.0200279	0.000364027
0.285	26	0.0192338	0.000361674
0.285	27	0.0184993	0.000359491
0.285	28	0.0178183	0.000357038
0.285	29	0.0171842	0.000354628
0.285	30	0.0165932	0.000352688
0.285	31	0.0160413	0.000350421
0.285	32	0.0155246	0.000348359
0.285	33	0.0150387	0.000346263
0.285	34	0.0145818	0.000344027
0.285	35	0.0141533	0.000342001
0.285	36	0.0137485	0.000339936
0.285	37	0.0133651	0.000337944
0.285	38	0.0130025	0.000336
0.285	39	0.0126594	0.000334316
0.285	40	0.0123339	0.000332549
0.285	41	0.0120258	0.000330472
0.285	42	0.0117324	0.000328879
0.285	43	0.0114528	0.000327461
0.285	44	0.0111857	0.00032632
0.285	45	0.0109315	0.000325032
0.285	46	0.0106881	0.000323765
0.285	47	0.0104558	0.00032236
0.285	48	0.0102334	0.000320871
0.285	49	0.01002	0.000319281
0.285	50	0.0098145	0.000317807
0.285	51	0.00961799	0.000316504
0.285	52	0.00943019	0.000315343
0.285	53	0.00924911	0.000314302
0.285	54	0.00907486	0.000313484
0.285	55	0.00890707	0.000312205
0.285	56	0.00874559	0.000311325
0.285	57	0.00858994	0.00031052
0.285	58	0.00843924	0.000309507
0.285	59	0.00829487	0.000308395
0.285	60	0.00815539	0.000307424
0.285	61	0.00802068	0.000306352
0.285	62	0.00789029	0.000305908
0.285	63	0.00776444	0.000304924
0.285	64	0.00764131	0.000303741
0.285	65	0.00752218	0.000302664
0.285	66	0.00740683	0.000301968
0.285	67	0.00729584	0.000301021
0.285	68	0.00718813	0.000299844
0.285	69	0.00708332	0.000298857
0.285	70	0.00698115	0.000298034
0.285	71	0.0068821	0.000296932
0.285	72	0.00678591	0.000295922
0.285	73	0.00669266	0.000295237
0.285	74	0.00660252	0.000294329
0.285	75	0.00651334	0.000293551
0.285	76	0.00642861	0.000292965
0.285	77	0.00634542	0.000291893
0.285	78	0.00626526	0.000290916
0.285	79	0.00618587	0.000290029
0.285	80	0.00610904	0.000289113
0.285	81	0.00603479	0.000288056
0.285	82	0.00596182	0.000287023
0.285	83	0.00589083	0.000285776
0.285	84	0.00582053	0.000284967
0.285	85	0.00575305	0.000284436
0.285	86	0.00568616	0.000283632
0.285	87	0.005621	0.000282824
0.285	88	0.00555778	0.000281822
0.285	89	0.0054956	0.000280948
0.285	90	0.00543534	0.00028029
0.285	91	0.00537629	0.000279482
0.285	92	0.0053185	0.000278931
0.285	93	0.00526218	0.000278081
0.285	94	0.00520643	0.000277314
0.285	95	0.00515262	0.000276793
0.285	96	0.00509954	0.000275968
0.285	97	0.00504826	0.000274974
0.285	98	0.00499747	0.000274072
0.285	99	0.00494791	0.000273196
0.285	100	0.00489955	0.000272527
0.285	101	0.00485186	0.000271778
0.285	102	0.00480628	0.000270917
0.285	103	0.00476011	0.000270024
0.285	104	0.00471529	0.000269032
0.285	105	0.00467183	0.000268198
0.285	106	0.00462868	0.00026738
0.285	107	0.00458621	0.000266596
0.285	108	0.00454457	0.000265886
0.285	109	0.00450435	0.000265027
0.285	110	0.00446464	0.000264129
0.285	111	0.00442612	0.000263279
0.285	112	0.00438707	0.000262657
0.285	113	0.00434894	0.000262076
0.285	114	0.0043128	0.000261382
0.285	115	0.00427641	0.00026074
0.285	116	0.00424052	0.000260007
0.285	117	0.00420524	0.000259036
0.285	118	0.00417104	0.000258535
0.285	119	0.00413741	0.000257881
0.285	120	0.00410379	0.00025727
0.285	121	0.00407158	0.000256431
0.285	122	0.00403942	0.000255698
0.285	123	0.00400664	0.000254741
0.285	124	0.00397609	0.0002542
0.285	125	0.00394438	0.000253542
0.285	126	0.00391361	0.000252738
0.285	127	0.00388412	0.000252315
0.285	128	0.00385564	0.00025161
0.285	129	0.00382642	0.000250818
0.285	130	0.00379741	0.000250418
0.285	131	0.00376989	0.000249721
0.285	132	0.00374314	0.00024873
0.285	133	0.0037168	0.000247923
0.285	134	0.00368957	0.000247441
0.285	135	0.00366418	0.000246958
0.285	136	0.00363888	0.000246246
0.285	137	0.00361333	0.000245697
0.285	138	0.00358824	0.000244674
0.285	139	0.00356414	0.000243914
0.285	140	0.00354035	0.000243315
0.285	141	0.0035165	0.000243098
0.285	142	0.00349319	0.000242634
0.285	143	0.00346983	0.000242044
0.285	144	0.00344697	0.000241437
0.285	145	0.00342368	0.000240713
0.285	146	0.00340132	0.00024007
0.285	147	0.00337862	0.000239454
0.285	148	0.00335703	0.000238855
0.285	149	0.00333586	0.000238441
0.285	150	0.0033154	0.000237567
0.285	151	0.0032934	0.000236828
0.285	152	0.00327346	0.000236353
0.285	153	0.00325414	0.000235872
0.285	154	0.0032342	0.000235153
0.285	155	0.00321433	0.000234354
0.285	156	0.00319352	0.000233877
0.285	157	0.00317451	0.000233649
0.285	158	0.00315498	0.00023308
0.285	159	0.00313541	0.00023244
0.285	160	0.00311613	0.00023179
0.285	161	0.00309617	0.000231266
0.285	162	0.00307811	0.000230823
0.285	163	0.00306054	0.000230099
0.285	164	0.00304249	0.00022957
0.285	165	0.00302467	0.000229339
0.285	166	0.00300794	0.000228633
0.285	167	0.00299083	0.000228146
0.285	168	0.00297351	0.000227595
0.285	169	0.00295763	0.000226946
0.285	170	0.0029414	0.00022638
0.285	171	0.00292465	0.000226123
0.285	172	0.00290839	0.000225772
0.285	173	0.00289308	0.000225529
0.285	174	0.00287766	0.000225068
0.285	175	0.00286235	0.000224513
0.285	176	0.00284742	0.000223659
0.285	177	0.00283197	0.000223077
0.285	178	0.00281625	0.000222519
0.285	179	0.00280039	0.000221883
0.285	180	0.00278646	0.000221294
0.285	181	0.00277187	0.000220918
0.285	182	0.002757	0.000220155
0.285	183	0.00274238	0.000219525
0.285	184	0.00272741	0.000219186
0.285	185	0.00271257	0.0002186
0.285	186	0.0026988	0.000217985
0.285	187	0.00268551	0.000217439
0.285	188	0.002671	0.000216908
0.285	189	0.00265712	0.000216304
0.285	190	0.00264354	0.000215422
0.285	191	0.00263047	0.000214695
0.285	192	0.00261801	0.000214014
0.285	193	0.00260582	0.00021355
0.285	194	0.00259375	0.000213332
0.285	195	0.00258103	0.000212704
0.285	196	0.00256867	0.000212302
0.285	197	0.00255545	0.000212053
0.285	198	0.00254234	0.000211284
0.285	199	0.00253025	0.000211054
0.285	200	0.00251716	0.000210776
0.285	201	0.00250592	0.00021038
0.285	202	0.00249476	0.000209894
0.285	203	0.00248422	0.000209768
0.285	204	0.00247178	0.000209054
0.285	205	0.0024613	0.000208669
0.285	206	0.00245086	0.000208315
0.285	207	0.00243898	0.000208116
0.285	208	0.00242684	0.000207863
0.285	209	0.00241545	0.000207503
0.285	210	0.00240495	0.000206917
0.285	211	0.00239408	0.000206241
0.285	212	0.00238277	0.000205631
0.285	213	0.0023722	0.000205028
0.285	214	0.00236261	0.000204559
0.285	215	0.00235264	0.000204008
0.285	216	0.00234292	0.000203741
0.285	217	0.00233239	0.000203056
0.285	218	0.00232288	0.000202525
0.285	219	0.00231404	0.000202268
0.285	220	0.00230379	0.000202012
0.285	221	0.00229388	0.000201729
0.285	222	0.00228418	0.000201599
0.285	223	0.00227451	0.000201023
0.285	224	0.00226519	0.000200827
0.285	225	0.00225607	0.000200193
0.285	226	0.00224798	0.000199587
0.285	227	0.00223823	0.000199017
0.285	228	0.00222813	0.000198667
0.285	229	0.00221825	0.000198174
0.285	230	0.002209	0.000197727
0.285	231	0.00220056	0.000197171
0.285	232	0.00219169	0.000197117
0.285	233	0.00218233	0.000196628
0.285	234	0.00217274	0.000196434
0.285	235	0.00216395	0.000196504
0.285	236	0.00215638	0.000196429
0.285	237	0.00214892	0.000195886
0.285	238	0.00214045	0.00019585
0.285	239	0.00213152	0.00019548
0.285	240	0.00212307	0.000195323
0.285	241	0.00211522	0.000195062
0.285	242	0.00210585	0.00019475
0.285	243	0.00209718	0.00019452
0.285	244	0.00208919	0.000194014
0.285	245	0.00208097	0.000193592
0.285	246	0.00207328	0.000193171
0.285	247	0.00206489	0.000192765
0.285	248	0.00205604	0.000192227
0.285	249	0.00204816	0.000191717
0.285	250	0.00203984	0.000191587
0.285	251	0.00203213	0.000191164
0.285	252	0.00202432	0.000190891
0.285	253	0.00201647	0.000190442
0.285	254	0.00200865	0.000190422
0.285	255	0.00200147	0.000190258
0.285	256	0.00199417	0.000190013
0.285	257	0.00198646	0.000189661
0.285	258	0.00197894	0.000189141
0.285	259	0.00197167	0.00018852
0.285	260	0.00196435	0.000188524
0.285	261	0.00195714	0.000188203
0.285	262	0.00194927	0.000187839
0.285	263	0.00194225	0.000187622
0.285	264	0.00193499	0.000187
0.285	265	0.00192787	0.000187184
0.285	266	0.00192033	0.000186817
0.285	267	0.00191398	0.000186392
0.285	268	0.0019074	0.000186372
0.285	269	0.00190101	0.00018598
0.285	270	0.00189452	0.000185882
0.285	271	0.00188786	0.000185811
0.285	272	0.00188084	0.000185409
0.285	273	0.00187474	0.000184881
0.285	274	0.00186877	0.000184545
0.285	275	0.00186253	0.000184243
0.285	276	0.00185729	0.00018404
0.285	277	0.00185021	0.000183861
0.285	278	0.00184372	0.000183358
0.285	279	0.00183777	0.000183091
0.285	280	0.00183145	0.000182761
0.285	281	0.00182453	0.000182358
0.285	282	0.00181714	0.000182245
0.285	283	0.00181088	0.000181624
0.285	284	0.00180443	0.000181121
0.285	285	0.00179852	0.000180896
0.285	286	0.00179321	0.000180443
0.285	287	0.001787	0.000180253
0.285	288	0.0017818	0.000179881
0.285	289	0.00177516	0.000179793
0.285	290	0.00176967	0.000179503
0.285	291	0.00176405	0.00017962
0.285	292	0.00175933	0.000179237
0.285	293	0.00175375	0.000178951
0.285	294	0.00174767	0.000178742
0.285	295	0.00174297	0.000178675
0.285	296	0.00173696	0.000178649
0.285	297	0.0017325	0.000178235
0.285	298	0.00172673	0.000177666
0.285	299	0.00172103	0.000177142
0.285	300	0.00171472	0.000176762
0.285	301	0.0017094	0.000176396
0.285	302	0.00170423	0.000176263
0.285	303	0.00169807	0.000176375
0.285	304	0.00169281	0.000175948
0.285	305	0.00168667	0.000175913
0.285	306	0.00168107	0.000175963
0.285	307	0.00167654	0.000175525
0.285	308	0.00167065	0.000175586
0.285	309	0.00166531	0.000175445
0.285	310	0.00166098	0.000175434
0.285	311	0.00165605	0.000175278
0.285	312	0.00165108	0.000175064
0.285	313	0.00164643	0.000174833
0.285	314	0.00164121	0.000174752
0.285	315	0.00163592	0.00017439
0.285	316	0.00163039	0.000174316
0.285	317	0.00162609	0.000173839
0.285	318	0.00162121	0.000173715
0.285	319	0.00161692	0.000173375
0.285	320	0.00161203	0.000173323
0.285	321	0.0016074	0.000173426
0.285	322	0.00160296	0.000173146
0.285	323	0.00159749	0.000173148
0.285	324	0.00159347	0.00017277
0.285	325	0.00158977	0.000172624
0.285	326	0.00158536	0.0001722
0.285	327	0.00158122	0.000171788
0.285	328	0.00157725	0.000171558
0.285	329	0.00157334	0.000171352
0.285	330	0.00156875	0.000171363
0.285	331	0.00156381	0.000171329
0.285	332	0.0015581	0.000171113
0.285	333	0.00155357	0.000170856
0.285	334	0.00154878	0.000170739
0.285	335	0.00154446	0.000170861
0.285	336	0.00154036	0.000170649
0.285	337	0.00153573	0.000170369
0.285	338	0.00153235	0.000169927
0.285	339	0.00152877	0.000169783
0.285	340	0.00152493	0.000169251
0.285	341	0.00152146	0.000168985
0.285	342	0.00151735	0.000168972
0.285	343	0.00151338	0.00016893
0.285	344	0.00150874	0.00016872
0.285	345	0.00150561	0.000168409
0.285	346	0.00150191	0.0001682
0.285	347	0.00149835	0.000168237
0.285	348	0.00149467	0.000167969
0.285	349	0.00149046	0.000167592
0.285	350	0.00148664	0.000167296
0.285	351	0.00148239	0.000167134
0.285	352	0.001478	0.00016687
0.285	353	0.00147375	0.000166757
0.285	354	0.0014695	0.000166426
0.285	355	0.00146525	0.00016639
0.285	356	0.00146083	0.000166203
0.285	357	0.00145591	0.00016619
0.285	358	0.00145258	0.000165947
0.285	359	0.00144814	0.000165577
0.285	360	0.00144376	0.00016574
0.285	361	0.00143974	0.000165596
0.285	362	0.00143645	0.00016517
0.285	363	0.00143416	0.000165178
0.285	364	0.00142945	0.000164878
0.285	365	0.0014259	0.000164652
0.285	366	0.00142238	0.000164628
0.285	367	0.00141889	0.000164426
0.285	368	0.00141455	0.000164162
0.285	369	0.00141224	0.000164115
0.285	370	0.00140954	0.000163992
0.285	371	0.00140571	0.00016393
0.285	372	0.00140158	0.000163811
0.285	373	0.00139797	0.000163879
0.285	374	0.00139478	0.000163553
0.285	375	0.00139209	0.000163618
0.285	376	0.0013888	0.000163462
0.285	377	0.00138615	0.000163348
0.285	378	0.00138369	0.000163135
0.285	379	0.00138061	0.000162703
0.285	380	0.00137719	0.000162441
0.285	381	0.0013737	0.000162356
0.285	382	0.00137048	0.000162077
0.285	383	0.00136676	0.000162186
0.285	384	0.00136319	0.000162265
0.285	385	0.00135874	0.000162327
0.285	386	0.00135581	0.000162201
0.285	387	0.00135302	0.000162025
0.285	388	0.00134986	0.000162363
0.285	389	0.00134576	0.000162113
0.285	390	0.00134123	0.000161998
0.285	391	0.00133789	0.000161611
0.285	392	0.00133383	0.000161437
0.285	393	0.00132996	0.000161433
0.285	394	0.00132673	0.000161086
0.285	395	0.00132301	0.000161293
0.285	396	0.00131964	0.000161099
0.285	397	0.00131638	0.000161211
0.285	398	0.001313	0.000161168
0.285	399	0.00131066	0.000160671
0.285	400	0.00130732	0.000160116
0.285	401	0.0013036	0.000160103
0.285	402	0.00130108	0.000159622
0.285	403	0.00129799	0.000159508
0.285	404	0.0012952	0.0001594
0.285	405	0.00129185	0.000159244
0.285	406	0.0012886	0.000158952
0.285	407	0.00128644	0.000159101
0.285	408	0.00128447	0.000159039
0.285	409	0.00128129	0.000159105
0.285	410	0.00127839	0.000159206
0.285	411	0.00127546	0.000159138
0.285	412	0.00127217	0.00015897
0.285	413	0.00126845	0.000158987
0.285	414	0.00126517	0.00015888
0.285	415	0.00126234	0.000158985
0.285	416	0.00125935	0.000158958
0.285	417	0.00125691	0.000158995
0.285	418	0.00125331	0.000158659
0.285	419	0.00125032	0.000158337
0.285	420	0.00124759	0.000158511
0.285	421	0.0012444	0.000158548
0.285	422	0.00124082	0.000158384
0.285	423	0.0012381	0.000158144
0.285	424	0.00123516	0.000158184
0.285	425	0.00123234	0.000157952
0.285	426	0.00122904	0.000157833
0.285	427	0.00122712	0.000157708
0.285	428	0.00122497	0.000157455
0.285	429	0.00122351	0.000157448
0.285	430	0.00122131	0.0001574
0.285	431	0.00121883	0.000157081
0.285	432	0.00121698	0.000156944
0.285	433	0.00121492	0.000157259
0.285	434	0.00121253	0.000157324
0.285	435	0.00120974	0.000157137
0.285	436	0.00120798	0.000157321
0.285	437	0.0012058	0.000157073
0.285	438	0.00120277	0.000157326
0.285	439	0.00119925	0.000157388
0.285	440	0.00119625	0.000157119
0.285	441	0.00119343	0.000156806
0.285	442	0.00119022	0.000156573
0.285	443	0.00118813	0.000156736
0.285	444	0.00118627	0.000156681
0.285	445	0.00118431	0.000156438
0.285	446	0.00118145	0.000156314
0.285	447	0.00117875	0.00015651
0.285	448	0.00117614	0.000156562
0.285	449	0.00117348	0.00015659
0.285	450	0.00117085	0.000156596
0.285	451	0.00116726	0.000156596
0.285	452	0.00116551	0.000156643
0.285	453	0.00116271	0.000156636
0.285	454	0.00115984	0.000156483
0.285	455	0.00115761	0.000156191
0.285	456	0.00115545	0.00015631
0.285	457	0.00115246	0.000156252
0.285	458	0.00114974	0.00015613
0.285	459	0.00114712	0.000156119
0.285	460	0.00114518	0.00015597
0.285	461	0.00114275	0.000155944
0.285	462	0.00114105	0.000156281
0.285	463	0.00113881	0.000156263
0.285	464	0.00113645	0.000156301
0.285	465	0.00113431	0.000155954
0.285	466	0.0011311	0.000155701
0.285	467	0.00112808	0.000155756
0.285	468	0.00112554	0.000155554
0.285	469	0.0011232	0.000155352
0.285	470	0.00112093	0.00015541
0.285	471	0.00111821	0.000155238
0.285	472	0.00111622	0.000155163
0.285	473	0.00111409	0.000154743
0.285	474	0.00111118	0.00015471
0.285	475	0.0011087	0.000154578
0.285	476	0.00110728	0.000154936
0.285	477	0.00110606	0.00015475
0.285	478	0.00110444	0.000155005
0.285	479	0.00110204	0.000155066
0.285	480	0.00110063	0.000154746
0.285	481	0.00109816	0.000154647
0.285	482	0.00109514	0.00015488
0.285	483	0.00109257	0.000154765
0.285	484	0.00109024	0.000154571
0.285	485	0.00108849	0.000154394
0.285	486	0.00108594	0.000153972
0.285	487	0.00108511	0.000153935
0.285	488	0.00108332	0.000153658
0.285	489	0.00108118	0.000153473
0.285	490	0.00107842	0.000153327
0.285	491	0.00107635	0.000153394
0.285	492	0.00107408	0.000153163
0.285	493	0.00107198	0.000153194
0.285	494	0.00106976	0.000153077
0.285	495	0.00106819	0.000153026
0.285	496	0.00106694	0.000152982
0.285	497	0.00106469	0.00015302
0.285	498	0.00106283	0.000152738
0.285	499	0.0010605	0.000152641
0.285	500	0.00105788	0.000152618
0.285	501	0.00105636	0.000152478
0.285	502	0.00105494	0.00015239
0.285	503	0.00105342	0.00015242
0.285	504	0.00105166	0.000152371
0.285	505	0.0010497	0.000152235
0.285	506	0.00104772	0.000152247
0.285	507	0.0010464	0.000152227
0.285	508	0.00104373	0.000152289
0.285	509	0.00104143	0.000152088
0.285	510	0.001039	0.000152148
0.285	511	0.00103759	0.000152205
0.285	512	0.00103599	0.000151962
0.285	513	0.00103466	0.000152131
0.285	514	0.00103291	0.000151815
0.285	515	0.00103099	0.000151635
0.285	516	0.00102898	0.000151644
0.285	517	0.00102806	0.000151318
0.285	518	0.00102658	0.000151291
0.285	519	0.00102466	0.000150976
0.285	520	0.00102305	0.000150834
0.285	521	0.00102066	0.000150998
0.285	522	0.00101858	0.00015078
0.285	523	0.0010164	0.000150492
0.285	524	0.00101518	0.000150964
0.285	525	0.00101376	0.000150961
0.285	526	0.00101252	0.000150927
0.285	527	0.00101112	0.000151127
0.285	528	0.00100955	0.000151041
0.285	529	0.00100741	0.000151139
0.285	530	0.00100524	0.000151185
0.285	531	0.00100276	0.000151122
0.285	532	0.00100122	0.000151025
0.285	533	0.000999091	0.000150871
0.285	534	0.000997256	0.000150703
0.285	535	0.000995083	0.000150398
0.285	536	0.000993802	0.000150177
0.285	537	0.000991614	0.000150257
0.285	538	0.000990098	0.000149948
0.285	539	0.000988515	0.000149672
0.285	540	0.000986831	0.000149686
0.285	541	0.000984636	0.000149962
0.285	542	0.000982574	0.000150284
0.285	543	0.000979925	0.000149953
0.285	544	0.000978494	0.000149692
0.285	545	0.00097721	0.000149736
0.285	546	0.000975374	0.000149838
0.285	547	0.000973945	0.000149724
0.285	548	0.000971796	0.000149673
0.285	549	0.000970186	0.000149759
0.285	550	0.000969404	0.00015006
0.285	551	0.000968127	0.000150163
0.285	552	0.000967034	0.000150062
0.285	553	0.00096554	0.000150076
0.285	554	0.000964134	0.00014992
0.285	555	0.000962827	0.000149832
0.285	556	0.000962051	0.000149722
0.285	557	0.000960083	0.000149606
0.285	558	0.000959333	0.000149687
0.285	559	0.000958421	0.000149549
0.285	560	0.000956554	0.000149305
0.285	561	0.000954498	0.00014961
0.285	562	0.000952807	0.000149461
0.285	563	0.000952082	0.000149339
0.285	564	0.000950837	0.00014931
0.285	565	0.000949822	0.00014936
0.285	566	0.000948443	0.000149261
0.285	567	0.000946711	0.000149278
0.285	568	0.000945676	0.000149097
0.285	569	0.000945143	0.000148819
0.285	570	0.000943241	0.000148878
0.285	571	0.000942694	0.000148813
0.285	572	0.000942666	0.000148449
0.285	573	0.000942033	0.000148402
0.285	574	0.000940497	0.000148182
0.285	575	0.00093969	0.00014813
0.285	576	0.000938138	0.000148157
0.285	577	0.000936381	0.000148001
0.285	578	0.000934225	0.000148014
0.285	579	0.000931872	0.000147942
0.285	580	0.000930376	0.00014787
0.285	581	0.000929335	0.000148011
0.285	582	0.000927829	0.000148142
0.285	583	0.000927002	0.000148158
0.285	584	0.000925539	0.000148595
0.285	585	0.000925691	0.000148632
0.285	586	0.0009239	0.000148562
0.285	587	0.000922916	0.000148731
0.285	588	0.000921789	0.000148617
0.285	589	0.000920531	0.000149022
0.285	590	0.000919175	0.000148872
0.285	591	0.000918836	0.000149006
0.285	592	0.000917582	0.000148781
0.285	593	0.0009159	0.000148867
0.285	594	0.000913926	0.000148859
0.285	595	0.000913719	0.000148924
0.285	596	0.000912332	0.000148905
0.285	597	0.000910626	0.000148721
0.285	598	0.000909396	0.000148772
0.285	599	0.000907897	0.000148421
0.285	600	0.000906569	0.000148149
0.285	601	0.000905241	0.000148212
0.285	602	0.000903602	0.000148226
0.285	603	0.000902138	0.000148153
0.285	604	0.000900909	0.00014808
0.285	605	0.00090007	0.000148209
0.285	606	0.00089862	0.000147805
0.285	607	0.000896971	0.000147796
0.285	608	0.000896043	0.000147996
0.285	609	0.000893821	0.000147383
0.285	610	0.000892671	0.000147473
0.285	611	0.000892428	0.000147591
0.285	612	0.000891672	0.000147743
0.285	613	0.00089044	0.000147951
0.285	614	0.000888694	0.000148087
0.285	615	0.000886738	0.00014824
0.285	616	0.000884553	0.000148447
0.285	617	0.000883671	0.000148404
0.285	618	0.000882654	0.0001484
0.285	619	0.000880932	0.000148462
0.285	620	0.000879347	0.000148692
0.285	621	0.00087803	0.000148692
0.285	622	0.000876625	0.000148689
0.285	623	0.000875952	0.000148847
0.285	624	0.000874884	0.000148698
0.285	625	0.000874317	0.000148912
0.285	626	0.000873106	0.000148934
0.285	627	0.000871138	0.000148467
0.285	628	0.000868898	0.000148252
0.285	629	0.000866995	0.000148107
0.285	630	0.000864752	0.000148103
0.285	631	0.000863864	0.000148072
0.285	632	0.000863936	0.000148062
0.285	633	0.000863225	0.000148173
0.285	634	0.000861087	0.000147983
0.285	635	0.000859633	0.000147771
0.285	636	0.00085798	0.00014781
0.285	637	0.000857311	0.000147842
0.285	638	0.000857084	0.000147833
0.285	639	0.00085616	0.000147577
0.285	640	0.000855806	0.000147428
0.285	641	0.000854952	0.000147524
0.285	642	0.000853	0.000147587
0.285	643	0.000850874	0.000147308
0.285	644	0.000849849	0.000147121
0.285	645	0.000849655	0.000147205
0.285	646	0.000848407	0.000147135
0.285	647	0.000847884	0.000147015
0.285	648	0.000847371	0.000146683
0.285	649	0.000845583	0.000146711
0.285	650	0.000843385	0.000146366
0.285	651	0.000842415	0.000146372
0.285	652	0.000841072	0.000146623
0.285	653	0.000839879	0.000146565
0.285	654	0.000838447	0.000146547
0.285	655	0.000837684	0.000146562
0.285	656	0.000837143	0.000146416
0.285	657	0.000836905	0.000146452
0.285	658	0.000836044	0.000146543
0.285	659	0.000836078	0.000146509
0.285	660	0.000834842	0.000146499
0.285	661	0.000834039	0.000146265
0.285	662	0.000833458	0.000146249
0.285	663	0.000831464	0.000146104
0.285	664	0.000829663	0.000145974
0.285	665	0.000828332	0.000145881
0.285	666	0.000827943	0.000145784
0.285	667	0.000827125	0.000146096
0.285	668	0.000825917	0.0001462
0.285	669	0.000824842	0.000146207
0.285	670	0.000822666	0.000146144
0.285	671	0.000821946	0.000145882
0.285	672	0.000821443	0.000145757
0.285	673	0.00082133	0.000145914
0.285	674	0.00082145	0.000145888
0.285	675	0.000820127	0.000145665
0.285	676	0.000819635	0.000145477
0.285	677	0.000818462	0.000145445
0.285	678	0.000817177	0.000145831
0.285	679	0.000816557	0.000145535
0.285	680	0.000815933	0.00014591
0.285	681	0.00081458	0.000145809
0.285	682	0.000813765	0.000145709
0.285	683	0.00081296	0.000145482
0.285	684	0.000812645	0.000145241
0.285	685	0.000811899	0.000145065
0.285	686	0.000811576	0.000144874
0.285	687	0.000810738	0.0001449
0.285	688	0.000810916	0.000144934
0.285	689	0.000809898	0.000144705
0.285	690	0.000809284	0.000144876
0.285	691	0.000809169	0.000144875
0.285	692	0.000808098	0.000144814
0.285	693	0.000806557	0.000144658
0.285	694	0.00080522	0.000144742
0.285	695	0.000804418	0.000144601
0.285	696	0.000803813	0.000144608
0.285	697	0.000803535	0.00014477
0.285	698	0.000803653	0.000144911
0.285	699	0.000802983	0.000145109
0.285	700	0.000801587	0.000144831
0.285	701	0.000801279	0.000144858
0.285	702	0.000800197	0.000144433
0.285	703	0.000799321	0.000144442
0.285	704	0.000798711	0.000144403
0.285	705	0.000797638	0.000144308
0.285	706	0.000797132	0.000144215
0.285	707	0.000795745	0.000144408
0.285	708	0.000794956	0.000144222
0.285	709	0.000794206	0.000144114
0.285	710	0.000793707	0.000144151
0.285	711	0.000793628	0.000144042
0.285	712	0.000792408	0.000144001
0.285	713	0.000790961	0.000143893
0.285	714	0.000790875	0.000144006
0.285	715	0.000790451	0.000143911
0.285	716	0.000789531	0.000144045
0.285	717	0.000788922	0.000143924
0.285	718	0.00078807	0.000144046
0.285	719	0.000787249	0.000143995
0.285	720	0.00078645	0.000144147
0.285	721	0.000785283	0.000144156
0.285	722	0.00078436	0.000144137
0.285	723	0.000783548	0.000144169
0.285	724	0.000782425	0.000144194
0.285	725	0.000781708	0.000144331
0.285	726	0.000780551	0.000144068
0.285	727	0.000778778	0.000144154
0.285	728	0.000779393	0.000143945
0.285	729	0.000779142	0.000144291
0.285	730	0.000778687	0.000144449
0.285	731	0.000778144	0.00014444
0.285	732	0.000778173	0.000144352
0.285	733	0.000777588	0.000143944
0.285	734	0.000777179	0.000144057
0.285	735	0.000776236	0.00014411
0.285	736	0.00077536	0.000144369
0.285	737	0.000775376	0.000144226
0.285	738	0.000774534	0.000143907
0.285	739	0.00077414	0.000143936
0.285	740	0.000773611	0.000144099
0.285	741	0.00077276	0.000143785
0.285	742	0.000772107	0.000143703
0.285	743	0.000771368	0.000143576
0.285	744	0.000770377	0.000143537
0.285	745	0.000769906	0.000143479
0.285	746	0.00076928	0.000143435
0.285	747	0.000768588	0.000143313
0.285	748	0.000768252	0.000143429
0.285	749	0.000767496	0.000143345
0.285	750	0.000767415	0.000143195
0.285	751	0.000767361	0.000143295
0.285	752	0.000766995	0.000143321
0.285	753	0.000766159	0.000143235
0.285	754	0.000765351	0.000143066
0.285	755	0.000764615	0.000143083
0.285	756	0.00076392	0.000143038
0.285	757	0.000763396	0.000142779
0.285	758	0.000761685	0.000142758
0.285	759	0.000760925	0.00014302
0.285	760	0.000761371	0.000143089
0.285	761	0.000760276	0.000143237
0.285	762	0.000759729	0.000143463
0.285	763	0.000759855	0.000143439
0.285	764	0.000759201	0.000143308
0.285	765	0.000758554	0.000143274
0.285	766	0.000757038	0.000143145
0.285	767	0.000756456	0.000142842
0.285	768	0.000755978	0.000142914
0.285	769	0.000755628	0.000142925
0.285	770	0.000754989	0.000142458
0.285	771	0.000753947	0.000142576
0.285	772	0.000753651	0.000142585
0.285	773	0.000752752	0.000142363
0.285	774	0.000752595	0.000142471
0.285	775	0.000751061	0.000142527
0.285	776	0.000750137	0.000142684
0.285	777	0.000749998	0.000142544
0.285	778	0.000750185	0.000142475
0.285	779	0.000749921	0.000142588
0.285	780	0.000749169	0.000142564
0.285	781	0.000748778	0.000142852
0.285	782	0.000748651	0.000143102
0.285	783	0.000748811	0.000143072
0.285	784	0.000749626	0.000142945
0.285	785	0.000748903	0.000142985
0.285	786	0.000749469	0.000142867
0.285	787	0.000749554	0.000143036
0.285	788	0.000748881	0.000143343
0.285	789	0.00074903	0.00014327
0.285	790	0.000748988	0.000143486
0.285	791	0.000748199	0.000143755
0.285	792	0.000747248	0.000143426
0.285	793	0.000746645	0.000143261
0.285	794	0.000746298	0.000143287
0.285	795	0.00074487	0.000143108
0.285	796	0.000744332	0.000143192
0.285	797	0.000743857	0.000143259
0.285	798	0.00074401	0.000143356
0.285	799	0.000744613	0.000143541
0.285	800	0.000744584	0.000143355
0.285	801	0.000744169	0.000143091
0.285	802	0.000744223	0.000142942
0.285	803	0.000743318	0.000142682
0.285	804	0.00074289	0.000142568
0.285	805	0.000741691	0.000142523
0.285	806	0.000741078	0.000142819
0.285	807	0.000740195	0.000142902
0.285	808	0.000738684	0.000142941
0.285	809	0.00073812	0.000143089
0.285	810	0.000736966	0.000143477
0.285	811	0.000736238	0.000143501
0.285	812	0.000736115	0.000143396
0.285	813	0.000736035	0.000143495
0.285	814	0.000735603	0.000143435
0.285	815	0.000734473	0.000143637
0.285	816	0.000734331	0.00014369
0.285	817	0.000733791	0.000143846
0.285	818	0.00073283	0.000143807
0.285	819	0.000732238	0.000143957
0.285	820	0.000731209	0.00014406
0.285	821	0.000730429	0.000144084
0.285	822	0.000729851	0.000144052
0.285	823	0.000730088	0.000144294
0.285	824	0.000729286	0.000144357
0.285	825	0.000729011	0.000144228
0.285	826	0.00072854	0.000144324
0.285	827	0.000728748	0.000144258
0.285	828	0.00072869	0.000144295
0.285	829	0.000728745	0.000144324
0.285	830	0.000727399	0.000144238
0.285	831	0.000726871	0.000144182
0.285	832	0.000726367	0.000143819
0.285	833	0.000725412	0.000143784
0.285	834	0.000725421	0.000143744
0.285	835	0.000724972	0.000143885
0.285	836	0.000724661	0.0001435
0.285	837	0.000724024	0.000143398
0.285	838	0.000723242	0.000143218
0.285	839	0.000722628	0.000143243
0.285	840	0.00072215	0.000143137
0.285	841	0.000722318	0.000142782
0.285	842	0.000722328	0.000142847
0.285	843	0.000720766	0.000143116
0.285	844	0.000719188	0.000143122
0.285	845	0.000718166	0.000143108
0.285	846	0.000716935	0.000142992
0.285	847	0.000715958	0.000143049
0.285	848	0.00071531	0.000143069
0.285	849	0.000714181	0.000142985
0.285	850	0.000713767	0.000142818
0.285	851	0.00071288	0.00014281
0.285	852	0.000711778	0.000142982
0.285	853	0.000711541	0.000143014
0.285	854	0.000711455	0.000142787
0.285	855	0.000711772	0.000142827
0.285	856	0.000710959	0.000142692
0.285	857	0.000709727	0.000142613
0.285	858	0.000708473	0.000142391
0.285	859	0.000707775	0.000142497
0.285	860	0.000708733	0.000142355
0.285	861	0.000708307	0.000142462
0.285	862	0.000707758	0.000142826
0.285	863	0.000707098	0.000142866
0.285	864	0.000706831	0.000142678
0.285	865	0.000706232	0.000142862
0.285	866	0.000706803	0.000143046
0.285	867	0.00070564	0.000143293
0.285	868	0.000705592	0.000143205
0.285	869	0.000704859	0.000143048
0.285	870	0.000704792	0.000142985
0.285	871	0.000704552	0.000142763
0.285	872	0.00070486	0.00014247
0.285	873	0.000705699	0.000142406
0.285	874	0.000705922	0.000142548
0.285	875	0.000704508	0.000142604
0.285	876	0.000704076	0.000142428
0.285	877	0.000703396	0.00014255
0.285	878	0.000702816	0.00014262
0.285	879	0.000702643	0.000142623
0.285	880	0.000702605	0.000142712
0.285	881	0.000703923	0.000142474
0.285	882	0.000703881	0.000142135
0.285	883	0.000703799	0.000141913
0.285	884	0.000704122	0.000141644
0.285	885	0.000703551	0.000141675
0.285	886	0.000702739	0.000141637
0.285	887	0.000701838	0.000141348
0.285	888	0.000701295	0.000141671
0.285	889	0.000700504	0.000141825
0.285	890	0.000699057	0.000141948
0.285	891	0.00069885	0.000142002
0.285	892	0.000698591	0.000141997
0.285	893	0.000697766	0.000142052
0.285	894	0.000697209	0.000142286
0.285	895	0.000696654	0.000142316
0.285	896	0.000696957	0.000141829
0.285	897	0.000697162	0.000141529
0.285	898	0.000697074	0.000141335
0.285	899	0.000696709	0.000141318
0.285	900	0.00069674	0.000141412
0.285	901	0.000696959	0.000141536
0.285	902	0.000696413	0.000141596
0.285	903	0.000696082	0.000141614
0.285	904	0.000696719	0.000141763
0.285	905	0.000697062	0.000142007
0.285	906	0.000696334	0.000142105
0.285	907	0.000696317	0.000142
0.285	908	0.000697049	0.00014182
0.285	909	0.000696601	0.000141501
0.285	910	0.000696703	0.000141632
0.285	911	0.00069603	0.000141593
0.285	912	0.000696332	0.000141545
0.285	913	0.000697148	0.000141467
0.285	914	0.000696702	0.000141434
0.285	915	0.000696685	0.000141305
0.285	916	0.000695557	0.000141184
0.285	917	0.000694581	0.00014141
0.285	918	0.00069435	0.000141774
0.285	919	0.000693502	0.000141659
0.285	920	0.000694177	0.000141743
0.285	921	0.000693783	0.000141602
0.285	922	0.000692643	0.000141362
0.285	923	0.00069242	0.000141547
0.285	924	0.000691433	0.000141437
0.285	925	0.000690579	0.000141231
0.285	926	0.000690594	0.000141399
0.285	927	0.000689868	0.000141423
0.285	928	0.000690211	0.000141386
0.285	929	0.000690442	0.000141007
0.285	930	0.000690315	0.000140776
0.285	931	0.000690267	0.000140831
0.285	932	0.000689676	0.000141029
0.285	933	0.000689419	0.000141066
0.285	934	0.000688521	0.000140907
0.285	935	0.000688264	0.000141017
0.285	936	0.000687922	0.000141172
0.285	937	0.000687991	0.000141067
0.285	938	0.000687727	0.000140878
0.285	939	0.000687543	0.000140825
0.285	940	0.000686921	0.000140944
0.285	941	0.000686738	0.000140904
0.285	942	0.000686339	0.000141085
0.285	943	0.000686021	0.000141269
0.285	944	0.000686268	0.00014136
0.285	945	0.000686425	0.000141144
0.285	946	0.000686174	0.000141129
0.285	947	0.000686538	0.000141163
0.285	948	0.000686403	0.000140956
0.285	949	0.000686682	0.000141114
0.285	950	0.000687434	0.000140837
0.285	951	0.000687195	0.000140501
0.285	952	0.000686982	0.000140248
0.285	953	0.000687	0.000139844
0.285	954	0.000686588	0.000139615
0.285	955	0.000685639	0.00013962
0.285	956	0.000685854	0.000139491
0.285	957	0.000685932	0.000139651
0.285	958	0.000685995	0.000139811
0.285	959	0.000686194	0.00013999
0.285	960	0.000686893	0.000139865
0.285	961	0.000686689	0.000139925
0.285	962	0.000686563	0.000140092
0.285	963	0.000686147	0.000140099
0.285	964	0.000685793	0.000139942
0.285	965	0.00068611	0.000139778
0.285	966	0.000685708	0.00013991
0.285	967	0.000684866	0.000140015
0.285	968	0.000684938	0.000140402
0.285	969	0.000683795	0.00014043
0.285	970	0.000684	0.000140614
0.285	971	0.000684688	0.000140698
0.285	972	0.000685081	0.000140714
0.285	973	0.000684801	0.000140783
0.285	974	0.000684147	0.000141023
0.285	975	0.000683219	0.000140983
0.285	976	0.000682965	0.000140809
0.285	977	0.000683538	0.000141105
0.285	978	0.000683843	0.000141113
0.285	979	0.000684477	0.000140842
0.285	980	0.000684748	0.00014054
0.285	981	0.000685533	0.000140513
0.285	982	0.000684848	0.000140645
0.285	983	0.000685353	0.000140917
0.285	984	0.000684142	0.000141142
0.285	985	0.000683112	0.000141449
0.285	986	0.000682083	0.000141696
0.285	987	0.000681358	0.000141793
0.285	988	0.000680992	0.000141779
0.285	989	0.000680879	0.00014159
0.285	990	0.000681263	0.00014171
0.285	991	0.000681495	0.000141909
0.285	992	0.000681497	0.000142016
0.285	993	0.00068223	0.000141997
0.285	994	0.000682106	0.000141882
0.285	995	0.000682487	0.000141771
0.285	996	0.000681978	0.000141574
0.285	997	0.000681787	0.000141228
0.285	998	0.000680964	0.000141159
0.285	999	0.000682284	0.000141111
0.285	1000	0.000682599	0.000140973
0.285	1001	0.000682782	0.000141253
0.285	1002	0.000683042	0.000141426
0.285	1003	0.000683104	0.000141595
0.285	1004	0.000683428	0.00014146
0.285	1005	0.000683387	0.000141439
0.285	1006	0.000683685	0.000141588
0.285	1007	0.000682899	0.000141359
0.285	1008	0.000682896	0.000141491
0.285	1009	0.000682691	0.000141242
0.285	1010	0.000682236	0.000141415
0.285	1011	0.000683059	0.000141573
0.285	1012	0.000683352	0.000141636
0.285	1013	0.00068364	0.000141695
0.285	1014	0.000683624	0.000141955
0.285	1015	0.00068298	0.000142234
0.285	1016	0.000682842	0.000142275
0.285	1017	0.000682843	0.000142271
0.285	1018	0.000683345	0.000142219
0.285	1019	0.000682323	0.000142217
0.285	1020	0.000682303	0.000142132
0.285	1021	0.000682058	0.000141944
0.285	1022	0.000682261	0.000141838
0.285	1023	0.000682392	0.000141775
0.285	1024	0.000682416	0.000141665

## Sheet: 24x2048_beta_0.29
k	tau	C(tau)	Error
0.29	0	1	0
0.29	1	0.454344	0.000263957
0.29	2	0.278036	0.000404023
0.29	3	0.201383	0.000482549
0.29	4	0.159998	0.000530774
0.29	5	0.134264	0.000563305
0.29	6	0.116714	0.000586663
0.29	7	0.103959	0.00060372
0.29	8	0.0942489	0.00061721
0.29	9	0.0865927	0.000627659
0.29	10	0.0803872	0.00063609
0.29	11	0.0752424	0.000643042
0.29	12	0.0708998	0.000648745
0.29	13	0.0671788	0.000653342
0.29	14	0.06395	0.000657619
0.29	15	0.0611162	0.000661089
0.29	16	0.0586061	0.000663698
0.29	17	0.0563633	0.000666093
0.29	18	0.0543449	0.000668169
0.29	19	0.0525174	0.000669873
0.29	20	0.0508528	0.000671088
0.29	21	0.0493289	0.000672219
0.29	22	0.0479271	0.00067295
0.29	23	0.0466317	0.000673292
0.29	24	0.0454307	0.000673729
0.29	25	0.0443129	0.000674096
0.29	26	0.0432696	0.000674213
0.29	27	0.042292	0.000674245
0.29	28	0.0413752	0.000674308
0.29	29	0.0405116	0.000674069
0.29	30	0.0396971	0.000673816
0.29	31	0.038927	0.000673819
0.29	32	0.0381969	0.000673633
0.29	33	0.0375047	0.000673319
0.29	34	0.0368463	0.000673453
0.29	35	0.0362199	0.000673062
0.29	36	0.0356227	0.000672836
0.29	37	0.0350511	0.000672326
0.29	38	0.0345045	0.000671874
0.29	39	0.0339817	0.000671677
0.29	40	0.0334806	0.00067121
0.29	41	0.0329983	0.000670875
0.29	42	0.032535	0.000670501
0.29	43	0.0320895	0.0006702
0.29	44	0.0316608	0.000669497
0.29	45	0.0312464	0.000669169
0.29	46	0.0308469	0.00066867
0.29	47	0.0304619	0.000668158
0.29	48	0.0300898	0.000667955
0.29	49	0.0297302	0.0006675
0.29	50	0.0293818	0.000667322
0.29	51	0.0290451	0.000667435
0.29	52	0.0287174	0.000667064
0.29	53	0.0284001	0.000666873
0.29	54	0.0280923	0.000667001
0.29	55	0.0277945	0.000666722
0.29	56	0.027505	0.000666186
0.29	57	0.0272236	0.000665989
0.29	58	0.0269498	0.000665772
0.29	59	0.0266836	0.000665522
0.29	60	0.0264239	0.00066542
0.29	61	0.0261707	0.000665359
0.29	62	0.0259243	0.000665195
0.29	63	0.0256845	0.000665082
0.29	64	0.0254502	0.000665085
0.29	65	0.0252218	0.000664989
0.29	66	0.0249994	0.00066494
0.29	67	0.0247821	0.000664936
0.29	68	0.0245691	0.000664738
0.29	69	0.0243616	0.000664858
0.29	70	0.0241584	0.000664782
0.29	71	0.0239593	0.000664547
0.29	72	0.0237653	0.000664713
0.29	73	0.0235751	0.000664692
0.29	74	0.0233882	0.000664431
0.29	75	0.0232049	0.00066433
0.29	76	0.0230255	0.000664344
0.29	77	0.0228503	0.000664221
0.29	78	0.0226784	0.000664218
0.29	79	0.0225108	0.000664241
0.29	80	0.0223464	0.00066402
0.29	81	0.0221846	0.00066404
0.29	82	0.0220268	0.000663965
0.29	83	0.0218718	0.000663699
0.29	84	0.0217198	0.000663662
0.29	85	0.0215703	0.000663925
0.29	86	0.0214238	0.000663813
0.29	87	0.0212804	0.000663756
0.29	88	0.0211398	0.000663597
0.29	89	0.0210006	0.000663458
0.29	90	0.0208639	0.000663542
0.29	91	0.0207296	0.000663253
0.29	92	0.0205975	0.000663307
0.29	93	0.0204674	0.000663162
0.29	94	0.0203403	0.000662968
0.29	95	0.0202155	0.00066278
0.29	96	0.0200925	0.000662994
0.29	97	0.0199717	0.000663056
0.29	98	0.0198517	0.000662703
0.29	99	0.0197341	0.000662387
0.29	100	0.0196186	0.000662293
0.29	101	0.0195049	0.000662262
0.29	102	0.0193922	0.000662366
0.29	103	0.019282	0.000662105
0.29	104	0.0191733	0.000662086
0.29	105	0.0190661	0.000662028
0.29	106	0.0189613	0.000661943
0.29	107	0.0188566	0.000661734
0.29	108	0.0187536	0.000661689
0.29	109	0.0186538	0.000661848
0.29	110	0.0185542	0.000662035
0.29	111	0.0184554	0.000661914
0.29	112	0.0183577	0.000661826
0.29	113	0.0182619	0.000662043
0.29	114	0.0181676	0.000662092
0.29	115	0.0180748	0.000661779
0.29	116	0.0179835	0.000661707
0.29	117	0.0178941	0.000661499
0.29	118	0.0178047	0.000661661
0.29	119	0.0177168	0.000661602
0.29	120	0.0176301	0.000661652
0.29	121	0.0175444	0.000661467
0.29	122	0.0174599	0.000661494
0.29	123	0.0173776	0.00066153
0.29	124	0.0172953	0.000661485
0.29	125	0.0172138	0.000661627
0.29	126	0.017134	0.000661604
0.29	127	0.0170547	0.000661513
0.29	128	0.0169768	0.000661299
0.29	129	0.0168997	0.000661446
0.29	130	0.0168237	0.000661141
0.29	131	0.0167483	0.000661057
0.29	132	0.0166738	0.000661066
0.29	133	0.0166011	0.000660825
0.29	134	0.0165285	0.000660694
0.29	135	0.0164566	0.000660438
0.29	136	0.0163865	0.000660585
0.29	137	0.0163163	0.000660764
0.29	138	0.0162479	0.00066047
0.29	139	0.0161788	0.00066003
0.29	140	0.0161108	0.000660011
0.29	141	0.0160448	0.000659854
0.29	142	0.0159783	0.000659435
0.29	143	0.0159134	0.000659325
0.29	144	0.0158486	0.000659365
0.29	145	0.015785	0.000659481
0.29	146	0.0157223	0.000659532
0.29	147	0.0156603	0.000659337
0.29	148	0.0155983	0.000659078
0.29	149	0.0155368	0.000658819
0.29	150	0.0154762	0.000658903
0.29	151	0.0154162	0.000658936
0.29	152	0.0153574	0.0006584
0.29	153	0.0152986	0.000658241
0.29	154	0.0152402	0.000658654
0.29	155	0.0151829	0.000658463
0.29	156	0.0151258	0.000658278
0.29	157	0.0150693	0.000658393
0.29	158	0.0150128	0.000658342
0.29	159	0.0149567	0.00065819
0.29	160	0.0149013	0.000658126
0.29	161	0.0148467	0.000657913
0.29	162	0.0147927	0.000657953
0.29	163	0.014739	0.00065787
0.29	164	0.0146855	0.000657732
0.29	165	0.0146332	0.000657439
0.29	166	0.014581	0.000657302
0.29	167	0.0145304	0.000657174
0.29	168	0.0144793	0.000657162
0.29	169	0.0144281	0.000656968
0.29	170	0.0143774	0.000657091
0.29	171	0.0143275	0.000656962
0.29	172	0.0142782	0.000656543
0.29	173	0.0142305	0.000656549
0.29	174	0.0141832	0.000656678
0.29	175	0.0141361	0.000656475
0.29	176	0.0140892	0.000656586
0.29	177	0.0140427	0.000656782
0.29	178	0.0139974	0.000656675
0.29	179	0.0139515	0.0006565
0.29	180	0.0139062	0.000656262
0.29	181	0.013861	0.000656285
0.29	182	0.0138159	0.000656056
0.29	183	0.0137716	0.000656189
0.29	184	0.0137273	0.000655714
0.29	185	0.0136839	0.000655236
0.29	186	0.0136406	0.000655148
0.29	187	0.0135977	0.000655111
0.29	188	0.0135545	0.000654635
0.29	189	0.0135128	0.000654544
0.29	190	0.0134714	0.00065456
0.29	191	0.0134303	0.000654349
0.29	192	0.0133895	0.000654031
0.29	193	0.013348	0.0006537
0.29	194	0.0133073	0.000653563
0.29	195	0.0132666	0.00065325
0.29	196	0.0132269	0.000652895
0.29	197	0.0131873	0.000652758
0.29	198	0.0131494	0.000652625
0.29	199	0.0131112	0.000652691
0.29	200	0.013073	0.000652841
0.29	201	0.0130358	0.000652792
0.29	202	0.0129989	0.000652425
0.29	203	0.0129609	0.000652413
0.29	204	0.0129243	0.000652399
0.29	205	0.0128871	0.00065227
0.29	206	0.0128504	0.000652108
0.29	207	0.0128146	0.00065197
0.29	208	0.0127788	0.000651816
0.29	209	0.0127428	0.000651832
0.29	210	0.0127078	0.000651562
0.29	211	0.0126722	0.000651708
0.29	212	0.0126375	0.000651537
0.29	213	0.0126035	0.000651397
0.29	214	0.0125694	0.000651127
0.29	215	0.0125356	0.000651208
0.29	216	0.0125022	0.000650938
0.29	217	0.0124695	0.000650793
0.29	218	0.0124363	0.000650494
0.29	219	0.0124027	0.000650122
0.29	220	0.01237	0.000650064
0.29	221	0.0123378	0.000650252
0.29	222	0.0123056	0.000649962
0.29	223	0.0122738	0.00064995
0.29	224	0.0122427	0.000649825
0.29	225	0.0122121	0.000649778
0.29	226	0.0121807	0.000649725
0.29	227	0.0121493	0.000649526
0.29	228	0.0121181	0.000649304
0.29	229	0.0120877	0.000649192
0.29	230	0.0120575	0.000649038
0.29	231	0.0120274	0.000648862
0.29	232	0.0119967	0.000648955
0.29	233	0.0119668	0.000648696
0.29	234	0.0119372	0.000648908
0.29	235	0.0119073	0.000648948
0.29	236	0.011878	0.00064868
0.29	237	0.0118491	0.000648502
0.29	238	0.0118217	0.000648482
0.29	239	0.0117932	0.000648499
0.29	240	0.0117649	0.000648418
0.29	241	0.0117369	0.000648474
0.29	242	0.0117087	0.000648506
0.29	243	0.0116811	0.000648321
0.29	244	0.0116536	0.000648157
0.29	245	0.0116268	0.000648171
0.29	246	0.0116001	0.000647972
0.29	247	0.0115736	0.00064788
0.29	248	0.0115462	0.000648057
0.29	249	0.0115195	0.000648054
0.29	250	0.0114933	0.000648163
0.29	251	0.0114674	0.000647983
0.29	252	0.0114414	0.000647938
0.29	253	0.0114151	0.000647646
0.29	254	0.0113895	0.000647565
0.29	255	0.0113644	0.000647582
0.29	256	0.0113392	0.000647424
0.29	257	0.0113141	0.000647429
0.29	258	0.0112894	0.00064762
0.29	259	0.0112658	0.000647763
0.29	260	0.0112408	0.000647653
0.29	261	0.0112166	0.000647472
0.29	262	0.0111923	0.000647578
0.29	263	0.0111682	0.000647838
0.29	264	0.0111437	0.000647493
0.29	265	0.0111196	0.000647432
0.29	266	0.0110957	0.000647225
0.29	267	0.0110717	0.000647382
0.29	268	0.0110473	0.000647393
0.29	269	0.0110232	0.000647125
0.29	270	0.011	0.000647259
0.29	271	0.0109775	0.000646977
0.29	272	0.0109542	0.000646848
0.29	273	0.0109308	0.000646479
0.29	274	0.0109078	0.000646381
0.29	275	0.0108849	0.00064621
0.29	276	0.0108625	0.000646169
0.29	277	0.0108404	0.000646264
0.29	278	0.0108178	0.000646343
0.29	279	0.010796	0.000646334
0.29	280	0.0107742	0.000646293
0.29	281	0.0107526	0.000646117
0.29	282	0.0107315	0.000645857
0.29	283	0.0107097	0.000645687
0.29	284	0.0106883	0.000645505
0.29	285	0.0106662	0.000645583
0.29	286	0.0106453	0.000645676
0.29	287	0.0106239	0.000645819
0.29	288	0.0106032	0.000645469
0.29	289	0.0105824	0.000645431
0.29	290	0.0105621	0.000645474
0.29	291	0.0105414	0.000645349
0.29	292	0.0105216	0.000645101
0.29	293	0.010501	0.00064491
0.29	294	0.0104814	0.000644534
0.29	295	0.0104614	0.000644356
0.29	296	0.0104416	0.000644193
0.29	297	0.0104221	0.000644242
0.29	298	0.0104024	0.000644203
0.29	299	0.0103832	0.000644478
0.29	300	0.0103639	0.00064412
0.29	301	0.0103447	0.000643872
0.29	302	0.0103259	0.000643737
0.29	303	0.0103064	0.00064372
0.29	304	0.0102873	0.000643836
0.29	305	0.0102687	0.000643626
0.29	306	0.0102496	0.000643587
0.29	307	0.0102311	0.000643487
0.29	308	0.0102119	0.000643552
0.29	309	0.0101931	0.000643353
0.29	310	0.0101751	0.000643364
0.29	311	0.0101575	0.000643264
0.29	312	0.0101392	0.000643361
0.29	313	0.010121	0.00064335
0.29	314	0.0101032	0.000643344
0.29	315	0.0100858	0.000643282
0.29	316	0.0100678	0.000643036
0.29	317	0.0100497	0.000642781
0.29	318	0.0100316	0.000642478
0.29	319	0.0100137	0.000642246
0.29	320	0.00999656	0.000642302
0.29	321	0.00997955	0.000642142
0.29	322	0.00996269	0.00064205
0.29	323	0.00994508	0.000641776
0.29	324	0.00992764	0.000641452
0.29	325	0.00991112	0.000641234
0.29	326	0.00989404	0.000641315
0.29	327	0.0098778	0.000641247
0.29	328	0.00986147	0.000641223
0.29	329	0.00984577	0.000641121
0.29	330	0.00982942	0.000641382
0.29	331	0.0098133	0.000641555
0.29	332	0.00979719	0.000641625
0.29	333	0.00978133	0.00064151
0.29	334	0.0097659	0.000641401
0.29	335	0.00974982	0.000641328
0.29	336	0.00973438	0.00064105
0.29	337	0.00971832	0.000640925
0.29	338	0.00970192	0.000640924
0.29	339	0.00968614	0.00064077
0.29	340	0.00966997	0.0006406
0.29	341	0.00965395	0.00064044
0.29	342	0.00963771	0.000640491
0.29	343	0.00962248	0.000640498
0.29	344	0.00960734	0.000640513
0.29	345	0.00959222	0.000640527
0.29	346	0.00957798	0.000640544
0.29	347	0.00956297	0.000640607
0.29	348	0.00954762	0.000640585
0.29	349	0.00953196	0.000640683
0.29	350	0.00951676	0.000640568
0.29	351	0.00950213	0.000640673
0.29	352	0.00948768	0.000640392
0.29	353	0.00947321	0.00064041
0.29	354	0.00945836	0.000640231
0.29	355	0.00944357	0.000640371
0.29	356	0.00942962	0.000640609
0.29	357	0.00941577	0.000640646
0.29	358	0.00940113	0.000640715
0.29	359	0.0093881	0.000640528
0.29	360	0.00937399	0.000640386
0.29	361	0.00935962	0.000640531
0.29	362	0.00934541	0.000640347
0.29	363	0.00933178	0.000640197
0.29	364	0.00931793	0.000639995
0.29	365	0.00930447	0.000640033
0.29	366	0.00929171	0.000640187
0.29	367	0.00927741	0.000640601
0.29	368	0.00926369	0.000640685
0.29	369	0.00924949	0.000640681
0.29	370	0.00923613	0.000640677
0.29	371	0.00922253	0.000640763
0.29	372	0.00920966	0.000640525
0.29	373	0.00919718	0.000640293
0.29	374	0.00918371	0.000640032
0.29	375	0.0091708	0.000639856
0.29	376	0.00915772	0.000639794
0.29	377	0.00914473	0.000640001
0.29	378	0.0091317	0.00064001
0.29	379	0.00911939	0.000639988
0.29	380	0.00910626	0.000639899
0.29	381	0.00909362	0.000639915
0.29	382	0.00908118	0.00063962
0.29	383	0.00906873	0.000639741
0.29	384	0.00905625	0.000639864
0.29	385	0.00904333	0.000639765
0.29	386	0.00903093	0.000639656
0.29	387	0.00901795	0.000639539
0.29	388	0.00900524	0.000639457
0.29	389	0.00899243	0.000639646
0.29	390	0.00898081	0.000639745
0.29	391	0.0089695	0.000640106
0.29	392	0.00895798	0.000640184
0.29	393	0.00894543	0.000640348
0.29	394	0.00893319	0.000640327
0.29	395	0.00892066	0.000640273
0.29	396	0.00890932	0.000640116
0.29	397	0.00889706	0.000640198
0.29	398	0.00888501	0.00064002
0.29	399	0.00887321	0.000639834
0.29	400	0.00886152	0.000639905
0.29	401	0.00885038	0.000639885
0.29	402	0.00883845	0.000639719
0.29	403	0.00882686	0.000639746
0.29	404	0.00881573	0.000639848
0.29	405	0.00880465	0.000639729
0.29	406	0.00879382	0.000639754
0.29	407	0.00878256	0.000639742
0.29	408	0.00877144	0.000639387
0.29	409	0.00876004	0.000639262
0.29	410	0.00874917	0.000639014
0.29	411	0.00873889	0.000639224
0.29	412	0.0087269	0.000639164
0.29	413	0.00871564	0.000638737
0.29	414	0.00870483	0.000638422
0.29	415	0.00869411	0.000638431
0.29	416	0.00868231	0.000638597
0.29	417	0.00867158	0.000638399
0.29	418	0.00866103	0.000638387
0.29	419	0.00865142	0.000638581
0.29	420	0.00864042	0.000638521
0.29	421	0.00863035	0.00063843
0.29	422	0.00861978	0.000638254
0.29	423	0.00860943	0.000637961
0.29	424	0.00859977	0.000637941
0.29	425	0.00858995	0.000637707
0.29	426	0.00857988	0.000637539
0.29	427	0.0085698	0.000637344
0.29	428	0.00856017	0.000637472
0.29	429	0.00855035	0.000637801
0.29	430	0.00854037	0.000637777
0.29	431	0.00853064	0.000637724
0.29	432	0.00852083	0.000637905
0.29	433	0.00851075	0.000637788
0.29	434	0.0085011	0.000637634
0.29	435	0.00849109	0.000637724
0.29	436	0.00848048	0.000637804
0.29	437	0.00847161	0.000637798
0.29	438	0.00846112	0.000637849
0.29	439	0.0084508	0.000637878
0.29	440	0.00844045	0.000637852
0.29	441	0.00843179	0.000637948
0.29	442	0.00842244	0.000638048
0.29	443	0.00841293	0.00063812
0.29	444	0.00840316	0.000638009
0.29	445	0.00839403	0.000638222
0.29	446	0.00838527	0.000638331
0.29	447	0.00837605	0.000638434
0.29	448	0.00836673	0.000638316
0.29	449	0.00835691	0.000638261
0.29	450	0.00834736	0.000638265
0.29	451	0.00833766	0.000638289
0.29	452	0.00832855	0.000638426
0.29	453	0.00831984	0.000638335
0.29	454	0.00831106	0.000638524
0.29	455	0.00830234	0.000638598
0.29	456	0.00829408	0.000638602
0.29	457	0.00828488	0.000638568
0.29	458	0.0082756	0.000638605
0.29	459	0.00826638	0.000638455
0.29	460	0.00825806	0.000638617
0.29	461	0.00824977	0.000638629
0.29	462	0.00824062	0.000638769
0.29	463	0.00823135	0.000639087
0.29	464	0.00822182	0.00063897
0.29	465	0.00821306	0.000638794
0.29	466	0.00820466	0.000638642
0.29	467	0.00819565	0.000638607
0.29	468	0.00818652	0.000638537
0.29	469	0.00817799	0.000638461
0.29	470	0.00816946	0.000638455
0.29	471	0.00816105	0.000638275
0.29	472	0.00815167	0.000638214
0.29	473	0.00814382	0.000638155
0.29	474	0.00813617	0.000638076
0.29	475	0.00812775	0.000638082
0.29	476	0.00811859	0.000638005
0.29	477	0.00811065	0.00063781
0.29	478	0.00810254	0.000637643
0.29	479	0.00809437	0.000637694
0.29	480	0.00808575	0.000637939
0.29	481	0.00807712	0.000637917
0.29	482	0.0080684	0.000637863
0.29	483	0.00805994	0.000637809
0.29	484	0.00805118	0.000637857
0.29	485	0.0080431	0.000637732
0.29	486	0.00803596	0.000637644
0.29	487	0.0080287	0.000637696
0.29	488	0.00802134	0.000637826
0.29	489	0.00801299	0.000637729
0.29	490	0.00800468	0.00063743
0.29	491	0.00799719	0.000637516
0.29	492	0.00798914	0.000637525
0.29	493	0.00798121	0.000637634
0.29	494	0.00797391	0.000637774
0.29	495	0.00796672	0.00063792
0.29	496	0.00795891	0.00063802
0.29	497	0.00795113	0.000637864
0.29	498	0.00794406	0.000637635
0.29	499	0.007936	0.000637413
0.29	500	0.00792805	0.00063751
0.29	501	0.00792068	0.000637482
0.29	502	0.00791359	0.000637572
0.29	503	0.00790542	0.00063747
0.29	504	0.00789763	0.00063729
0.29	505	0.00788987	0.000637196
0.29	506	0.00788236	0.000637401
0.29	507	0.00787474	0.000637372
0.29	508	0.00786822	0.000637277
0.29	509	0.00786085	0.000637364
0.29	510	0.00785392	0.000637271
0.29	511	0.00784756	0.000637047
0.29	512	0.00784182	0.000637207
0.29	513	0.00783522	0.000637173
0.29	514	0.00782869	0.000637271
0.29	515	0.0078215	0.000637344
0.29	516	0.00781404	0.000637249
0.29	517	0.00780618	0.000637135
0.29	518	0.00779917	0.000637264
0.29	519	0.00779186	0.000637275
0.29	520	0.0077852	0.000637391
0.29	521	0.00777794	0.000637524
0.29	522	0.00777044	0.000637255
0.29	523	0.00776445	0.000637118
0.29	524	0.00775794	0.000636956
0.29	525	0.00775109	0.000636641
0.29	526	0.007744	0.000636546
0.29	527	0.00773681	0.000636452
0.29	528	0.00772955	0.00063646
0.29	529	0.00772209	0.000636541
0.29	530	0.0077142	0.000636574
0.29	531	0.0077082	0.000636414
0.29	532	0.00770168	0.000636402
0.29	533	0.00769565	0.00063655
0.29	534	0.00768877	0.000636502
0.29	535	0.00768205	0.000636569
0.29	536	0.00767609	0.000636785
0.29	537	0.00766933	0.00063654
0.29	538	0.00766304	0.000636434
0.29	539	0.0076566	0.000636487
0.29	540	0.00765025	0.000636395
0.29	541	0.00764504	0.000636254
0.29	542	0.00763899	0.000636048
0.29	543	0.00763269	0.000635807
0.29	544	0.00762656	0.00063569
0.29	545	0.00762105	0.000635612
0.29	546	0.00761526	0.000635914
0.29	547	0.00760884	0.000635757
0.29	548	0.007602	0.000635996
0.29	549	0.00759601	0.00063601
0.29	550	0.00759065	0.000635981
0.29	551	0.00758502	0.000636025
0.29	552	0.00757843	0.000636146
0.29	553	0.00757201	0.000636329
0.29	554	0.00756525	0.000636228
0.29	555	0.00755924	0.0006363
0.29	556	0.00755324	0.000636216
0.29	557	0.00754793	0.000636259
0.29	558	0.00754218	0.000636323
0.29	559	0.00753688	0.000636285
0.29	560	0.00753087	0.000636195
0.29	561	0.00752525	0.000636071
0.29	562	0.00751934	0.000636036
0.29	563	0.00751377	0.000635898
0.29	564	0.00750724	0.000636218
0.29	565	0.00750174	0.000636036
0.29	566	0.00749654	0.000635685
0.29	567	0.00749078	0.000635555
0.29	568	0.0074859	0.000635432
0.29	569	0.00747934	0.000635302
0.29	570	0.00747321	0.000635123
0.29	571	0.00746697	0.000635256
0.29	572	0.00746159	0.000635418
0.29	573	0.00745606	0.000635361
0.29	574	0.00745049	0.000635499
0.29	575	0.00744562	0.000635466
0.29	576	0.00743999	0.000635516
0.29	577	0.00743396	0.000635394
0.29	578	0.00742869	0.000635509
0.29	579	0.00742308	0.000635354
0.29	580	0.00741747	0.000635071
0.29	581	0.00741227	0.000635076
0.29	582	0.00740665	0.000634839
0.29	583	0.00740039	0.00063502
0.29	584	0.00739386	0.000635058
0.29	585	0.00738779	0.000635072
0.29	586	0.00738222	0.000634893
0.29	587	0.00737658	0.000635168
0.29	588	0.0073714	0.000635124
0.29	589	0.00736655	0.000635131
0.29	590	0.0073613	0.000635232
0.29	591	0.00735637	0.000635473
0.29	592	0.00735116	0.000635636
0.29	593	0.00734624	0.000635939
0.29	594	0.00734137	0.00063603
0.29	595	0.00733698	0.000636273
0.29	596	0.00733186	0.000636493
0.29	597	0.00732663	0.000636731
0.29	598	0.00732186	0.000636899
0.29	599	0.00731638	0.000637107
0.29	600	0.00731148	0.000637098
0.29	601	0.00730685	0.00063712
0.29	602	0.00730186	0.000637271
0.29	603	0.00729565	0.000637274
0.29	604	0.00729103	0.000636957
0.29	605	0.00728582	0.000636902
0.29	606	0.00728163	0.000636845
0.29	607	0.00727672	0.000636791
0.29	608	0.007272	0.000636937
0.29	609	0.00726662	0.000636875
0.29	610	0.00726084	0.000636705
0.29	611	0.00725522	0.000636584
0.29	612	0.00725033	0.000636763
0.29	613	0.00724574	0.000636458
0.29	614	0.00724079	0.000636131
0.29	615	0.00723496	0.000635955
0.29	616	0.00722974	0.000635856
0.29	617	0.00722442	0.000635818
0.29	618	0.00721993	0.000635922
0.29	619	0.00721528	0.000636077
0.29	620	0.00721149	0.00063593
0.29	621	0.0072066	0.000635798
0.29	622	0.00720276	0.000635839
0.29	623	0.00719755	0.000635842
0.29	624	0.00719315	0.000635729
0.29	625	0.00718749	0.000635838
0.29	626	0.00718351	0.000636154
0.29	627	0.00717964	0.000636257
0.29	628	0.00717533	0.000636355
0.29	629	0.00717078	0.000636142
0.29	630	0.00716537	0.000636082
0.29	631	0.00716027	0.000636106
0.29	632	0.00715511	0.00063592
0.29	633	0.00715083	0.000635939
0.29	634	0.00714618	0.000636034
0.29	635	0.00714129	0.000635739
0.29	636	0.00713679	0.000635576
0.29	637	0.00713129	0.000635511
0.29	638	0.0071268	0.000635582
0.29	639	0.00712274	0.000635412
0.29	640	0.00711892	0.000635498
0.29	641	0.00711544	0.000635546
0.29	642	0.00711149	0.000635556
0.29	643	0.00710788	0.000635518
0.29	644	0.00710357	0.000635604
0.29	645	0.00709914	0.000635613
0.29	646	0.00709519	0.000635359
0.29	647	0.00709102	0.000635633
0.29	648	0.00708676	0.000635363
0.29	649	0.00708273	0.000635268
0.29	650	0.00707887	0.000635345
0.29	651	0.00707432	0.000635291
0.29	652	0.00707019	0.000635112
0.29	653	0.00706556	0.000635077
0.29	654	0.00706219	0.000635044
0.29	655	0.00705792	0.000634857
0.29	656	0.00705419	0.00063475
0.29	657	0.00705023	0.000634895
0.29	658	0.00704621	0.000634966
0.29	659	0.00704118	0.00063511
0.29	660	0.00703712	0.00063511
0.29	661	0.00703311	0.000635128
0.29	662	0.00702862	0.000634917
0.29	663	0.00702422	0.000634651
0.29	664	0.00702013	0.000634637
0.29	665	0.00701621	0.000634676
0.29	666	0.00701315	0.000634937
0.29	667	0.00700855	0.000634894
0.29	668	0.00700509	0.00063467
0.29	669	0.00700122	0.000634839
0.29	670	0.00699887	0.000634962
0.29	671	0.00699535	0.000634965
0.29	672	0.00699139	0.000634902
0.29	673	0.00698758	0.000634786
0.29	674	0.00698352	0.000634892
0.29	675	0.00697902	0.000634835
0.29	676	0.00697446	0.000634702
0.29	677	0.00697002	0.000634716
0.29	678	0.0069665	0.000634695
0.29	679	0.00696329	0.00063435
0.29	680	0.0069606	0.000634177
0.29	681	0.00695701	0.000634055
0.29	682	0.00695247	0.000634137
0.29	683	0.00694921	0.000634004
0.29	684	0.00694508	0.000633833
0.29	685	0.006942	0.000633809
0.29	686	0.00693846	0.00063405
0.29	687	0.0069352	0.000634032
0.29	688	0.00693159	0.000634042
0.29	689	0.0069283	0.000634229
0.29	690	0.00692428	0.00063398
0.29	691	0.00692206	0.000634083
0.29	692	0.00691861	0.000634027
0.29	693	0.00691562	0.000633823
0.29	694	0.00691183	0.000633737
0.29	695	0.00690789	0.000633713
0.29	696	0.00690391	0.000633611
0.29	697	0.00690026	0.000633566
0.29	698	0.00689728	0.00063367
0.29	699	0.00689486	0.000633723
0.29	700	0.00689183	0.000633981
0.29	701	0.00688775	0.00063383
0.29	702	0.00688573	0.000634263
0.29	703	0.00688268	0.000634469
0.29	704	0.00687964	0.000634316
0.29	705	0.00687691	0.000634674
0.29	706	0.00687441	0.000634783
0.29	707	0.00687211	0.000634488
0.29	708	0.00686844	0.000634458
0.29	709	0.0068648	0.000634479
0.29	710	0.00686207	0.000634314
0.29	711	0.00685881	0.000634377
0.29	712	0.0068556	0.000634612
0.29	713	0.006852	0.000634676
0.29	714	0.00684914	0.000634661
0.29	715	0.00684693	0.00063485
0.29	716	0.00684324	0.000635003
0.29	717	0.00684016	0.000634971
0.29	718	0.00683695	0.000634999
0.29	719	0.00683356	0.000635032
0.29	720	0.00682979	0.000635305
0.29	721	0.00682646	0.000635192
0.29	722	0.0068231	0.000635299
0.29	723	0.0068197	0.000635315
0.29	724	0.0068165	0.000635416
0.29	725	0.00681341	0.000635219
0.29	726	0.00681034	0.000635246
0.29	727	0.00680786	0.000635378
0.29	728	0.00680426	0.000635575
0.29	729	0.00680121	0.000635411
0.29	730	0.00679796	0.000635505
0.29	731	0.0067947	0.000635317
0.29	732	0.00679191	0.000635589
0.29	733	0.0067892	0.000635599
0.29	734	0.00678664	0.000635672
0.29	735	0.00678313	0.000636146
0.29	736	0.00677943	0.000636066
0.29	737	0.00677629	0.000636143
0.29	738	0.0067728	0.000635952
0.29	739	0.00676955	0.000635877
0.29	740	0.00676706	0.000635915
0.29	741	0.00676437	0.000635935
0.29	742	0.00676099	0.000635776
0.29	743	0.00675811	0.000635778
0.29	744	0.00675583	0.000636029
0.29	745	0.006753	0.000636127
0.29	746	0.00674994	0.000636102
0.29	747	0.00674714	0.000636009
0.29	748	0.00674356	0.000636037
0.29	749	0.00674122	0.000636255
0.29	750	0.00673801	0.00063654
0.29	751	0.00673548	0.000636639
0.29	752	0.00673213	0.000636573
0.29	753	0.00672885	0.000636756
0.29	754	0.00672643	0.000636864
0.29	755	0.00672326	0.000636904
0.29	756	0.00672071	0.000637011
0.29	757	0.00671863	0.000637021
0.29	758	0.00671621	0.000637211
0.29	759	0.0067136	0.000637058
0.29	760	0.00671143	0.000637135
0.29	761	0.00670878	0.000636815
0.29	762	0.00670631	0.000636868
0.29	763	0.00670361	0.00063686
0.29	764	0.00670088	0.000636968
0.29	765	0.00669806	0.000637005
0.29	766	0.00669535	0.000636725
0.29	767	0.00669286	0.000636757
0.29	768	0.00669059	0.000636844
0.29	769	0.00668839	0.000636965
0.29	770	0.00668648	0.000636786
0.29	771	0.0066838	0.000636799
0.29	772	0.00668174	0.000636739
0.29	773	0.0066794	0.000636804
0.29	774	0.00667729	0.00063681
0.29	775	0.00667489	0.000636768
0.29	776	0.00667232	0.000636646
0.29	777	0.00666979	0.000636742
0.29	778	0.00666708	0.000636838
0.29	779	0.00666508	0.000636709
0.29	780	0.00666227	0.000636942
0.29	781	0.00666056	0.000636732
0.29	782	0.00665812	0.000637056
0.29	783	0.0066561	0.000637048
0.29	784	0.00665422	0.000637004
0.29	785	0.00665192	0.000636997
0.29	786	0.00664996	0.000637258
0.29	787	0.00664849	0.000637238
0.29	788	0.0066466	0.000636991
0.29	789	0.00664493	0.000637017
0.29	790	0.00664304	0.000637003
0.29	791	0.00664138	0.000636898
0.29	792	0.0066388	0.000636787
0.29	793	0.0066375	0.000636792
0.29	794	0.00663556	0.000636621
0.29	795	0.00663386	0.000636767
0.29	796	0.00663247	0.000636649
0.29	797	0.00663066	0.000636554
0.29	798	0.00662799	0.000636773
0.29	799	0.00662535	0.000636753
0.29	800	0.00662307	0.000636654
0.29	801	0.00662008	0.000636426
0.29	802	0.00661768	0.000636317
0.29	803	0.00661537	0.000636513
0.29	804	0.00661384	0.000636479
0.29	805	0.00661135	0.000636391
0.29	806	0.00660951	0.000636631
0.29	807	0.0066082	0.000636661
0.29	808	0.00660544	0.000636748
0.29	809	0.00660348	0.000636446
0.29	810	0.00660113	0.000636287
0.29	811	0.00659946	0.000636074
0.29	812	0.00659713	0.000636067
0.29	813	0.00659515	0.000635917
0.29	814	0.0065937	0.00063599
0.29	815	0.00659252	0.00063587
0.29	816	0.00659035	0.000635884
0.29	817	0.00658934	0.000635853
0.29	818	0.00658791	0.000635702
0.29	819	0.00658618	0.00063579
0.29	820	0.00658447	0.000635411
0.29	821	0.00658206	0.000635584
0.29	822	0.00657977	0.000635735
0.29	823	0.00657835	0.000635973
0.29	824	0.00657575	0.000635626
0.29	825	0.00657395	0.000635477
0.29	826	0.00657235	0.000635365
0.29	827	0.00657076	0.000635545
0.29	828	0.00656911	0.000635527
0.29	829	0.00656732	0.000635275
0.29	830	0.00656509	0.000635532
0.29	831	0.00656286	0.000635121
0.29	832	0.00656139	0.000635075
0.29	833	0.00655972	0.000635001
0.29	834	0.00655787	0.000635193
0.29	835	0.00655632	0.000635003
0.29	836	0.0065541	0.000634961
0.29	837	0.00655199	0.000635044
0.29	838	0.00655058	0.000635024
0.29	839	0.00654913	0.000634983
0.29	840	0.00654713	0.000634876
0.29	841	0.00654538	0.000634914
0.29	842	0.00654358	0.000634821
0.29	843	0.00654171	0.000634863
0.29	844	0.00653926	0.000634797
0.29	845	0.00653815	0.000634578
0.29	846	0.00653664	0.000634447
0.29	847	0.00653555	0.000634453
0.29	848	0.00653336	0.00063414
0.29	849	0.00653203	0.000633938
0.29	850	0.00653037	0.000633638
0.29	851	0.00652916	0.000633656
0.29	852	0.00652719	0.00063366
0.29	853	0.00652534	0.00063351
0.29	854	0.00652352	0.000633203
0.29	855	0.00652209	0.000633142
0.29	856	0.00652068	0.000633057
0.29	857	0.00651809	0.000632836
0.29	858	0.00651694	0.000632908
0.29	859	0.00651544	0.000632657
0.29	860	0.00651351	0.000632547
0.29	861	0.0065119	0.000632445
0.29	862	0.00650992	0.000632556
0.29	863	0.00650778	0.000632298
0.29	864	0.00650702	0.000632454
0.29	865	0.00650659	0.000632611
0.29	866	0.00650479	0.00063269
0.29	867	0.00650306	0.000632537
0.29	868	0.00650144	0.000632325
0.29	869	0.00649993	0.000632089
0.29	870	0.00649855	0.000632237
0.29	871	0.00649661	0.000631914
0.29	872	0.00649487	0.000631973
0.29	873	0.00649328	0.000632143
0.29	874	0.00649104	0.000632103
0.29	875	0.0064905	0.000631862
0.29	876	0.00648945	0.000631998
0.29	877	0.00648883	0.000632128
0.29	878	0.00648853	0.000632248
0.29	879	0.00648671	0.000632596
0.29	880	0.00648486	0.000632793
0.29	881	0.0064837	0.000632886
0.29	882	0.00648316	0.000633036
0.29	883	0.00648243	0.000632976
0.29	884	0.00648212	0.000633051
0.29	885	0.0064812	0.000633595
0.29	886	0.00647981	0.000633718
0.29	887	0.00647928	0.00063384
0.29	888	0.00647732	0.000633611
0.29	889	0.00647609	0.000633319
0.29	890	0.0064741	0.000633224
0.29	891	0.00647335	0.000633182
0.29	892	0.00647147	0.00063304
0.29	893	0.00647053	0.000632806
0.29	894	0.00646892	0.000632879
0.29	895	0.00646765	0.00063292
0.29	896	0.00646615	0.000632925
0.29	897	0.00646485	0.000632941
0.29	898	0.00646392	0.000632958
0.29	899	0.00646291	0.000632428
0.29	900	0.00646279	0.00063205
0.29	901	0.00646297	0.000632171
0.29	902	0.00646171	0.000632175
0.29	903	0.00646088	0.000632036
0.29	904	0.00646052	0.000632078
0.29	905	0.00645873	0.000632302
0.29	906	0.00645693	0.000632231
0.29	907	0.0064559	0.00063213
0.29	908	0.00645533	0.000632101
0.29	909	0.00645514	0.000632251
0.29	910	0.0064544	0.000632482
0.29	911	0.00645336	0.000632475
0.29	912	0.00645236	0.000632336
0.29	913	0.00645146	0.000632222
0.29	914	0.00645122	0.00063206
0.29	915	0.00644964	0.000632107
0.29	916	0.0064482	0.000632163
0.29	917	0.0064465	0.000632021
0.29	918	0.00644547	0.000631655
0.29	919	0.0064443	0.000631517
0.29	920	0.00644386	0.000631326
0.29	921	0.00644368	0.000631308
0.29	922	0.00644206	0.000631149
0.29	923	0.00644027	0.000630992
0.29	924	0.00644007	0.000630691
0.29	925	0.00643985	0.000630635
0.29	926	0.00643958	0.000630631
0.29	927	0.00643874	0.000630567
0.29	928	0.00643725	0.000630716
0.29	929	0.00643616	0.000630615
0.29	930	0.00643531	0.000630566
0.29	931	0.00643479	0.000630625
0.29	932	0.00643408	0.000630419
0.29	933	0.00643311	0.000630246
0.29	934	0.00643262	0.000630019
0.29	935	0.00643104	0.000629769
0.29	936	0.00643025	0.000629787
0.29	937	0.00643006	0.00062984
0.29	938	0.0064286	0.000629969
0.29	939	0.00642768	0.000630055
0.29	940	0.00642615	0.000630019
0.29	941	0.00642433	0.000629826
0.29	942	0.00642323	0.000629928
0.29	943	0.00642157	0.000629892
0.29	944	0.00642029	0.00062989
0.29	945	0.00641895	0.000629882
0.29	946	0.00641833	0.000629853
0.29	947	0.00641721	0.000629704
0.29	948	0.00641603	0.000629733
0.29	949	0.00641567	0.000629884
0.29	950	0.00641491	0.000629472
0.29	951	0.00641422	0.000629369
0.29	952	0.00641373	0.000629311
0.29	953	0.00641337	0.000629418
0.29	954	0.00641336	0.000629482
0.29	955	0.00641218	0.000629494
0.29	956	0.00641204	0.000629668
0.29	957	0.00641208	0.000629657
0.29	958	0.00641129	0.000629796
0.29	959	0.00641033	0.00062966
0.29	960	0.00640989	0.000629909
0.29	961	0.00640934	0.000629742
0.29	962	0.00640845	0.000629455
0.29	963	0.00640807	0.000629618
0.29	964	0.00640838	0.000629498
0.29	965	0.00640775	0.000629723
0.29	966	0.00640722	0.00062964
0.29	967	0.00640665	0.000629696
0.29	968	0.00640587	0.000629605
0.29	969	0.00640549	0.000629397
0.29	970	0.0064058	0.000629194
0.29	971	0.00640585	0.000629289
0.29	972	0.00640541	0.000629193
0.29	973	0.00640469	0.000629142
0.29	974	0.00640431	0.000629054
0.29	975	0.00640445	0.000629056
0.29	976	0.00640461	0.00062906
0.29	977	0.00640441	0.000629319
0.29	978	0.0064044	0.000629473
0.29	979	0.00640474	0.000629745
0.29	980	0.00640531	0.000629628
0.29	981	0.00640546	0.000629435
0.29	982	0.00640487	0.00062932
0.29	983	0.00640497	0.000629322
0.29	984	0.0064042	0.000629468
0.29	985	0.0064036	0.000629373
0.29	986	0.00640379	0.000629352
0.29	987	0.00640265	0.000629166
0.29	988	0.00640257	0.000629227
0.29	989	0.00640214	0.000629186
0.29	990	0.00640255	0.000629272
0.29	991	0.00640164	0.000629296
0.29	992	0.00640116	0.000629201
0.29	993	0.00640131	0.000629434
0.29	994	0.00640039	0.000629591
0.29	995	0.00640099	0.000629522
0.29	996	0.00640081	0.000629463
0.29	997	0.0064005	0.000629289
0.29	998	0.00639976	0.000629276
0.29	999	0.00639984	0.000629182
0.29	1000	0.00639951	0.000629032
0.29	1001	0.00639889	0.000629153
0.29	1002	0.0063982	0.000629039
0.29	1003	0.0063984	0.000629255
0.29	1004	0.00639794	0.000629396
0.29	1005	0.00639812	0.000629463
0.29	1006	0.00639777	0.000629446
0.29	1007	0.00639698	0.00062941
0.29	1008	0.00639648	0.000629217
0.29	1009	0.00639657	0.000629062
0.29	1010	0.00639662	0.000628875
0.29	1011	0.00639687	0.00062887
0.29	1012	0.00639743	0.000628783
0.29	1013	0.00639803	0.000628694
0.29	1014	0.00639776	0.000628852
0.29	1015	0.00639766	0.000629015
0.29	1016	0.0063982	0.000628846
0.29	1017	0.00639809	0.000628531
0.29	1018	0.00639866	0.000628507
0.29	1019	0.00639817	0.000628442
0.29	1020	0.00639819	0.00062848
0.29	1021	0.00639895	0.000628705
0.29	1022	0.00639874	0.000628779
0.29	1023	0.00639848	0.000629236
0.29	1024	0.00639833	0.000629243

## Sheet: 16x2048
k	tau	C(tau)	Error
0.29	0	1	0
0.29	1	0.453572	0.000387737
0.29	2	0.276762	0.000611225
0.29	3	0.199732	0.00075461
0.29	4	0.158032	0.000857439
0.29	5	0.132026	0.000935793
0.29	6	0.114231	0.000997731
0.29	7	0.101251	0.00104837
0.29	8	0.0913327	0.00108989
0.29	9	0.08348	0.00112455
0.29	10	0.0770907	0.0011539
0.29	11	0.071773	0.00117781
0.29	12	0.0672664	0.00119864
0.29	13	0.0633892	0.00121625
0.29	14	0.0600094	0.00123048
0.29	15	0.0570334	0.00124336
0.29	16	0.0543871	0.00125397
0.29	17	0.0520149	0.00126223
0.29	18	0.0498727	0.00126951
0.29	19	0.0479276	0.00127566
0.29	20	0.0461487	0.00128067
0.29	21	0.0445162	0.00128467
0.29	22	0.0430098	0.00128736
0.29	23	0.0416153	0.0012894
0.29	24	0.0403176	0.00129144
0.29	25	0.039108	0.00129216
0.29	26	0.0379748	0.00129185
0.29	27	0.0369139	0.00129104
0.29	28	0.035916	0.0012901
0.29	29	0.0349765	0.0012889
0.29	30	0.0340879	0.00128756
0.29	31	0.0332465	0.00128577
0.29	32	0.0324481	0.0012835
0.29	33	0.0316916	0.0012814
0.29	34	0.0309713	0.00127922
0.29	35	0.030284	0.00127646
0.29	36	0.0296288	0.00127352
0.29	37	0.029001	0.00127079
0.29	38	0.0284018	0.00126764
0.29	39	0.0278287	0.00126399
0.29	40	0.0272792	0.00126082
0.29	41	0.0267504	0.00125763
0.29	42	0.0262446	0.00125408
0.29	43	0.0257567	0.00125041
0.29	44	0.0252865	0.00124678
0.29	45	0.0248358	0.00124294
0.29	46	0.0244017	0.00123863
0.29	47	0.0239824	0.00123467
0.29	48	0.0235772	0.00123123
0.29	49	0.0231866	0.00122743
0.29	50	0.0228086	0.00122323
0.29	51	0.0224429	0.00121958
0.29	52	0.0220905	0.00121579
0.29	53	0.0217516	0.0012115
0.29	54	0.0214196	0.00120736
0.29	55	0.0210952	0.00120316
0.29	56	0.0207823	0.00119907
0.29	57	0.0204795	0.00119506
0.29	58	0.0201854	0.00119151
0.29	59	0.0198999	0.00118726
0.29	60	0.019623	0.0011826
0.29	61	0.0193542	0.00117828
0.29	62	0.0190933	0.00117409
0.29	63	0.0188377	0.00116997
0.29	64	0.0185888	0.00116643
0.29	65	0.018347	0.00116229
0.29	66	0.0181128	0.00115793
0.29	67	0.0178852	0.0011535
0.29	68	0.0176631	0.00114893
0.29	69	0.0174456	0.00114439
0.29	70	0.0172335	0.00114029
0.29	71	0.0170269	0.00113672
0.29	72	0.016823	0.00113254
0.29	73	0.0166244	0.00112853
0.29	74	0.0164307	0.00112432
0.29	75	0.0162443	0.00112028
0.29	76	0.0160604	0.00111638
0.29	77	0.01588	0.00111207
0.29	78	0.0157031	0.00110787
0.29	79	0.0155331	0.00110403
0.29	80	0.0153662	0.00110002
0.29	81	0.0152032	0.00109621
0.29	82	0.0150415	0.00109233
0.29	83	0.0148836	0.00108833
0.29	84	0.0147278	0.00108478
0.29	85	0.014577	0.00108111
0.29	86	0.0144299	0.00107758
0.29	87	0.0142861	0.00107463
0.29	88	0.0141447	0.00107156
0.29	89	0.014007	0.00106739
0.29	90	0.0138703	0.00106417
0.29	91	0.0137371	0.00106071
0.29	92	0.0136074	0.00105697
0.29	93	0.013479	0.00105323
0.29	94	0.0133524	0.00104931
0.29	95	0.0132281	0.00104567
0.29	96	0.0131059	0.00104208
0.29	97	0.0129858	0.00103854
0.29	98	0.0128677	0.00103504
0.29	99	0.0127538	0.00103147
0.29	100	0.0126412	0.00102814
0.29	101	0.0125303	0.00102483
0.29	102	0.0124224	0.00102123
0.29	103	0.0123151	0.00101675
0.29	104	0.0122121	0.00101369
0.29	105	0.0121109	0.00101044
0.29	106	0.0120087	0.00100763
0.29	107	0.0119094	0.00100446
0.29	108	0.0118132	0.00100199
0.29	109	0.0117174	0.000999153
0.29	110	0.0116219	0.000996553
0.29	111	0.0115287	0.000993308
0.29	112	0.0114372	0.000989757
0.29	113	0.0113475	0.000986188
0.29	114	0.0112593	0.000983086
0.29	115	0.0111731	0.000980097
0.29	116	0.0110858	0.000976698
0.29	117	0.0110016	0.000974304
0.29	118	0.010918	0.000971482
0.29	119	0.0108359	0.000969162
0.29	120	0.0107556	0.000966171
0.29	121	0.0106754	0.000963491
0.29	122	0.0105964	0.000960568
0.29	123	0.0105194	0.000958163
0.29	124	0.0104427	0.000955398
0.29	125	0.010368	0.000952588
0.29	126	0.0102948	0.000950049
0.29	127	0.0102217	0.000947333
0.29	128	0.0101495	0.000944883
0.29	129	0.0100787	0.000942582
0.29	130	0.0100081	0.000940222
0.29	131	0.00993877	0.000937845
0.29	132	0.00986967	0.000935473
0.29	133	0.00980128	0.00093279
0.29	134	0.00973577	0.000929765
0.29	135	0.00967352	0.000926982
0.29	136	0.00960982	0.00092437
0.29	137	0.00954612	0.00092183
0.29	138	0.0094833	0.000919282
0.29	139	0.0094215	0.000916708
0.29	140	0.00935924	0.000914328
0.29	141	0.00930009	0.000912239
0.29	142	0.00924062	0.000909856
0.29	143	0.00918245	0.000907276
0.29	144	0.00912526	0.000905307
0.29	145	0.00906811	0.000903365
0.29	146	0.00901051	0.000900991
0.29	147	0.00895603	0.000899093
0.29	148	0.00890096	0.000896889
0.29	149	0.0088459	0.000895122
0.29	150	0.00879284	0.000892394
0.29	151	0.00874114	0.00088923
0.29	152	0.00868954	0.000886958
0.29	153	0.00863777	0.000884658
0.29	154	0.00858702	0.000882318
0.29	155	0.00853669	0.000880074
0.29	156	0.00848609	0.000877728
0.29	157	0.00843691	0.000875407
0.29	158	0.00838691	0.000873669
0.29	159	0.00833944	0.000872208
0.29	160	0.00829171	0.000870129
0.29	161	0.00824455	0.000868052
0.29	162	0.00819712	0.000866072
0.29	163	0.00815142	0.000864183
0.29	164	0.00810621	0.000862161
0.29	165	0.00806268	0.000859962
0.29	166	0.00801823	0.000858008
0.29	167	0.00797371	0.000856539
0.29	168	0.00793125	0.000855093
0.29	169	0.00788834	0.000853437
0.29	170	0.00784487	0.000852301
0.29	171	0.00780304	0.000850291
0.29	172	0.00776216	0.000848343
0.29	173	0.00771974	0.000846159
0.29	174	0.00767765	0.00084461
0.29	175	0.00763689	0.000843506
0.29	176	0.00759708	0.000841831
0.29	177	0.00755855	0.000839734
0.29	178	0.00752018	0.000838094
0.29	179	0.00748149	0.000836387
0.29	180	0.00744404	0.000835425
0.29	181	0.00740699	0.00083355
0.29	182	0.00736967	0.000831715
0.29	183	0.00733296	0.000829611
0.29	184	0.0072951	0.0008285
0.29	185	0.00725874	0.000826787
0.29	186	0.00722385	0.000825185
0.29	187	0.00718796	0.000823507
0.29	188	0.00715276	0.000821347
0.29	189	0.00711695	0.000819739
0.29	190	0.00708154	0.000817871
0.29	191	0.00704517	0.000816814
0.29	192	0.00701065	0.000815554
0.29	193	0.00697757	0.000813504
0.29	194	0.0069433	0.000812051
0.29	195	0.00690912	0.000810296
0.29	196	0.00687689	0.000808629
0.29	197	0.00684405	0.000807151
0.29	198	0.00681438	0.000805817
0.29	199	0.00678331	0.000804094
0.29	200	0.00675145	0.00080256
0.29	201	0.00672123	0.00080089
0.29	202	0.00669104	0.000799293
0.29	203	0.00666022	0.000797771
0.29	204	0.00663095	0.000796671
0.29	205	0.00660234	0.000794596
0.29	206	0.00657162	0.000792997
0.29	207	0.00654277	0.000791644
0.29	208	0.0065146	0.000790589
0.29	209	0.00648535	0.000789332
0.29	210	0.00645791	0.000788052
0.29	211	0.00642874	0.000786767
0.29	212	0.00640144	0.000785341
0.29	213	0.00637401	0.00078443
0.29	214	0.00634626	0.000783383
0.29	215	0.00632039	0.000781939
0.29	216	0.00629467	0.000780797
0.29	217	0.00626827	0.000778849
0.29	218	0.00624192	0.000777382
0.29	219	0.00621553	0.000776109
0.29	220	0.00618859	0.000774989
0.29	221	0.00616189	0.000773644
0.29	222	0.00613616	0.000772128
0.29	223	0.00610971	0.000770585
0.29	224	0.00608343	0.000769004
0.29	225	0.0060584	0.00076783
0.29	226	0.00603411	0.000766794
0.29	227	0.00601006	0.000766175
0.29	228	0.00598646	0.00076533
0.29	229	0.0059622	0.000763776
0.29	230	0.00593723	0.00076314
0.29	231	0.00591286	0.000762277
0.29	232	0.00588965	0.000761104
0.29	233	0.0058646	0.000759903
0.29	234	0.00584091	0.00075865
0.29	235	0.00581759	0.000757417
0.29	236	0.00579347	0.000756358
0.29	237	0.0057707	0.000755011
0.29	238	0.00574792	0.000753895
0.29	239	0.00572584	0.000752766
0.29	240	0.00570367	0.000751808
0.29	241	0.00568205	0.000750739
0.29	242	0.00566059	0.000750056
0.29	243	0.00563947	0.000748054
0.29	244	0.00561785	0.000746776
0.29	245	0.00559581	0.000745847
0.29	246	0.00557364	0.000744769
0.29	247	0.00555279	0.00074428
0.29	248	0.00553176	0.000743163
0.29	249	0.00551194	0.000742203
0.29	250	0.005492	0.000740563
0.29	251	0.00547012	0.000739435
0.29	252	0.00544982	0.000738779
0.29	253	0.00542994	0.000737793
0.29	254	0.00541008	0.000736478
0.29	255	0.00539075	0.000735428
0.29	256	0.0053703	0.0007342
0.29	257	0.00535022	0.000732609
0.29	258	0.00533037	0.000731755
0.29	259	0.00531072	0.00073064
0.29	260	0.00529001	0.000729545
0.29	261	0.00527066	0.000728725
0.29	262	0.00525118	0.000727956
0.29	263	0.00523297	0.000726572
0.29	264	0.00521476	0.000725507
0.29	265	0.00519645	0.000724414
0.29	266	0.00517735	0.00072315
0.29	267	0.00515776	0.000722353
0.29	268	0.00514015	0.000721958
0.29	269	0.00512176	0.000720951
0.29	270	0.00510387	0.000719943
0.29	271	0.00508674	0.000719276
0.29	272	0.00506914	0.000718796
0.29	273	0.00505096	0.000717997
0.29	274	0.00503467	0.00071808
0.29	275	0.00501824	0.000717907
0.29	276	0.00500106	0.00071732
0.29	277	0.00498356	0.000716242
0.29	278	0.00496826	0.000715329
0.29	279	0.00495381	0.00071461
0.29	280	0.00493806	0.00071427
0.29	281	0.00492165	0.000712827
0.29	282	0.00490526	0.000711489
0.29	283	0.00488957	0.000710492
0.29	284	0.00487498	0.000709652
0.29	285	0.00485927	0.000708656
0.29	286	0.00484307	0.000707808
0.29	287	0.00482916	0.000707143
0.29	288	0.00481449	0.000706084
0.29	289	0.00479846	0.000705231
0.29	290	0.00478394	0.000703966
0.29	291	0.00476924	0.000703134
0.29	292	0.00475399	0.000702971
0.29	293	0.00473891	0.000702486
0.29	294	0.00472255	0.000702074
0.29	295	0.00470907	0.000701661
0.29	296	0.00469347	0.000700768
0.29	297	0.00467932	0.000699697
0.29	298	0.00466556	0.000699
0.29	299	0.0046516	0.00069837
0.29	300	0.00463742	0.000697212
0.29	301	0.00462295	0.000696306
0.29	302	0.00460856	0.000695891
0.29	303	0.00459436	0.000695067
0.29	304	0.004581	0.000693747
0.29	305	0.00456755	0.00069312
0.29	306	0.00455298	0.000692356
0.29	307	0.00454054	0.000691468
0.29	308	0.00452817	0.000690441
0.29	309	0.0045139	0.000689954
0.29	310	0.00450025	0.000689235
0.29	311	0.00448859	0.000688359
0.29	312	0.00447504	0.000686984
0.29	313	0.00446228	0.000686088
0.29	314	0.00444734	0.000685083
0.29	315	0.00443357	0.000683603
0.29	316	0.00441783	0.000682456
0.29	317	0.00440502	0.000681602
0.29	318	0.00439065	0.000680677
0.29	319	0.00437659	0.00067999
0.29	320	0.00436281	0.000678653
0.29	321	0.00434995	0.00067797
0.29	322	0.00433731	0.000676999
0.29	323	0.00432444	0.000676067
0.29	324	0.0043118	0.000675193
0.29	325	0.00429998	0.000674395
0.29	326	0.00428638	0.000674015
0.29	327	0.00427576	0.000673746
0.29	328	0.0042653	0.00067272
0.29	329	0.00425185	0.000671431
0.29	330	0.00424011	0.000670378
0.29	331	0.00422785	0.000669399
0.29	332	0.00421498	0.000668735
0.29	333	0.00420371	0.000667895
0.29	334	0.00419107	0.000667061
0.29	335	0.00417802	0.000666225
0.29	336	0.00416571	0.000665475
0.29	337	0.0041527	0.000664653
0.29	338	0.00414083	0.000664048
0.29	339	0.00412983	0.000662984
0.29	340	0.0041196	0.000662082
0.29	341	0.00410769	0.000661041
0.29	342	0.00409564	0.000659907
0.29	343	0.00408501	0.000659389
0.29	344	0.00407593	0.000658707
0.29	345	0.00406516	0.000658425
0.29	346	0.00405523	0.000658325
0.29	347	0.00404456	0.000657696
0.29	348	0.00403255	0.000656954
0.29	349	0.00402012	0.00065647
0.29	350	0.00400826	0.000656195
0.29	351	0.00399657	0.000655495
0.29	352	0.00398553	0.000654809
0.29	353	0.0039751	0.000654197
0.29	354	0.00396392	0.000653422
0.29	355	0.00395396	0.000652963
0.29	356	0.00394444	0.000652492
0.29	357	0.00393516	0.000651954
0.29	358	0.00392403	0.000651047
0.29	359	0.00391414	0.000650509
0.29	360	0.00390303	0.000649577
0.29	361	0.00389226	0.000649135
0.29	362	0.00388098	0.000648945
0.29	363	0.00386928	0.000648781
0.29	364	0.00385853	0.000648046
0.29	365	0.0038475	0.000647519
0.29	366	0.00383709	0.000646592
0.29	367	0.00382617	0.000645994
0.29	368	0.00381655	0.00064562
0.29	369	0.00380833	0.000644655
0.29	370	0.00379937	0.00064348
0.29	371	0.00378958	0.000642533
0.29	372	0.0037801	0.000642421
0.29	373	0.00377103	0.000641792
0.29	374	0.00376213	0.000641243
0.29	375	0.00375462	0.000640672
0.29	376	0.00374551	0.000640309
0.29	377	0.00373539	0.000639899
0.29	378	0.00372598	0.000639446
0.29	379	0.00371719	0.000639294
0.29	380	0.00370891	0.000638656
0.29	381	0.00369763	0.000637563
0.29	382	0.00368834	0.000636645
0.29	383	0.00367926	0.000635704
0.29	384	0.00367017	0.000635194
0.29	385	0.00366094	0.000634729
0.29	386	0.00365081	0.000635249
0.29	387	0.00364066	0.000635123
0.29	388	0.00363074	0.000634855
0.29	389	0.00362195	0.000634574
0.29	390	0.00361298	0.00063333
0.29	391	0.00360472	0.000632398
0.29	392	0.00359556	0.000631831
0.29	393	0.00358676	0.000631178
0.29	394	0.00357884	0.000630197
0.29	395	0.00357119	0.000629607
0.29	396	0.00356292	0.00062872
0.29	397	0.00355546	0.0006283
0.29	398	0.00354697	0.000627857
0.29	399	0.00353826	0.000627303
0.29	400	0.00352888	0.000626243
0.29	401	0.00352082	0.000625428
0.29	402	0.00351228	0.000624825
0.29	403	0.00350527	0.000624391
0.29	404	0.00349716	0.000624093
0.29	405	0.00349065	0.000623863
0.29	406	0.00348206	0.000623031
0.29	407	0.00347473	0.000622206
0.29	408	0.00346759	0.000621757
0.29	409	0.00345906	0.000621224
0.29	410	0.00345136	0.00062043
0.29	411	0.00344462	0.000619898
0.29	412	0.00343713	0.000618894
0.29	413	0.00342949	0.000618811
0.29	414	0.00342163	0.000618243
0.29	415	0.00341423	0.000618274
0.29	416	0.00340666	0.000618457
0.29	417	0.0033977	0.000618165
0.29	418	0.00338928	0.000617444
0.29	419	0.00338198	0.00061624
0.29	420	0.00337426	0.000615026
0.29	421	0.00336804	0.000614545
0.29	422	0.00336034	0.000613793
0.29	423	0.00335206	0.000613384
0.29	424	0.00334615	0.00061328
0.29	425	0.00333914	0.000613079
0.29	426	0.00333123	0.000612221
0.29	427	0.00332325	0.000611942
0.29	428	0.00331635	0.000611278
0.29	429	0.0033094	0.000610736
0.29	430	0.00330278	0.000610195
0.29	431	0.00329653	0.000609577
0.29	432	0.00329088	0.000608965
0.29	433	0.00328312	0.000608024
0.29	434	0.0032771	0.000607576
0.29	435	0.00327041	0.000606421
0.29	436	0.00326385	0.00060575
0.29	437	0.00325785	0.000605432
0.29	438	0.0032524	0.000604793
0.29	439	0.00324532	0.000603967
0.29	440	0.00323875	0.000603876
0.29	441	0.00323254	0.000603782
0.29	442	0.00322726	0.000603803
0.29	443	0.00321938	0.000603022
0.29	444	0.00321404	0.000602152
0.29	445	0.00320902	0.000600801
0.29	446	0.00320309	0.000599878
0.29	447	0.0031973	0.000599133
0.29	448	0.00319085	0.000598156
0.29	449	0.00318359	0.000597377
0.29	450	0.00317684	0.000596486
0.29	451	0.00317149	0.000596012
0.29	452	0.00316559	0.0005959
0.29	453	0.00315982	0.000595622
0.29	454	0.00315406	0.000595628
0.29	455	0.0031471	0.000594744
0.29	456	0.0031428	0.000594209
0.29	457	0.00313726	0.000593646
0.29	458	0.00313218	0.000593122
0.29	459	0.0031253	0.000592754
0.29	460	0.00311752	0.000592303
0.29	461	0.0031108	0.00059116
0.29	462	0.00310484	0.000590651
0.29	463	0.00309896	0.000589975
0.29	464	0.00309342	0.000589648
0.29	465	0.00308688	0.000589433
0.29	466	0.00308076	0.000588695
0.29	467	0.00307431	0.000588597
0.29	468	0.00306897	0.000588174
0.29	469	0.00306257	0.00058766
0.29	470	0.00305663	0.000587174
0.29	471	0.00305129	0.000586495
0.29	472	0.00304514	0.000585596
0.29	473	0.00303847	0.000585444
0.29	474	0.00303529	0.000584259
0.29	475	0.00302921	0.000583222
0.29	476	0.00302377	0.000582721
0.29	477	0.00301702	0.000582842
0.29	478	0.00301163	0.000582226
0.29	479	0.00300662	0.000581766
0.29	480	0.00300078	0.000581138
0.29	481	0.00299501	0.000581099
0.29	482	0.00298823	0.000580145
0.29	483	0.00298091	0.000579753
0.29	484	0.00297582	0.000579632
0.29	485	0.00297045	0.000579053
0.29	486	0.0029651	0.000579375
0.29	487	0.00295973	0.000579378
0.29	488	0.00295493	0.00057912
0.29	489	0.00294919	0.00057883
0.29	490	0.00294297	0.000578072
0.29	491	0.00293674	0.000577514
0.29	492	0.00293192	0.000577283
0.29	493	0.00292595	0.000577003
0.29	494	0.00292015	0.000576108
0.29	495	0.00291325	0.000575522
0.29	496	0.00290843	0.000574885
0.29	497	0.00290361	0.00057375
0.29	498	0.00289879	0.000573417
0.29	499	0.00289275	0.000572485
0.29	500	0.00288639	0.000571826
0.29	501	0.00288195	0.000571047
0.29	502	0.00287746	0.000570089
0.29	503	0.00287198	0.000569488
0.29	504	0.00286608	0.000569035
0.29	505	0.00286171	0.000568432
0.29	506	0.00285801	0.000567975
0.29	507	0.00285339	0.000567339
0.29	508	0.00284936	0.000567344
0.29	509	0.00284499	0.000567128
0.29	510	0.00283971	0.000566834
0.29	511	0.00283449	0.000566457
0.29	512	0.00283019	0.000566015
0.29	513	0.00282591	0.000565545
0.29	514	0.00282112	0.000565093
0.29	515	0.00281601	0.000564617
0.29	516	0.00281113	0.000564559
0.29	517	0.00280575	0.000563765
0.29	518	0.00280283	0.000562881
0.29	519	0.00279851	0.000562421
0.29	520	0.00279388	0.00056237
0.29	521	0.00278917	0.000561977
0.29	522	0.00278509	0.000561875
0.29	523	0.00278067	0.000561488
0.29	524	0.00277483	0.000560809
0.29	525	0.00277092	0.000560578
0.29	526	0.0027684	0.000559816
0.29	527	0.0027643	0.000559246
0.29	528	0.00276009	0.000559102
0.29	529	0.00275599	0.000558291
0.29	530	0.00275179	0.000557939
0.29	531	0.00274637	0.000556954
0.29	532	0.00274154	0.000556538
0.29	533	0.00273784	0.000556558
0.29	534	0.00273335	0.000556305
0.29	535	0.00272937	0.000555674
0.29	536	0.00272664	0.000555344
0.29	537	0.00271996	0.000555088
0.29	538	0.00271538	0.00055445
0.29	539	0.00271136	0.000554171
0.29	540	0.0027082	0.000553534
0.29	541	0.00270593	0.00055303
0.29	542	0.00270237	0.000552695
0.29	543	0.00269975	0.000553
0.29	544	0.00269423	0.000552624
0.29	545	0.00268943	0.000552261
0.29	546	0.00268379	0.000552066
0.29	547	0.00267932	0.000551492
0.29	548	0.00267403	0.00055078
0.29	549	0.0026694	0.000550654
0.29	550	0.00266593	0.000550414
0.29	551	0.00266292	0.00054993
0.29	552	0.00265737	0.000549458
0.29	553	0.00265285	0.000549028
0.29	554	0.00264965	0.000548653
0.29	555	0.00264604	0.000548443
0.29	556	0.00264264	0.000548286
0.29	557	0.00263869	0.00054801
0.29	558	0.00263468	0.00054775
0.29	559	0.00263047	0.000547691
0.29	560	0.00262595	0.00054764
0.29	561	0.00262233	0.000546965
0.29	562	0.0026189	0.000546796
0.29	563	0.00261457	0.000546945
0.29	564	0.0026118	0.000546636
0.29	565	0.00260635	0.00054615
0.29	566	0.00260217	0.000545724
0.29	567	0.00259869	0.000545373
0.29	568	0.0025963	0.000545303
0.29	569	0.00259228	0.000544793
0.29	570	0.00258902	0.000544484
0.29	571	0.00258511	0.000544102
0.29	572	0.0025806	0.000544014
0.29	573	0.00257453	0.000543749
0.29	574	0.00256944	0.000542989
0.29	575	0.00256679	0.000542655
0.29	576	0.00256337	0.000541523
0.29	577	0.00255953	0.000541207
0.29	578	0.00255625	0.00054107
0.29	579	0.00255401	0.000540667
0.29	580	0.00255043	0.000540323
0.29	581	0.00254746	0.000539144
0.29	582	0.00254602	0.000538708
0.29	583	0.00254411	0.00053787
0.29	584	0.00253961	0.000537461
0.29	585	0.00253436	0.00053735
0.29	586	0.00253235	0.000537312
0.29	587	0.00253041	0.000536945
0.29	588	0.00252834	0.000536935
0.29	589	0.00252493	0.000536618
0.29	590	0.00251967	0.000536043
0.29	591	0.00251628	0.000535865
0.29	592	0.00251116	0.000535183
0.29	593	0.00250838	0.000534326
0.29	594	0.0025047	0.000533976
0.29	595	0.00250153	0.000533605
0.29	596	0.00249794	0.000532856
0.29	597	0.00249456	0.000532608
0.29	598	0.00249189	0.000532277
0.29	599	0.00249046	0.00053213
0.29	600	0.00248713	0.000531466
0.29	601	0.00248353	0.000531274
0.29	602	0.00248006	0.000530855
0.29	603	0.00247619	0.000530491
0.29	604	0.00247276	0.000530066
0.29	605	0.00247052	0.000529583
0.29	606	0.00246645	0.000529568
0.29	607	0.00246341	0.000529909
0.29	608	0.00246099	0.000529699
0.29	609	0.00245897	0.000529887
0.29	610	0.00245726	0.000529583
0.29	611	0.00245404	0.00052932
0.29	612	0.00245002	0.000529357
0.29	613	0.00244642	0.000529176
0.29	614	0.00244268	0.000528627
0.29	615	0.00243862	0.000528603
0.29	616	0.00243648	0.000528422
0.29	617	0.00243441	0.000527686
0.29	618	0.0024314	0.000527564
0.29	619	0.00242607	0.000527363
0.29	620	0.00242383	0.000527322
0.29	621	0.0024209	0.000526365
0.29	622	0.00241776	0.000526184
0.29	623	0.00241472	0.000525877
0.29	624	0.00241165	0.000525867
0.29	625	0.00240757	0.000526085
0.29	626	0.00240513	0.000526113
0.29	627	0.00240315	0.000525803
0.29	628	0.00240131	0.000525581
0.29	629	0.00239881	0.000525038
0.29	630	0.00239584	0.000524429
0.29	631	0.00239433	0.000524013
0.29	632	0.00239244	0.000524009
0.29	633	0.0023884	0.000523564
0.29	634	0.0023855	0.00052313
0.29	635	0.00238092	0.000522955
0.29	636	0.00237748	0.000522221
0.29	637	0.00237504	0.000521842
0.29	638	0.00237211	0.000521203
0.29	639	0.00236743	0.00052081
0.29	640	0.00236448	0.000520457
0.29	641	0.00236059	0.000520338
0.29	642	0.00235775	0.000520711
0.29	643	0.00235411	0.000520206
0.29	644	0.00235156	0.000519702
0.29	645	0.0023483	0.000519346
0.29	646	0.00234524	0.000519042
0.29	647	0.0023409	0.000518803
0.29	648	0.00233901	0.000518437
0.29	649	0.00233702	0.000517582
0.29	650	0.00233351	0.00051719
0.29	651	0.00232989	0.000517137
0.29	652	0.00232784	0.000516868
0.29	653	0.0023255	0.000516819
0.29	654	0.00232386	0.000516367
0.29	655	0.0023212	0.000515709
0.29	656	0.00231897	0.000515717
0.29	657	0.00231748	0.000515832
0.29	658	0.00231426	0.000515629
0.29	659	0.00231094	0.00051579
0.29	660	0.0023071	0.000515405
0.29	661	0.00230486	0.000514963
0.29	662	0.00230245	0.000515202
0.29	663	0.0023008	0.00051536
0.29	664	0.00229646	0.0005153
0.29	665	0.00229358	0.000514402
0.29	666	0.0022907	0.000514518
0.29	667	0.00228739	0.000514211
0.29	668	0.0022859	0.000513937
0.29	669	0.00228305	0.000513255
0.29	670	0.00228017	0.000513372
0.29	671	0.00227897	0.000512906
0.29	672	0.00227692	0.000512837
0.29	673	0.00227499	0.00051237
0.29	674	0.00227339	0.000511992
0.29	675	0.00227124	0.000511403
0.29	676	0.00226729	0.000511117
0.29	677	0.00226445	0.0005111
0.29	678	0.00226185	0.000510722
0.29	679	0.00225823	0.000510593
0.29	680	0.00225677	0.000510672
0.29	681	0.00225443	0.000510728
0.29	682	0.00225178	0.000509674
0.29	683	0.00224927	0.000508685
0.29	684	0.00224503	0.000508911
0.29	685	0.00224246	0.000508783
0.29	686	0.00224043	0.000508103
0.29	687	0.0022395	0.000508317
0.29	688	0.00223783	0.000507918
0.29	689	0.00223582	0.00050745
0.29	690	0.0022329	0.000507063
0.29	691	0.00222956	0.000507033
0.29	692	0.00222826	0.00050733
0.29	693	0.00222573	0.000506886
0.29	694	0.00222339	0.000506952
0.29	695	0.00222138	0.000506788
0.29	696	0.00221849	0.00050696
0.29	697	0.00221622	0.000506063
0.29	698	0.00221319	0.000505199
0.29	699	0.00221085	0.000505282
0.29	700	0.00220663	0.000504741
0.29	701	0.00220503	0.000504113
0.29	702	0.00220234	0.000503957
0.29	703	0.00220099	0.000503525
0.29	704	0.00219964	0.000502513
0.29	705	0.00219864	0.000501943
0.29	706	0.00219709	0.000502303
0.29	707	0.0021942	0.000502385
0.29	708	0.00219139	0.000502484
0.29	709	0.00218929	0.000502309
0.29	710	0.00218855	0.000501941
0.29	711	0.00218762	0.000501676
0.29	712	0.00218494	0.000501649
0.29	713	0.00218554	0.000500873
0.29	714	0.00218437	0.000500547
0.29	715	0.00218339	0.000500277
0.29	716	0.002181	0.000500272
0.29	717	0.00217916	0.000500447
0.29	718	0.00217717	0.000500167
0.29	719	0.00217601	0.000499906
0.29	720	0.00217348	0.000499825
0.29	721	0.00217083	0.000500135
0.29	722	0.00216899	0.000500165
0.29	723	0.0021653	0.000499973
0.29	724	0.00216198	0.000499979
0.29	725	0.00215949	0.000499463
0.29	726	0.00215812	0.000499202
0.29	727	0.00215724	0.000498785
0.29	728	0.00215424	0.000498805
0.29	729	0.00215152	0.000498528
0.29	730	0.00215	0.000498224
0.29	731	0.00214934	0.000497518
0.29	732	0.00214797	0.000496789
0.29	733	0.00214606	0.00049637
0.29	734	0.0021451	0.000496152
0.29	735	0.00214331	0.000495355
0.29	736	0.00214041	0.000495131
0.29	737	0.00213752	0.000494484
0.29	738	0.00213535	0.000494017
0.29	739	0.00213361	0.000493836
0.29	740	0.00213194	0.000493139
0.29	741	0.00213019	0.000492622
0.29	742	0.00212614	0.000492867
0.29	743	0.00212349	0.000492905
0.29	744	0.0021214	0.000492621
0.29	745	0.00211849	0.000492233
0.29	746	0.00211697	0.000492401
0.29	747	0.00211515	0.000492396
0.29	748	0.00211263	0.000492257
0.29	749	0.00211067	0.000492155
0.29	750	0.00210933	0.000492202
0.29	751	0.00210869	0.000492461
0.29	752	0.0021069	0.000492552
0.29	753	0.00210341	0.000492292
0.29	754	0.00210162	0.000492269
0.29	755	0.00210154	0.000491944
0.29	756	0.0021012	0.000491733
0.29	757	0.00209949	0.000490995
0.29	758	0.00209855	0.000490725
0.29	759	0.00209638	0.000490972
0.29	760	0.00209414	0.000491068
0.29	761	0.00209366	0.000491023
0.29	762	0.00209202	0.000490613
0.29	763	0.00209082	0.000490643
0.29	764	0.00208886	0.000490735
0.29	765	0.00208844	0.000490605
0.29	766	0.00208651	0.000490113
0.29	767	0.00208572	0.000489667
0.29	768	0.0020866	0.000489067
0.29	769	0.00208644	0.000488983
0.29	770	0.00208665	0.000488668
0.29	771	0.00208456	0.000488611
0.29	772	0.00208169	0.000488596
0.29	773	0.00207907	0.000488236
0.29	774	0.00207722	0.000488085
0.29	775	0.00207508	0.00048805
0.29	776	0.00207399	0.000487909
0.29	777	0.00207366	0.000488126
0.29	778	0.00207244	0.00048809
0.29	779	0.00207109	0.000487915
0.29	780	0.00206833	0.000487842
0.29	781	0.00206576	0.00048764
0.29	782	0.00206329	0.000487607
0.29	783	0.00206204	0.000486981
0.29	784	0.00206131	0.000486528
0.29	785	0.00206204	0.000485898
0.29	786	0.0020612	0.000485985
0.29	787	0.00205835	0.000485713
0.29	788	0.00205789	0.000484943
0.29	789	0.0020558	0.000484069
0.29	790	0.002054	0.000484155
0.29	791	0.00205037	0.000484439
0.29	792	0.00204819	0.000484432
0.29	793	0.00204625	0.000484304
0.29	794	0.00204459	0.000484386
0.29	795	0.00204353	0.000484273
0.29	796	0.00204171	0.000484105
0.29	797	0.00204085	0.000483813
0.29	798	0.00204033	0.000483277
0.29	799	0.002039	0.00048334
0.29	800	0.00203706	0.000482927
0.29	801	0.00203628	0.00048315
0.29	802	0.00203489	0.000483416
0.29	803	0.00203424	0.000482855
0.29	804	0.00203384	0.000482779
0.29	805	0.00203262	0.000482675
0.29	806	0.00203046	0.000482728
0.29	807	0.0020291	0.000482455
0.29	808	0.00202753	0.000481516
0.29	809	0.00202649	0.000481509
0.29	810	0.00202669	0.000482042
0.29	811	0.00202736	0.000481862
0.29	812	0.00202659	0.000482061
0.29	813	0.00202703	0.000481904
0.29	814	0.00202655	0.000481537
0.29	815	0.00202551	0.000481089
0.29	816	0.00202378	0.000480939
0.29	817	0.00202397	0.0004804
0.29	818	0.00202466	0.000480733
0.29	819	0.00202272	0.000480758
0.29	820	0.0020217	0.000480363
0.29	821	0.00202213	0.000480355
0.29	822	0.00202071	0.000480082
0.29	823	0.00202077	0.000480063
0.29	824	0.00201967	0.000479324
0.29	825	0.00201909	0.000478841
0.29	826	0.00201694	0.000478633
0.29	827	0.00201604	0.000478496
0.29	828	0.00201637	0.000478657
0.29	829	0.00201467	0.000479425
0.29	830	0.00201158	0.000479253
0.29	831	0.00200975	0.000479012
0.29	832	0.00200813	0.000478743
0.29	833	0.00200744	0.000478384
0.29	834	0.00200672	0.000477989
0.29	835	0.00200465	0.000477607
0.29	836	0.00200502	0.000477611
0.29	837	0.00200449	0.00047708
0.29	838	0.00200311	0.000477494
0.29	839	0.00200097	0.000477262
0.29	840	0.00199925	0.000477128
0.29	841	0.00199885	0.000476263
0.29	842	0.00199788	0.000475888
0.29	843	0.00199625	0.000475897
0.29	844	0.00199488	0.000475958
0.29	845	0.00199494	0.000475455
0.29	846	0.0019943	0.00047536
0.29	847	0.00199376	0.000475085
0.29	848	0.0019922	0.000474712
0.29	849	0.00199246	0.000474369
0.29	850	0.0019919	0.000473948
0.29	851	0.00199042	0.000473215
0.29	852	0.00198924	0.000473715
0.29	853	0.00198964	0.000473557
0.29	854	0.00198926	0.000473607
0.29	855	0.00198855	0.000473307
0.29	856	0.00198853	0.000473102
0.29	857	0.00198696	0.000472517
0.29	858	0.00198565	0.000472439
0.29	859	0.00198417	0.000472619
0.29	860	0.00198404	0.000472972
0.29	861	0.00198389	0.000472529
0.29	862	0.00198291	0.000472667
0.29	863	0.00198162	0.000472387
0.29	864	0.00197978	0.000472042
0.29	865	0.00197782	0.000471823
0.29	866	0.00197811	0.000471638
0.29	867	0.00197772	0.000471304
0.29	868	0.00197696	0.000471606
0.29	869	0.0019751	0.00047201
0.29	870	0.00197535	0.000472133
0.29	871	0.00197351	0.00047231
0.29	872	0.00197132	0.000472488
0.29	873	0.00197165	0.000472465
0.29	874	0.00197042	0.000472692
0.29	875	0.00197038	0.00047247
0.29	876	0.00196905	0.00047199
0.29	877	0.00196889	0.000471309
0.29	878	0.00196794	0.000471093
0.29	879	0.00196785	0.000470392
0.29	880	0.00196744	0.00047034
0.29	881	0.00196678	0.000470234
0.29	882	0.00196717	0.000470112
0.29	883	0.00196831	0.000470068
0.29	884	0.001968	0.000470453
0.29	885	0.00196855	0.000470583
0.29	886	0.00196815	0.000470113
0.29	887	0.00196854	0.000470181
0.29	888	0.00196794	0.000470194
0.29	889	0.00196825	0.000469824
0.29	890	0.00196735	0.000469838
0.29	891	0.00196676	0.000469671
0.29	892	0.00196634	0.000469886
0.29	893	0.00196667	0.000470005
0.29	894	0.00196589	0.000469684
0.29	895	0.00196617	0.000469939
0.29	896	0.00196486	0.000470286
0.29	897	0.00196496	0.000469869
0.29	898	0.00196427	0.000469738
0.29	899	0.00196275	0.000469406
0.29	900	0.00196219	0.000468966
0.29	901	0.00196206	0.000469115
0.29	902	0.00196148	0.000469243
0.29	903	0.00196116	0.000469861
0.29	904	0.00196066	0.00046992
0.29	905	0.00196106	0.000470379
0.29	906	0.00196003	0.000470507
0.29	907	0.00195899	0.000470363
0.29	908	0.00195913	0.000469978
0.29	909	0.00195835	0.000469587
0.29	910	0.00195626	0.000469476
0.29	911	0.00195511	0.000469348
0.29	912	0.0019532	0.000468972
0.29	913	0.00195248	0.000468965
0.29	914	0.00195259	0.000468738
0.29	915	0.00195112	0.000468401
0.29	916	0.00195003	0.000467742
0.29	917	0.00194966	0.000468088
0.29	918	0.00194879	0.000467881
0.29	919	0.00194781	0.000467596
0.29	920	0.00194689	0.000467566
0.29	921	0.00194693	0.000467309
0.29	922	0.00194636	0.000467261
0.29	923	0.00194599	0.000467
0.29	924	0.0019453	0.000466696
0.29	925	0.00194486	0.000466808
0.29	926	0.00194448	0.000466813
0.29	927	0.00194335	0.00046705
0.29	928	0.00194135	0.000466986
0.29	929	0.00194072	0.000466769
0.29	930	0.00193977	0.00046643
0.29	931	0.00194094	0.000465795
0.29	932	0.00194047	0.000466045
0.29	933	0.00193984	0.000466098
0.29	934	0.00193957	0.000466339
0.29	935	0.00193966	0.000466244
0.29	936	0.00193852	0.000466248
0.29	937	0.00193775	0.000465507
0.29	938	0.00193891	0.000464966
0.29	939	0.00193731	0.000464607
0.29	940	0.00193671	0.000464078
0.29	941	0.00193666	0.000463701
0.29	942	0.00193662	0.000463928
0.29	943	0.0019356	0.000463611
0.29	944	0.00193549	0.00046397
0.29	945	0.0019358	0.000463508
0.29	946	0.00193601	0.000463707
0.29	947	0.00193657	0.000463822
0.29	948	0.00193561	0.000464102
0.29	949	0.0019358	0.00046414
0.29	950	0.00193423	0.000464617
0.29	951	0.001933	0.000464806
0.29	952	0.001931	0.000464559
0.29	953	0.00193172	0.000464362
0.29	954	0.00193077	0.000464216
0.29	955	0.0019302	0.000464345
0.29	956	0.00192928	0.000464869
0.29	957	0.0019287	0.000465575
0.29	958	0.00192871	0.000465715
0.29	959	0.00192857	0.000465713
0.29	960	0.00192851	0.000465837
0.29	961	0.00192792	0.000465711
0.29	962	0.00192756	0.000465506
0.29	963	0.00192679	0.000465275
0.29	964	0.00192683	0.00046504
0.29	965	0.00192604	0.00046501
0.29	966	0.00192562	0.000464961
0.29	967	0.00192531	0.000465179
0.29	968	0.00192445	0.000465281
0.29	969	0.00192268	0.000465209
0.29	970	0.00192135	0.000464944
0.29	971	0.00192111	0.000464748
0.29	972	0.00192107	0.000464409
0.29	973	0.00192071	0.000464502
0.29	974	0.00192119	0.0004638
0.29	975	0.00192132	0.000463656
0.29	976	0.00192167	0.000463772
0.29	977	0.00192093	0.000463883
0.29	978	0.00191987	0.000463387
0.29	979	0.00192016	0.000463433
0.29	980	0.00191994	0.000463633
0.29	981	0.00191984	0.000463813
0.29	982	0.00191952	0.000464125
0.29	983	0.00191916	0.000464436
0.29	984	0.0019178	0.000464596
0.29	985	0.00191654	0.000464104
0.29	986	0.00191661	0.000463781
0.29	987	0.0019171	0.000464018
0.29	988	0.00191726	0.000464502
0.29	989	0.00191632	0.000464965
0.29	990	0.00191674	0.000465888
0.29	991	0.00191705	0.000465949
0.29	992	0.00191611	0.000465873
0.29	993	0.00191581	0.000465961
0.29	994	0.00191646	0.000465534
0.29	995	0.00191619	0.000465235
0.29	996	0.00191609	0.000464884
0.29	997	0.00191616	0.000464387
0.29	998	0.00191483	0.000464276
0.29	999	0.00191375	0.000464645
0.29	1000	0.00191399	0.000464842
0.29	1001	0.00191277	0.000465053
0.29	1002	0.00191317	0.000465034
0.29	1003	0.00191477	0.000465566
0.29	1004	0.00191684	0.000465249
0.29	1005	0.00191737	0.000466014
0.29	1006	0.00191732	0.000466602
0.29	1007	0.00191844	0.000466834
0.29	1008	0.00191849	0.000466862
0.29	1009	0.00191955	0.00046668
0.29	1010	0.00191905	0.000466457
0.29	1011	0.00191932	0.000466553
0.29	1012	0.00191798	0.000466645
0.29	1013	0.00191906	0.000466511
0.29	1014	0.00192001	0.00046655
0.29	1015	0.00192038	0.000466536
0.29	1016	0.00191954	0.000466601
0.29	1017	0.00191957	0.000466574
0.29	1018	0.00191887	0.000466911
0.29	1019	0.00191749	0.000466912
0.29	1020	0.00191937	0.00046726
0.29	1021	0.00192136	0.000466945
0.29	1022	0.00192164	0.000466215
0.29	1023	0.00192265	0.000466286
0.29	1024	0.00192316	0.000466177

## Sheet: 20x2048
k	tau	C(tau)	Error
0.29	0	1	0
0.29	1	0.454016	0.000265672
0.29	2	0.277516	0.000421561
0.29	3	0.20074	0.000524155
0.29	4	0.159266	0.000599986
0.29	5	0.133462	0.000659313
0.29	6	0.115854	0.000707503
0.29	7	0.103049	0.000747232
0.29	8	0.093294	0.000780965
0.29	9	0.0855955	0.000809743
0.29	10	0.0793498	0.000834119
0.29	11	0.0741689	0.000855292
0.29	12	0.0697921	0.000874284
0.29	13	0.0660382	0.000890492
0.29	14	0.0627765	0.000904746
0.29	15	0.0599113	0.000917107
0.29	16	0.0573696	0.000928378
0.29	17	0.0550974	0.00093823
0.29	18	0.0530515	0.00094661
0.29	19	0.0511963	0.000954406
0.29	20	0.0495034	0.000960953
0.29	21	0.0479524	0.000967084
0.29	22	0.0465241	0.000972314
0.29	23	0.045203	0.000976931
0.29	24	0.0439779	0.000980769
0.29	25	0.042837	0.000984166
0.29	26	0.0417715	0.000987254
0.29	27	0.0407724	0.000989559
0.29	28	0.0398317	0.000991527
0.29	29	0.038946	0.000993184
0.29	30	0.038111	0.000994398
0.29	31	0.037321	0.000995523
0.29	32	0.0365716	0.000996504
0.29	33	0.0358607	0.000997136
0.29	34	0.0351842	0.000997213
0.29	35	0.0345384	0.000997401
0.29	36	0.0339222	0.000997386
0.29	37	0.0333338	0.00099697
0.29	38	0.0327708	0.000996575
0.29	39	0.0322328	0.000995936
0.29	40	0.031715	0.000994968
0.29	41	0.0312191	0.00099421
0.29	42	0.030742	0.000992899
0.29	43	0.0302835	0.000991804
0.29	44	0.029842	0.000990407
0.29	45	0.0294171	0.000989527
0.29	46	0.0290062	0.000987842
0.29	47	0.0286093	0.000986312
0.29	48	0.0282255	0.000984802
0.29	49	0.0278547	0.000982744
0.29	50	0.027496	0.000980662
0.29	51	0.0271487	0.000978882
0.29	52	0.0268123	0.00097679
0.29	53	0.0264847	0.000974648
0.29	54	0.0261677	0.000972862
0.29	55	0.0258605	0.000971028
0.29	56	0.0255626	0.000968937
0.29	57	0.0252727	0.000966809
0.29	58	0.0249902	0.00096457
0.29	59	0.0247161	0.000962432
0.29	60	0.0244486	0.000960346
0.29	61	0.0241882	0.000957834
0.29	62	0.0239334	0.000955354
0.29	63	0.0236862	0.000953033
0.29	64	0.0234446	0.00095078
0.29	65	0.0232097	0.000948426
0.29	66	0.0229808	0.00094597
0.29	67	0.0227571	0.000943757
0.29	68	0.0225378	0.00094162
0.29	69	0.0223236	0.000939332
0.29	70	0.0221151	0.000936941
0.29	71	0.0219114	0.00093432
0.29	72	0.0217123	0.000932204
0.29	73	0.0215176	0.000929659
0.29	74	0.0213282	0.000927485
0.29	75	0.0211426	0.000925207
0.29	76	0.0209602	0.000923006
0.29	77	0.0207821	0.000920402
0.29	78	0.0206062	0.000917711
0.29	79	0.020436	0.000915333
0.29	80	0.0202666	0.000912999
0.29	81	0.0201013	0.000910667
0.29	82	0.0199395	0.000908353
0.29	83	0.0197821	0.000905983
0.29	84	0.0196276	0.00090338
0.29	85	0.0194753	0.000900747
0.29	86	0.0193261	0.000898256
0.29	87	0.0191799	0.000895691
0.29	88	0.0190356	0.000893491
0.29	89	0.0188933	0.000891235
0.29	90	0.0187539	0.00088884
0.29	91	0.0186185	0.000886663
0.29	92	0.018485	0.000884406
0.29	93	0.0183538	0.000881783
0.29	94	0.0182246	0.000879498
0.29	95	0.0180977	0.000877304
0.29	96	0.0179721	0.000874868
0.29	97	0.0178491	0.00087254
0.29	98	0.0177289	0.000870082
0.29	99	0.0176092	0.000867837
0.29	100	0.0174927	0.000865639
0.29	101	0.0173769	0.000863612
0.29	102	0.0172637	0.000861418
0.29	103	0.0171519	0.000859404
0.29	104	0.0170407	0.000857188
0.29	105	0.0169316	0.000854894
0.29	106	0.0168252	0.000852882
0.29	107	0.0167201	0.000850843
0.29	108	0.0166168	0.000848547
0.29	109	0.0165167	0.000846279
0.29	110	0.0164173	0.000843981
0.29	111	0.0163183	0.000842079
0.29	112	0.0162214	0.000839987
0.29	113	0.0161252	0.000837687
0.29	114	0.0160306	0.000835543
0.29	115	0.0159364	0.000833604
0.29	116	0.0158438	0.000831327
0.29	117	0.0157531	0.000829472
0.29	118	0.0156637	0.000827706
0.29	119	0.0155759	0.000826047
0.29	120	0.0154892	0.000824202
0.29	121	0.0154039	0.00082233
0.29	122	0.0153197	0.000820519
0.29	123	0.0152361	0.00081873
0.29	124	0.0151537	0.00081674
0.29	125	0.0150728	0.000814995
0.29	126	0.0149927	0.000813069
0.29	127	0.0149131	0.000811171
0.29	128	0.0148351	0.000809339
0.29	129	0.0147573	0.000807099
0.29	130	0.0146805	0.000805188
0.29	131	0.0146046	0.000803273
0.29	132	0.0145308	0.00080185
0.29	133	0.0144572	0.000800011
0.29	134	0.0143842	0.000798493
0.29	135	0.0143124	0.000796937
0.29	136	0.0142407	0.000795398
0.29	137	0.0141707	0.000793639
0.29	138	0.0141018	0.00079222
0.29	139	0.0140332	0.000790585
0.29	140	0.0139658	0.000788954
0.29	141	0.0138986	0.000787707
0.29	142	0.0138308	0.000786235
0.29	143	0.0137653	0.000784828
0.29	144	0.0137008	0.000783159
0.29	145	0.0136382	0.000781659
0.29	146	0.0135741	0.000780001
0.29	147	0.0135116	0.000778457
0.29	148	0.0134493	0.000777035
0.29	149	0.0133888	0.000775191
0.29	150	0.0133282	0.000773231
0.29	151	0.0132686	0.000771923
0.29	152	0.0132098	0.000770445
0.29	153	0.013151	0.000768637
0.29	154	0.013094	0.000766933
0.29	155	0.0130368	0.000765433
0.29	156	0.0129802	0.000764091
0.29	157	0.0129241	0.000762914
0.29	158	0.0128692	0.000761435
0.29	159	0.0128144	0.000760155
0.29	160	0.0127601	0.000758445
0.29	161	0.0127057	0.00075691
0.29	162	0.0126522	0.000755163
0.29	163	0.0125993	0.000753509
0.29	164	0.0125474	0.000751846
0.29	165	0.0124952	0.000750619
0.29	166	0.0124429	0.000749178
0.29	167	0.0123915	0.000747749
0.29	168	0.0123409	0.000746551
0.29	169	0.0122914	0.000745116
0.29	170	0.0122435	0.000743801
0.29	171	0.0121951	0.000742279
0.29	172	0.0121473	0.000741027
0.29	173	0.0120992	0.000740009
0.29	174	0.0120523	0.000738675
0.29	175	0.012006	0.000737336
0.29	176	0.0119604	0.000736331
0.29	177	0.0119151	0.000735026
0.29	178	0.0118691	0.000733791
0.29	179	0.0118235	0.000732579
0.29	180	0.0117789	0.000731174
0.29	181	0.0117347	0.000729992
0.29	182	0.0116909	0.000728831
0.29	183	0.0116471	0.000727714
0.29	184	0.011604	0.000726643
0.29	185	0.0115615	0.000725426
0.29	186	0.011519	0.000724201
0.29	187	0.0114776	0.00072292
0.29	188	0.0114344	0.000721713
0.29	189	0.0113938	0.000721042
0.29	190	0.011354	0.000720118
0.29	191	0.0113132	0.000719165
0.29	192	0.0112738	0.000718173
0.29	193	0.0112348	0.000717027
0.29	194	0.0111953	0.000716092
0.29	195	0.0111561	0.000715376
0.29	196	0.0111164	0.000714569
0.29	197	0.0110785	0.000713513
0.29	198	0.0110405	0.000712222
0.29	199	0.0110029	0.00071131
0.29	200	0.0109649	0.000710093
0.29	201	0.0109288	0.000708896
0.29	202	0.0108928	0.000707814
0.29	203	0.010856	0.000706976
0.29	204	0.010819	0.000706025
0.29	205	0.0107823	0.000705013
0.29	206	0.0107474	0.000703981
0.29	207	0.0107132	0.000703125
0.29	208	0.0106784	0.000702146
0.29	209	0.0106428	0.000701568
0.29	210	0.0106077	0.000700711
0.29	211	0.0105736	0.000699413
0.29	212	0.0105402	0.00069869
0.29	213	0.0105065	0.000697582
0.29	214	0.0104721	0.00069703
0.29	215	0.0104392	0.000696149
0.29	216	0.0104062	0.000695224
0.29	217	0.0103744	0.000694501
0.29	218	0.0103418	0.000694119
0.29	219	0.0103102	0.000693156
0.29	220	0.0102792	0.00069252
0.29	221	0.010247	0.000691887
0.29	222	0.0102153	0.000691092
0.29	223	0.0101834	0.000690287
0.29	224	0.0101523	0.000689762
0.29	225	0.0101209	0.00068908
0.29	226	0.0100903	0.000688286
0.29	227	0.0100599	0.000687243
0.29	228	0.0100288	0.0006868
0.29	229	0.00999873	0.00068624
0.29	230	0.00996984	0.000685586
0.29	231	0.00994014	0.000684632
0.29	232	0.00991147	0.000683787
0.29	233	0.00988279	0.00068299
0.29	234	0.00985416	0.00068235
0.29	235	0.00982599	0.000681593
0.29	236	0.00979781	0.000680754
0.29	237	0.00977052	0.000679939
0.29	238	0.00974355	0.000679519
0.29	239	0.00971612	0.000678826
0.29	240	0.00968827	0.000678089
0.29	241	0.00966105	0.000677522
0.29	242	0.00963328	0.000676946
0.29	243	0.00960555	0.000676326
0.29	244	0.00957892	0.000675506
0.29	245	0.00955276	0.000674999
0.29	246	0.00952558	0.000674449
0.29	247	0.00949969	0.000673464
0.29	248	0.0094743	0.000673079
0.29	249	0.0094496	0.00067241
0.29	250	0.00942427	0.000671513
0.29	251	0.00940021	0.000671101
0.29	252	0.00937508	0.00067045
0.29	253	0.00934989	0.000669923
0.29	254	0.00932485	0.000669532
0.29	255	0.00929937	0.00066868
0.29	256	0.00927465	0.000667979
0.29	257	0.00925042	0.000667372
0.29	258	0.00922674	0.000666993
0.29	259	0.00920309	0.000666349
0.29	260	0.00918118	0.000665835
0.29	261	0.00915747	0.000665004
0.29	262	0.00913324	0.000664504
0.29	263	0.00910912	0.000664143
0.29	264	0.00908517	0.000663315
0.29	265	0.0090612	0.000662678
0.29	266	0.00903745	0.000662067
0.29	267	0.00901466	0.000661561
0.29	268	0.00899155	0.000660931
0.29	269	0.00896996	0.000660173
0.29	270	0.00894707	0.000659493
0.29	271	0.00892462	0.000659144
0.29	272	0.00890183	0.000658649
0.29	273	0.00887982	0.000658217
0.29	274	0.00885647	0.000657973
0.29	275	0.00883489	0.000657445
0.29	276	0.00881278	0.000656923
0.29	277	0.00879203	0.00065619
0.29	278	0.00877123	0.000655617
0.29	279	0.00874985	0.00065496
0.29	280	0.008729	0.000654084
0.29	281	0.00870753	0.000653329
0.29	282	0.00868681	0.000652619
0.29	283	0.00866571	0.000651902
0.29	284	0.00864488	0.000651035
0.29	285	0.00862453	0.00065066
0.29	286	0.00860402	0.000650539
0.29	287	0.00858365	0.000649922
0.29	288	0.00856402	0.000649341
0.29	289	0.00854475	0.000648886
0.29	290	0.00852489	0.000648427
0.29	291	0.00850497	0.000647796
0.29	292	0.00848458	0.00064689
0.29	293	0.00846457	0.000646173
0.29	294	0.00844514	0.000645343
0.29	295	0.00842536	0.000644808
0.29	296	0.0084062	0.000644421
0.29	297	0.00838651	0.000643582
0.29	298	0.00836814	0.000642732
0.29	299	0.00834932	0.000642283
0.29	300	0.00833054	0.000642115
0.29	301	0.00831212	0.000641873
0.29	302	0.0082942	0.000641734
0.29	303	0.0082762	0.000641477
0.29	304	0.00825763	0.000641213
0.29	305	0.00823917	0.000640354
0.29	306	0.00822088	0.000639578
0.29	307	0.00820092	0.000639197
0.29	308	0.0081831	0.000638826
0.29	309	0.00816559	0.000638504
0.29	310	0.00814745	0.000638138
0.29	311	0.00813036	0.000637633
0.29	312	0.008112	0.000636916
0.29	313	0.00809381	0.000636429
0.29	314	0.00807619	0.000636061
0.29	315	0.00805915	0.000635873
0.29	316	0.00804232	0.000635426
0.29	317	0.00802543	0.000635032
0.29	318	0.00800852	0.000634804
0.29	319	0.00799156	0.00063412
0.29	320	0.00797486	0.000633583
0.29	321	0.00795897	0.000633493
0.29	322	0.0079425	0.000633007
0.29	323	0.00792675	0.00063264
0.29	324	0.00790957	0.000631999
0.29	325	0.00789404	0.000631593
0.29	326	0.00787815	0.000630959
0.29	327	0.00786277	0.000630551
0.29	328	0.00784634	0.000629958
0.29	329	0.00783064	0.000629673
0.29	330	0.00781609	0.000629363
0.29	331	0.00779985	0.000628505
0.29	332	0.00778345	0.000627948
0.29	333	0.00776808	0.000627619
0.29	334	0.0077522	0.0006277
0.29	335	0.00773624	0.000627529
0.29	336	0.00772075	0.000627303
0.29	337	0.00770505	0.000626785
0.29	338	0.00768968	0.00062677
0.29	339	0.0076744	0.000626459
0.29	340	0.00765944	0.000625899
0.29	341	0.00764414	0.000625532
0.29	342	0.00762958	0.000624721
0.29	343	0.00761476	0.000624302
0.29	344	0.00760061	0.000624161
0.29	345	0.00758588	0.000623975
0.29	346	0.00757124	0.000624075
0.29	347	0.00755782	0.00062422
0.29	348	0.00754368	0.000623969
0.29	349	0.00752938	0.000623678
0.29	350	0.00751604	0.000623405
0.29	351	0.00750238	0.000623324
0.29	352	0.00748784	0.000623064
0.29	353	0.00747336	0.000623102
0.29	354	0.00745904	0.000622713
0.29	355	0.00744475	0.000622098
0.29	356	0.00743101	0.000621936
0.29	357	0.0074166	0.000621764
0.29	358	0.00740265	0.000621382
0.29	359	0.00738975	0.000621076
0.29	360	0.00737709	0.000620773
0.29	361	0.00736436	0.000620532
0.29	362	0.00735086	0.000620082
0.29	363	0.00733709	0.000619659
0.29	364	0.00732375	0.000619159
0.29	365	0.00731082	0.000618619
0.29	366	0.00729879	0.000618346
0.29	367	0.00728641	0.000617986
0.29	368	0.00727305	0.000617686
0.29	369	0.00726018	0.000617371
0.29	370	0.00724736	0.000617123
0.29	371	0.00723549	0.000616841
0.29	372	0.0072234	0.000616473
0.29	373	0.00721148	0.000616214
0.29	374	0.00719935	0.000615818
0.29	375	0.00718806	0.000615417
0.29	376	0.00717552	0.000614991
0.29	377	0.00716229	0.00061489
0.29	378	0.00714998	0.000614585
0.29	379	0.0071382	0.000614389
0.29	380	0.00712568	0.000613901
0.29	381	0.00711415	0.000613392
0.29	382	0.00710224	0.000613198
0.29	383	0.00708945	0.000613015
0.29	384	0.0070775	0.000612577
0.29	385	0.00706503	0.000612208
0.29	386	0.00705265	0.00061231
0.29	387	0.00704191	0.000612174
0.29	388	0.00702897	0.000612231
0.29	389	0.00701703	0.000611868
0.29	390	0.00700524	0.00061144
0.29	391	0.0069939	0.000611227
0.29	392	0.00698182	0.000610634
0.29	393	0.00697073	0.000610124
0.29	394	0.00695886	0.0006099
0.29	395	0.00694789	0.000609468
0.29	396	0.00693724	0.000609201
0.29	397	0.00692511	0.000608904
0.29	398	0.00691402	0.000608632
0.29	399	0.00690335	0.000608457
0.29	400	0.00689247	0.000608146
0.29	401	0.00688236	0.000608126
0.29	402	0.0068721	0.000607866
0.29	403	0.00686137	0.000607687
0.29	404	0.00684935	0.00060741
0.29	405	0.00683908	0.00060695
0.29	406	0.00682808	0.000606246
0.29	407	0.00681734	0.000605799
0.29	408	0.00680716	0.000605422
0.29	409	0.00679681	0.00060534
0.29	410	0.00678598	0.000604934
0.29	411	0.00677503	0.000604842
0.29	412	0.00676403	0.000604646
0.29	413	0.00675395	0.000604418
0.29	414	0.0067434	0.000603911
0.29	415	0.00673245	0.000603698
0.29	416	0.00672226	0.000603396
0.29	417	0.00671216	0.000603111
0.29	418	0.00670298	0.000602815
0.29	419	0.00669158	0.000602586
0.29	420	0.00668131	0.000602506
0.29	421	0.0066703	0.000602663
0.29	422	0.00666017	0.000602168
0.29	423	0.00664921	0.000601577
0.29	424	0.00663771	0.000601113
0.29	425	0.00662741	0.000600869
0.29	426	0.0066184	0.000600675
0.29	427	0.0066078	0.00060026
0.29	428	0.00659806	0.000599635
0.29	429	0.00658802	0.000598874
0.29	430	0.00657919	0.000598081
0.29	431	0.00657005	0.000598064
0.29	432	0.00656032	0.000597711
0.29	433	0.00655144	0.000597338
0.29	434	0.00654246	0.000597392
0.29	435	0.00653252	0.000596788
0.29	436	0.0065222	0.00059653
0.29	437	0.00651341	0.000596508
0.29	438	0.00650404	0.000596223
0.29	439	0.00649463	0.000595826
0.29	440	0.00648514	0.000595374
0.29	441	0.00647541	0.000594993
0.29	442	0.00646654	0.000594676
0.29	443	0.00645812	0.000594659
0.29	444	0.00644884	0.000594188
0.29	445	0.00644044	0.000594187
0.29	446	0.00643084	0.000593849
0.29	447	0.00642192	0.00059371
0.29	448	0.00641332	0.000593626
0.29	449	0.00640461	0.000593697
0.29	450	0.00639673	0.000593647
0.29	451	0.00638744	0.000593253
0.29	452	0.00637857	0.000592807
0.29	453	0.00637004	0.00059294
0.29	454	0.00636095	0.000592435
0.29	455	0.00635282	0.000592257
0.29	456	0.00634392	0.00059221
0.29	457	0.00633519	0.000591996
0.29	458	0.00632595	0.000591376
0.29	459	0.00631798	0.000590755
0.29	460	0.00630951	0.000590432
0.29	461	0.00630096	0.000590297
0.29	462	0.00629219	0.000589966
0.29	463	0.00628472	0.000589364
0.29	464	0.0062762	0.000589113
0.29	465	0.00626811	0.000589012
0.29	466	0.00625993	0.000588831
0.29	467	0.00625144	0.000588705
0.29	468	0.00624238	0.000588467
0.29	469	0.00623484	0.000588088
0.29	470	0.00622763	0.00058747
0.29	471	0.00621915	0.00058743
0.29	472	0.0062113	0.000587103
0.29	473	0.00620294	0.000587176
0.29	474	0.00619524	0.000586914
0.29	475	0.00618792	0.000586563
0.29	476	0.00618018	0.000586508
0.29	477	0.00617238	0.00058621
0.29	478	0.00616466	0.000585664
0.29	479	0.00615645	0.000585306
0.29	480	0.00614776	0.000585087
0.29	481	0.00614004	0.000584933
0.29	482	0.0061325	0.000584771
0.29	483	0.00612426	0.000584499
0.29	484	0.006117	0.000584702
0.29	485	0.00610929	0.000584738
0.29	486	0.00610215	0.000584119
0.29	487	0.00609524	0.000583691
0.29	488	0.00608772	0.00058317
0.29	489	0.00607989	0.000582847
0.29	490	0.00607232	0.000582649
0.29	491	0.00606476	0.00058234
0.29	492	0.00605717	0.00058191
0.29	493	0.0060496	0.000581992
0.29	494	0.00604337	0.000582044
0.29	495	0.00603626	0.000581768
0.29	496	0.00602996	0.000581644
0.29	497	0.00602282	0.00058122
0.29	498	0.00601528	0.000580829
0.29	499	0.00600813	0.000580569
0.29	500	0.00600076	0.000580428
0.29	501	0.00599351	0.000579776
0.29	502	0.00598682	0.000579271
0.29	503	0.00597923	0.000579108
0.29	504	0.00597243	0.00057868
0.29	505	0.00596505	0.000578482
0.29	506	0.00595789	0.000578432
0.29	507	0.00595061	0.000578204
0.29	508	0.00594251	0.000577892
0.29	509	0.00593588	0.000577602
0.29	510	0.00592924	0.000577361
0.29	511	0.00592243	0.000577098
0.29	512	0.00591545	0.000577131
0.29	513	0.00590867	0.000576671
0.29	514	0.00590119	0.000576469
0.29	515	0.00589442	0.000576489
0.29	516	0.00588682	0.000576324
0.29	517	0.00588058	0.000576548
0.29	518	0.00587351	0.000576407
0.29	519	0.00586675	0.000576179
0.29	520	0.00586114	0.000575924
0.29	521	0.00585489	0.000575659
0.29	522	0.0058497	0.000575382
0.29	523	0.00584257	0.000574897
0.29	524	0.00583663	0.000574765
0.29	525	0.00583011	0.000574742
0.29	526	0.00582434	0.000574707
0.29	527	0.0058184	0.000574738
0.29	528	0.00581263	0.000574635
0.29	529	0.00580658	0.000574591
0.29	530	0.00579953	0.00057467
0.29	531	0.00579389	0.000574691
0.29	532	0.00578771	0.000574222
0.29	533	0.00578206	0.000574004
0.29	534	0.00577625	0.0005737
0.29	535	0.00577003	0.000573455
0.29	536	0.00576338	0.000573056
0.29	537	0.00575751	0.000572826
0.29	538	0.00575119	0.000572649
0.29	539	0.00574503	0.000572113
0.29	540	0.00573877	0.000571795
0.29	541	0.00573262	0.00057134
0.29	542	0.00572625	0.00057135
0.29	543	0.00572039	0.000570778
0.29	544	0.00571438	0.00057062
0.29	545	0.00570917	0.000570486
0.29	546	0.00570308	0.00057014
0.29	547	0.00569711	0.000569635
0.29	548	0.00569101	0.000569458
0.29	549	0.00568529	0.00056935
0.29	550	0.00567928	0.000569094
0.29	551	0.00567275	0.000568897
0.29	552	0.00566636	0.00056863
0.29	553	0.00566038	0.000568446
0.29	554	0.00565449	0.000567935
0.29	555	0.0056495	0.000567879
0.29	556	0.00564246	0.000567962
0.29	557	0.00563737	0.000567763
0.29	558	0.00563199	0.000567667
0.29	559	0.0056262	0.000567501
0.29	560	0.00562058	0.000567172
0.29	561	0.00561439	0.000567108
0.29	562	0.00560821	0.000566737
0.29	563	0.00560233	0.000566306
0.29	564	0.0055961	0.000566282
0.29	565	0.0055918	0.000565931
0.29	566	0.00558592	0.000565632
0.29	567	0.00558001	0.000565698
0.29	568	0.00557429	0.000565725
0.29	569	0.00556875	0.000565324
0.29	570	0.00556308	0.000565187
0.29	571	0.00555804	0.00056481
0.29	572	0.00555256	0.000564602
0.29	573	0.00554729	0.000564252
0.29	574	0.00554237	0.000564102
0.29	575	0.00553647	0.000564002
0.29	576	0.00553109	0.000563697
0.29	577	0.00552593	0.000563508
0.29	578	0.00552035	0.000563245
0.29	579	0.00551531	0.000563208
0.29	580	0.00550994	0.000563142
0.29	581	0.00550487	0.000563049
0.29	582	0.0054995	0.000562599
0.29	583	0.00549468	0.000562359
0.29	584	0.00548943	0.000562191
0.29	585	0.00548451	0.000561574
0.29	586	0.00547945	0.0005611
0.29	587	0.00547363	0.000560417
0.29	588	0.00546847	0.000560213
0.29	589	0.00546306	0.000560163
0.29	590	0.005457	0.000560334
0.29	591	0.00545237	0.000560218
0.29	592	0.00544695	0.000560354
0.29	593	0.0054427	0.000560164
0.29	594	0.00543825	0.000560048
0.29	595	0.00543254	0.000560175
0.29	596	0.00542832	0.000559996
0.29	597	0.00542313	0.00055976
0.29	598	0.00541822	0.000559795
0.29	599	0.00541379	0.000559692
0.29	600	0.00540972	0.000559464
0.29	601	0.00540517	0.000559346
0.29	602	0.00540049	0.000559382
0.29	603	0.0053952	0.000559327
0.29	604	0.00538922	0.000559474
0.29	605	0.00538411	0.00055932
0.29	606	0.00538049	0.000558966
0.29	607	0.00537645	0.000558718
0.29	608	0.00537121	0.000558396
0.29	609	0.00536661	0.000557745
0.29	610	0.00536129	0.000557789
0.29	611	0.00535683	0.000557894
0.29	612	0.00535306	0.000557632
0.29	613	0.00535043	0.000557709
0.29	614	0.00534589	0.000557641
0.29	615	0.00534106	0.000557598
0.29	616	0.00533584	0.000557583
0.29	617	0.00533199	0.000557257
0.29	618	0.00532871	0.000556911
0.29	619	0.00532375	0.000556769
0.29	620	0.00531885	0.000556459
0.29	621	0.00531416	0.000556502
0.29	622	0.0053104	0.000556315
0.29	623	0.00530646	0.000555819
0.29	624	0.00530165	0.00055546
0.29	625	0.00529733	0.000555216
0.29	626	0.00529314	0.000555124
0.29	627	0.00528894	0.000554717
0.29	628	0.00528507	0.000554403
0.29	629	0.00528178	0.000554613
0.29	630	0.00527696	0.000554434
0.29	631	0.00527175	0.000553904
0.29	632	0.00526747	0.000553763
0.29	633	0.0052628	0.000553856
0.29	634	0.00525933	0.000553785
0.29	635	0.00525543	0.000553748
0.29	636	0.00525051	0.000553525
0.29	637	0.00524669	0.000553406
0.29	638	0.00524204	0.00055326
0.29	639	0.00523756	0.000553049
0.29	640	0.00523338	0.000552976
0.29	641	0.0052289	0.0005529
0.29	642	0.00522426	0.000552657
0.29	643	0.00522087	0.000552735
0.29	644	0.00521625	0.00055276
0.29	645	0.00521222	0.000552779
0.29	646	0.00520769	0.000552864
0.29	647	0.00520333	0.000552849
0.29	648	0.00519916	0.000552768
0.29	649	0.00519566	0.000552401
0.29	650	0.00519199	0.000552017
0.29	651	0.00518707	0.000551736
0.29	652	0.00518297	0.000551283
0.29	653	0.00517954	0.00055109
0.29	654	0.00517558	0.000551157
0.29	655	0.00517202	0.0005512
0.29	656	0.00516835	0.000551165
0.29	657	0.00516472	0.000551509
0.29	658	0.0051612	0.000551584
0.29	659	0.00515724	0.000551501
0.29	660	0.00515294	0.000551767
0.29	661	0.00515007	0.000551614
0.29	662	0.00514643	0.000551223
0.29	663	0.00514299	0.000551317
0.29	664	0.00513867	0.000550961
0.29	665	0.0051352	0.000550917
0.29	666	0.00513263	0.00055063
0.29	667	0.00512838	0.000550504
0.29	668	0.00512429	0.000550236
0.29	669	0.00512036	0.000549914
0.29	670	0.00511577	0.000549564
0.29	671	0.00511204	0.000549309
0.29	672	0.0051095	0.000549264
0.29	673	0.00510592	0.00054927
0.29	674	0.00510204	0.00054877
0.29	675	0.00509767	0.000548324
0.29	676	0.00509299	0.000548098
0.29	677	0.00508948	0.000547843
0.29	678	0.00508607	0.000547622
0.29	679	0.00508315	0.000547535
0.29	680	0.0050804	0.000547389
0.29	681	0.00507694	0.000547178
0.29	682	0.00507379	0.00054699
0.29	683	0.00507041	0.000546482
0.29	684	0.00506674	0.000546316
0.29	685	0.00506277	0.000545984
0.29	686	0.00505914	0.000545883
0.29	687	0.0050553	0.000545911
0.29	688	0.00505231	0.000545833
0.29	689	0.00504912	0.000545962
0.29	690	0.00504523	0.000545567
0.29	691	0.00504236	0.000545341
0.29	692	0.00503847	0.000545039
0.29	693	0.00503414	0.000545201
0.29	694	0.00503006	0.000545143
0.29	695	0.00502699	0.000544918
0.29	696	0.0050248	0.000544686
0.29	697	0.00502157	0.000544462
0.29	698	0.00501907	0.000544132
0.29	699	0.00501541	0.000544119
0.29	700	0.00501225	0.000544077
0.29	701	0.00500991	0.000544319
0.29	702	0.00500677	0.000544163
0.29	703	0.00500395	0.000543975
0.29	704	0.00500025	0.000543948
0.29	705	0.00499695	0.000543883
0.29	706	0.00499317	0.000543586
0.29	707	0.00499013	0.000543357
0.29	708	0.00498749	0.000543029
0.29	709	0.00498431	0.000542613
0.29	710	0.00498062	0.000542377
0.29	711	0.00497633	0.000542281
0.29	712	0.00497295	0.000542336
0.29	713	0.00497024	0.000542218
0.29	714	0.00496731	0.000542334
0.29	715	0.00496406	0.000542017
0.29	716	0.00496091	0.000541974
0.29	717	0.0049582	0.000542016
0.29	718	0.00495466	0.000542053
0.29	719	0.00495161	0.00054208
0.29	720	0.00494891	0.00054213
0.29	721	0.00494606	0.00054169
0.29	722	0.00494339	0.000541534
0.29	723	0.00494082	0.000541196
0.29	724	0.00493836	0.000541124
0.29	725	0.0049356	0.00054128
0.29	726	0.00493369	0.000541301
0.29	727	0.00492966	0.00054111
0.29	728	0.00492613	0.000541239
0.29	729	0.00492245	0.000541112
0.29	730	0.00491938	0.000541074
0.29	731	0.00491597	0.000540837
0.29	732	0.00491217	0.000541068
0.29	733	0.00491085	0.000541217
0.29	734	0.00490819	0.000541298
0.29	735	0.00490562	0.000540916
0.29	736	0.00490166	0.000540847
0.29	737	0.00489806	0.000540543
0.29	738	0.00489558	0.000540305
0.29	739	0.0048922	0.000539838
0.29	740	0.00488946	0.000539771
0.29	741	0.00488688	0.000539416
0.29	742	0.00488378	0.000539238
0.29	743	0.00488189	0.000538908
0.29	744	0.00487963	0.00053867
0.29	745	0.00487726	0.000538527
0.29	746	0.00487461	0.000538234
0.29	747	0.00487215	0.000538062
0.29	748	0.0048698	0.000537787
0.29	749	0.00486689	0.00053745
0.29	750	0.00486489	0.00053745
0.29	751	0.00486243	0.000537366
0.29	752	0.00485924	0.000537547
0.29	753	0.00485623	0.000537546
0.29	754	0.00485353	0.000537337
0.29	755	0.00485064	0.000537285
0.29	756	0.00484842	0.000537207
0.29	757	0.00484599	0.000537382
0.29	758	0.00484374	0.000537173
0.29	759	0.00484163	0.000537136
0.29	760	0.00483909	0.00053696
0.29	761	0.0048369	0.000537069
0.29	762	0.00483391	0.00053665
0.29	763	0.00483095	0.000536505
0.29	764	0.00482803	0.00053646
0.29	765	0.00482475	0.000536246
0.29	766	0.00482164	0.000536069
0.29	767	0.00481872	0.000535936
0.29	768	0.00481692	0.000535689
0.29	769	0.00481439	0.000535445
0.29	770	0.00481335	0.000535662
0.29	771	0.00481092	0.000535455
0.29	772	0.004809	0.000535296
0.29	773	0.00480605	0.000535042
0.29	774	0.00480331	0.000534858
0.29	775	0.00480147	0.000534562
0.29	776	0.00480059	0.000534473
0.29	777	0.00479828	0.000534438
0.29	778	0.00479576	0.000534775
0.29	779	0.0047933	0.000534811
0.29	780	0.00479111	0.000534842
0.29	781	0.00478926	0.000534812
0.29	782	0.00478653	0.000534638
0.29	783	0.004784	0.000534668
0.29	784	0.00478177	0.000534668
0.29	785	0.00477867	0.000534797
0.29	786	0.00477559	0.000534915
0.29	787	0.00477327	0.000534523
0.29	788	0.00477118	0.000534291
0.29	789	0.00476863	0.00053413
0.29	790	0.00476663	0.000534159
0.29	791	0.00476519	0.000534316
0.29	792	0.00476397	0.00053411
0.29	793	0.00476261	0.000533821
0.29	794	0.00476055	0.000533501
0.29	795	0.00475909	0.0005333
0.29	796	0.00475725	0.000533261
0.29	797	0.00475591	0.000533047
0.29	798	0.00475312	0.000532906
0.29	799	0.00475002	0.000532944
0.29	800	0.00474843	0.000532604
0.29	801	0.00474752	0.000532542
0.29	802	0.00474563	0.000532502
0.29	803	0.00474399	0.000532064
0.29	804	0.00474171	0.00053207
0.29	805	0.00473958	0.000531799
0.29	806	0.00473711	0.00053208
0.29	807	0.00473465	0.000531736
0.29	808	0.00473204	0.000531294
0.29	809	0.00472956	0.000531132
0.29	810	0.00472777	0.000531183
0.29	811	0.00472613	0.000530922
0.29	812	0.00472475	0.000530576
0.29	813	0.00472311	0.000530582
0.29	814	0.0047213	0.000530635
0.29	815	0.00471937	0.000530365
0.29	816	0.00471679	0.000530484
0.29	817	0.00471489	0.000530203
0.29	818	0.00471305	0.000530299
0.29	819	0.0047118	0.000530146
0.29	820	0.00470894	0.000530091
0.29	821	0.00470666	0.000529915
0.29	822	0.00470568	0.000529595
0.29	823	0.00470381	0.000529154
0.29	824	0.00470194	0.00052913
0.29	825	0.00470027	0.000529729
0.29	826	0.00469888	0.00052974
0.29	827	0.00469748	0.00052968
0.29	828	0.00469574	0.000529841
0.29	829	0.0046946	0.000529738
0.29	830	0.00469229	0.000529819
0.29	831	0.00468953	0.000529163
0.29	832	0.00468741	0.000528883
0.29	833	0.00468583	0.000528684
0.29	834	0.00468503	0.000528641
0.29	835	0.00468301	0.000528488
0.29	836	0.00468122	0.000528071
0.29	837	0.00467967	0.000528117
0.29	838	0.00467756	0.000527911
0.29	839	0.00467721	0.00052783
0.29	840	0.00467478	0.000527297
0.29	841	0.00467313	0.000527089
0.29	842	0.00467209	0.000526878
0.29	843	0.0046709	0.000526684
0.29	844	0.00466954	0.000526144
0.29	845	0.00466846	0.000526205
0.29	846	0.00466621	0.000526343
0.29	847	0.00466462	0.000526384
0.29	848	0.00466279	0.000526313
0.29	849	0.00466195	0.000526137
0.29	850	0.00466076	0.000526276
0.29	851	0.00465931	0.000526368
0.29	852	0.0046592	0.000526391
0.29	853	0.00465823	0.000526413
0.29	854	0.00465673	0.000526436
0.29	855	0.0046545	0.00052621
0.29	856	0.00465287	0.000526211
0.29	857	0.0046518	0.000525867
0.29	858	0.00465048	0.000525911
0.29	859	0.00464838	0.000525834
0.29	860	0.00464712	0.000525968
0.29	861	0.00464577	0.000525711
0.29	862	0.00464454	0.000525639
0.29	863	0.00464294	0.000524977
0.29	864	0.00464212	0.000525078
0.29	865	0.00464063	0.000525146
0.29	866	0.0046397	0.000525074
0.29	867	0.00463851	0.000525165
0.29	868	0.00463769	0.000524937
0.29	869	0.00463681	0.000525046
0.29	870	0.00463588	0.000525268
0.29	871	0.004634	0.000524943
0.29	872	0.00463255	0.00052483
0.29	873	0.00463239	0.000525112
0.29	874	0.00463131	0.000525366
0.29	875	0.00463001	0.0005256
0.29	876	0.0046289	0.000525283
0.29	877	0.00462758	0.000525315
0.29	878	0.00462651	0.000525223
0.29	879	0.00462556	0.000525092
0.29	880	0.00462464	0.000524821
0.29	881	0.00462276	0.000524699
0.29	882	0.00462133	0.00052422
0.29	883	0.00462023	0.000524223
0.29	884	0.00461855	0.000523977
0.29	885	0.00461794	0.000523836
0.29	886	0.00461751	0.000523551
0.29	887	0.00461678	0.000523708
0.29	888	0.00461469	0.000523364
0.29	889	0.00461389	0.000523379
0.29	890	0.00461345	0.000523241
0.29	891	0.00461177	0.000523135
0.29	892	0.00461099	0.000523112
0.29	893	0.00461021	0.000523098
0.29	894	0.00461032	0.000523207
0.29	895	0.00460907	0.00052331
0.29	896	0.00460752	0.000523582
0.29	897	0.00460525	0.000523322
0.29	898	0.00460402	0.000523202
0.29	899	0.00460252	0.000523047
0.29	900	0.00460158	0.000523076
0.29	901	0.00460163	0.000523364
0.29	902	0.00460078	0.000523034
0.29	903	0.00460032	0.000523031
0.29	904	0.00459841	0.000523191
0.29	905	0.00459727	0.000523545
0.29	906	0.00459645	0.000523318
0.29	907	0.0045956	0.000523117
0.29	908	0.00459519	0.000523011
0.29	909	0.00459407	0.000523028
0.29	910	0.00459435	0.000523183
0.29	911	0.00459295	0.00052325
0.29	912	0.0045925	0.000523001
0.29	913	0.00459292	0.00052256
0.29	914	0.00459259	0.000522641
0.29	915	0.00459194	0.000522925
0.29	916	0.00459131	0.000522646
0.29	917	0.00459003	0.00052272
0.29	918	0.00458989	0.000522691
0.29	919	0.00459006	0.000522702
0.29	920	0.00458855	0.000522753
0.29	921	0.00458745	0.000522863
0.29	922	0.00458668	0.0005229
0.29	923	0.00458638	0.000522944
0.29	924	0.00458577	0.000522617
0.29	925	0.004584	0.000522619
0.29	926	0.00458325	0.00052252
0.29	927	0.00458211	0.000522481
0.29	928	0.00458095	0.000522345
0.29	929	0.00457907	0.000522305
0.29	930	0.00457751	0.000522443
0.29	931	0.00457752	0.000522407
0.29	932	0.00457798	0.000522328
0.29	933	0.00457713	0.000522295
0.29	934	0.00457559	0.000522359
0.29	935	0.00457497	0.000522629
0.29	936	0.00457398	0.000522554
0.29	937	0.00457243	0.00052259
0.29	938	0.00457064	0.000522671
0.29	939	0.00456985	0.000522964
0.29	940	0.00456852	0.000523086
0.29	941	0.00456702	0.0005233
0.29	942	0.00456578	0.000523679
0.29	943	0.00456403	0.000523749
0.29	944	0.00456342	0.000523777
0.29	945	0.00456228	0.000523978
0.29	946	0.00456203	0.00052426
0.29	947	0.00456156	0.000524428
0.29	948	0.00456161	0.000524184
0.29	949	0.00456016	0.000524617
0.29	950	0.00455973	0.000524831
0.29	951	0.00455934	0.000524707
0.29	952	0.00455775	0.000524721
0.29	953	0.00455663	0.000524205
0.29	954	0.00455655	0.000524394
0.29	955	0.00455586	0.000524204
0.29	956	0.00455567	0.000524075
0.29	957	0.00455444	0.000524088
0.29	958	0.00455402	0.000523935
0.29	959	0.00455299	0.000523941
0.29	960	0.00455261	0.000524025
0.29	961	0.0045527	0.000523958
0.29	962	0.00455197	0.000523779
0.29	963	0.00455149	0.000523605
0.29	964	0.00455187	0.000523549
0.29	965	0.00454997	0.000523458
0.29	966	0.0045488	0.000523802
0.29	967	0.00454797	0.000524018
0.29	968	0.00454726	0.000524034
0.29	969	0.00454652	0.000524051
0.29	970	0.00454671	0.000524278
0.29	971	0.00454636	0.000524457
0.29	972	0.00454575	0.000524621
0.29	973	0.00454517	0.0005244
0.29	974	0.00454403	0.000524223
0.29	975	0.0045434	0.000523905
0.29	976	0.00454344	0.000523965
0.29	977	0.00454243	0.000523855
0.29	978	0.00454233	0.000523667
0.29	979	0.00454271	0.000523999
0.29	980	0.004542	0.000524034
0.29	981	0.00454188	0.000524197
0.29	982	0.00454098	0.00052423
0.29	983	0.00453976	0.000524191
0.29	984	0.00453998	0.000524298
0.29	985	0.00454005	0.000523974
0.29	986	0.00453938	0.000523824
0.29	987	0.00453886	0.000523594
0.29	988	0.00453826	0.000523388
0.29	989	0.0045385	0.000523522
0.29	990	0.00453861	0.00052369
0.29	991	0.0045382	0.000523929
0.29	992	0.00453833	0.00052368
0.29	993	0.00453767	0.000523817
0.29	994	0.00453799	0.000524153
0.29	995	0.00453784	0.000524099
0.29	996	0.004537	0.000524089
0.29	997	0.00453605	0.000524323
0.29	998	0.00453635	0.000524483
0.29	999	0.00453659	0.000524465
0.29	1000	0.00453625	0.00052462
0.29	1001	0.00453594	0.000524281
0.29	1002	0.00453579	0.000524408
0.29	1003	0.00453584	0.000524606
0.29	1004	0.00453546	0.000524521
0.29	1005	0.00453512	0.000524125
0.29	1006	0.00453547	0.000523881
0.29	1007	0.00453588	0.000523792
0.29	1008	0.00453508	0.000523871
0.29	1009	0.00453429	0.00052381
0.29	1010	0.004534	0.000523928
0.29	1011	0.00453467	0.000523373
0.29	1012	0.00453492	0.000523354
0.29	1013	0.00453418	0.000523578
0.29	1014	0.00453518	0.00052394
0.29	1015	0.00453531	0.000524101
0.29	1016	0.00453553	0.000524114
0.29	1017	0.00453566	0.000524283
0.29	1018	0.00453535	0.000524155
0.29	1019	0.00453588	0.00052421
0.29	1020	0.00453595	0.000524008
0.29	1021	0.00453606	0.000523993
0.29	1022	0.00453558	0.000524003
0.29	1023	0.00453614	0.000524081
0.29	1024	0.0045359	0.000524066

## Sheet: 20x650
k	tau	C(tau)	Error
0.29	0	1	0
0.29	1	0.454096	0.000233926
0.29	2	0.277671	0.000355453
0.29	3	0.200975	0.000422727
0.29	4	0.159571	0.000464294
0.29	5	0.133832	0.000493117
0.29	6	0.116281	0.000515915
0.29	7	0.103522	0.000535567
0.29	8	0.0938021	0.000552188
0.29	9	0.0861321	0.000566042
0.29	10	0.0799108	0.000579077
0.29	11	0.0747521	0.000590147
0.29	12	0.070392	0.000601614
0.29	13	0.0666532	0.000611042
0.29	14	0.0634032	0.000619871
0.29	15	0.0605486	0.000628221
0.29	16	0.058015	0.000634177
0.29	17	0.0557484	0.000640489
0.29	18	0.0537086	0.000646182
0.29	19	0.0518613	0.000651108
0.29	20	0.0501744	0.000656596
0.29	21	0.0486279	0.000660902
0.29	22	0.0472062	0.000664702
0.29	23	0.0458878	0.000667963
0.29	24	0.0446665	0.000670413
0.29	25	0.0435325	0.000672414
0.29	26	0.0424723	0.000674784
0.29	27	0.0414782	0.000675191
0.29	28	0.0405465	0.000676507
0.29	29	0.03967	0.000677359
0.29	30	0.0388397	0.000678025
0.29	31	0.0380537	0.000677487
0.29	32	0.0373095	0.000677062
0.29	33	0.0366022	0.000677202
0.29	34	0.0359322	0.000676399
0.29	35	0.035294	0.000675539
0.29	36	0.0346847	0.000673389
0.29	37	0.0341036	0.000671727
0.29	38	0.0335491	0.000670252
0.29	39	0.0330177	0.000668808
0.29	40	0.0325071	0.000667214
0.29	41	0.0320168	0.000666313
0.29	42	0.0315474	0.00066431
0.29	43	0.0310953	0.000662356
0.29	44	0.0306588	0.000660342
0.29	45	0.0302397	0.000658645
0.29	46	0.0298347	0.000656284
0.29	47	0.0294462	0.000654965
0.29	48	0.0290684	0.000652927
0.29	49	0.028707	0.000650591
0.29	50	0.0283544	0.000648514
0.29	51	0.0280142	0.000646954
0.29	52	0.0276818	0.000645206
0.29	53	0.0273609	0.000643546
0.29	54	0.0270518	0.000641984
0.29	55	0.0267516	0.000640338
0.29	56	0.0264582	0.000638105
0.29	57	0.0261761	0.000636303
0.29	58	0.0258998	0.00063389
0.29	59	0.0256338	0.000631146
0.29	60	0.025375	0.000628001
0.29	61	0.0251207	0.000625423
0.29	62	0.024876	0.000623242
0.29	63	0.0246381	0.000621734
0.29	64	0.0244029	0.000619117
0.29	65	0.0241767	0.000616417
0.29	66	0.023954	0.000614004
0.29	67	0.0237377	0.00061196
0.29	68	0.0235259	0.000608616
0.29	69	0.0233221	0.00060567
0.29	70	0.0231202	0.000602601
0.29	71	0.0229253	0.000601077
0.29	72	0.0227351	0.000598373
0.29	73	0.0225478	0.000596576
0.29	74	0.0223664	0.000594235
0.29	75	0.0221879	0.000592818
0.29	76	0.0220134	0.000590564
0.29	77	0.0218435	0.000588675
0.29	78	0.0216758	0.000585845
0.29	79	0.0215134	0.000582781
0.29	80	0.0213536	0.000579691
0.29	81	0.0211957	0.00057703
0.29	82	0.0210418	0.000574447
0.29	83	0.0208905	0.000572022
0.29	84	0.0207431	0.000570058
0.29	85	0.0205983	0.000568021
0.29	86	0.0204568	0.00056623
0.29	87	0.0203173	0.000564418
0.29	88	0.020182	0.000562132
0.29	89	0.0200481	0.000559879
0.29	90	0.0199177	0.00055761
0.29	91	0.01979	0.000555855
0.29	92	0.0196638	0.000553213
0.29	93	0.0195404	0.000550969
0.29	94	0.0194174	0.000549462
0.29	95	0.0192991	0.000548312
0.29	96	0.0191816	0.00054659
0.29	97	0.019067	0.000544769
0.29	98	0.0189525	0.00054358
0.29	99	0.0188422	0.000541747
0.29	100	0.0187324	0.000539402
0.29	101	0.0186249	0.000538051
0.29	102	0.0185191	0.000535586
0.29	103	0.0184176	0.000534136
0.29	104	0.0183151	0.000533085
0.29	105	0.0182148	0.000531092
0.29	106	0.018116	0.00052872
0.29	107	0.0180184	0.000527722
0.29	108	0.017922	0.000526836
0.29	109	0.0178274	0.000525204
0.29	110	0.0177348	0.000524191
0.29	111	0.0176435	0.000522957
0.29	112	0.0175573	0.000522034
0.29	113	0.017469	0.000520404
0.29	114	0.0173825	0.000519192
0.29	115	0.017299	0.000517201
0.29	116	0.0172143	0.000515907
0.29	117	0.0171325	0.000514197
0.29	118	0.0170498	0.000512517
0.29	119	0.0169716	0.000511204
0.29	120	0.0168939	0.000510335
0.29	121	0.016817	0.00050968
0.29	122	0.0167399	0.000507947
0.29	123	0.0166646	0.000506323
0.29	124	0.01659	0.000504895
0.29	125	0.0165169	0.000504516
0.29	126	0.0164444	0.000503698
0.29	127	0.0163727	0.000503264
0.29	128	0.016301	0.00050215
0.29	129	0.0162314	0.000500937
0.29	130	0.0161638	0.00049924
0.29	131	0.0160967	0.000497903
0.29	132	0.0160317	0.000497085
0.29	133	0.0159681	0.000496186
0.29	134	0.0159049	0.000495173
0.29	135	0.0158436	0.000494667
0.29	136	0.0157808	0.00049428
0.29	137	0.0157184	0.000493339
0.29	138	0.015659	0.000491773
0.29	139	0.0155979	0.000490995
0.29	140	0.0155375	0.000490022
0.29	141	0.0154778	0.000488512
0.29	142	0.0154232	0.000487593
0.29	143	0.0153659	0.00048654
0.29	144	0.0153094	0.000485456
0.29	145	0.0152541	0.000484474
0.29	146	0.0151993	0.00048342
0.29	147	0.0151456	0.00048229
0.29	148	0.0150932	0.000481015
0.29	149	0.0150392	0.000479995
0.29	150	0.0149885	0.000479448
0.29	151	0.0149387	0.000479689
0.29	152	0.0148888	0.000479701
0.29	153	0.0148379	0.000478694
0.29	154	0.0147876	0.00047821
0.29	155	0.0147383	0.000477554
0.29	156	0.0146901	0.000477336
0.29	157	0.0146431	0.000477384
0.29	158	0.0145968	0.000475558
0.29	159	0.0145509	0.000474039
0.29	160	0.0145061	0.000473252
0.29	161	0.0144629	0.000473951
0.29	162	0.0144218	0.000473842
0.29	163	0.0143772	0.000473337
0.29	164	0.0143353	0.000472341
0.29	165	0.0142932	0.000470932
0.29	166	0.0142511	0.000470534
0.29	167	0.0142104	0.000469937
0.29	168	0.0141696	0.000469631
0.29	169	0.0141279	0.000468693
0.29	170	0.0140858	0.000468285
0.29	171	0.0140465	0.000467706
0.29	172	0.0140068	0.000467168
0.29	173	0.0139688	0.000466865
0.29	174	0.0139332	0.000466576
0.29	175	0.0138959	0.000466592
0.29	176	0.0138592	0.000466076
0.29	177	0.0138212	0.000466352
0.29	178	0.0137852	0.00046568
0.29	179	0.0137509	0.000464519
0.29	180	0.0137159	0.000464304
0.29	181	0.0136838	0.000464057
0.29	182	0.0136519	0.000463733
0.29	183	0.0136174	0.000463876
0.29	184	0.013586	0.000464221
0.29	185	0.0135537	0.000464263
0.29	186	0.0135189	0.000464628
0.29	187	0.0134857	0.000464672
0.29	188	0.0134529	0.000464949
0.29	189	0.013421	0.000464912
0.29	190	0.0133913	0.000463583
0.29	191	0.013361	0.000463105
0.29	192	0.0133283	0.000462756
0.29	193	0.0132986	0.000463211
0.29	194	0.0132676	0.000463542
0.29	195	0.0132368	0.000463599
0.29	196	0.0132076	0.000462751
0.29	197	0.0131798	0.00046275
0.29	198	0.0131517	0.000462364
0.29	199	0.0131224	0.000461772
0.29	200	0.0130951	0.000462302
0.29	201	0.0130688	0.000463241
0.29	202	0.0130403	0.000462485
0.29	203	0.0130136	0.000462628
0.29	204	0.0129877	0.000462933
0.29	205	0.0129607	0.000463629
0.29	206	0.0129335	0.000463428
0.29	207	0.0129075	0.000463452
0.29	208	0.0128835	0.000462973
0.29	209	0.0128592	0.000462985
0.29	210	0.0128367	0.000463461
0.29	211	0.0128137	0.000463049
0.29	212	0.0127888	0.000463268
0.29	213	0.0127642	0.000463515
0.29	214	0.0127403	0.000463856
0.29	215	0.0127182	0.000463376
0.29	216	0.012696	0.00046412
0.29	217	0.012675	0.000464166
0.29	218	0.0126557	0.000464189
0.29	219	0.0126346	0.000464672
0.29	220	0.0126135	0.000464159
0.29	221	0.0125912	0.000465019
0.29	222	0.0125706	0.000465045
0.29	223	0.0125504	0.000465349
0.29	224	0.0125284	0.000465837
0.29	225	0.0125065	0.000466151
0.29	226	0.0124876	0.000465851
0.29	227	0.0124695	0.000466895
0.29	228	0.0124507	0.000466393
0.29	229	0.0124322	0.00046672
0.29	230	0.0124152	0.000466553
0.29	231	0.0123977	0.000467864
0.29	232	0.0123764	0.000467555
0.29	233	0.0123568	0.000467338
0.29	234	0.0123382	0.000468543
0.29	235	0.01232	0.000469192
0.29	236	0.0123026	0.000469134
0.29	237	0.0122853	0.00046871
0.29	238	0.0122703	0.000468802
0.29	239	0.0122538	0.000468657
0.29	240	0.0122365	0.000469445
0.29	241	0.0122188	0.000469055
0.29	242	0.0122034	0.000470116
0.29	243	0.0121891	0.000470205
0.29	244	0.0121727	0.00047027
0.29	245	0.0121567	0.000470861
0.29	246	0.0121388	0.000470331
0.29	247	0.0121252	0.000469316
0.29	248	0.0121107	0.000469292
0.29	249	0.012096	0.000469514
0.29	250	0.0120822	0.000469504
0.29	251	0.0120713	0.000469517
0.29	252	0.0120588	0.000469432
0.29	253	0.0120488	0.000469071
0.29	254	0.0120368	0.000468443
0.29	255	0.0120232	0.000469234
0.29	256	0.0120114	0.000468777
0.29	257	0.0119978	0.000469112
0.29	258	0.0119865	0.000470369
0.29	259	0.0119741	0.000470154
0.29	260	0.0119606	0.00047113
0.29	261	0.0119495	0.00047121
0.29	262	0.0119392	0.000470877
0.29	263	0.0119267	0.00047071
0.29	264	0.0119165	0.000470983
0.29	265	0.011906	0.00047104
0.29	266	0.0118949	0.000471914
0.29	267	0.0118863	0.000471693
0.29	268	0.0118752	0.000471632
0.29	269	0.0118648	0.000471986
0.29	270	0.0118558	0.000473076
0.29	271	0.0118457	0.000473021
0.29	272	0.0118389	0.000472879
0.29	273	0.0118309	0.000472797
0.29	274	0.01182	0.000472934
0.29	275	0.0118106	0.000472415
0.29	276	0.011802	0.000472188
0.29	277	0.0117936	0.000471512
0.29	278	0.0117836	0.000471443
0.29	279	0.0117765	0.000472035
0.29	280	0.0117699	0.000472545
0.29	281	0.0117638	0.000473167
0.29	282	0.0117569	0.000473424
0.29	283	0.0117473	0.000473666
0.29	284	0.0117408	0.00047402
0.29	285	0.011732	0.000474598
0.29	286	0.0117246	0.000475412
0.29	287	0.0117174	0.000475383
0.29	288	0.0117115	0.000475079
0.29	289	0.0117089	0.000475358
0.29	290	0.0117015	0.000475245
0.29	291	0.0116971	0.000475666
0.29	292	0.0116916	0.000476104
0.29	293	0.0116855	0.000475757
0.29	294	0.0116809	0.000476152
0.29	295	0.0116766	0.00047602
0.29	296	0.011673	0.000475346
0.29	297	0.0116673	0.000474087
0.29	298	0.0116624	0.000473828
0.29	299	0.0116555	0.00047421
0.29	300	0.011651	0.000474632
0.29	301	0.0116459	0.000474559
0.29	302	0.0116406	0.00047493
0.29	303	0.0116366	0.000475721
0.29	304	0.011633	0.000476246
0.29	305	0.0116306	0.000475588
0.29	306	0.0116277	0.000475934
0.29	307	0.0116238	0.000475568
0.29	308	0.0116199	0.000475415
0.29	309	0.0116175	0.000476162
0.29	310	0.011614	0.000476499
0.29	311	0.0116101	0.00047617
0.29	312	0.0116067	0.0004758
0.29	313	0.011604	0.000475932
0.29	314	0.0116005	0.000475989
0.29	315	0.0115987	0.00047631
0.29	316	0.0115957	0.000476333
0.29	317	0.011594	0.000476292
0.29	318	0.011592	0.000476998
0.29	319	0.0115909	0.000476103
0.29	320	0.0115901	0.000476662
0.29	321	0.0115874	0.000475632
0.29	322	0.0115875	0.000475989
0.29	323	0.0115886	0.000476818
0.29	324	0.0115893	0.000476675
0.29	325	0.0115892	0.00047712

## Sheet: 16x512
k	tau	C(tau)	Error
0.29	0	1	0
0.29	1	0.453598	0.000387443
0.29	2	0.276813	0.000610785
0.29	3	0.199799	0.000754765
0.29	4	0.158115	0.000858401
0.29	5	0.13212	0.000936873
0.29	6	0.11434	0.000998626
0.29	7	0.101374	0.00105019
0.29	8	0.0914691	0.00109144
0.29	9	0.0836292	0.00112553
0.29	10	0.0772511	0.00115517
0.29	11	0.0719439	0.00118018
0.29	12	0.0674489	0.00120113
0.29	13	0.063584	0.00121885
0.29	14	0.060218	0.00123408
0.29	15	0.0572519	0.00124644
0.29	16	0.054617	0.00125766
0.29	17	0.0522581	0.00126708
0.29	18	0.0501279	0.0012756
0.29	19	0.0481922	0.00128241
0.29	20	0.0464253	0.00128841
0.29	21	0.0448058	0.00129357
0.29	22	0.043312	0.001298
0.29	23	0.0419245	0.001301
0.29	24	0.0406374	0.00130269
0.29	25	0.0394395	0.00130479
0.29	26	0.0383181	0.00130674
0.29	27	0.0372668	0.00130791
0.29	28	0.036278	0.0013087
0.29	29	0.0353492	0.00130797
0.29	30	0.0344707	0.00130709
0.29	31	0.0336391	0.0013061
0.29	32	0.032851	0.00130555
0.29	33	0.0321015	0.00130402
0.29	34	0.0313871	0.00130192
0.29	35	0.0307085	0.00130008
0.29	36	0.0300644	0.00129803
0.29	37	0.0294465	0.00129608
0.29	38	0.0288566	0.00129313
0.29	39	0.0282936	0.00129075
0.29	40	0.0277543	0.00128821
0.29	41	0.0272362	0.00128564
0.29	42	0.0267407	0.00128352
0.29	43	0.026263	0.00128165
0.29	44	0.0258036	0.00127957
0.29	45	0.0253635	0.00127654
0.29	46	0.0249392	0.00127316
0.29	47	0.024528	0.0012695
0.29	48	0.024132	0.00126629
0.29	49	0.0237492	0.00126397
0.29	50	0.0233814	0.00126085
0.29	51	0.0230256	0.00125762
0.29	52	0.0226795	0.00125503
0.29	53	0.0223451	0.00125241
0.29	54	0.0220208	0.00124983
0.29	55	0.0217091	0.00124602
0.29	56	0.0214041	0.00124322
0.29	57	0.0211103	0.00124002
0.29	58	0.0208237	0.00123682
0.29	59	0.0205474	0.0012325
0.29	60	0.0202817	0.00123033
0.29	61	0.0200228	0.00122686
0.29	62	0.0197694	0.0012236
0.29	63	0.0195225	0.00121984
0.29	64	0.0192811	0.00121638
0.29	65	0.0190481	0.00121343
0.29	66	0.0188234	0.00121046
0.29	67	0.0186031	0.00120816
0.29	68	0.0183893	0.00120447
0.29	69	0.0181818	0.00120047
0.29	70	0.0179792	0.00119813
0.29	71	0.0177802	0.00119552
0.29	72	0.017588	0.00119299
0.29	73	0.0173988	0.00119011
0.29	74	0.0172147	0.00118788
0.29	75	0.0170338	0.00118515
0.29	76	0.0168581	0.00118305
0.29	77	0.0166844	0.00118012
0.29	78	0.0165196	0.00117715
0.29	79	0.0163595	0.00117397
0.29	80	0.0162016	0.00117131
0.29	81	0.0160478	0.00116819
0.29	82	0.0158968	0.00116598
0.29	83	0.015748	0.00116346
0.29	84	0.0156016	0.00116031
0.29	85	0.0154586	0.0011576
0.29	86	0.0153196	0.00115486
0.29	87	0.0151836	0.00115198
0.29	88	0.0150516	0.00114945
0.29	89	0.0149234	0.00114711
0.29	90	0.0147971	0.00114445
0.29	91	0.0146722	0.00114192
0.29	92	0.0145503	0.00113947
0.29	93	0.014432	0.0011367
0.29	94	0.0143137	0.00113399
0.29	95	0.0141987	0.00113137
0.29	96	0.0140887	0.00112919
0.29	97	0.0139787	0.00112707
0.29	98	0.0138736	0.00112417
0.29	99	0.013767	0.00112239
0.29	100	0.013664	0.00112011
0.29	101	0.0135636	0.00111782
0.29	102	0.0134654	0.00111515
0.29	103	0.0133666	0.00111313
0.29	104	0.0132689	0.00111027
0.29	105	0.0131753	0.00110782
0.29	106	0.0130841	0.00110569
0.29	107	0.0129933	0.00110405
0.29	108	0.0129036	0.00110226
0.29	109	0.0128202	0.00110016
0.29	110	0.0127365	0.00109859
0.29	111	0.0126546	0.00109648
0.29	112	0.0125743	0.00109411
0.29	113	0.0124949	0.00109168
0.29	114	0.012417	0.0010899
0.29	115	0.012338	0.00108802
0.29	116	0.0122618	0.00108636
0.29	117	0.0121863	0.00108486
0.29	118	0.0121151	0.00108297
0.29	119	0.0120425	0.00108087
0.29	120	0.0119726	0.00107912
0.29	121	0.0119048	0.00107757
0.29	122	0.0118368	0.00107548
0.29	123	0.0117705	0.00107354
0.29	124	0.0117054	0.00107156
0.29	125	0.0116408	0.00107018
0.29	126	0.0115779	0.00106834
0.29	127	0.0115147	0.00106731
0.29	128	0.0114541	0.00106567
0.29	129	0.0113919	0.00106374
0.29	130	0.0113317	0.00106228
0.29	131	0.0112732	0.00106087
0.29	132	0.0112155	0.00105965
0.29	133	0.0111586	0.00105807
0.29	134	0.0111032	0.00105684
0.29	135	0.0110479	0.00105544
0.29	136	0.0109939	0.00105347
0.29	137	0.010942	0.00105154
0.29	138	0.0108892	0.00105073
0.29	139	0.0108387	0.00104937
0.29	140	0.0107867	0.00104761
0.29	141	0.0107377	0.00104592
0.29	142	0.010689	0.00104448
0.29	143	0.0106405	0.00104343
0.29	144	0.010597	0.00104206
0.29	145	0.0105522	0.00104048
0.29	146	0.0105059	0.0010381
0.29	147	0.01046	0.00103794
0.29	148	0.0104156	0.0010368
0.29	149	0.0103737	0.00103599
0.29	150	0.0103327	0.00103549
0.29	151	0.0102899	0.00103412
0.29	152	0.0102476	0.0010329
0.29	153	0.0102084	0.00103199
0.29	154	0.0101702	0.0010311
0.29	155	0.010131	0.00103066
0.29	156	0.0100898	0.00103003
0.29	157	0.0100498	0.00102957
0.29	158	0.010011	0.00102823
0.29	159	0.00997263	0.00102745
0.29	160	0.0099361	0.00102578
0.29	161	0.00989962	0.00102504
0.29	162	0.00986602	0.00102454
0.29	163	0.00982915	0.00102416
0.29	164	0.00979669	0.00102347
0.29	165	0.00976234	0.00102309
0.29	166	0.0097316	0.00102132
0.29	167	0.0096991	0.00102015
0.29	168	0.00966569	0.00101863
0.29	169	0.0096342	0.00101796
0.29	170	0.00960543	0.00101687
0.29	171	0.00957409	0.00101597
0.29	172	0.00954366	0.0010154
0.29	173	0.0095126	0.00101489
0.29	174	0.00948284	0.00101409
0.29	175	0.00945609	0.0010133
0.29	176	0.00942802	0.00101313
0.29	177	0.00940065	0.00101212
0.29	178	0.00937521	0.00101102
0.29	179	0.00935064	0.00100968
0.29	180	0.00932718	0.00100913
0.29	181	0.00930238	0.00100896
0.29	182	0.00927633	0.00100851
0.29	183	0.00925147	0.00100748
0.29	184	0.0092265	0.0010062
0.29	185	0.00920485	0.00100482
0.29	186	0.0091803	0.00100428
0.29	187	0.0091571	0.00100345
0.29	188	0.0091367	0.00100251
0.29	189	0.0091139	0.00100222
0.29	190	0.00909408	0.00100155
0.29	191	0.00907265	0.00100092
0.29	192	0.00905316	0.000999594
0.29	193	0.0090346	0.000998726
0.29	194	0.00901507	0.000997702
0.29	195	0.00899701	0.000996527
0.29	196	0.00897864	0.00099587
0.29	197	0.00896027	0.000994831
0.29	198	0.00894227	0.000994477
0.29	199	0.00892416	0.000994135
0.29	200	0.00890406	0.000993703
0.29	201	0.00888641	0.000994107
0.29	202	0.00887033	0.00099468
0.29	203	0.00885165	0.000994761
0.29	204	0.00883504	0.0009946
0.29	205	0.00881842	0.00099461
0.29	206	0.00880335	0.000993633
0.29	207	0.00878681	0.000992755
0.29	208	0.00877478	0.000992597
0.29	209	0.00876311	0.000991901
0.29	210	0.00874799	0.000992093
0.29	211	0.00873539	0.000991656
0.29	212	0.00872325	0.000990842
0.29	213	0.00871147	0.000989545
0.29	214	0.00869801	0.0009893
0.29	215	0.00868406	0.00098969
0.29	216	0.00867094	0.000989572
0.29	217	0.00865965	0.000989339
0.29	218	0.00864995	0.000989556
0.29	219	0.00864082	0.000988804
0.29	220	0.00863025	0.00098812
0.29	221	0.0086197	0.000988705
0.29	222	0.00860756	0.000988495
0.29	223	0.00860077	0.000988596
0.29	224	0.00859203	0.000987979
0.29	225	0.00858214	0.000987996
0.29	226	0.00857335	0.000987846
0.29	227	0.00856438	0.000987914
0.29	228	0.00855671	0.000987946
0.29	229	0.00854958	0.000988424
0.29	230	0.00854286	0.000988143
0.29	231	0.00853675	0.000987618
0.29	232	0.00853055	0.000987213
0.29	233	0.00852545	0.000987037
0.29	234	0.00851906	0.000987123
0.29	235	0.0085118	0.000988307
0.29	236	0.00850811	0.000987581
0.29	237	0.00849963	0.000987592
0.29	238	0.00849427	0.000987284
0.29	239	0.00849029	0.000986718
0.29	240	0.00848494	0.00098735
0.29	241	0.00848051	0.000987223
0.29	242	0.00847832	0.000987673
0.29	243	0.00847663	0.000987971
0.29	244	0.00847236	0.000987975
0.29	245	0.00847183	0.000988107
0.29	246	0.00847062	0.000987728
0.29	247	0.00846757	0.000987834
0.29	248	0.00846488	0.000986737
0.29	249	0.00846368	0.000985977
0.29	250	0.00846286	0.000985986
0.29	251	0.00846137	0.000985573
0.29	252	0.00845914	0.00098504
0.29	253	0.00845932	0.000984772
0.29	254	0.0084623	0.000985252
0.29	255	0.00845912	0.000986012
0.29	256	0.00845881	0.000985894
